# Supplementary material for: Integrative Chemical–Biological Grouping of Complex High Production Volume Substances from Lower Olefin Manufacturing Streams
Source: Toxics. 2023 Jul 5;11(7):586. doi: 10.3390/toxics11070586 (PMC10385386; doi:10.3390/toxics11070586)
Supplement: Supplementary file 1 [file toxics-11-00586-s001.zip]

Archive with 15 entries (14 files):
- toxics-2446194-SI/
- toxics-2446194-SI/Supplemental Information Table of Contents.pdf
- toxics-2446194-SI/Table S1.xlsx
- toxics-2446194-SI/Table S10.xlsx
- toxics-2446194-SI/Table S11.xlsx
- toxics-2446194-SI/Table S12.xlsx
- toxics-2446194-SI/Table S13.xlsx
- toxics-2446194-SI/Table S2.xlsx
- toxics-2446194-SI/Table S3.xlsx
- toxics-2446194-SI/Table S4.xlsx
- toxics-2446194-SI/Table S5.xlsx
- toxics-2446194-SI/Table S6.xlsx
- toxics-2446194-SI/Table S7.xlsx
- toxics-2446194-SI/Table S8.xlsx
- toxics-2446194-SI/Table S9.xlsx
