# Supplementary material for: Integrative Chemical–Biological Grouping of Complex High Production Volume Substances from Lower Olefin Manufacturing Streams
Source: Toxics. 2023 Jul 5;11(7):586. doi: 10.3390/toxics11070586 (PMC10385386; doi:10.3390/toxics11070586)
Supplement: Supplementary file 1 [file toxics-11-00586-s001.zip › toxics-2446194-SI/Table S1.xlsx]

## Sheet: New Assignments
Table S1. LBN & RO US EPA Human Health Hazard Subcategory Assignments
ID	Category	Current Subcategory	Proposed US EPA Subcategory	Reasoning	Reference
83757	LBN	1	1
83806	LBN	1	1
83946	LBN	1	1
84070	LBN	1	2	Substance is described as "Hydrotreated C7-C8". LBN subcategory II includes all Hydrotreated streams except Hydrotreated C5/C9 blend (subcategory IV).	LBN Screening-Level Hazard Characterization Tables 1 & 2
84003	LBN	1	2	Substance is described as "Hydrotreated C7-C8". LBN subcategory II includes all Hydrotreated streams except Hydrotreated C5/C9 blend (subcategory IV).	LBN Screening-Level Hazard Characterization Tables 1 & 2
84075	LBN	2	2
83979	LBN	2	2
84024	LBN	2	2
83984	LBN	3	3
83683	LBN	3	3
83758	LBN	5	5
83931	LBN	N.D.	2	Solvent Naphtha is described as "Hydrotreated C8-C10". This stream is included in LBN subcategory II.	LBN Screening-Level Hazard Characterization Tables 1 & 2
83981	RO	1	1
84023	RO	1	1
83949	RO	1	2	Substance is described as "Low DCPD Resin Oil". This description corresponds to RO subcategory II.	RO Screening-Level Hazard Characterization Tables 1 & 2
83980	RO	2	2
84012	RO	2	2
84074	RO	2	2
83879	RO	N.D.	N.D.
83955	RO	N.D.	1	Substance is described as "Distillates (petroleum), steam cracked. C8-C12; High DCPD Resin Oil". Any high DCPD substances fall under RO subcategory I.	RO Screening-Level Hazard Characterization Tables 1 & 2
83618	RO	N.D.	1	Substance is described as "Dicyclopentadiene Resin Grade (3a,4,7,7a-tetrahydo-4,7-methano-1H-indene / Alkenes, C9-11, C10-rich)". Any substance including tetrahydro-methano-indene falls under DCPD High Purity RO sponsored stream. This sponsored stream falls under RO subcategory I.	RO Screening-Level Hazard Characterization Tables 1 & 2
83956	RO	N.D.	1	Substance is described as "Resins Distillates (petroleum), cracked stripped steam cracked. C10-C12". Carbon number range & associated CASRN corresponds to High DCPD Resin Oil sponsored stream. This stream falls under RO subcategory I.	RO Screening-Level Hazard Characterization Tables 1 & 2
83985	RO	N.D.	N.D.
83998	RO	N.D.	N.D.
84543	RO	N.D.	1	Substance is described as "HYDROCARBONS, C5-RICH, DICYCLOPENTADINE Resin; DCPD Concentrate Distillates (Petroleum) steam cracked C5-C12 fraction". Description, carbon range, & CAS correspond to DCPD Purge Stream. This steam falls under RO subcategory I.	RO Screening-Level Hazard Characterization Tables 1 & 2
