# Supplementary material for: Integrative Chemical–Biological Grouping of Complex High Production Volume Substances from Lower Olefin Manufacturing Streams
Source: Toxics. 2023 Jul 5;11(7):586. doi: 10.3390/toxics11070586 (PMC10385386; doi:10.3390/toxics11070586)
Supplement: Supplementary file 1 [file toxics-11-00586-s001.zip › toxics-2446194-SI/Table S10.xlsx]

## Sheet: Sheet1
Table S10. Links to US EPA HPV Documents for LBN and RO Categories
Chemical Name	CAS	HPV Category	Database Used	Hazard Characterizations Summary	HPVIS Summary
4,7-Methano-1H-indene, 3a,4,7,7a-tetrahydrodimethyl- 7-Methano-1H-indene, 3a,4,7,7a-tetrahydrodimethyl- Methylcyclopentadiene dimer, [liquid]	26472-00-4	Resin Oils and Cyclodiene Dimer Concentrates	ChemView	https://chemview.epa.gov/chemview/proxy?filename=HC26472004.pdf	https://chemview.epa.gov/chemview/proxy?filename=HPVIS/Resin%20Oils%20and%20Cyclodiene%20Dimer%20Concentrates%20Category_groupfile.pdf
Extracts, petroleum, heavy naphtha solvent	64741-98-6	Kerosene-Jet Fuel Low Benzene Naphthas	ChemView	https://chemview.epa.gov/chemview/proxy?filename=HC64741986.pdf	https://chemview.epa.gov/chemview/proxy?filename=HPVIS/Kerosene-Jet%20Fuel%20Category_groupfile.pdf
Distillates (petroleum), cracked stripped steam-cracked petroleum distillates, C10-12 fraction	68477-40-7	Resin Oils and Cyclodiene Dimer Concentrates	ChemView	https://chemview.epa.gov/chemview/proxy?filename=HC68477407.pdf	https://chemview.epa.gov/chemview/proxy?filename=HPVIS/Resin%20Oils%20and%20Cyclodiene%20Dimer%20Concentrates%20Category_groupfile.pdf
Distillates (petroleum), steam-cracked, C5-12 fraction DCPD Stream	68477-53-2	Resin Oils and Cyclodiene Dimer Concentrates	ChemView	https://chemview.epa.gov/chemview/proxy?filename=HC68477532.pdf	https://chemview.epa.gov/chemview/proxy?filename=HPVIS/Resin%20Oils%20and%20Cyclodiene%20Dimer%20Concentrates%20Category_groupfile.pdf
(C8-C12) Partial fraction (petroleum) Distillates, (petroleum), steam-cracked, C8-12 fraction Resin Former	68477-54-3	Resin Oils and Cyclodiene Dimer Concentrates	ChemView	https://chemview.epa.gov/chemview/proxy?filename=HC68477543.pdf	https://chemview.epa.gov/chemview/proxy?filename=HPVIS/Resin%20Oils%20and%20Cyclodiene%20Dimer%20Concentrates%20Category_groupfile.pdf
Naphtha (petroleum), light steam-cracked, C5-fraction, oligomer conc.	68478-08-0	Resin Oils and Cyclodiene Dimer Concentrates	ChemView	https://chemview.epa.gov/chemview/proxy?filename=HC68478080.pdf	https://chemview.epa.gov/chemview/proxy?filename=HPVIS/Resin%20Oils%20and%20Cyclodiene%20Dimer%20Concentrates%20Category_groupfile.pdf
Naphtha (petroleum), light steam-cracked, debenzenized, C8-16-cycloalkadiene conc. (C8-C16) Cyclodiene concentrate Dicyclopentadiene/ codimer concentrate	68478-10-4	Resin Oils and Cyclodiene Dimer Concentrates	ChemView	https://chemview.epa.gov/chemview/chemicaldata.do?sourceId=3&templateType=Endpoint&templateMode=hcTemplateMode&chemicalDataId=16528976&chemicalId=119981&modalVaeKey=1-2-2-0	https://chemview.epa.gov/chemview/proxy?filename=HPVIS/Resin%20Oils%20and%20Cyclodiene%20Dimer%20Concentrates%20Category_groupfile.pdf
Solvent naphtha (petroleum), light arom. Hydrotreated	68512-78-7	Low Benzene Naphthas	ChemView	https://chemview.epa.gov/chemview/proxy?filename=HC68512787.pdf	Not Provided
Naphtha (petroleum), steam-cracked middle arom.	68516-20-1	Resin Oils and Cyclodiene Dimer Concentrates	ChemView	https://chemview.epa.gov/chemview/proxy?filename=HC68516201.pdf	https://chemview.epa.gov/chemview/proxy?filename=HPVIS/Resin%20Oils%20and%20Cyclodiene%20Dimer%20Concentrates%20Category_groupfile.pdf
Light steam-cracked aromatic naphtha (petroleum) Naphtha, petroleum, light steam cracked aromatic	68527-23-1	Low Benzene Naphthas	ChemView	https://chemview.epa.gov/chemview/proxy?filename=HC68527231.pdf	https://chemview.epa.gov/chemview/proxy?filename=HPVIS/Low%20Benzene%20Naphthas_groupfile.pdf
DCPD, Purge Stream Naphtha, petroleum, light steam-cracked arom., C5-12 cycloalkadienefraction, polymers	68527-24-2	Resin Oils and Cyclodiene Dimer Concentrates	ChemView	https://chemview.epa.gov/chemview/proxy?filename=HC68527242.pdf	https://chemview.epa.gov/chemview/proxy?filename=HPVIS/Resin%20Oils%20and%20Cyclodiene%20Dimer%20Concentrates%20Category_groupfile.pdf
Hydrocarbons, C8-11	68553-14-0	Low Benzene Naphthas	ChemView	https://chemview.epa.gov/chemview/proxy?filename=HC68553140.pdf	Not Provided
Distillates (petroleum), thermal cracked naphtha and gas oil, dimerized	68603-02-1	Resin Oils and Cyclodiene Dimer Concentrates	ChemView	https://chemview.epa.gov/chemview/proxy?filename=HC68603021.pdf	https://chemview.epa.gov/chemview/proxy?filename=HPVIS/Resin%20Oils%20and%20Cyclodiene%20Dimer%20Concentrates%20Category_groupfile.pdf
