# Supplementary material for: Integrative Chemical–Biological Grouping of Complex High Production Volume Substances from Lower Olefin Manufacturing Streams
Source: Toxics. 2023 Jul 5;11(7):586. doi: 10.3390/toxics11070586 (PMC10385386; doi:10.3390/toxics11070586)
Supplement: Supplementary file 1 [file toxics-11-00586-s001.zip › toxics-2446194-SI/Table S11.xlsx]

## Sheet: Sheet1
Table S11. LBN: Detailed Analyses of Typical vs. Observed Constituent Abundances
Constituent	CAS RN	Formula	Typical Concentration (%)	Typical Concentration Range (%)	Observed (IMS-MS) Range (%)	LBN_83931	LBN_83758	LBN_83683	LBN_83984	LBN_84024	LBN_83979	LBN_84075	LBN_84070	LBN_84003	LBN_83946	LBN_83806	LBN_83757	LBN Min	LBN Max
Toluene	108-88-3	C7H8	~30	0 - ≤ 50%	0 - 0.08	0.0323566	1.02987e-08	1.39246e-08	0.0309228	0.0772011	7.76276e-09	0.068335	0.0116105	0.0251675	0.0159483	0.0679275	1.5806e-08	7.76276e-09	0.0772011
Ethylbenzene	100-41-4	C8H10	~20	0 - ≤ 45%	0 - 0.2	0.0658257	0.00424308	0.0452829	0.0539521	0.199036	0.0282332	0.166641	0.0394645	0.039782	0.0359057	0.132785	0.0568226	0.00424308	0.199036
Xylenes	1330-20-7	C8H10	~15	0 - ≤ 30%	0 - 0.2	0.0658257	0.00424308	0.0452829	0.0539521	0.199036	0.0282332	0.166641	0.0394645	0.039782	0.0359057	0.132785	0.0568226	0.00424308	0.199036
m-xylene	108-38-3	C8H10	~7	0 - ≤ 15%	0 - 0.2	0.0658257	0.00424308	0.0452829	0.0539521	0.199036	0.0282332	0.166641	0.0394645	0.039782	0.0359057	0.132785	0.0568226	0.00424308	0.199036
o-xylene	95-47-6	C8H10	~2.5	0 - ≤ 5%	0 - 0.2	0.0658257	0.00424308	0.0452829	0.0539521	0.199036	0.0282332	0.166641	0.0394645	0.039782	0.0359057	0.132785	0.0568226	0.00424308	0.199036
p-xylene	106-42-3	C8H10	~5	0 - ≤ 10%	0 - 0.2	0.0658257	0.00424308	0.0452829	0.0539521	0.199036	0.0282332	0.166641	0.0394645	0.039782	0.0359057	0.132785	0.0568226	0.00424308	0.199036
3-Ethyltoluene	620-14-4	C9H12	~3	0 - ≤ 5%	0.01 - 0.21	0.0406929	0.00820808	0.0338647	0.0420933	0.211459	0.0282875	0.170414	0.0595466	0.0504074	0.0591658	0.0806176	0.0243571	0.00820808	0.211459
4-Ethyltoluene	622-96-8	C9H12	~1	0 - ≤ 2%	0.01 - 0.21	0.0406929	0.00820808	0.0338647	0.0420933	0.211459	0.0282875	0.170414	0.0595466	0.0504074	0.0591658	0.0806176	0.0243571	0.00820808	0.211459
Ethyltoluene	25550-14-5	C9H12	~20	0 - ≤ 45%	0.01 - 0.21	0.0406929	0.00820808	0.0338647	0.0420933	0.211459	0.0282875	0.170414	0.0595466	0.0504074	0.0591658	0.0806176	0.0243571	0.00820808	0.211459
Naphthalene	91-20-3	C10H8	~6	0 - ≤ 12%	0.41 - 6.69	1.07283	0.971015	2.73442	2.4932	6.68805	2.22727	1.6125	2.84717	1.37895	2.85472	0.409049	2.91559	0.409049	6.68805
1-Methylnaphthalene	90-12-0	C11H10	~1	0 - ≤ 2%	0.7 - 2.68	0.857604	0.787605	1.57078	2.32127	0.907711	1.11703	0.876065	1.88917	1.27738	1.5263	0.699666	2.67901	0.699666	2.67901
Styrene	100-42-5	C8H8	~2	0 - ≤ 5%	0.01 - 0.26	0.0592199	0.00508758	0.0186869	0.015727	0.176317	0.0231097	0.262251	0.0221433	0.0242609	0.0311548	0.013432	0.0207691	0.00508758	0.262251
Tetralin	119-64-2	C10H12	~3	0 - ≤ 6%	0.05 - 1.38	0.399968	0.0508242	0.355621	0.23779	1.38388	0.348742	1.28471	0.238527	0.504328	0.582545	0.343962	0.178466	0.0508242	1.38388
Indane	496-11-7	C9H10	~7	0 - ≤ 13%	0.05 - 1.3	0.354184	0.0537799	1.06042	0.287171	1.29986	0.515005	1.10208	0.257058	1.05489	0.372444	0.326922	0.228808	0.0537799	1.29986
Isopropylbenzene	98-82-8	C9H12	~1.5	0 - ≤ 9%	0.01 - 0.21	0.0406929	0.00820808	0.0338647	0.0420933	0.211459	0.0282875	0.170414	0.0595466	0.0504074	0.0591658	0.0806176	0.0243571	0.00820808	0.211459
Propylbenzene	103-65-1	C9H12	~8	0 - ≤ 15%	0.01 - 0.21	0.0406929	0.00820808	0.0338647	0.0420933	0.211459	0.0282875	0.170414	0.0595466	0.0504074	0.0591658	0.0806176	0.0243571	0.00820808	0.211459
Dicyclopentadiene	77-73-6	C10H12	~15	0 - ≤ 2%	0.05 - 1.38	0.399968	0.0508242	0.355621	0.23779	1.38388	0.348742	1.28471	0.238527	0.504328	0.582545	0.343962	0.178466	0.0508242	1.38388
Indene	95-13-6	C9H8	~15	0 - ≤ 40%	0.22 - 2.66	0.548903	0.216963	1.68963	0.730976	2.66166	0.873823	1.95199	0.874024	1.12075	0.857763	0.235866	0.824647	0.216963	2.66166
Dihydrodicyclopentadiene	4488-57-7	C10H14	~15	0 - ≤ 25%	0 - 0.5	0.496636	3.08962e-08	0.496385	0.0698662	0.434522	0.486003	0.333805	0.0752038	0.0727101	0.0781342	0.0598172	4.7418e-08	3.08962e-08	0.496636
1,2,4-trimethylbenzene	95-63-6	C9H12	~12	0 - ≤ 21%	0.01 - 0.21	0.0406929	0.00820808	0.0338647	0.0420933	0.211459	0.0282875	0.170414	0.0595466	0.0504074	0.0591658	0.0806176	0.0243571	0.00820808	0.211459
1,2,3-trimethylbenzene	526-73-8	C9H12	~6	0 - ≤ 12%	0.01 - 0.21	0.0406929	0.00820808	0.0338647	0.0420933	0.211459	0.0282875	0.170414	0.0595466	0.0504074	0.0591658	0.0806176	0.0243571	0.00820808	0.211459
1,3,5-trimethylbenzene	108-67-8	C9H12	~1	0 - ≤ 2%	0.01 - 0.21	0.0406929	0.00820808	0.0338647	0.0420933	0.211459	0.0282875	0.170414	0.0595466	0.0504074	0.0591658	0.0806176	0.0243571	0.00820808	0.211459
1,2,4,5-tetramethylbenzene	95-93-2	C10H14	~6	0 - ≤ 11%	0 - 0.5	0.496636	3.08962e-08	0.496385	0.0698662	0.434522	0.486003	0.333805	0.0752038	0.0727101	0.0781342	0.0598172	4.7418e-08	3.08962e-08	0.496636
1,2,3,5-tetramethylbenzene	527-53-7	C10H14	~8	0 - ≤ 16%	0 - 0.5	0.496636	3.08962e-08	0.496385	0.0698662	0.434522	0.486003	0.333805	0.0752038	0.0727101	0.0781342	0.0598172	4.7418e-08	3.08962e-08	0.496636
1,2-dimethyl-4-ethylbenzene	934-80-5	C10H14	~5	0 - ≤ 11%	0 - 0.5	0.496636	3.08962e-08	0.496385	0.0698662	0.434522	0.486003	0.333805	0.0752038	0.0727101	0.0781342	0.0598172	4.7418e-08	3.08962e-08	0.496636
Methylstyrene	1319-73-9	C9H10	~5	0 - ≤ 36%	0.05 - 1.3	0.354184	0.0537799	1.06042	0.287171	1.29986	0.515005	1.10208	0.257058	1.05489	0.372444	0.326922	0.228808	0.0537799	1.29986
1,3-dimethyl-4-ethylbenzene	874-41-9	C10H14	~2	0 - ≤ 4%	0 - 0.5	0.496636	3.08962e-08	0.496385	0.0698662	0.434522	0.486003	0.333805	0.0752038	0.0727101	0.0781342	0.0598172	4.7418e-08	3.08962e-08	0.496636
1,4-dimethyl-2-ethylbenzene	1758-88-9	C10H14	~2	0 - ≤ 3%	0 - 0.5	0.496636	3.08962e-08	0.496385	0.0698662	0.434522	0.486003	0.333805	0.0752038	0.0727101	0.0781342	0.0598172	4.7418e-08	3.08962e-08	0.496636
Cyclopentane	287-92-3	C5H10	~6	0 - ≤ 11%	0 - 1.32	2.31781e-08	3.08962e-08	0.538507	2.24458e-08	4.46335e-08	0.215828	4.62035e-08	1.31874	0.0398183	1.173	7.67543e-08	4.7418e-08	2.24458e-08	1.31874
2-methyl-2-butene	513-35-9	C5H10	~7	0 - ≤ 14%	0 - 1.32	2.31781e-08	3.08962e-08	0.538507	2.24458e-08	4.46335e-08	0.215828	4.62035e-08	1.31874	0.0398183	1.173	7.67543e-08	4.7418e-08	2.24458e-08	1.31874
Cis-2-pentene	627-20-3	C5H10	~2	0 - ≤ 3%	0 - 1.32	2.31781e-08	3.08962e-08	0.538507	2.24458e-08	4.46335e-08	0.215828	4.62035e-08	1.31874	0.0398183	1.173	7.67543e-08	4.7418e-08	2.24458e-08	1.31874
Trans-2-pentene	646-04-8	C5H10	~5	0 - ≤ 10%	0 - 1.32	2.31781e-08	3.08962e-08	0.538507	2.24458e-08	4.46335e-08	0.215828	4.62035e-08	1.31874	0.0398183	1.173	7.67543e-08	4.7418e-08	2.24458e-08	1.31874
2,3,3a,4,7,7a-hexahydro-4,7-methano-1H-indene	19398-83-5	C10H14	~22	0 - ≤ 30%	0 - 0.49	0.355915	1.02987e-08	0.48409	0.0580447	0.415925	0.486003	0.311258	0.0752038	0.07271	0.0734009	0.0529349	1.5806e-08	1.02987e-08	0.486003
Benzene	71-43-2	C6H6	~0	< 0.1%	n.d.	N/A	N/A	N/A	N/A	N/A	N/A	N/A	N/A	N/A	N/A	N/A	N/A	0	0
Tetrahydrodicyclopentadiene	6004-38-2	C10H16	~5	0 - ≤ 10%	n.d.	N/A	N/A	N/A	N/A	N/A	N/A	N/A	N/A	N/A	N/A	N/A	N/A	0	0
Cis-1,2-Dimethylcyclopentane	1192-18-3	C7H14	~2	0 - ≤ 3%	n.d.	N/A	N/A	N/A	N/A	N/A	N/A	N/A	N/A	N/A	N/A	N/A	N/A	0	0
Ethylcyclopentane	1640-89-7	C7H14	~12	0 - ≤ 23%	n.d.	N/A	N/A	N/A	N/A	N/A	N/A	N/A	N/A	N/A	N/A	N/A	N/A	0	0
Cyclopentene	142-29-0	C5H8	~7	0 - ≤ 14%	n.d.	N/A	N/A	N/A	N/A	N/A	N/A	N/A	N/A	N/A	N/A	N/A	N/A	0	0
Methylcyclohexane	108-87-2	C7H14	~14	0 - ≤ 27%	n.d.	N/A	N/A	N/A	N/A	N/A	N/A	N/A	N/A	N/A	N/A	N/A	N/A	0	0
Isopentane	78-78-4	C5H12	~9	0 - ≤ 17%	n.d.	N/A	N/A	N/A	N/A	N/A	N/A	N/A	N/A	N/A	N/A	N/A	N/A	0	0
N-octane	111-65-9	C8H18	~4	0 - ≤ 7%	n.d.	N/A	N/A	N/A	N/A	N/A	N/A	N/A	N/A	N/A	N/A	N/A	N/A	0	0
N-heptane	142-82-5	C7H16	~7	0 - ≤ 14%	n.d.	N/A	N/A	N/A	N/A	N/A	N/A	N/A	N/A	N/A	N/A	N/A	N/A	0	0
N-pentane	109-66-0	C5H12	~16	0 - ≤ 31%	n.d.	N/A	N/A	N/A	N/A	N/A	N/A	N/A	N/A	N/A	N/A	N/A	N/A	0	0
Isomer of Methylindene	N/A		~13	0 - ≤ 36%	n.d.	N/A	N/A	N/A	N/A	N/A	N/A	N/A	N/A	N/A	N/A	N/A	N/A	0	0
C-10 Aromatic	N/A		~13	0 - ≤ 36%	n.d.	N/A	N/A	N/A	N/A	N/A	N/A	N/A	N/A	N/A	N/A	N/A	N/A	0	0
