# Supplementary material for: Integrative Chemical–Biological Grouping of Complex High Production Volume Substances from Lower Olefin Manufacturing Streams
Source: Toxics. 2023 Jul 5;11(7):586. doi: 10.3390/toxics11070586 (PMC10385386; doi:10.3390/toxics11070586)
Supplement: Supplementary file 1 [file toxics-11-00586-s001.zip › toxics-2446194-SI/Table S12.xlsx]

## Sheet: Sheet1
Constituent	CAS	Formula	Concentration Range (w/w)	RO_84543	RO_83998	RO_83985	RO_83956	RO_83618	RO_83955	RO_83879	RO_84047	RO_84012	RO_83980	RO_83949	RO_84023	RO_83981	LBN_83931	LBN_83758	LBN_83683	LBN_83984	LBN_84024	LBN_83979	LBN_84075	LBN_84070	LBN_84003	LBN_83946	LBN_83806	LBN_83757	RO Min	RO Max	LBN Min	LBN Max	RO Min	RO Max	LBN Min	LBN Max	RO Range	LBN Range
DCPD	77-73-6	C10 H12	0-<80% (w/w)	0.172189	0.195506	0.337952	0.0726252	0.0159023	0.267077	0.0166936	0.167504	0.0601988	0.474848	0.546735	0.255737	0.0675188	0.399968	0.0508242	0.355621	0.23779	1.38388	0.348742	1.28471	0.238527	0.504328	0.582545	0.343962	0.178466	0.0159023	0.546735	0.0508242	1.38388	0.02	0.55	0.05	1.38	0.02 - 0.55	0.05 - 1.38
Indene	95-13-6	C9 H8	0-≤70% (w/w)	0.28627	0.497637	1.01387	0.156118	0.512125	0.769398	0.45293	0.375112	0.190752	1.67412	1.43856	1.13734	0.208387	0.548903	0.216963	1.68963	0.730976	2.66166	0.873823	1.95199	0.874024	1.12075	0.857763	0.235866	0.824647	0.156118	1.67412	0.216963	2.66166	0.16	1.67	0.22	2.66	0.16 - 1.67	0.22 - 2.66
Vinyltoluene	25013-15-4	C18 H20	0-≤60% (w/w)	0.182549	0.695364	1.08138	0.183393	0.18215	0.651884	1.92248e-08	0.430908	0.144139	0.27354	0.22134	0.731669	0.259204	0.327436	0.594607	0.262424	0.433472	0.4354	2.32883e-08	4.62035e-08	0.210351	0.52217	0.347948	7.67543e-08	0.486967	1.92248e-08	1.08138	2.32883e-08	0.594607	0	1.08	0	0.59	0 - 1.08	0 - 0.59
Cyclopentane	287-92-3	C5 H10	0-≤50% (w/w)	4.51743e-08	7.93341e-08	3.79182e-08	3.37844e-08	2.24397e-08	7.20208e-08	1.92248e-08	2.18351e-08	2.72269e-08	2.69021e-08	2.72541e-08	2.68838e-08	1.92416e-08	2.31781e-08	3.08962e-08	0.538507	2.24458e-08	4.46335e-08	0.215828	4.62035e-08	1.31874	0.0398183	1.173	7.67543e-08	4.7418e-08	1.92248e-08	7.93341e-08	2.24458e-08	1.31874	0	0	0	1.32	0 - 0	0 - 1.32
4-methylstyrene	622-97-9	C9 H10	0-≤40% (w/w)	0.136923	0.258127	0.365038	0.0917471	0.10237	0.331728	0.0264725	0.187993	0.0842855	0.244468	0.198146	0.27822	0.047174	0.354184	0.0537799	1.06042	0.287171	1.29986	0.515005	1.10208	0.257058	1.05489	0.372444	0.326922	0.228808	0.0264725	0.365038	0.0537799	1.29986	0.03	0.37	0.05	1.3	0.03 - 0.37	0.05 - 1.3
Ethyltoluene	25550-14-5	C9 H12	0-≤40% (w/w)	0.0206145	0.0323154	0.120024	1.12615e-08	0.0211232	0.0544717	0.00848454	0.0553737	0.0142851	0.0360308	0.0330956	0.194997	0.0093386	0.0406929	0.00820808	0.0338647	0.0420933	0.211459	0.0282875	0.170414	0.0595466	0.0504074	0.0591658	0.0806176	0.0243571	1.12615e-08	0.194997	0.00820808	0.211459	0	0.19	0.01	0.21	0 - 0.19	0.01 - 0.21
Naphthalene	91-20-3	C10 H8	0-≤40% (w/w)	0.562872	1.24732	2.02545	0.743797	0.786936	1.81449	0.129114	0.649709	0.40137	2.88226	2.89885	3.13993	1.04917	1.07283	0.971015	2.73442	2.4932	6.68805	2.22727	1.6125	2.84717	1.37895	2.85472	0.409049	2.91559	0.129114	3.13993	0.409049	6.68805	0.13	3.14	0.41	6.69	0.13 - 3.14	0.41 - 6.69
Trimethylbenzenes	25551-13-7	C9 H12	0-≤40% (w/w)	0.0206145	0.0323154	0.120024	1.12615e-08	0.0211232	0.0544717	0.00848454	0.0553737	0.0142851	0.0360308	0.0330956	0.194997	0.0093386	0.0406929	0.00820808	0.0338647	0.0420933	0.211459	0.0282875	0.170414	0.0595466	0.0504074	0.0591658	0.0806176	0.0243571	1.12615e-08	0.194997	0.00820808	0.211459	0	0.19	0.01	0.21	0 - 0.19	0.01 - 0.21
Isopropylbenzene	98-82-8	C9 H12	0-≤30% (w/w)	0.0206145	0.0323154	0.120024	1.12615e-08	0.0211232	0.0544717	0.00848454	0.0553737	0.0142851	0.0360308	0.0330956	0.194997	0.0093386	0.0406929	0.00820808	0.0338647	0.0420933	0.211459	0.0282875	0.170414	0.0595466	0.0504074	0.0591658	0.0806176	0.0243571	1.12615e-08	0.194997	0.00820808	0.211459	0	0.19	0.01	0.21	0 - 0.19	0.01 - 0.21
Styrene	100-42-5	C8 H8	0-≤25% (w/w)	0.00796577	0.0436867	0.0238758	0.00754519	0.0126859	0.0289524	1.92248e-08	0.00782424	2.72269e-08	0.00513831	0.0287077	0.0315078	0.00727334	0.0592199	0.00508758	0.0186869	0.015727	0.176317	0.0231097	0.262251	0.0221433	0.0242609	0.0311548	0.013432	0.0207691	1.92248e-08	0.0436867	0.00508758	0.262251	0	0.04	0.01	0.26	0 - 0.04	0.01 - 0.26
Methyl-1H-indene	29036-25-7	C10 H10	0-≤70% (w/w)	0.969275	1.79694	1.04285	0.356087	1.36761	0.855943	0.0883508	0.808596	0.499605	4.24334	4.04234	2.56698	0.651309	1.63273	0.285409	2.65402	1.56383	6.21938	2.24928	8.06126	2.5117	0.89359	2.92161	0.948555	1.31245	0.0883508	4.24334	0.285409	8.06126	0.09	4.24	0.29	8.06	0.09 - 4.24	0.29 - 8.06
Toluene	108-88-3	C7 H8	0-≤20% (w/w)	1.50581e-08	2.64447e-08	0.0242929	1.12615e-08	7.47988e-09	2.40069e-08	6.40826e-09	0.0186544	9.07565e-09	0.024723	0.0232477	0.0289807	6.41387e-09	0.0323566	1.02987e-08	1.39246e-08	0.0309228	0.0772011	7.76276e-09	0.068335	0.0116105	0.0251675	0.0159483	0.0679275	1.5806e-08	6.40826e-09	0.0289807	7.76276e-09	0.0772011	0	0.03	0	0.08	0 - 0.03	0 - 0.08
Xylenes	1330-20-7	C8 H10	0-≤20% (w/w)	0.0225119	2.64447e-08	0.0539576	0.00596857	0.00822039	0.0718767	6.40826e-09	0.0493691	9.07565e-09	0.112531	0.0436338	0.0451737	0.0125135	0.0658257	0.00424308	0.0452829	0.0539521	0.199036	0.0282332	0.166641	0.0394645	0.039782	0.0359057	0.132785	0.0568226	6.40826e-09	0.112531	0.00424308	0.199036	0	0.11	0	0.2	0 - 0.11	0 - 0.2
1,2,4-Trimethylbenzene	95-63-6	C9 H12	0-≤15% (w/w)	0.0206145	0.0323154	0.120024	1.12615e-08	0.0211232	0.0544717	0.00848454	0.0553737	0.0142851	0.0360308	0.0330956	0.194997	0.0093386	0.0406929	0.00820808	0.0338647	0.0420933	0.211459	0.0282875	0.170414	0.0595466	0.0504074	0.0591658	0.0806176	0.0243571	1.12615e-08	0.194997	0.00820808	0.211459	0	0.19	0.01	0.21	0 - 0.19	0.01 - 0.21
2-Methylstyrene	611-15-4	C9 H10	0-≤15% (w/w)	0.136923	0.258127	0.365038	0.0917471	0.10237	0.331728	0.0264725	0.187993	0.0842855	0.244468	0.198146	0.27822	0.047174	0.354184	0.0537799	1.06042	0.287171	1.29986	0.515005	1.10208	0.257058	1.05489	0.372444	0.326922	0.228808	0.0264725	0.365038	0.0537799	1.29986	0.03	0.37	0.05	1.3	0.03 - 0.37	0.05 - 1.3
Indan	496-11-7	C9 H10	0-≤25% (w/w)	0.136923	0.258127	0.365038	0.0917471	0.10237	0.331728	0.0264725	0.187993	0.0842855	0.244468	0.198146	0.27822	0.047174	0.354184	0.0537799	1.06042	0.287171	1.29986	0.515005	1.10208	0.257058	1.05489	0.372444	0.326922	0.228808	0.0264725	0.365038	0.0537799	1.29986	0.03	0.37	0.05	1.3	0.03 - 0.37	0.05 - 1.3
1,2,4,5-tetramethylbenzene	95-93-2	C10 H14	0-≤10% (w/w)	0.118221	0.02105	0.0793627	0.0145836	0.00173535	0.0357463	0.0155401	0.00318065	0.00195128	0.147791	0.198019	0.0798449	0.00204604	0.496636	3.08962e-08	0.496385	0.0698662	0.434522	0.486003	0.333805	0.0752038	0.0727101	0.0781342	0.0598172	4.7418e-08	0.00173535	0.198019	3.08962e-08	0.496636	0	0.2	0	0.5	0 - 0.2	0 - 0.5
1,3,5-Trimethylbenzene	108-67-8	C9 H12	0-≤10% (w/w)	0.0206145	0.0323154	0.120024	1.12615e-08	0.0211232	0.0544717	0.00848454	0.0553737	0.0142851	0.0360308	0.0330956	0.194997	0.0093386	0.0406929	0.00820808	0.0338647	0.0420933	0.211459	0.0282875	0.170414	0.0595466	0.0504074	0.0591658	0.0806176	0.0243571	1.12615e-08	0.194997	0.00820808	0.211459	0	0.19	0.01	0.21	0 - 0.19	0.01 - 0.21
2-methylbut-2-ene	513-35-9	C5 H10	0-≤10% (w/w)	4.51743e-08	7.93341e-08	3.79182e-08	3.37844e-08	2.24397e-08	7.20208e-08	1.92248e-08	2.18351e-08	2.72269e-08	2.69021e-08	2.72541e-08	2.68838e-08	1.92416e-08	2.31781e-08	3.08962e-08	0.538507	2.24458e-08	4.46335e-08	0.215828	4.62035e-08	1.31874	0.0398183	1.173	7.67543e-08	4.7418e-08	1.92248e-08	7.93341e-08	2.24458e-08	1.31874	0	0	0	1.32	0 - 0	0 - 1.32
2-phenylpropene	98-83-9	C9 H10	0-≤20% (w/w)	0.136923	0.258127	0.365038	0.0917471	0.10237	0.331728	0.0264725	0.187993	0.0842855	0.244468	0.198146	0.27822	0.047174	0.354184	0.0537799	1.06042	0.287171	1.29986	0.515005	1.10208	0.257058	1.05489	0.372444	0.326922	0.228808	0.0264725	0.365038	0.0537799	1.29986	0.03	0.37	0.05	1.3	0.03 - 0.37	0.05 - 1.3
Ethylbenzene	100-41-4	C8 H10	0-≤15% (w/w)	0.0225119	2.64447e-08	0.0539576	0.00596857	0.00822039	0.0718767	6.40826e-09	0.0493691	9.07565e-09	0.112531	0.0436338	0.0451737	0.0125135	0.0658257	0.00424308	0.0452829	0.0539521	0.199036	0.0282332	0.166641	0.0394645	0.039782	0.0359057	0.132785	0.0568226	6.40826e-09	0.112531	0.00424308	0.199036	0	0.11	0	0.2	0 - 0.11	0 - 0.2
Propylbenzene	103-65-1	C9 H12	0-≤10% (w/w)	0.0206145	0.0323154	0.120024	1.12615e-08	0.0211232	0.0544717	0.00848454	0.0553737	0.0142851	0.0360308	0.0330956	0.194997	0.0093386	0.0406929	0.00820808	0.0338647	0.0420933	0.211459	0.0282875	0.170414	0.0595466	0.0504074	0.0591658	0.0806176	0.0243571	1.12615e-08	0.194997	0.00820808	0.211459	0	0.19	0.01	0.21	0 - 0.19	0.01 - 0.21
2-Ethyl-p-Xylene	1758-88-9	C10 H14	0-≤5% (w/w)	0.118221	0.02105	0.0793627	0.0145836	0.00173535	0.0357463	0.0155401	0.00318065	0.00195128	0.147791	0.198019	0.0798449	0.00204604	0.496636	3.08962e-08	0.496385	0.0698662	0.434522	0.486003	0.333805	0.0752038	0.0727101	0.0781342	0.0598172	4.7418e-08	0.00173535	0.198019	3.08962e-08	0.496636	0	0.2	0	0.5	0 - 0.2	0 - 0.5
4-ethyl-3-octene	53966-51-1	C10 H20	0-<80% (w/w)	N/A	N/A	N/A	N/A	N/A	N/A	N/A	N/A	N/A	N/A	N/A	N/A	N/A	N/A	N/A	N/A	N/A	N/A	N/A	N/A	N/A	N/A	N/A	N/A	N/A
1,3-Pentadiene	504-60-9	C5 H8	0-≤32% (w/w)	N/A	N/A	N/A	N/A	N/A	N/A	N/A	N/A	N/A	N/A	N/A	N/A	N/A	N/A	N/A	N/A	N/A	N/A	N/A	N/A	N/A	N/A	N/A	N/A	N/A
Cyclopentene	142-29-0	C5 H8	0-≤25% (w/w)	N/A	N/A	N/A	N/A	N/A	N/A	N/A	N/A	N/A	N/A	N/A	N/A	N/A	N/A	N/A	N/A	N/A	N/A	N/A	N/A	N/A	N/A	N/A	N/A	N/A
(E)-3-dodecene	7239-23-8	C12 H24	0-≤10% (w/w)	N/A	N/A	N/A	N/A	N/A	N/A	N/A	N/A	N/A	N/A	N/A	N/A	N/A	N/A	N/A	N/A	N/A	N/A	N/A	N/A	N/A	N/A	N/A	N/A	N/A
Isoprene	78-79-5	C5 H8	0-≤3% (w/w)	N/A	N/A	N/A	N/A	N/A	N/A	N/A	N/A	N/A	N/A	N/A	N/A	N/A	N/A	N/A	N/A	N/A	N/A	N/A	N/A	N/A	N/A	N/A	N/A	N/A
Benzene	71-43-2	C6 H6	0-≤3% (w/w)	N/A	N/A	N/A	N/A	N/A	N/A	N/A	N/A	N/A	N/A	N/A	N/A	N/A	N/A	N/A	N/A	N/A	N/A	N/A	N/A	N/A	N/A	N/A	N/A	N/A

## Sheet: Sheet2
Table S12. RO: Detailed Analyses of Typical vs. Observed Constituent Abundances
Constituent	CAS RN	Formula	Typical Concentration (%)	Typical Concentration Range (%)	Observed (IMS-MS) Range (%)	RO_84543	RO_83998	RO_83985	RO_83956	RO_83618	RO_83955	RO_83879	RO_84074	RO_84012	RO_83980	RO_83949	RO_84023	RO_83981	RO Min	RO Max
DCPD	77-73-6	C10H12	~40	0 - ≤ 80	0.02 - 0.55	0.172189	0.195506	0.337952	0.0726252	0.0159023	0.267077	0.0166936	0.167504	0.0601988	0.474848	0.546735	0.255737	0.0675188	0.0159023	0.546735
Vinyltoluene	25013-15-4	C9H10	~30	0 - ≤ 60	0.03 - 0.37	0.136923	0.258127	0.365038	0.0917471	0.10237	0.331728	0.0264725	0.187993	0.0842855	0.244468	0.198146	0.27822	0.047174	0.0264725	0.365038
4-methylstyrene	622-97-9	C9H10	~20	0 - ≤ 40	0.03 - 0.37	0.136923	0.258127	0.365038	0.0917471	0.10237	0.331728	0.0264725	0.187993	0.0842855	0.244468	0.198146	0.27822	0.047174	0.0264725	0.365038
Indan	496-11-7	C9H10	~7.5	0 - ≤ 25	0.03 - 0.37	0.136923	0.258127	0.365038	0.0917471	0.10237	0.331728	0.0264725	0.187993	0.0842855	0.244468	0.198146	0.27822	0.047174	0.0264725	0.365038
2-phenylpropene	98-83-9	C9H10	~5	0 - ≤ 20	0.03 - 0.37	0.136923	0.258127	0.365038	0.0917471	0.10237	0.331728	0.0264725	0.187993	0.0842855	0.244468	0.198146	0.27822	0.047174	0.0264725	0.365038
3-Methylstyrene	100-80-1	C9H10	~10	0 - ≤ 20	0.03 - 0.37	0.136923	0.258127	0.365038	0.0917471	0.10237	0.331728	0.0264725	0.187993	0.0842855	0.244468	0.198146	0.27822	0.047174	0.0264725	0.365038
2-Methylstyrene	611-15-4	C9H10	~7.5	0 - ≤ 15	0.03 - 0.37	0.136923	0.258127	0.365038	0.0917471	0.10237	0.331728	0.0264725	0.187993	0.0842855	0.244468	0.198146	0.27822	0.047174	0.0264725	0.365038
Cyclopentane	287-92-3	C5H10	~25	0 - ≤ 50	0 - 0	4.51743e-08	7.93341e-08	3.79182e-08	3.37844e-08	2.24397e-08	7.20208e-08	1.92248e-08	2.18351e-08	2.72269e-08	2.69021e-08	2.72541e-08	2.68838e-08	1.92416e-08	1.92248e-08	7.93341e-08
2-methylbut-2-ene	513-35-9	C5H10	~5	0 - ≤ 10	0 - 0	4.51743e-08	7.93341e-08	3.79182e-08	3.37844e-08	2.24397e-08	7.20208e-08	1.92248e-08	2.18351e-08	2.72269e-08	2.69021e-08	2.72541e-08	2.68838e-08	1.92416e-08	1.92248e-08	7.93341e-08
Ethyltoluene	25550-14-5	C9H12	~20	0 - ≤ 40	0 - 0.19	0.0206145	0.0323154	0.120024	1.12615e-08	0.0211232	0.0544717	0.00848454	0.0553737	0.0142851	0.0360308	0.0330956	0.194997	0.0093386	1.12615e-08	0.194997
Trimethylbenzenes (TMB)	25551-13-7	C9H12	~20	0 - ≤ 40	0 - 0.19	0.0206145	0.0323154	0.120024	1.12615e-08	0.0211232	0.0544717	0.00848454	0.0553737	0.0142851	0.0360308	0.0330956	0.194997	0.0093386	1.12615e-08	0.194997
Isopropylbenzene	98-82-8	C9H12	~15	0 - ≤ 30	0 - 0.19	0.0206145	0.0323154	0.120024	1.12615e-08	0.0211232	0.0544717	0.00848454	0.0553737	0.0142851	0.0360308	0.0330956	0.194997	0.0093386	1.12615e-08	0.194997
1,2,4-Trimethylbenzene	95-63-6	C9H12	~7.5	0 - ≤ 15	0 - 0.19	0.0206145	0.0323154	0.120024	1.12615e-08	0.0211232	0.0544717	0.00848454	0.0553737	0.0142851	0.0360308	0.0330956	0.194997	0.0093386	1.12615e-08	0.194997
m-Ethyltoluene	620-14-4	C9H12	~5	0 - ≤ 13	0 - 0.19	0.0206145	0.0323154	0.120024	1.12615e-08	0.0211232	0.0544717	0.00848454	0.0553737	0.0142851	0.0360308	0.0330956	0.194997	0.0093386	1.12615e-08	0.194997
1,3,5-Trimethylbenzene	108-67-8	C9H12	~5	0 - ≤ 10	0 - 0.19	0.0206145	0.0323154	0.120024	1.12615e-08	0.0211232	0.0544717	0.00848454	0.0553737	0.0142851	0.0360308	0.0330956	0.194997	0.0093386	1.12615e-08	0.194997
Propylbenzene	103-65-1	C9H12	~5	0 - ≤ 10	0 - 0.19	0.0206145	0.0323154	0.120024	1.12615e-08	0.0211232	0.0544717	0.00848454	0.0553737	0.0142851	0.0360308	0.0330956	0.194997	0.0093386	1.12615e-08	0.194997
4,7-Methano-1H-indene, 2,3,3a,4,7,7a-hexahydro-	19398-83-5	C10H14	~10	0 - ≤ 20	0 - 0.2	0.118221	0.02105	0.0793627	0.0145836	0.00173535	0.0357463	0.0155401	0.00318065	0.00195128	0.147791	0.198019	0.0798449	0.00204604	0.00173535	0.198019
Dihydrodicyclopentadiene	4488-57-7	C10H14	~5	0 - ≤ 12	0 - 0.2	0.118221	0.02105	0.0793627	0.0145836	0.00173535	0.0357463	0.0155401	0.00318065	0.00195128	0.147791	0.198019	0.0798449	0.00204604	0.00173535	0.198019
1,2,4,5-tetramethylbenzene	95-93-2	C10H14	~5	0 - ≤ 10	0 - 0.2	0.118221	0.02105	0.0793627	0.0145836	0.00173535	0.0357463	0.0155401	0.00318065	0.00195128	0.147791	0.198019	0.0798449	0.00204604	0.00173535	0.198019
Xylenes	1330-20-7	C8H10	~10	0 - ≤ 20	0 - 0.11	0.0225119	2.64447e-08	0.0539576	0.00596857	0.00822039	0.0718767	6.40826e-09	0.0493691	9.07565e-09	0.112531	0.0436338	0.0451737	0.0125135	6.40826e-09	0.112531
Ethylbenzene	100-41-4	C8H10	~5	0 - ≤ 15	0 - 0.11	0.0225119	2.64447e-08	0.0539576	0.00596857	0.00822039	0.0718767	6.40826e-09	0.0493691	9.07565e-09	0.112531	0.0436338	0.0451737	0.0125135	6.40826e-09	0.112531
Naphthalene	91-20-3	C10H8	~20	0 - ≤ 40	0.13 - 3.14	0.562872	1.24732	2.02545	0.743797	0.786936	1.81449	0.129114	0.649709	0.40137	2.88226	2.89885	3.13993	1.04917	0.129114	3.13993
Methylnaphthalene	90-12-0	C11H10	~5	0 - ≤ 15	0.08 - 2.04	0.656292	0.800825	1.16267	0.445019	0.95949	2.04402	0.0767005	1.27428	0.321586	1.36297	1.31542	1.53167	0.84209	0.0767005	2.04402
Methyldicyclopentadiene	25321-13-5	C11H14	~10	0 - ≤ 21	0.02 - 0.44	0.271949	0.20648	0.151344	0.0657332	0.101405	0.170857	0.0167961	0.186632	0.0720153	0.0915029	0.0621757	0.443771	0.0698791
Toluene	108-88-3	C7H8	~10	0 - ≤ 20	0 - 0.03	1.50581e-08	2.64447e-08	0.0242929	1.12615e-08	7.47988e-09	2.40069e-08	6.40826e-09	0.0186544	9.07565e-09	0.024723	0.0232477	0.0289807	6.41387e-09	6.40826e-09	0.0289807
Styrene	100-42-5	C8H8	~12.5	0 - ≤ 25	0 - 0.04	0.00796577	0.0436867	0.0238758	0.00754519	0.0126859	0.0289524	1.92248e-08	0.00782424	2.72269e-08	0.00513831	0.0287077	0.0315078	0.00727334	1.92248e-08	0.0436867
Indene	95-13-6	C9H8	~35	0 - ≤ 80	0.16 - 1.67	0.28627	0.497637	1.01387	0.156118	0.512125	0.769398	0.45293	0.375112	0.190752	1.67412	1.43856	1.13734	0.208387	0.156118	1.67412
4-ethyl-3-octene	53966-51-1	C10H20	~40	0 - < 80	n.d.	N/A	N/A	N/A	N/A	N/A	N/A	N/A	N/A	N/A	N/A	N/A	N/A	N/A	0	0
Methylindenes	29036-25-7	C10H10	~10	0 - ≤ 70	n.d.	N/A	N/A	N/A	N/A	N/A	N/A	N/A	N/A	N/A	N/A	N/A	N/A	N/A	0	0
1,2-Dihydronaphthalene	447-53-0	C10H10	~12.5	0 - ≤ 25	n.d.	N/A	N/A	N/A	N/A	N/A	N/A	N/A	N/A	N/A	N/A	N/A	N/A	N/A	0	0
2,3,6-Trimethyl-4-octene	63830-65-9	C11H22	~20	0 - ≤ 50	n.d.	N/A	N/A	N/A	N/A	N/A	N/A	N/A	N/A	N/A	N/A	N/A	N/A	N/A	0	0
1,3-Pentadiene	504-60-9	C5H8	~16	0 - ≤ 51	n.d.	N/A	N/A	N/A	N/A	N/A	N/A	N/A	N/A	N/A	N/A	N/A	N/A	N/A	0	0
Cyclopentene	142-29-0	C5H8	~15	0 - ≤ 25	n.d.	N/A	N/A	N/A	N/A	N/A	N/A	N/A	N/A	N/A	N/A	N/A	N/A	N/A	0	0
(3Z)-penta-1,3-diene	1574-41-0	C5H8	~10	0 - ≤ 20	n.d.	N/A	N/A	N/A	N/A	N/A	N/A	N/A	N/A	N/A	N/A	N/A	N/A	N/A	0	0
(E)-3-dodecene	7239-23-8	C12H24	~5	0 - ≤ 10	n.d.	N/A	N/A	N/A	N/A	N/A	N/A	N/A	N/A	N/A	N/A	N/A	N/A	N/A	0	0
Benzene	71-43-2	C6H6	~1.0	0 - ≤ 3	n.d.	N/A	N/A	N/A	N/A	N/A	N/A	N/A	N/A	N/A	N/A	N/A	N/A	N/A	0	0
Phenol	108-95-2	C6H6O	~0	0 - ≤ 7	n.d.	N/A	N/A	N/A	N/A	N/A	N/A	N/A	N/A	N/A	N/A	N/A	N/A	N/A	0	0
n-Hexane	110-54-3	C6H14	~0	0 - ≤ 0.2	n.d.	N/A	N/A	N/A	N/A	N/A	N/A	N/A	N/A	N/A	N/A	N/A	N/A	N/A	0	0
