# Supplementary material for: Integrative Chemical–Biological Grouping of Complex High Production Volume Substances from Lower Olefin Manufacturing Streams
Source: Toxics. 2023 Jul 5;11(7):586. doi: 10.3390/toxics11070586 (PMC10385386; doi:10.3390/toxics11070586)
Supplement: Supplementary file 1 [file toxics-11-00586-s001.zip › toxics-2446194-SI/Table S13.xlsx]

## Sheet: Sheet1
Table S13. Potential Identities for Features Driving Bioactivity
			Observed				All Cell Types				Cardio	Endothelial	iHeps	Neurons	HUVEC
ID	Molecule Type	Formula	m/z	CCS	Possible Name	In Series with a Library Match?	Pearson r	R squared	P Value	Significance	Pearson r	Pearson r	Pearson r	Pearson r	Pearson r	CAS	Hazard Classification	Description
56	HC	C14 H12	181.101	135.62	9-Methylfluorene	Fluorene	0.5768	0.3327	0.0025	**	-0.03903	0.5323	0.3978	0.4709	0.1076	2523-37-7	H302, H411	Acute Tox 4, Aquatic Chronic 2
104	HC	C21 H24	277.193	167.88		2-Methylanthracene	0.5717	0.3269	0.0028	**	0.1517	0.2676	0.4529	0.2716	0.2866	Not Found	Not Found
16	HC	C11 H10	143.085	124.25	2-Methylnaphthalene	2,6-Dimethylnaphthalene	0.4281	0.1832	0.0328	*	0.1963	0.1513	0.352	0.3507	-0.06479	90-12-0	H302, H304, H411	Acute Tox 4, Asp. Tox 1, Aquatic Chronic 2, Skin Irrit 2, Eye Irrit 2, Resp Sens 1, STOT SE 3 (lungs)
39	HC	C14 H16	185.132	140.13	2,6-Diethylnaphthalene	2,6-Dimethylnaphthalene	0.4483	0.201	0.0246	*	0.1106	0.04837	0.3987	0.3934	0.09003	59919-41-4	H315, H319, H335	Skin Irrit 2, Eye Irrit 2, STOT SE 3
99	HC	C16 H20	213.163	148.36	2,6-Diisopropylnaphthalene	2,6-Dimethylnaphthalene	0.4593	0.2109	0.0209	*	-0.06363	0.2848	0.383	0.43	0.2451	24157-81-1	H410	Very toxic to aquatic life with long lasting effects
63	HC	C21 H26	279.208	167.84	2,7-Di-tert-butylfluorene	Fluorene	0.4114	0.1693	0.041	*	0.09126	0.09781	0.4086	0.2345	0.06213	Not Found	Not Found
129	HC	C26 H30	343.24	185.29	1-Decylpyrene	Pyrene	0.412	0.1697	0.0407	*	0.151	0.02669	0.148	0.4554	0.06167	55682-90-1	Not Found
	Note: Green color indicates a library matched anchor feature.
