# Supplementary material for: Integrative Chemical–Biological Grouping of Complex High Production Volume Substances from Lower Olefin Manufacturing Streams
Source: Toxics. 2023 Jul 5;11(7):586. doi: 10.3390/toxics11070586 (PMC10385386; doi:10.3390/toxics11070586)
Supplement: Supplementary file 1 [file toxics-11-00586-s001.zip › toxics-2446194-SI/Table S2.xlsx]

## Sheet: Sheet1
Table S2. Raw IMS-MS Data Matrix (Before Processing) for Neat Samples
MassProfiler(8.0.0.0) 12/7/2017 11:20:15 AM
Data Source: all features in the table
31723 of 31723 Features
ID	RT	SD	DT	SD	CCS	SD	m/z	SD	Abundance	RSD	Z	Freq.	Q Score	Sat.	Mark	TAMU ACC N83618 APPI Pos 9Nov17	TAMU ACC N83683 APPI Pos 9Nov17	TAMU ACC N83757 APPI Pos 9Nov17	TAMU ACC N83758 APPI Pos 9Nov17	TAMU ACC N83806 APPI Pos 9Nov17	TAMU ACC N83879 APPI Pos 9Nov17	TAMU ACC N83931 APPI Pos 9Nov17	TAMU ACC N83946 APPI Pos 9Nov17	TAMU ACC N83949 APPI Pos 9Nov17	TAMU ACC N83955 APPI Pos 9Nov17	TAMU ACC N83956 APPI Pos 9Nov17	TAMU ACC N83979 APPI Pos 9Nov17	TAMU ACC N83980 APPI Pos 9Nov17	TAMU ACC N83981 APPI Pos 9Nov17	TAMU ACC N83984 APPI Pos 9Nov17	TAMU ACC N83985 APPI Pos 9Nov17	TAMU ACC N83998 APPI Pos 9Nov17	TAMU ACC N84003 APPI Pos 9Nov17	TAMU ACC N84012 APPI Pos 9Nov17	TAMU ACC N84023 APPI Pos 9Nov17	TAMU ACC N84024 APPI Pos 9Nov17	TAMU ACC N84047 APPI Pos 9Nov17	TAMU ACC N84070 APPI Pos 9Nov17	TAMU ACC N84075 APPI Pos 9Nov17	TAMU ACC N84543 APPI Pos 9Nov17
1	0.521	0.007	19.854	0.049	158.9	0.39	219.185	0.0007	502721	1.66	1	16	100	x	FALSE	2309493	1568002	381382	0.001	0.001	0.001	0.001	0.001	0.001	906	1245	2198854	0.001	2244306	298011	541	488926	0.001	2106516	1093	0.001	563108	17189	943	387498
2	0.522	0.006	18.568	0.059	149.83	0.47	191.154	0.0006	170503	2.03	1	10	100	x	FALSE	1131380	199901	71080	702	0.001	0.001	0.001	0.001	0.001	0.001	0.001	608684	0.001	1016572	84190	0.001	71291	0.001	907273	0.001	0.001	171499	0.001	0.001	0.001
3	0.52	0.007	19.979	0.066	159.82	0.53	221.199	0.0008	157145	1.87	1	11	100	x	FALSE	970339	445513	67384	0.001	0.001	0.001	0.001	0.001	0.001	0.001	0.001	763366	0.001	724197	57113	0.001	81605	0.001	634173	0.001	0.001	99599	6511	0.001	78825
4	0.522	0.006	14.712	0.016	122.11	0.13	131.085	0.0003	140860	0.96	1	25	100	x	FALSE	138817	102118	77639	26112	35477	13494	205124	73830	412432	35286	29088	137433	449460	98702	196064	77411	56128	23376	52769	275914	402315	103786	58786	377764	62185
5	0.526	0	21.616	0.029	171.37	0.23	263.211	0	132793	3.46	1	2	100	x	FALSE	0.001	0.001	0.001	0.001	0.001	0.001	0.001	0.001	0.001	0.001	0.001	0.001	0.001	0.001	1700859	0.001	0.001	0.001	0.001	0.001	0.001	1618956	0.001	0.001	0.001
6	0.521	0.007	35.873	0.047	276.12	0.37	663.451	0.0014	123953	2.61	1	14	100	x	FALSE	0.001	0.001	58199	0.001	0.001	2540	3583	0.001	81022	0.001	0.001	812737	28561	0.001	1895	3079	0.001	624399	0.001	9829	79585	0.001	1352197	39809	1396
7	0.518	0.008	23.075	0.03	181.28	0.23	324.23	0.0008	121826	2.45	1	6	100	x	FALSE	669424	0.001	0.001	0.001	0.001	0.001	0.001	0.001	0.001	0.001	0.001	0.001	9479	1152802	0.001	0.001	0.001	0.001	549653	0.001	0.001	0.001	7009	0.001	657285
8	0.522	0.006	15.413	0.013	126.84	0.11	145.101	0.0003	106652	1.14	1	24	100	x	FALSE	0.001	37742	97412	24329	44656	3049	216965	54849	59528	33048	34209	56473	62506	92965	232859	60021	43206	40562	63592	338091	505117	157340	39618	301448	66709
9	0.526		17.784		142.83		206.089		96382	5	1	1	100	x	FALSE	0.001	0.001	0.001	0.001	0.001	2409561	0.001	0.001	0.001	0.001	0.001	0.001	0.001	0.001	0.001	0.001	0.001	0.001	0.001	0.001	0.001	0.001	0.001	0.001	0.001
10	0.521	0.006	14.4	0.02	119.68	0.17	129.07	0.0003	92609	0.8	1	23	100	x	FALSE	105207	115242	95453	48838	0.001	10535	75066	108100	190434	36291	32156	178448	194332	82103	165132	80748	26035	21678	43345	188383	296218	87081	98295	0.001	36093
11	0.525	0.001	19.037	0.078	151.83	0.62	233.132	0.0011	79507	3.66	1	4	100	x	FALSE	0.001	0.001	38982	0.001	0.001	1377231	0.001	0.001	0.001	0.001	29465	0.001	0.001	0.001	0.001	541986	0.001	0.001	0.001	0.001	0.001	0.001	0.001	0.001	0.001
12	0.521	0.007	16.147	0.016	131.93	0.13	159.117	0.0003	73056	1.13	1	22	100	x	FALSE	73562	17940	71836	0.001	41280	0.001	136251	49066	39684	19998	25200	23621	0.001	63981	212899	25331	27602	24489	30861	183897	322897	156216	33178	203198	43415
13	0.517	0.008	35.617	0.192	274.29	1.48	647.456	0.0019	72110	2.63	1	7	100	x	FALSE	0.001	206802	0.001	0.001	0.001	0.001	0.001	816377	417	967	0.001	446004	0.001	0.001	0.001	0.001	0.001	38117	0.001	0.001	0.001	0.001	294077	0.001	0.001
14	0.524	0.004	20.841	0.213	165.13	1.69	266.2	0.0011	67962	2.65	1	16	100	x	FALSE	0.001	23387	25646	10094	0.001	1068	0.001	3480	715832	0.001	5230	0.001	604319	11917	58284	0.001	73887	0.001	19937	64224	24826	37049	0.001	0.001	19859
15	0.521	0.006	15.828	0.042	129.45	0.34	157.1	0.0006	67898	0.82	1	24	100		FALSE	80624	29240	126055	43401	29182	5820	81918	20809	97611	54740	42352	36264	104865	69939	246437	74531	41229	21053	30754	155553	110162	134591	34410	0.001	25911
16	0.521	0.006	15.082	0.021	124.25	0.17	143.085	0.0003	67865	0.7	1	24	100		FALSE	92139	44728	109280	45003	26310	7542	74851	36017	102774	58943	37647	56127	102429	96477	199874	89776	28584	28292	34463	169309	0.001	111537	54098	56883	33533
17	0.526	0	18.539	0.071	148.33	0.57	220.113	0.0007	65374	4.84	1	2	100	x	FALSE	0.001	0.001	0.001	0.001	0.001	1583793	0.001	0.001	0.001	0.001	0.001	0.001	0.001	0.001	0.001	0.001	0.001	0.001	0.001	50555	0.001	0.001	0.001	0.001	0.001
18	0.522	0.006	16.315	0.033	132.72	0.27	169.101	0.0003	64317	0.72	1	23	100		FALSE	51269	44698	88166	85168	10570	11801	59778	111108	119893	53918	37038	133163	154569	54472	114180	69076	19573	19445	25276	145782	30560	88936	79482	0.001	0.001
19	0.522	0.006	14.169	0.013	117.84	0.11	128.062	0.0002	63402	0.82	1	21	96.5		FALSE	0.001	78843	86777	44559	15988	9613	63793	50307	125742	39291	33892	104831	127085	79519	168098	77986	20597	15564	0.001	157157	138183	0.001	49024	98205	0.001
20	0.522	0.006	13.648	0.01	114.64	0.09	115.054	0.0003	62253	0.8	1	20	96.5		FALSE	59474	85642	49667	26533	0.001	59629	58922	61071	145337	0.001	17701	119673	152584	46987	82478	71875	0.001	19128	0.001	114874	132551	49836	52765	149596	0.001
21	0.521	0.006	16.594	0.046	134.88	0.38	171.116	0.0006	62051	0.85	1	24	100		FALSE	60139	23444	106076	41256	30087	0.001	87110	20278	117302	50295	34509	32308	112492	44472	209983	52431	35165	16653	31524	169265	66138	140645	22148	30721	16836
22	0.521	0.006	20.585	0.109	163.16	0.87	264.186	0.002	61585	3.1	1	9	100	x	FALSE	0.001	0.001	0.001	30193	0.001	1721	0.001	0.001	734711	0.001	14178	0.001	653591	55461	0.001	0.001	0.001	0.001	0.001	0.001	0.001	0.001	9045	16023	24695
23	0.526	0	21.303	0.011	168.92	0.08	262.203	0.0005	61223	3.51	1	2	96.5	x	FALSE	0.001	0.001	0.001	0.001	0.001	0.001	0.001	0.001	0.001	0.001	0.001	0.001	0.001	0.001	883408	0.001	0.001	0.001	0.001	0.001	0.001	647161	0.001	0.001	0.001
24	0.522	0.006	17.881	0.07	143.95	0.56	198.139	0.0006	60117	2.7	1	9	100	x	FALSE	0.001	14450	0.001	65923	0.001	0.001	0.001	0.001	612894	0.001	0.001	0.001	563325	18953	0.001	0.001	0.001	21636	0.001	153564	24342	0.001	0.001	0.001	27834
25	0.525	0	35.822	0.034	275.74	0.27	662.444	0.0024	58856	3.65	1	3	100	x	FALSE	0.001	498740	0.001	0.001	1027	0.001	0.001	971645	0.001	0.001	0.001	0.001	0.001	0.001	0.001	0.001	0.001	0.001	0.001	0.001	0.001	0.001	0.001	0.001	0.001
26	0.522	0.006	14.024	0.014	117.6	0.12	117.069	0.0003	56181	0.75	1	25	100		FALSE	50087	102849	39697	15263	9219	32517	52492	35449	110598	25598	9705	91337	138320	32490	76493	63888	13826	25434	21018	97487	143862	38551	32599	126743	19011
27	0.521	0.007	18.29	0.081	146.73	0.65	210.14	0.0012	54739	1.93	1	12	100	x	FALSE	189519	0.001	72044	245858	0.001	0.001	87138	0.001	25421	43466	0.001	0.001	31660	0.001	103618	0.001	5400	0.001	0.001	463023	54900	0.001	46420	0.001	0.001
28	0.521	0.007	15.375	0.016	127.28	0.13	135.092	0.0003	54150	2.06	1	10	100	x	FALSE	466453	116246	23175	0.001	0.001	0.001	0.001	0.001	0.001	0.001	0.001	244923	0.001	240582	25984	0.001	25881	0.001	133719	0.001	0.001	50373	0.001	0.001	26412
29	0.522	0.007	18.824	0.068	150.61	0.55	220.169	0.001	48947	2.27	1	9	100	x	FALSE	252893	1709	0.001	0.001	0.001	0.001	5345	0.001	0.001	0.001	0.001	0.001	12341	453190	0.001	0.001	0.001	0.001	109954	186028	0.001	0.001	0.001	2598	199623
30	0.523	0.005	17.031	0.021	137.8	0.17	183.116	0.0004	47552	1	1	20	100		FALSE	0.001	13116	87432	100564	32990	0.001	72522	10381	64626	65342	37116	0.001	118625	37590	93725	89221	18592	0.001	19400	191709	38368	71607	13545	0.001	12337
31	0.521	0.007	15.736	0.063	129.22	0.52	149.023	0.0003	45805	2.47	1	12	100	x	FALSE	0.001	112849	2620	0.001	0.001	1359	0.001	302230	1160	0.001	0.001	428752	0.001	0.001	0.001	5589	0.001	11766	0.001	0.001	8504	0.001	267791	2334	169
32	0.526	0	23.311	0.001	183.49	0.01	309.233	0.0005	45205	3.66	1	2	99.6	x	FALSE	0.001	0.001	0.001	0.001	0.001	0.001	0.001	0.001	0.001	0.001	0.001	0.001	0.001	0.001	377859	0.001	0.001	0.001	0.001	0.001	0.001	752277	0.001	0.001	0.001
33	0.525	0.001	17.571	0.059	141.54	0.47	196.124	0.0008	44916	2.14	1	9	100	x	FALSE	0.001	0.001	74407	251857	0.001	12853	12193	0.001	394364	0.001	0.001	0.001	0.001	52942	74966	0.001	0.001	0.001	0.001	190531	58781	0.001	0.001	0.001	0.001
34	0.521	0.006	15.549	0.036	127.29	0.3	155.085	0.0003	44395	0.96	1	21	100		FALSE	0.001	21164	66432	61107	7026	12023	53707	80870	83744	30345	26626	159352	109640	47159	101589	49511	19378	7411	0.001	105504	24511	0.001	31696	0.001	11092
35	0.517	0.008	27.167	0.021	212	0.17	391.283	0.0009	42717	2.59	1	5	100	x	FALSE	0.001	86215	0.001	0.001	0.001	0.001	0.001	283125	0.001	0.001	0.001	414894	0.001	0.001	0.001	0.001	0.001	2452	0.001	0.001	0.001	0.001	281242	0.001	0.001
36	0.519	0.007	21.642	0.106	171.51	0.84	265.191	0.0015	39862	2.17	1	8	100	x	FALSE	115778	0.001	0.001	1652	2937	0.001	0.001	0.001	0.001	0.001	0.001	112623	0.001	316768	0.001	0.001	91537	0.001	75178	0.001	0.001	0.001	0.001	0.001	280082
37	0.522	0.006	19.014	0.06	151.87	0.48	227.179	0.0006	39833	2.5	1	10	100	x	FALSE	107930	0.001	55994	0.001	0.001	0.001	0.001	0.001	13754	0.001	0.001	0.001	13168	0.001	0.001	0.001	64383	0.001	26771	487605	35371	116774	0.001	0.001	74082
38	0.521	0.007	23.161	0.16	181.83	1.25	330.233	0.0016	38676	3.41	1	11	100	x	FALSE	46107	3199	0.001	0.001	0.001	0.001	25819	0.001	661377	56402	12202	0.001	0.001	40835	0.001	0.001	0.001	0.001	0.001	97628	2291	0.001	3601	17432	0.001
39	0.523	0.005	17.332	0.046	140.13	0.37	185.132	0.0004	37392	1.01	1	18	100		FALSE	31797	18581	61981	35108	0.001	0.001	71125	0.001	94425	33991	22720	0.001	85938	23674	119738	39668	18871	0.001	17655	114541	35875	89510	0.001	19610	0.001
40	0.52	0.007	17.685	0.225	142.7	1.82	191.142	0.0005	37314	2.92	1	8	100	x	FALSE	0.001	352994	0.001	0.001	6902	0.001	0.001	59313	0.001	0.001	492	434626	28785	0.001	0.001	0.001	0.001	31476	0.001	0.001	0.001	0.001	18271	0.001	0.001
41	0.52	0.007	17.754	0.089	142.97	0.72	197.131	0.0004	36885	2.01	1	16	100	x	FALSE	66912	15331	63997	0.001	8389	0.001	51607	13712	0.001	61012	30887	24163	371175	0.001	0.001	80420	13552	0.001	28093	0.001	0.001	57267	16325	0.001	19294
42	0.52	0.007	20.344	0.03	162.2	0.24	235.18	0.0004	35717	1.93	1	8	100		FALSE	163889	42521	18505	0.001	0.001	0.001	0.001	0.001	0.001	0.001	0.001	198340	0.001	225244	0.001	0.001	43063	0.001	53653	0.001	0.001	0.001	0.001	0.001	147705
43	0.521	0.007	16.809	0.038	136.57	0.31	172.124	0.0005	35507	1.96	1	10	100		FALSE	38573	14672	67642	0.001	0.001	0.001	0.001	26046	0.001	0.001	0.001	12010	0.001	0.001	202256	0.001	0.001	0.001	0.001	0.001	252808	161905	17274	94483	0.001
44	0.522	0.006	23.295	0.131	182.86	1.03	331.24	0.0014	35083	3.24	1	10	100	x	FALSE	0.001	0.001	22862	9114	0.001	0.001	0.001	0.001	0.001	0.001	0.001	2975	568744	0.001	83479	26626	46352	0.001	17663	0.001	0.001	79565	0.001	0.001	19705
45	0.52	0.007	19.74	0.057	157	0.46	246.14	0.0015	33734	2.64	1	12	100	x	FALSE	0.001	6350	0.001	54998	0.001	396528	0.001	4921	0.001	35188	33546	10563	0.001	0.001	0.001	233019	0.001	8078	0.001	43092	9937	0.001	7120	0.001	0.001
46	0.515	0.007	23.686	0.014	185.78	0.11	338.247	0.001	33073	2.97	1	3	100	x	FALSE	151991	0.001	0.001	0.001	0.001	0.001	0.001	0.001	0.001	0.001	0.001	0.001	0.001	399444	0.001	0.001	0.001	0.001	0.001	0.001	0.001	0.001	0.001	0.001	275395
47	0.523	0.005	19.681	0.07	156.7	0.55	241.194	0.0005	32578	2	1	9	100	x	FALSE	25335	0.001	0.001	0.001	0.001	0.001	265472	0.001	0.001	0.001	0.001	0.001	21801	32307	0.001	0.001	27496	0.001	0.001	136162	51088	98072	0.001	156710	0.001
48	0.523	0.005	20.647	0.106	163.71	0.84	262.171	0.0009	32433	3.04	1	9	100	x	FALSE	0.001	14298	0.001	30680	0.001	0.001	0.001	4875	371807	0.001	18751	0.001	346362	0.001	0.001	0.001	0.001	7598	0.001	0.001	6665	0.001	0.001	9778	0.001
49	0.52	0.007	19.179	0.122	153.23	0.98	226.17	0.0011	31703	2.14	1	9	100		FALSE	0.001	0.001	0.001	14967	0.001	0.001	202149	0.001	0.001	17665	9737	32152	0.001	0.001	238109	0.001	0.001	0.001	0.001	118157	0.001	0.001	9453	150196	0.001
50	0.52	0.007	14.85	0.017	122.41	0.14	142.077	0.0004	31461	0.94	1	18	98.2		FALSE	34433	65883	58396	30552	0.001	4427	33375	49803	39448	23157	0.001	86681	48005	34815	104189	0.001	0.001	6513	0.001	0.001	52376	59883	44831	0.001	9758
51	0.522	0.007	21.45	0.075	170.08	0.6	262.228	0.0013	30627	2.87	1	4	100	x	FALSE	0.001	206845	0.001	0.001	0.001	0.001	0.001	1425	0.001	0.001	0.001	351110	206297	0.001	0.001	0.001	0.001	0.001	0.001	0.001	0.001	0.001	0.001	0.001	0.001
52	0.522	0.006	13.425	0.023	113.81	0.19	105.07	0.0002	30581	1.01	1	25	100		FALSE	18571	22718	18550	5678	13521	8035	67459	20400	34517	19936	7971	26274	37779	11363	38655	41036	13307	16129	9871	40844	113454	25594	12042	129076	11738
53	0.52	0.007	22.314	0.037	176.53	0.29	275.246	0.0016	30376	2.17	1	6	100		FALSE	184222	0.001	0.001	0.001	0.001	0.001	0.001	0.001	0.001	0.001	0.001	0.001	0.001	200955	0.001	0.001	43039	0.001	200250	0.001	0.001	99265	0.001	0.001	31672
54	0.521	0.007	14.741	0.031	121.58	0.25	141.07	0.0003	29854	0.93	1	19	100		FALSE	43394	35037	0.001	50373	0.001	6168	0.001	20842	72530	23018	24210	52483	101069	43015	0.001	49998	15014	0.001	0.001	80726	24835	51988	26429	13782	11442
55	0.522	0.006	16.023	0.024	130.46	0.2	167.085	0.0004	28207	0.93	1	22	100		FALSE	18609	13328	56252	101955	0.001	17377	12850	9393	48098	20760	49381	30079	62880	28317	35096	51485	5588	3196	9587	74322	17214	28637	10767	0.001	0.001
56	0.522	0.006	16.75	0.024	135.62	0.2	181.101	0.0004	27960	1.17	1	18	100		FALSE	20338	16770	66867	130902	8977	20726	17081	0.001	32703	30523	53579	0.001	0.001	26668	49645	69010	10716	0.001	0.001	87376	0.001	37658	14440	0.001	5028
57	0.522	0.006	17.54	0.059	141.72	0.48	187.147	0.0004	27838	1.32	1	19	100		FALSE	10894	0.001	41112	0.001	62287	0.001	113701	11997	45656	8069	13798	0.001	37212	7853	115579	11216	17071	14121	6464	34191	0.001	117268	9059	18402	0.001
58	0.522	0.006	14.187	0.037	118.78	0.31	119.085	0.0003	27680	0.86	1	25	100		FALSE	13686	76154	14476	5222	12778	4131	45843	21088	21811	13818	8147	66343	27262	7355	38382	28881	9761	29089	9287	31047	87369	25829	13594	71558	9093
59	0.523	0.006	23.495	0.14	184.39	1.1	333.255	0.0025	27617	3.26	1	7	100	x	FALSE	0.001	0.001	16785	3971	0.001	0.001	0.001	0.001	0.001	0.001	0.001	0.001	442697	0.001	89071	0.001	28910	0.001	0.001	0.001	0.001	90659	0.001	0.001	18331
60	0.521	0.007	23.374	0.093	183.46	0.73	332.247	0.001	27558	3.91	1	8	100	x	FALSE	20899	0.001	0.001	0.001	0.001	0.001	0.001	0.001	541817	25724	8512	0.001	0.001	23569	0.001	11717	0.001	0.001	0.001	51137	5581	0.001	0.001	0.001	0.001
61	0.522	0.007	15.213	0.022	125.26	0.18	144.093	0.0009	27324	1.74	1	12	96.5		FALSE	0.001	37001	33773	12655	0.001	0.001	0.001	50257	27319	0.001	0.001	57499	0.001	0.001	0.001	0.001	0.001	0.001	0.001	63126	219610	35944	38040	89901	17986
62	0.52	0.007	18.59	0.107	149.05	0.86	212.155	0.0016	27142	0.9	1	19	100		FALSE	82958	20329	32426	34175	3461	0.001	55684	40171	17377	30875	0.001	38757	20688	52508	89769	0.001	0.001	19875	29617	0.001	17169	0.001	25820	36735	30152
63	0.522	0.006	21.23	0.147	167.84	1.17	279.208	0.0012	26359	1.93	1	12	100		FALSE	76028	0.001	0.001	11206	22109	0.001	166392	3821	10141	0.001	11088	0.001	0.001	42664	0.001	0.001	0.001	0.001	24416	194526	0.001	0.001	0.001	40303	56291
64	0.522	0.006	15.722	0.021	129.24	0.17	147.116	0.0004	26237	1.63	1	25	100		FALSE	13292	9432	8986	2175	16275	2621	56028	16634	5605	5411	5351	11274	8988	9136	42769	10407	7155	5526	7461	39322	152707	23161	12060	170254	13906
65	0.52	0.008	22.447	0.132	176.61	1.04	312.231	0.0011	26179	2.66	1	6	100	x	FALSE	87767	0.001	0.001	0.001	0.001	0.001	0.001	0.001	0.001	0.001	0.001	0.001	11376	107675	0.001	0.001	0.001	0.001	324578	86242	0.001	0.001	0.001	0.001	36829
66	0.519	0.008	22.857	0.091	179.59	0.71	323.224	0.0014	25551	3.2	1	5	96.5	x	FALSE	170039	0.001	0.001	0.001	0.001	0.001	0.001	897	0.001	0.001	0.001	7036	0.001	374684	0.001	0.001	0.001	0.001	86131	0.001	0.001	0.001	0.001	0.001	0.001
67	0.519	0.007	20.149	0.207	160.03	1.64	253.193	0.0007	25351	4.31	1	8	100	x	FALSE	18055	0.001	0.001	0.001	2970	0.001	548385	0.001	0.001	9365	0.001	0.001	0.001	20699	0.001	17196	0.001	0.001	9404	0.001	0.001	0.001	0.001	0.001	7702
68	0.523	0.005	19.614	0.108	156.23	0.86	239.178	0.0004	25219	2.1	1	9	100		FALSE	29360	0.001	0.001	0.001	0.001	0.001	241284	0.001	0.001	0.001	0.001	0.001	37050	44973	0.001	34965	32586	0.001	19479	98437	0.001	92352	0.001	0.001	0.001
69	0.52	0.008	21.618	0.008	170.47	0.07	296.2	0.0003	25154	3.27	1	3	100	x	FALSE	0.001	0.001	0.001	0.001	0.001	0.001	0.001	0.001	0.001	0.001	0.001	0.001	0.001	337346	0.001	0.001	0.001	0.001	249708	0.001	0.001	0.001	0.001	0.001	41793
70	0.519	0.007	18.269	0.114	146.25	0.91	218.109	0.0012	24178	2.72	1	10	100	x	FALSE	0.001	0.001	30376	68011	0.001	319321	0.001	5100	0.001	10540	50260	14661	0.001	0.001	0.001	88886	0.001	9045	0.001	0.001	0.001	0.001	8259	0.001	0.001
71	0.52	0.007	19.014	0.066	151.98	0.53	224.155	0.0007	24148	2.06	1	9	100		FALSE	0.001	0.001	49387	0.001	0.001	0.001	70216	0.001	0.001	31001	10617	25937	0.001	0.001	122517	0.001	0.001	0.001	0.001	215864	34598	0.001	0.001	0.001	43553
72	0.519	0.008	20.731	0.132	164.23	1.05	267.209	0.0009	24124	4.32	1	7	100	x	FALSE	17103	0.001	0.001	0.001	8685	0.001	523059	0.001	0.001	4773	0.001	0.001	0.001	0.001	0.001	7400	0.001	0.001	0.001	0.001	0.001	39618	2459	0.001	0.001
73	0.522	0.006	16.411	0.029	133.97	0.24	161.132	0.0004	23893	1.96	1	19	100		FALSE	0.001	0.001	11700	0.001	14705	0.001	78754	0.001	9277	3450	5845	7061	8313	5978	41567	3971	13214	0.001	4870	23289	111748	28216	9530	210194	5647
74	0.522	0.006	22.939	0.2	180.13	1.57	328.218	0.0019	23829	2.53	1	10	100	x	FALSE	40314	1781	0.001	0.001	0.001	0.001	14087	0.001	287680	56379	16743	0.001	0.001	36014	36543	0.001	0.001	0.001	0.001	103393	2800	0.001	0.001	0.001	0.001
75	0.52	0.008	25.773	0.125	201.01	0.98	397.287	0.0009	23450	2.84	1	6	100		FALSE	27714	0.001	0.001	0.001	0.001	0.001	0.001	0.001	246784	0.001	0.001	0.001	237449	0.001	40602	0.001	22469	0.001	0.001	0.001	0.001	0.001	0.001	0.001	11225
76	0.524	0.005	20.901	0.243	165.54	1.93	268.215	0.001	23096	2.76	1	9	100		FALSE	0.001	0.001	7113	0.001	0.001	0.001	0.001	0.001	251953	0.001	2640	0.001	209546	0.001	0.001	0.001	21875	0.001	0.001	15224	47019	14473	0.001	0.001	7545
77	0.522	0.006	19.922	0.168	158.32	1.33	250.17	0.0021	23014	1.99	1	9	100		FALSE	0.001	0.001	0.001	40229	0.001	4705	0.001	0.001	63254	10777	0.001	0.001	56407	0.001	184784	0.001	0.001	0.001	0.001	81740	0.001	115260	18193	0.001	0.001
78	0.519	0.008	14.5	0.022	120.43	0.18	130.077	0.0004	22994	1.98	1	7	96.5		FALSE	30613	84641	0.001	0.001	0.001	0.001	0.001	90695	0.001	0.001	0.001	149994	0.001	0.001	0.001	0.001	9930	0.001	0.001	0.001	0.001	0.001	72167	136807	0.001
79	0.52	0.007	19.325	0.012	155.26	0.1	205.17	0.0006	22915	2.12	1	9	100		FALSE	161166	21507	9658	0.001	0.001	0.001	0.001	0.001	0.001	0.001	0.001	72271	0.001	144881	9375	0.001	0.001	0.001	127214	0.001	0.001	21355	0.001	0.001	5443
80	0.526	0	23.391	0.014	184.07	0.11	311.247	0.0004	22859	3.72	1	2	100	x	FALSE	0.001	0.001	0.001	0.001	0.001	0.001	0.001	0.001	0.001	0.001	0.001	0.001	0.001	0.001	177574	0.001	0.001	0.001	0.001	0.001	0.001	393892	0.001	0.001	0.001
81	0.522	0.006	14.99	0.031	124.25	0.25	133.101	0.0004	22849	1	1	24	100		FALSE	0.001	24478	10635	3575	12840	2605	46292	20658	39461	8716	6087	24083	43472	9418	27992	21331	6973	12698	6128	26536	92239	21412	12614	81090	9885
82	0.521	0.006	17.971	0.059	144.63	0.48	199.147	0.0005	22460	1.17	1	16	100		FALSE	70362	0.001	48626	27818	10943	0.001	54054	13414	0.001	28438	15272	19324	0.001	31953	95987	35869	10789	0.001	21356	0.001	0.001	64383	12905	0.001	0.001
83	0.521	0.007	23.271	0.183	182.78	1.44	326.245	0.0009	22323	2.8	1	4	100		FALSE	0.001	0.001	0.001	0.001	0.001	0.001	0.001	0.001	0.001	0.001	0.001	0.001	8300	133576	0.001	0.001	0.001	0.001	177950	0.001	0.001	0.001	0.001	0.001	238238
84	0.525	0.001	20.24	0.141	160.79	1.12	252.186	0.0011	21804	1.37	1	12	100		FALSE	0.001	26179	34533	21910	0.001	0.001	0.001	0.001	78608	0.001	7033	0.001	50468	0.001	82929	0.001	61095	0.001	0.001	80208	18744	66949	0.001	16442	0.001
85	0.52	0.007	18.105	0.087	145.32	0.7	208.124	0.0009	21759	1.27	1	16	100		FALSE	20053	21803	50487	120725	0.001	0.001	24682	6198	0.001	45317	28414	30210	0.001	0.001	38579	26300	11499	8234	0.001	61411	40248	0.001	9810	0.001	0.001
86	0.521	0.007	18.924	0.081	151.3	0.65	223.147	0.0011	21493	1.6	1	14	100		FALSE	34456	15118	0.001	141145	0.001	0.001	0.001	13834	29750	0.001	0.001	14272	29633	46581	0.001	105003	9224	9408	15717	0.001	0.001	40701	32483	0.001	0.001
87	0.521	0.006	16.88	0.032	137.1	0.26	173.131	0.0002	21163	1.59	1	14	100		FALSE	0.001	0.001	0.001	0.001	39391	0.001	150741	0.001	29054	10966	24557	13330	54062	31042	0.001	15473	35836	26223	12943	76406	0.001	0.001	0.001	0.001	9041
88	0.52	0.007	19.361	0.121	154.36	0.97	235.147	0.0008	21120	1.52	1	15	100		FALSE	15202	0.001	36219	60783	0.001	0.001	11346	18033	0.001	55401	0.001	0.001	16037	46456	0.001	146687	9149	20563	0.001	31593	0.001	32217	23347	0.001	4975
89	0.521	0.007	16.866	0.013	137.51	0.11	164.131	0.0007	21013	2.04	1	10	100		FALSE	175254	60385	8183	0.001	0.001	0.001	0.001	0.001	0.001	0.001	0.001	103572	0.001	83585	7513	0.001	10684	0.001	48142	0.001	0.001	13990	0.001	0.001	14010
90	0.521	0.007	19.58	0.133	156.03	1.06	237.162	0.001	20831	1.25	1	14	100		FALSE	24352	0.001	30809	57736	0.001	0.001	0.001	19701	0.001	27154	0.001	0.001	30504	40413	0.001	85556	26295	10399	15882	81648	0.001	59204	11124	0.001	0.001
91	0.523	0.005	23.079	0.059	181.2	0.47	329.225	0.0006	20584	2.74	1	8	100	x	FALSE	0.001	0.001	24919	21494	0.001	0.001	0.001	0.001	0.001	0.001	0.001	0.001	277663	0.001	53427	45373	31442	0.001	0.001	0.001	0.001	50690	0.001	0.001	9598
92	0.524	0.001	25.997	0.098	202.73	0.76	399.302	0.0011	20317	3.37	1	3	100	x	FALSE	0.001	0.001	0.001	0.001	0.001	0.001	0.001	0.001	275817	0.001	0.001	0.001	215666	16437	0.001	0.001	0.001	0.001	0.001	0.001	0.001	0.001	0.001	0.001	0.001
93	0.526		23.252		182.06		354.183		20231	5	1	1	100	x	FALSE	0.001	0.001	0.001	0.001	0.001	505763	0.001	0.001	0.001	0.001	0.001	0.001	0.001	0.001	0.001	0.001	0.001	0.001	0.001	0.001	0.001	0.001	0.001	0.001	0.001
94	0.526	0	23.884	0.001	187.67	0.01	323.248	0.0016	19915	3.87	1	2	100	x	FALSE	0.001	0.001	0.001	0.001	0.001	0.001	0.001	0.001	0.001	0.001	0.001	0.001	0.001	0.001	130131	0.001	0.001	0.001	0.001	0.001	0.001	367754	0.001	0.001	0.001
95	0.521	0.006	12.725	0.02	109.6	0.17	91.0545	0.0002	19805	0.8	1	24	100		FALSE	18062	20251	14796	4741	11404	9302	34121	11659	36564	10551	4130	20539	45652	13484	39117	26504	5821	6042	8602	29777	58849	0.001	8423	48601	8126
96	0.526	0	20.364	0.174	161.43	1.38	263.179	0.0005	19157	3.13	1	3	100	x	FALSE	0.001	0.001	73852	0.001	0.001	0.001	0.001	0.001	0.001	0.001	0.001	0.001	0.001	0.001	265076	0.001	0.001	0.001	0.001	140000	0.001	0.001	0.001	0.001	0.001
97	0.517	0.008	17.864	0.067	143.55	0.54	204.137	0.0009	18972	2.82	1	7	100		FALSE	81367	0.001	0.001	0.001	0.001	0.001	0.001	0.001	0.001	0.001	0.001	3834	9090	247244	0.001	0.001	0.001	0.001	90650	0.001	0.001	0.001	2820	0.001	39292
98	0.522	0.007	19.359	0.147	154.37	1.18	234.184	0.0015	18926	2.24	1	9	100		FALSE	46749	0.001	5711	0.001	0.001	0.001	0.001	0.001	0.001	0.001	0.001	0.001	86275	188257	0.001	0.001	7899	0.001	40408	31701	0.001	0.001	0.001	1259	64898
99	0.521	0.007	18.509	0.101	148.36	0.81	213.163	0.0004	18435	2.71	1	7	100		FALSE	89443	0.001	0.001	0.001	0.001	0.001	0.001	0.001	0.001	0.001	9768	0.001	0.001	0.001	0.001	25506	11621	0.001	0.001	235766	0.001	52410	0.001	0.001	36353
100	0.522	0.006	18.37	0.115	147.33	0.92	211.147	0.0005	18327	2.14	1	9	100		FALSE	0.001	0.001	0.001	0.001	6264	0.001	0.001	0.001	0.001	0.001	15235	33948	0.001	165813	0.001	67715	10313	6786	78250	0.001	0.001	73858	0.001	0.001	0.001
101	0.522	0.006	18.071	0.071	145.4	0.57	200.154	0.0011	18168	2.51	1	12	100		FALSE	0.001	8483	0.001	0.001	0.001	0.001	0.001	0.001	183162	0.001	8182	0.001	151342	0.001	0.001	8833	8624	14356	0.001	29897	17622	0.001	7078	8801	7810
102	0.522	0.007	20.918	0.095	165.4	0.75	278.202	0.0012	18051	2.58	1	5	100		FALSE	0.001	0.001	76002	0.001	0.001	0.001	0.001	0.001	0.001	38299	0.001	0.001	0.001	0.001	170287	12217	0.001	0.001	0.001	0.001	0.001	154459	0.001	0.001	0.001
103	0.52	0.007	22.293	0.109	175.59	0.86	304.217	0.0014	17898	1.58	1	14	100		FALSE	81330	4613	34368	0.001	0.001	0.001	0.001	0.001	11461	52157	13627	7709	16369	0.001	0.001	0.001	20947	0.001	0.001	107517	11858	0.001	10969	16024	58498
104	0.522	0.006	21.227	0.123	167.88	0.97	277.193	0.0017	17757	1.82	1	12	100		FALSE	68790	0.001	0.001	25073	13379	392	25160	0.001	8099	0.001	18274	0.001	0.001	56338	0.001	0.001	0.001	0.001	30620	142805	0.001	0.001	0.001	16781	38221
105	0.523	0.005	17.355	0.073	139.89	0.59	194.109	0.0004	17648	1.86	1	10	100		FALSE	0.001	12421	56520	130589	0.001	0.001	18030	0.001	63668	0.001	0.001	0.001	0.001	6747	42697	0.001	0.001	0.001	0.001	79612	23432	0.001	7478	0.001	0.001
106	0.525	0.001	20.563	0.176	162.95	1.39	265.193	0.001	17524	2.62	1	5	100		FALSE	0.001	0.001	0.001	0.001	6743	0.001	166292	0.001	0.001	0.001	0.001	0.001	0.001	0.001	107837	20418	0.001	0.001	0.001	136811	0.001	0.001	0.001	0.001	0.001
107	0.522	0.006	22.84	0.174	179.57	1.37	318.233	0.001	17151	1.49	1	13	100		FALSE	40458	0.001	26922	0.001	0.001	0.001	53601	0.001	50639	0.001	9645	5455	26849	0.001	0.001	15397	31472	0.001	0.001	0.001	7800	107646	0.001	23518	29380
108	0.524	0.001	22.266	0.141	175.35	1.11	305.224	0.0012	17028	2	1	7	100		FALSE	0.001	0.001	0.001	11429	0.001	0.001	86898	0.001	0.001	0.001	0.001	0.001	0.001	85130	98216	17736	0.001	0.001	30738	0.001	0.001	95546	0.001	0.001	0.001
109	0.517	0.008	35.977	0.042	276.8	0.32	678.438	0.0017	16275	2.37	1	5	100		FALSE	0.001	58685	0.001	0.001	0.001	0.001	0.001	147559	0.001	0.001	0.001	116842	0.001	0.001	0.001	0.001	0.001	47177	0.001	0.001	0.001	0.001	36608	0.001	0.001
110	0.521	0.006	18.768	0.156	150.13	1.25	221.132	0.0007	16007	1.72	1	15	100		FALSE	12413	17930	0.001	99321	0.001	0.001	0.001	16958	2851	0.001	0.001	24594	3728	18330	0.001	104914	6946	16816	5457	28780	0.001	23858	17287	0.001	0.001
111	0.519	0.007	17.511	0.043	141.11	0.35	195.116	0.0005	16003	1.38	1	15	100		FALSE	23099	15188	0.001	0.001	0.001	8219	0.001	11393	0.001	37605	38093	23894	83775	0.001	0.001	67432	8534	12017	13232	0.001	0.001	39565	12607	0.001	5433
112	0.52	0.008	22.847	0.148	179.54	1.17	322.215	0.0013	15759	4.49	1	3	96.5	x	FALSE	0.001	0.001	0.001	0.001	0.001	0.001	0.001	1280	0.001	0.001	0.001	0.001	0.001	39403	0.001	0.001	0.001	0.001	0.001	0.001	0.001	0.001	0.001	0.001	353300
113	0.521	0.006	13.803	0.022	115.85	0.19	116.061	0.0004	15681	0.92	1	20	98.6		FALSE	18380	18492	12476	5804	0.001	38162	18554	13118	47752	6451	4158	21229	48371	0.001	21206	16327	4992	5471	0.001	29430	35039	12987	13622	0.001	0.001
114	0.522	0.006	19.069	0.084	152.38	0.67	225.162	0.0006	15660	1.64	1	12	100		FALSE	65363	20398	0.001	0.001	4162	0.001	0.001	9939	26627	0.001	0.001	0.001	27547	0.001	0.001	51361	13551	6293	48257	0.001	0.001	101562	16436	0.001	0.001
115	0.519	0.008	22.309	0.05	176.44	0.4	277.261	0.0007	15138	1.97	1	7	100		FALSE	88174	0.001	0.001	0.001	0.001	0.001	0.001	0.001	0.001	0.001	0.001	25521	0.001	77015	0.001	0.001	23957	0.001	93388	0.001	0.001	57657	0.001	0.001	12737
116	0.526		22.793		178.52		351.122		14547	5	1	1	90.5	x	FALSE	0.001	0.001	0.001	0.001	0.001	363682	0.001	0.001	0.001	0.001	0.001	0.001	0.001	0.001	0.001	0.001	0.001	0.001	0.001	0.001	0.001	0.001	0.001	0.001	0.001
117	0.523	0.005	21.683	0.058	171.11	0.46	291.209	0.0007	14488	1.72	1	10	100		FALSE	71416	0.001	0.001	0.001	2933	0.001	24387	0.001	0.001	0.001	0.001	0.001	13896	74034	61228	19278	19921	0.001	0.001	0.001	11109	64001	0.001	0.001	0.001
118	0.521	0.007	18.46	0.091	148.3	0.73	205.158	0.0007	14354	3.33	1	7	100		FALSE	0.001	52398	0.001	0.001	14737	0.001	0.001	0.001	233974	0.001	0.001	46526	7883	0.001	1371	0.001	0.001	0.001	0.001	0.001	0.001	0.001	1953	0.001	0.001
119	0.525	0.001	18.857	0.114	150.47	0.91	231.116	0.0009	14344	2.87	1	4	100		FALSE	0.001	0.001	28083	0.001	0.001	174397	0.001	0.001	0.001	0.001	43931	0.001	0.001	0.001	0.001	112183	0.001	0.001	0.001	0.001	0.001	0.001	0.001	0.001	0.001
120	0.52	0.007	22.368	0.15	176.14	1.19	306.232	0.0012	14282	1.96	1	12	100		FALSE	24204	3005	16040	0.001	0.001	0.001	0.001	0.001	8991	21797	8038	0.001	0.001	0.001	0.001	0.001	25292	0.001	0.001	56519	23870	0.001	5342	129454	34510
121	0.524	0.005	19.922	0.073	158.38	0.58	248.155	0.0014	14093	1.76	1	10	100		FALSE	0.001	16611	0.001	41220	0.001	94416	0.001	9827	0.001	0.001	21225	0.001	0.001	0.001	39249	0.001	0.001	0.001	0.001	71225	10061	38034	10456	0.001	0.001
122	0.522	0.006	21.284	0.147	168.21	1.17	281.224	0.001	13960	3.12	1	5	100		FALSE	0.001	0.001	0.001	0.001	0.001	0.001	208953	0.001	0.001	0.001	2598	0.001	0.001	0.001	0.001	0.001	0.001	0.001	0.001	43465	0.001	0.001	0.001	60091	33898
123	0.522	0.007	26.886	0.058	220.9	0.48	149.023	0.0005	13841	3.11	1	7	100		FALSE	0.001	39847	623	0.001	0.001	0.001	0.001	121208	0.001	0.001	0.001	181973	0.001	0.001	0.001	0.001	0.001	1287	0.001	0.001	314	0.001	0.001	766	0.001
124	0.519	0.007	18.574	0.095	148.61	0.76	220.124	0.0018	13495	2.36	1	8	100		FALSE	0.001	0.001	49347	150856	0.001	0.001	0.001	0.001	0.001	25552	33731	17802	0.001	0.001	25149	32537	0.001	0.001	0.001	0.001	0.001	0.001	0.001	0.001	2395
125	0.518	0.011	18.305	0.094	146.38	0.75	222.091	0.0002	13471	4.91	1	2	95.8	x	FALSE	0.001	0.001	0.001	0.001	0.001	330920	0.001	0.001	0.001	0.001	0.001	0.001	0.001	0.001	0.001	0.001	0.001	0.001	0.001	0.001	0.001	0.001	5857	0.001	0.001
126	0.522	0.006	22.649	0.082	178.12	0.65	316.218	0.0016	13464	1.24	1	15	100		FALSE	0.001	0.001	25844	22617	0.001	0.001	16607	0.001	37715	0.001	14499	4879	23564	0.001	50598	33437	22054	0.001	0.001	0.001	3733	56605	6121	6205	12125
127	0.523	0.005	20.528	0.17	163.02	1.35	254.201	0.0012	13424	1.45	1	14	100		FALSE	0.001	16536	16269	0.001	3789	0.001	0.001	11888	33708	0.001	3265	17838	16394	9973	68586	0.001	0.001	0.001	0.001	28272	61112	42943	0.001	0.001	5039
128	0.526		26.55		206.54		431.246		13310	5	1	1	100	x	FALSE	0.001	0.001	0.001	0.001	0.001	332752	0.001	0.001	0.001	0.001	0.001	0.001	0.001	0.001	0.001	0.001	0.001	0.001	0.001	0.001	0.001	0.001	0.001	0.001	0.001
129	0.521	0.007	23.637	0.162	185.29	1.27	343.24	0.0007	13295	1.96	1	7	100		FALSE	41604	0.001	0.001	0.001	0.001	0.001	0.001	0.001	0.001	0.001	0.001	0.001	0.001	49659	0.001	41904	39579	0.001	23622	108839	0.001	0.001	0.001	0.001	27180
130	0.522	0.006	15.984	0.056	130.66	0.46	158.108	0.0006	13181	1.97	1	9	96.9		FALSE	0.001	17668	0.001	0.001	0.001	0.001	0.001	15497	0.001	0.001	0.001	21877	40587	31772	72174	0.001	0.001	6839	0.001	0.001	106047	0.001	0.001	17075	0.001
131	0.521	0.007	19.862	0.143	158.17	1.14	240.185	0.0012	13050	2.75	1	10	100		FALSE	0.001	18504	36604	0.001	0.001	0.001	0.001	0.001	10817	0.001	5546	21238	0.001	0.001	178756	0.001	0.001	0.001	10889	0.001	10330	0.001	10919	0.001	22659
132	0.519	0.008	20.25	0.184	160.77	1.46	255.208	0.0014	13016	3.73	1	5	100		FALSE	0.001	0.001	0.001	0.001	0.001	0.001	230088	0.001	0.001	2304	0.001	0.001	0.001	0.001	0.001	3824	0.001	1173	0.001	0.001	0.001	0.001	0.001	88006	0.001
133	0.52	0.007	17.921	0.066	143.93	0.53	206.108	0.0014	12943	1.76	1	9	100		FALSE	0.001	55634	0.001	0.001	0.001	0.001	0.001	7207	0.001	18654	40059	63044	0.001	0.001	25592	76937	5027	31426	0.001	0.001	0.001	0.001	0.001	0.001	0.001
134	0.52	0.008	20.659	0.117	164.29	0.93	247.205	0.0017	12651	3	1	5	100		FALSE	0.001	45242	0.001	0.001	0.001	0.001	0.001	0.001	0.001	0.001	0.001	118360	150391	0.001	1211	0.001	0.001	0.001	0.001	0.001	0.001	0.001	1070	0.001	0.001
135	0.526		26.151		203.89		401.294		12376	5	1	1	99.5	x	FALSE	0.001	0.001	0.001	0.001	0.001	0.001	0.001	0.001	0.001	0.001	0.001	0.001	0.001	0.001	0.001	0.001	0.001	0.001	0.001	0.001	0.001	309391	0.001	0.001	0.001
136	0.514	0.008	23.832	0.05	186.78	0.39	345.255	0.001	12321	2.89	1	4	100		FALSE	48812	0.001	0.001	0.001	0.001	0.001	0.001	0.001	0.001	26993	0.001	0.001	0.001	0.001	0.001	0.001	0.001	0.001	0.001	161805	0.001	0.001	0.001	0.001	70406
137	0.52	0.008	21.924	0.115	172.98	0.91	292.216	0.0013	12288	2.62	1	5	100		FALSE	0.001	0.001	0.001	0.001	0.001	0.001	0.001	0.001	8182	0.001	0.001	24659	0.001	0.001	0.001	0.001	0.001	0.001	0.001	134266	0.001	0.001	0.001	79550	60552
138	0.524	0.005	17.014	0.134	138.13	1.09	174.137	0.0015	12243	2.57	1	8	100		FALSE	0.001	0.001	11364	0.001	0.001	0.001	0.001	9593	0.001	0.001	0.001	0.001	0.001	0.001	32253	765	0.001	0.001	0.001	0.001	134805	24274	6334	86682	0.001
139	0.522	0.006	31.804	0.13	246.02	1.01	530.468	0.0015	12104	3.44	1	5	100		FALSE	0.001	0.001	0.001	936	0.001	0.001	0.001	0.001	7232	0.001	0.001	0.001	1720	0.001	0.001	0.001	0.001	181340	0.001	0.001	111361	0.001	0.001	0.001	0.001
140	0.526		23.287		182.37		352.168		11984	5	1	1	82.4	x	FALSE	0.001	0.001	0.001	0.001	0.001	299612	0.001	0.001	0.001	0.001	0.001	0.001	0.001	0.001	0.001	0.001	0.001	0.001	0.001	0.001	0.001	0.001	0.001	0.001	0.001
141	0.522	0.005	17.66	0.082	141.87	0.66	205.1	0.0008	11880	3.08	1	6	100		FALSE	0.001	0.001	55995	176785	0.001	13522	0.001	0.001	0.001	0.001	18440	0.001	0.001	0.001	0.001	0.001	0.001	4692	0.001	27561	0.001	0.001	0.001	0.001	0.001
142	0.519	0.007	20.734	0.189	164.37	1.5	263.178	0.0007	11871	1.79	1	8	100		FALSE	74106	0.001	0.001	0.001	0.001	1569	26694	0.001	0.001	25796	0.001	0.001	0.001	56481	0.001	35308	0.001	0.001	32939	0.001	0.001	0.001	0.001	0.001	43875
143	0.521	0.007	19.683	0.105	156.81	0.84	238.171	0.0014	11839	1.95	1	10	100		FALSE	0.001	15845	34831	0.001	0.001	0.001	0.001	0.001	23843	0.001	8436	23751	0.001	0.001	109592	0.001	0.001	0.001	0.001	0.001	21964	0.001	15339	22223	20159
144	0.526	0.001	20.427	0.171	161.97	1.36	262.186	0.0047	11814	3.84	1	3	93.7		FALSE	0.001	0.001	0.001	0.001	0.001	0.001	0.001	0.001	0.001	0.001	0.001	0.001	0.001	0.001	0.001	0.001	54941	0.001	0.001	0.001	17831	222586	0.001	0.001	0.001
145	0.525	0.002	23.556	0.103	184.6	0.81	346.169	0.0007	11812	4.22	1	2	96.5		FALSE	0.001	0.001	0.001	0.001	0.001	246668	0.001	0.001	0.001	0.001	48636	0.001	0.001	0.001	0.001	0.001	0.001	0.001	0.001	0.001	0.001	0.001	0.001	0.001	0.001
146	0.52	0.007	18.865	0.099	150.87	0.79	222.14	0.0009	11783	1.64	1	9	100		FALSE	9401	0.001	40084	0.001	0.001	0.001	20495	0.001	0.001	43614	16695	0.001	0.001	0.001	44463	0.001	0.001	0.001	0.001	62013	47080	0.001	0.001	0.001	10736
147	0.519	0.007	20.147	0.124	160.08	0.99	251.177	0.0008	11605	1.57	1	12	100		FALSE	25432	0.001	32512	0.001	5566	0.001	72771	0.001	0.001	16322	0.001	38600	0.001	26247	0.001	39372	0.001	3234	12607	0.001	0.001	0.001	0.001	11003	6453
148	0.522	0.006	20.375	0.115	161.61	0.91	260.157	0.0025	11590	2.08	1	10	100		FALSE	0.001	7559	0.001	39559	0.001	0.001	0.001	2694	80023	0.001	26152	19677	89315	0.001	0.001	0.001	0.001	2957	0.001	0.001	7651	14163	0.001	0.001	0.001
149	0.519	0.008	19.119	0.104	153.52	0.84	207.149	0.0009	11587	3.48	1	5	100		FALSE	2298	0.001	0.001	0.001	0.001	0.001	0.001	0.001	0.001	0.001	0.001	0.001	0.001	0.001	114066	0.001	1079	0.001	0.001	0.001	0.001	171563	0.001	0.001	657
150	0.518	0.007	17.217	0.075	138.83	0.6	193.101	0.0005	11490	1.75	1	11	100		FALSE	7928	0.001	26570	85946	0.001	0.001	0.001	0.001	0.001	13605	37033	31690	10549	0.001	0.001	42016	0.001	13950	0.001	0.001	0.001	16173	0.001	0.001	1781
151	0.517	0.007	20.081	0.198	159.62	1.57	249.162	0.0008	11433	1.97	1	7	100		FALSE	27657	0.001	47069	0.001	0.001	0.001	0.001	0.001	0.001	35584	0.001	27305	0.001	45929	0.001	90944	0.001	11327	0.001	0.001	0.001	0.001	0.001	0.001	0.001
152	0.521	0.008	34.187	0.018	263.63	0.14	607.389	0.001	11262	2.81	1	6	100		FALSE	0.001	23682	0.001	0.001	0.001	0.001	0.001	81454	0.001	0.001	0.001	36692	0.001	0.001	0.001	0.001	0.001	0.001	0.001	0.001	2614	0.001	136364	749	0.001
153	0.52	0.008	22.304	0.121	175.54	0.96	310.216	0.003	11177	2.66	1	6	100		FALSE	32428	0.001	0.001	0.001	0.001	0.001	0.001	0.001	0.001	0.001	0.001	0.001	8266	113167	0.001	0.001	0.001	0.001	98852	0.001	1318	0.001	0.001	0.001	25392
154	0.523	0.004	24.229	0.106	189.65	0.83	357.255	0.0008	11009	1.93	1	11	100		FALSE	0.001	1611	0.001	10351	0.001	0.001	0.001	0.001	11810	31621	11689	0.001	11716	56138	0.001	0.001	24692	0.001	23216	89475	0.001	0.001	0.001	2911	0.001
155	0.524	0.001	22.204	0.057	174.91	0.45	303.209	0.0008	10858	2.11	1	6	100		FALSE	0.001	0.001	0.001	24595	0.001	0.001	12229	0.001	0.001	0.001	0.001	0.001	0.001	71500	75219	0.001	0.001	0.001	36515	0.001	0.001	51380	0.001	0.001	0.001
156	0.522	0.006	19.215	0.05	153.23	0.4	234.14	0.0025	10808	1.67	1	10	100		FALSE	0.001	22418	0.001	78463	0.001	0.001	0.001	0.001	12036	21044	27262	0.001	0.001	0.001	31629	0.001	0.001	26646	0.001	18571	25630	0.001	0.001	6502	0.001
157	0.52	0.007	20.364	0.125	161.74	0.99	253.158	0.0023	10722	4.35	1	3	100		FALSE	0.001	0.001	0.001	0.001	0.001	0.001	231921	0.001	0.001	0.001	0.001	0.001	0.001	0.001	0.001	35079	0.001	1053	0.001	0.001	0.001	0.001	0.001	0.001	0.001
158	0.523	0.005	24.365	0.084	190.68	0.66	359.27	0.0009	10711	2.75	1	8	100		FALSE	0.001	0.001	0.001	0.001	0.001	0.001	0.001	0.001	7840	14570	4815	0.001	16029	43747	0.001	0.001	17075	0.001	20461	143226	0.001	0.001	0.001	0.001	0.001
159	0.521	0.007	15.335	0.042	126.95	0.35	135.116	0.0004	10534	1.54	1	18	100		FALSE	0.001	34765	0.001	0.001	2069	2425	46067	4156	14599	1316	1056	62607	12399	0.001	7758	5190	0.001	2005	0.001	7998	27956	0.001	3977	20210	6792
160	0.525	0.001	18.254	0.104	146.39	0.84	211.112	0.0014	10183	4.27	1	7	100		FALSE	0.001	0.001	0.001	0.001	2259	0.001	217949	0.001	5096	0.001	0.001	0.001	3408	0.001	0.001	16423	2621	0.001	0.001	6809	0.001	0.001	0.001	0.001	0.001
161	0.526	0	23.997	0.033	188.51	0.26	325.262	0.0007	10028	3.94	1	2	100		FALSE	0.001	0.001	0.001	0.001	0.001	0.001	0.001	0.001	0.001	0.001	0.001	0.001	0.001	0.001	59868	0.001	0.001	0.001	0.001	0.001	0.001	190822	0.001	0.001	0.001
162	0.515	0.007	23.476	0.039	184.17	0.31	336.231	0.0011	9962	3.08	1	3	93.7		FALSE	32066	0.001	0.001	0.001	0.001	0.001	0.001	0.001	0.001	0.001	0.001	0.001	0.001	91692	0.001	0.001	0.001	0.001	0.001	0.001	0.001	0.001	0.001	0.001	125304
163	0.522	0.006	19.857	0.136	157.93	1.08	246.185	0.0017	9958	1.8	1	11	99.9		FALSE	31092	0.001	4398	0.001	0.001	0.001	33906	0.001	674	0.001	0.001	0.001	12462	59309	0.001	0.001	25759	0.001	59599	10554	0.001	2139	0.001	0.001	9068
164	0.519	0.007	21.729	0.156	171.49	1.24	290.202	0.0012	9855	1.58	1	10	100		FALSE	0.001	5950	40687	22404	0.001	0.001	0.001	0.001	13292	40384	15695	10935	0.001	0.001	0.001	0.001	0.001	0.001	0.001	0.001	0.001	0.001	15574	28531	52914
165	0.517	0.009	20.566	0.085	163.16	0.67	259.191	0.0003	9729	4.56	1	2	100		FALSE	0.001	0.001	0.001	0.001	0.001	0.001	0.001	0.001	0.001	0.001	0.001	0.001	0.001	221838	0.001	0.001	0.001	0.001	0.001	0.001	0.001	0.001	0.001	0.001	21383
166	0.524	0.002	21.596	0.058	170.34	0.46	294.185	0.0007	9665	4.51	1	2	100		FALSE	0.001	0.001	0.001	0.001	0.001	0.001	0.001	0.001	0.001	0.001	0.001	0.001	217723	23900	0.001	0.001	0.001	0.001	0.001	0.001	0.001	0.001	0.001	0.001	0.001
167	0.518	0.009	27.006	0.013	213.55	0.1	279.158	0.0006	9588	2.67	1	4	100		FALSE	0.001	17468	0.001	0.001	0.001	0.001	0.001	57448	0.001	0.001	0.001	102835	0.001	0.001	0.001	0.001	0.001	0.001	0.001	0.001	0.001	0.001	61959	0.001	0.001
168	0.526		26.713		208.05		415.309		9563	5	1	1	100		FALSE	0.001	0.001	0.001	0.001	0.001	0.001	0.001	0.001	0.001	0.001	0.001	0.001	0.001	0.001	0.001	0.001	0.001	0.001	0.001	0.001	0.001	239072	0.001	0.001	0.001
169	0.52	0.007	21.088	0.129	166.8	1.02	276.186	0.0008	9531	1.64	1	9	100		FALSE	0.001	0.001	39451	0.001	0.001	0.001	0.001	0.001	3986	25561	0.001	18442	0.001	0.001	44485	21790	0.001	0.001	0.001	0.001	10668	48727	25174	0.001	0.001
170	0.516	0.008	17.003	0.015	138.81	0.12	161.107	0.0005	9500	2.66	1	5	100		FALSE	106231	0.001	0.001	0.001	0.001	0.001	0.001	0.001	0.001	0.001	0.001	63070	0.001	44338	0.001	0.001	0.001	0.001	0.001	0.001	0.001	14537	0.001	0.001	9312
171	0.519	0.008	22.736	0.086	178.77	0.67	317.225	0.0007	9417	2.21	1	5	100		FALSE	36596	0.001	0.001	0.001	0.001	0.001	0.001	0.001	0.001	56896	0.001	0.001	0.001	46688	0.001	0.001	0.001	0.001	21934	73310	0.001	0.001	0.001	0.001	0.001
172	0.521	0.007	17.833	0.162	142.82	1.3	216.091	0.0019	9399	2.95	1	4	100		FALSE	901	0.001	39557	106261	0.001	88251	0.001	0.001	0.001	0.001	0.001	0.001	0.001	0.001	0.001	0.001	0.001	0.001	0.001	0.001	0.001	0.001	0.001	0.001	0.001
173	0.52	0.007	22.03	0.146	173.64	1.15	299.177	0.0011	9356	2.36	1	6	99.4		FALSE	0.001	18429	0.001	37010	0.001	0.001	0.001	100040	0.001	0.001	0.001	35839	0.001	0.001	0.001	18491	0.001	0.001	0.001	0.001	0.001	0.001	24080	0.001	0.001
174	0.522	0.006	23.545	0.138	184.76	1.09	334.261	0.0019	9334	3.61	1	6	100		FALSE	0.001	0.001	0.001	0.001	0.001	0.001	0.001	0.001	167801	5719	3622	0.001	0.001	0.001	30468	0.001	0.001	0.001	0.001	15568	10160	0.001	0.001	0.001	0.001
175	0.519	0.007	18.729	0.131	150.09	1.05	214.169	0.0012	9267	1.32	1	15	100		FALSE	16342	9281	8768	0.001	0.001	0.001	32264	8711	7325	5153	0.001	10059	0.001	9411	50177	6181	0.001	13607	0.001	0.001	28318	0.001	9086	0.001	17001
176	0.521	0.007	19	0.033	151.57	0.26	232.125	0.0014	9211	2.35	1	7	100		FALSE	0.001	9647	0.001	70009	0.001	0.001	0.001	6135	0.001	80390	0.001	0.001	0.001	0.001	0.001	0.001	0.001	14300	0.001	39198	10584	0.001	0.001	0.001	0.001
177	0.522	0.007	26.012	0.19	202.81	1.49	401.317	0.0012	9191	3.36	1	4	100		FALSE	0.001	0.001	0.001	0.001	0.001	0.001	0.001	0.001	122976	0.001	0.001	0.001	99154	0.001	0.001	0.001	0.001	0.001	0.001	0.001	932	0.001	0.001	0.001	6720
178	0.52	0.007	22.107	0.166	174.38	1.31	294.231	0.0016	9123	1.73	1	15	100		FALSE	0.001	5420	8243	0.001	0.001	0.001	0.001	1587	2493	3046	2057	7446	0.001	0.001	40377	1601	0.001	3403	0.001	37221	0.001	24630	3716	59191	27638
179	0.519	0.008	19.994	0.084	158.96	0.67	248.2	0.0005	9071	2.47	1	5	100		FALSE	21957	0.001	0.001	0.001	0.001	0.001	0.001	0.001	0.001	0.001	0.001	0.001	50250	59770	0.001	0.001	0.001	0.001	86169	0.001	0.001	0.001	0.001	0.001	8633
180	0.521	0.007	21.8	0.009	171.85	0.07	298.215	0.0005	9019	2.52	1	4	100		FALSE	24386	0.001	0.001	0.001	0.001	0.001	0.001	0.001	0.001	0.001	0.001	0.001	0.001	53869	0.001	0.001	0.001	0.001	80838	66376	0.001	0.001	0.001	0.001	0.001
181	0.522	0.006	26.161	0.215	203.84	1.67	409.286	0.0012	9008	1.63	1	9	100		FALSE	0.001	0.001	0.001	0.001	0.001	0.001	0.001	0.001	2720	41001	0.001	0.001	0.001	0.001	28807	14570	19516	0.001	26953	45241	0.001	34805	0.001	0.001	11589
182	0.522	0.006	22.121	0.083	174.28	0.65	302.202	0.0015	8994	1.9	1	9	100		FALSE	0.001	0.001	24539	0.001	0.001	0.001	0.001	0.001	8498	50401	17893	0.001	10526	0.001	0.001	0.001	24565	0.001	0.001	67036	5455	0.001	0.001	0.001	15938
183	0.522	0.006	19.338	0.092	153.87	0.73	244.125	0.0008	8976	2.28	1	6	98.2		FALSE	0.001	6562	23199	55374	0.001	0.001	0.001	0.001	0.001	0.001	53550	12212	0.001	0.001	0.001	73510	0.001	0.001	0.001	0.001	0.001	0.001	0.001	0.001	0.001
184	0.521	0.006	17.087	0.072	138.66	0.59	175.147	0.0004	8850	2.28	1	15	100		FALSE	0.001	0.001	4719	0.001	13989	0.001	99579	0.001	6228	1240	5293	3264	20585	3203	27014	0.001	8279	3331	12678	6965	0.001	0.001	0.001	0.001	4873
185	0.521	0.007	25.218	0.098	196.91	0.77	383.271	0.0008	8837	1.87	1	7	100		FALSE	38032	0.001	0.001	0.001	0.001	0.001	0.001	0.001	21188	29249	0.001	0.001	0.001	0.001	38018	0.001	0.001	0.001	0.001	47481	1325	45623	0.001	0.001	0.001
186	0.526		27.85		217.01		409.309		8667	5	1	1	99.4		FALSE	0.001	0.001	0.001	0.001	0.001	0.001	0.001	0.001	0.001	0.001	0.001	0.001	216670	0.001	0.001	0.001	0.001	0.001	0.001	0.001	0.001	0.001	0.001	0.001	0.001
187	0.523	0.005	19.126	0.143	152.72	1.14	228.183	0.0012	8654	2.43	1	9	100		FALSE	0.001	1135	0.001	0.001	0.001	0.001	40680	0.001	3104	3043	3607	0.001	0.001	12543	68787	0.001	0.001	0.001	6681	0.001	0.001	0.001	0.001	76779	0.001
188	0.526		25.924		201.87		417.231		8631	5	1	1	100		FALSE	0.001	0.001	0.001	0.001	0.001	215782	0.001	0.001	0.001	0.001	0.001	0.001	0.001	0.001	0.001	0.001	0.001	0.001	0.001	0.001	0.001	0.001	0.001	0.001	0.001
189	0.521	0.006	14.846	0.059	122.17	0.48	145.064	0.0004	8577	1.49	1	16	98.6		FALSE	0.001	3714	15514	0.001	2655	0.001	14343	0.001	0.001	1802	9138	0.001	0.001	6749	44670	39509	0.001	1261	0.001	6122	30283	22592	3767	11236	1067
190	0.523	0.005	15.359	0.018	125.86	0.15	153.07	0.0004	8567	1.39	1	15	100		FALSE	0.001	10500	25445	48417	0.001	1342	0.001	0.001	16877	6150	23678	0.001	22315	10085	0.001	15695	2368	0.001	4900	17944	6699	0.001	0.001	0.001	1751
191	0.522	0.006	16.365	0.046	132.6	0.37	179.085	0.0005	8501	2.03	1	11	98.4		FALSE	0.001	0.001	28327	77542	0.001	3002	0.001	0.001	0.001	7610	28822	0.001	5800	0.001	10671	30411	0.001	0.001	2498	0.001	0.001	11781	6063	0.001	0.001
192	0.522	0.006	23.76	0.094	186.23	0.74	344.248	0.0015	8482	2.2	1	9	100		FALSE	0.001	0.001	23907	0.001	0.001	0.001	0.001	882	10479	32484	9589	0.001	0.001	0.001	58409	0.001	0.001	0.001	0.001	0.001	2287	70110	3907	0.001	0.001
193	0.521	0.007	21.56	0.125	170.18	0.99	289.194	0.0007	8467	1.97	1	7	100		FALSE	55056	0.001	0.001	0.001	0.001	0.001	0.001	0.001	0.001	0.001	0.001	0.001	0.001	51973	37276	24410	22680	0.001	0.001	0.001	7919	0.001	0.001	0.001	12369
194	0.526		26.448		205.22		470.174		8388	5	1	1	88.8		FALSE	0.001	0.001	0.001	0.001	0.001	209712	0.001	0.001	0.001	0.001	0.001	0.001	0.001	0.001	0.001	0.001	0.001	0.001	0.001	0.001	0.001	0.001	0.001	0.001	0.001
195	0.522	0.007	24.748	0.36	193.7	2.82	358.264	0.001	8385	2.54	1	7	100		FALSE	0.001	1474	16632	0.001	0.001	0.001	0.001	0.001	0.001	0.001	0.001	0.001	0.001	0.001	51005	0.001	0.001	1096	0.001	0.001	987	59780	0.001	0.001	78653
196	0.521	0.006	24.858	0.109	194.32	0.85	371.271	0.0016	8321	1.99	1	8	100		FALSE	40693	0.001	0.001	6875	3608	0.001	0.001	0.001	8327	0.001	0.001	0.001	12174	55197	46051	0.001	0.001	0.001	0.001	0.001	0.001	0.001	0.001	0.001	35108
197	0.521	0.007	22.868	0.075	179.77	0.59	319.24	0.001	8290	2.98	1	4	100		FALSE	0.001	0.001	0.001	0.001	0.001	0.001	0.001	0.001	0.001	28189	0.001	0.001	0.001	44842	114747	0.001	0.001	0.001	19484	0.001	0.001	0.001	0.001	0.001	0.001
198	0.519	0.008	15.66	0.07	128.13	0.57	156.092	0.0004	8266	2.39	1	7	96.5		FALSE	19239	0.001	0.001	0.001	0.001	0.001	0.001	0.001	0.001	0.001	0.001	0.001	0.001	0.001	0.001	0.001	10039	8152	9052	0.001	0.001	37881	88858	33426	0.001
199	0.521	0.006	21.072	0.081	166.7	0.64	275.178	0.0007	8209	1.91	1	8	98.2		FALSE	30870	0.001	0.001	32214	0.001	0.001	8316	0.001	0.001	0.001	21703	0.001	0.001	22813	0.001	0.001	0.001	0.001	0.001	65177	0.001	0.001	0.001	14219	9917
200	0.52	0.007	18.209	0.12	146.46	0.96	201.162	0.0008	8173	1.89	1	11	100		FALSE	6870	0.001	17707	4841	15450	0.001	65965	5364	0.001	8382	0.001	6010	0.001	0.001	34812	0.001	0.001	7398	0.001	0.001	0.001	31524	0.001	0.001	0.001
201	0.524	0.001	26.761	0.228	208.95	1.78	384.278	0.0017	8016	4.93	1	3	100		FALSE	0.001	0.001	0.001	0.001	0.001	0.001	0.001	0.001	0.001	0.001	1875	0.001	0.001	0.001	0.001	722	0.001	0.001	197794	0.001	0.001	0.001	0.001	0.001	0.001
202	0.519	0.007	17.528	0.153	140.86	1.23	204.093	0.0005	8008	2.28	1	8	100		FALSE	0.001	7812	29836	80239	0.001	0.001	0.001	0.001	0.001	4170	33101	11102	0.001	0.001	0.001	30708	0.001	3240	0.001	0.001	0.001	0.001	0.001	0.001	0.001
203	0.522	0.005	18.23	0.066	146.28	0.53	209.131	0.0005	7971	2.45	1	7	100		FALSE	0.001	0.001	0.001	0.001	0.001	0.001	0.001	14988	15140	0.001	26266	0.001	0.001	27750	0.001	92703	0.001	0.001	13026	0.001	0.001	0.001	0.001	0.001	9401
204	0.517	0.008	17.201	0.048	139.12	0.39	184.124	0.0008	7731	1.8	1	7	100		FALSE	0.001	19974	0.001	0.001	0.001	0.001	0.001	39268	0.001	0.001	0.001	41223	0.001	0.001	0.001	0.001	0.001	19018	0.001	0.001	0.001	36032	26592	0.001	11166
205	0.522	0.006	21.404	0.232	169.19	1.84	280.215	0.0018	7631	1.84	1	10	100		FALSE	0.001	12053	13499	4351	0.001	0.001	0.001	0.001	3503	4442	0.001	0.001	0.001	0.001	51292	0.001	38627	0.001	0.001	0.001	26978	30174	5848	0.001	0.001
206	0.525	0.001	24.715	0.25	193.22	1.96	370.263	0.0013	7593	2.33	1	7	100		FALSE	0.001	1966	0.001	0.001	0.001	0.001	0.001	0.001	0.001	0.001	12171	0.001	0.001	0.001	38744	19708	0.001	0.001	0.001	66538	1044	49647	0.001	0.001	0.001
207	0.521	0.009	29.484	0.012	228.76	0.09	473.316	0.0007	7541	3.26	1	3	100		FALSE	0.001	27188	0.001	0.001	0.001	0.001	0.001	113832	0.001	0.001	0.001	47513	0.001	0.001	0.001	0.001	0.001	0.001	0.001	0.001	0.001	0.001	0.001	0.001	0.001
208	0.526	0	23.57	0.115	184.89	0.9	337.239	0.0022	7485	4.95	1	2	93.4		FALSE	0.001	1782	0.001	0.001	0.001	0.001	0.001	0.001	0.001	0.001	0.001	0.001	0.001	0.001	0.001	0.001	0.001	0.001	185354	0.001	0.001	0.001	0.001	0.001	0.001
209	0.525	0.002	24.73	0.12	194.8	0.94	304.287	0.0006	7441	4.53	1	5	100		FALSE	0.001	0.001	0.001	168752	0.001	0.001	0.001	0.001	0.001	0.001	0.001	0.001	0.001	3225	0.001	0.001	0.001	0.001	11306	0.001	2160	593	0.001	0.001	0.001
210	0.517	0.008	28.475	0.049	221.72	0.38	419.314	0.001	7440	3.24	1	5	100		FALSE	0.001	61467	0.001	0.001	0.001	0.001	0.001	8975	0.001	0.001	0.001	106778	0.001	0.001	0.001	0.001	0.001	2551	0.001	0.001	0.001	0.001	6224	0.001	0.001
211	0.519	0.008	25.053	0.152	195.66	1.19	381.256	0.0014	7369	1.71	1	8	100		FALSE	27558	0.001	17531	0.001	0.001	0.001	0.001	0.001	9307	36099	0.001	0.001	0.001	0.001	0.001	21865	19835	0.001	0.001	41525	0.001	0.001	0.001	0.001	10495
212	0.523		23.306		182.65		345.254		7354	5	1	1	98		FALSE	0.001	0.001	0.001	0.001	0.001	0.001	183850	0.001	0.001	0.001	0.001	0.001	0.001	0.001	0.001	0.001	0.001	0.001	0.001	0.001	0.001	0.001	0.001	0.001	0.001
213	0.525	0.001	18.023	0.178	144.88	1.43	203.141	0.0012	7353	2.87	1	8	100		FALSE	0.001	0.001	7685	0.001	61794	0.001	0.001	3598	0.001	0.001	0.001	0.001	0.001	0.001	0.001	1130	3386	0.001	0.001	88863	14045	3327	0.001	0.001	0.001
214	0.526		27.209		211.48		444.253		7338	5	1	1	93.7		FALSE	0.001	0.001	0.001	0.001	0.001	183446	0.001	0.001	0.001	0.001	0.001	0.001	0.001	0.001	0.001	0.001	0.001	0.001	0.001	0.001	0.001	0.001	0.001	0.001	0.001
215	0.52	0.007	20.076	0.023	163.71	0.19	164.131	0.0004	7274	1.95	1	11	100		FALSE	54470	25615	2240	0.001	0.001	0.001	0.001	0.001	0.001	0.001	0.001	38653	0.001	26947	3094	0.001	3589	0.001	15459	0.001	0.001	6157	1115	0.001	4512
216	0.524	0.002	16.992	0.006	136.62	0.05	202.077	0.0012	7130	3.39	1	4	96.5		FALSE	0.001	0.001	37929	115305	0.001	593	0.001	0.001	0.001	0.001	24418	0.001	0.001	0.001	0.001	0.001	0.001	0.001	0.001	0.001	0.001	0.001	0.001	0.001	0.001
217	0.522	0.006	18.526	0.107	148.79	0.86	206.189	0.001	7091	4.24	1	6	100		FALSE	150793	0.001	0.001	0.001	0.001	0.001	6904	0.001	0.001	0.001	533	0.001	0.001	7411	0.001	462	0.001	0.001	11162	0.001	0.001	0.001	0.001	0.001	0.001
218	0.517	0.008	22.561	0.052	177.44	0.41	315.209	0.0006	7044	2.5	1	4	93.7		FALSE	24453	0.001	0.001	0.001	0.001	0.001	0.001	0.001	0.001	65461	0.001	0.001	0.001	37563	0.001	0.001	0.001	0.001	0.001	48634	0.001	0.001	0.001	0.001	0.001
219	0.526		22.849		183.55		206.096		7036	5	1	1	100		FALSE	0.001	0.001	0.001	0.001	0.001	175907	0.001	0.001	0.001	0.001	0.001	0.001	0.001	0.001	0.001	0.001	0.001	0.001	0.001	0.001	0.001	0.001	0.001	0.001	0.001
220	0.526		26.441		206.18		400.289		6976	5	1	1	73.6		FALSE	0.001	0.001	0.001	0.001	0.001	0.001	0.001	0.001	0.001	0.001	0.001	0.001	0.001	0.001	174408	0.001	0.001	0.001	0.001	0.001	0.001	0.001	0.001	0.001	0.001
221	0.522	0.006	19.991	0.076	158.84	0.6	251.142	0.0019	6972	3.2	1	5	98.3		FALSE	0.001	0.001	0.001	0.001	0.001	5183	65740	0.001	0.001	0.001	0.001	0.001	0.001	0.001	0.001	93685	0.001	4840	0.001	0.001	0.001	0.001	0.001	4854	0.001
222	0.525	0.001	22.868	0.155	179.59	1.22	327.21	0.0011	6907	2.44	1	5	98.4		FALSE	0.001	0.001	22090	0.001	0.001	0.001	0.001	0.001	0.001	0.001	0.001	0.001	71939	0.001	0.001	38112	13970	0.001	0.001	0.001	0.001	26564	0.001	0.001	0.001
223	0.518	0.01	27.457	0.019	212.9	0.15	483.274	0.002	6892	4.4	1	2	100		FALSE	0.001	0.001	0.001	0.001	21230	0.001	0.001	0.001	0.001	0.001	0.001	0.001	0.001	0.001	0.001	0.001	0.001	0.001	0.001	0.001	0.001	0.001	0.001	0.001	151064
224	0.52	0.007	24.018	0.096	188.04	0.75	355.24	0.0004	6864	1.81	1	7	100		FALSE	0.001	0.001	28758	22457	0.001	0.001	0.001	0.001	0.001	28431	15423	0.001	0.001	0.001	0.001	0.001	24444	0.001	0.001	42760	0.001	0.001	0.001	0.001	9318
225	0.521	0.006	13.309	0.022	113.06	0.18	103.055	0.0002	6787	0.8	1	23	100		FALSE	5499	7860	7342	3970	2239	5209	0.001	5233	11929	5198	1797	7437	14735	5676	0.001	12493	3344	3287	2797	12114	19253	6261	3882	20019	2102
226	0.52	0.008	24.053	0.024	188.41	0.19	350.246	0.0009	6785	3.26	1	3	100		FALSE	0.001	0.001	0.001	0.001	0.001	0.001	0.001	0.001	0.001	0.001	0.001	0.001	0.001	99812	0.001	0.001	0.001	0.001	50520	0.001	0.001	0.001	0.001	0.001	19304
227	0.52	0.009	25.628	0.088	199.91	0.69	395.272	0.0012	6764	3.84	1	3	93.7		FALSE	20416	0.001	0.001	0.001	0.001	0.001	0.001	0.001	0.001	0.001	0.001	0.001	128661	0.001	0.001	0.001	20020	0.001	0.001	0.001	0.001	0.001	0.001	0.001	0.001
228	0.522	0.008	25.457	0.046	198.75	0.36	385.287	0.001	6680	2.47	1	4	100		FALSE	0.001	0.001	0.001	0.001	0.001	0.001	0.001	0.001	0.001	0.001	0.001	0.001	0.001	0.001	47025	0.001	0.001	0.001	0.001	49434	0.001	51522	0.001	0.001	19019
229	0.525	0.001	22.517	0.144	177.12	1.13	314.202	0.0016	6670	1.65	1	9	100		FALSE	0.001	0.001	21957	30314	0.001	0.001	0.001	0.001	9824	0.001	19656	0.001	0.001	0.001	14931	38951	9666	0.001	0.001	0.001	4261	17199	0.001	0.001	0.001
230	0.52	0.008	27.865	0.088	217.14	0.69	408.3	0.0021	6637	3.11	1	5	100		FALSE	0.001	42777	0.001	0.001	643	0.001	0.001	0.001	0.001	0.001	0.001	93425	0.001	0.001	28253	0.001	0.001	831	0.001	0.001	0.001	0.001	0.001	0.001	0.001
231	0.524		19.433		155.49		220.181		6574	5	1	1	100		FALSE	0.001	0.001	0.001	0.001	0.001	0.001	0.001	0.001	164348	0.001	0.001	0.001	0.001	0.001	0.001	0.001	0.001	0.001	0.001	0.001	0.001	0.001	0.001	0.001	0.001
232	0.526		24.115		188.6		366.184		6564	5	1	1	93.7		FALSE	0.001	0.001	0.001	0.001	0.001	164101	0.001	0.001	0.001	0.001	0.001	0.001	0.001	0.001	0.001	0.001	0.001	0.001	0.001	0.001	0.001	0.001	0.001	0.001	0.001
233	0.522	0.006	21.351	0.077	168.61	0.61	286.217	0.0023	6494	2.73	1	5	100		FALSE	39648	0.001	0.001	0.001	0.001	0.001	0.001	0.001	1130	0.001	0.001	0.001	4119	51058	0.001	0.001	0.001	0.001	66400	0.001	0.001	0.001	0.001	0.001	0.001
234	0.522	0.006	18.444	0.062	149.08	0.5	186.221	0.0003	6488	3.54	1	6	100		FALSE	0.001	0.001	0.001	0.001	0.001	0.001	112744	0.001	0.001	1606	4120	0.001	0.001	0.001	0.001	0.001	1596	0.001	0.001	0.001	14626	0.001	0.001	27512	0.001
235	0.52	0.007	18.539	0.022	151.09	0.18	165.138	0.0004	6456	2.17	1	9	100		FALSE	57940	20154	3188	0.001	0.001	0.001	0.001	0.001	0.001	0.001	0.001	33420	0.001	27919	4173	0.001	3652	0.001	0.001	0.001	0.001	6748	0.001	0.001	4201
236	0.525	0.001	24.446	0.148	191.79	1.16	336.257	0.0013	6425	4.71	1	2	98.7		FALSE	0.001	0.001	0.001	0.001	0.001	0.001	0.001	0.001	0.001	0.001	0.001	0.001	0.001	0.001	0.001	0.001	9250	0.001	0.001	0.001	0.001	151373	0.001	0.001	0.001
237	0.52	0.008	25.914	0.173	202.14	1.35	395.272	0.0011	6382	4.67	1	3	100		FALSE	0.001	0.001	0.001	0.001	0.001	0.001	0.001	0.001	149181	0.001	0.001	0.001	0.001	0.001	0.001	0.001	0.001	0.001	0.001	0.001	984	0.001	0.001	0.001	9391
238	0.522	0.006	17.891	0.05	143.65	0.41	207.116	0.0006	6374	3.01	1	6	100		FALSE	0.001	0.001	0.001	92658	0.001	0.001	0.001	0.001	0.001	0.001	0.001	0.001	0.001	12844	0.001	0.001	0.001	0.001	5542	25452	0.001	20613	0.001	0.001	2251
239	0.523	0.006	19.475	0.095	155.23	0.76	236.155	0.001	6353	2.17	1	6	100		FALSE	0.001	18846	0.001	0.001	0.001	0.001	0.001	0.001	24364	0.001	16285	0.001	0.001	0.001	57936	0.001	0.001	0.001	0.001	0.001	29265	0.001	0.001	0.001	12123
240	0.523	0.005	25.013	0.21	195.51	1.65	372.277	0.0012	6325	2.59	1	8	100		FALSE	18273	0.001	11473	0.001	1525	0.001	0.001	0.001	0.001	0.001	4849	0.001	0.001	0.001	0.001	5729	0.001	0.001	0.001	69246	1078	45958	0.001	0.001	0.001
241	0.522	0.006	16.54	0.062	133.97	0.51	180.093	0.0006	6239	1.69	1	10	100		FALSE	3459	0.001	33947	0.001	0.001	0.001	0.001	0.001	0.001	5547	36136	0.001	0.001	5544	12400	0.001	0.001	0.001	11013	17358	21178	9387	0.001	0.001	0.001
242	0.518	0.008	26.818	0.035	238.69	0.31	71.086	0.0003	6213	3.02	1	4	100		FALSE	0.001	20059	0.001	0.001	0.001	0.001	0.001	66416	0.001	0.001	0.001	0.001	0.001	0.001	0.001	0.001	0.001	836	0.001	0.001	0.001	0.001	68006	0.001	0.001
243	0.526	0	18.185	0.14	145.57	1.12	218.118	0.0008	6207	4.51	1	3	100		FALSE	0.001	0.001	0.001	0.001	0.001	0.001	0.001	0.001	0.001	0.001	0.001	0.001	0.001	0.001	0.001	0.001	0.001	0.001	0.001	6252	0.001	8600	0.001	140317	0.001
244	0.522	0.006	28.398	0.043	221.05	0.33	423.335	0.0014	6185	2.6	1	5	93.7		FALSE	0.001	7770	0.001	0.001	0.001	0.001	0.001	0.001	0.001	0.001	0.001	22434	0.001	70279	17216	0.001	0.001	0.001	0.001	0.001	0.001	36936	0.001	0.001	0.001
245	0.522	0.006	17.508	0.074	141.36	0.6	189.127	0.0008	6179	1.77	1	15	100		FALSE	0.001	0.001	0.001	1416	21135	0.001	40924	3578	2958	0.001	0.001	0.001	0.001	36326	4510	4277	2614	4441	0.001	4474	0.001	4054	4964	15156	3637
246	0.523		20.597		318.44		269.223		6167	5	2	1	100		FALSE	0.001	0.001	0.001	0.001	0.001	0.001	154176	0.001	0.001	0.001	0.001	0.001	0.001	0.001	0.001	0.001	0.001	0.001	0.001	0.001	0.001	0.001	0.001	0.001	0.001
247	0.522	0.007	20.466	0.198	162.33	1.57	260.2	0.0017	6165	3.03	1	5	100		FALSE	24464	0.001	0.001	0.001	0.001	0.001	0.001	0.001	0.001	0.001	0.001	0.001	10932	0.001	0.001	0.001	20290	0.001	90185	8242	0.001	0.001	0.001	0.001	0.001
248	0.525		25.94		202.3		398.27		6121	5	1	1	38.5		FALSE	0.001	0.001	0.001	0.001	0.001	0.001	0.001	0.001	0.001	0.001	0.001	0.001	0.001	0.001	0.001	0.001	0.001	0.001	153018	0.001	0.001	0.001	0.001	0.001	0.001
249	0.526		21.424		168.91		297.137		6120	5	1	1	100		FALSE	0.001	0.001	0.001	0.001	0.001	153010	0.001	0.001	0.001	0.001	0.001	0.001	0.001	0.001	0.001	0.001	0.001	0.001	0.001	0.001	0.001	0.001	0.001	0.001	0.001
250	0.526	0	15.462	0.068	127.92	0.56	136.076	0.0003	6079	2.78	1	3	100		FALSE	0.001	0.001	0.001	0.001	0.001	57075	0.001	0.001	0.001	0.001	0.001	0.001	0.001	0.001	50914	0.001	0.001	0.001	0.001	0.001	0.001	43980	0.001	0.001	0.001
251	0.523	0.006	18.59	0.103	148.37	0.83	230.109	0.001	6017	2.99	1	6	100		FALSE	0.001	4431	0.001	82774	0.001	33384	0.001	2108	0.001	0.001	0.001	0.001	0.001	0.001	0.001	26570	0.001	1166	0.001	0.001	0.001	0.001	0.001	0.001	0.001
252	0.523	0.006	24.898	0.142	194.49	1.11	379.242	0.0031	6001	1.73	1	7	100		FALSE	0.001	0.001	17410	0.001	0.001	0.001	0.001	0.001	0.001	20344	0.001	0.001	0.001	0.001	27514	22672	13791	0.001	0.001	16098	0.001	32197	0.001	0.001	0.001
253	0.526		26.995		209.6		460.216		5985	5	1	1	93.7		FALSE	0.001	0.001	0.001	0.001	0.001	149618	0.001	0.001	0.001	0.001	0.001	0.001	0.001	0.001	0.001	0.001	0.001	0.001	0.001	0.001	0.001	0.001	0.001	0.001	0.001
254	0.521	0.007	23.025	0.187	180.85	1.47	326.202	0.0029	5971	2.04	1	7	100		FALSE	0.001	0.001	0.001	36652	0.001	0.001	0.001	0.001	22660	39711	24013	0.001	0.001	0.001	0.001	0.001	0.001	2037	0.001	20401	3790	0.001	0.001	0.001	0.001
255	0.519	0.008	20.424	0.067	161.97	0.53	261.163	0.0005	5945	2.55	1	5	100		FALSE	13534	0.001	0.001	0.001	0.001	0.001	0.001	0.001	0.001	13033	0.001	0.001	0.001	15183	0.001	59958	0.001	0.001	0.001	46928	0.001	0.001	0.001	0.001	0.001
256	0.517	0.008	36.615	0.031	281.39	0.24	719.513	0.0017	5872	3.05	1	5	100		FALSE	0.001	7498	0.001	0.001	0.001	0.001	0.001	84010	0.001	0.001	0.001	28857	0.001	0.001	0.001	0.001	0.001	1903	0.001	0.001	0.001	0.001	24530	0.001	0.001
257	0.526		17.906		143.72		208.132		5829	5	1	1	100		FALSE	0.001	0.001	0.001	0.001	0.001	0.001	0.001	0.001	0.001	0.001	0.001	0.001	145715	0.001	0.001	0.001	0.001	0.001	0.001	0.001	0.001	0.001	0.001	0.001	0.001
258	0.526		22.15		175.17		277.227		5798	5	1	1	83.6		FALSE	0.001	0.001	0.001	0.001	0.001	0.001	0.001	0.001	0.001	0.001	0.001	0.001	0.001	0.001	0.001	0.001	0.001	0.001	0.001	0.001	0.001	144945	0.001	0.001	0.001
259	0.523	0.005	22.55	0.238	177.55	1.87	307.238	0.0018	5764	2.82	1	7	98.4		FALSE	0.001	3052	0.001	0.001	0.001	0.001	0.001	0.001	0.001	0.001	0.001	3742	14715	24148	77747	3576	0.001	0.001	17115	0.001	0.001	0.001	0.001	0.001	0.001
260	0.523	0.005	24.562	0.124	192.06	0.97	368.247	0.0017	5736	1.83	1	8	100		FALSE	0.001	0.001	19758	22382	0.001	0.001	0.001	0.001	0.001	0.001	16876	0.001	0.001	0.001	22810	25101	0.001	340	0.001	33876	2249	0.001	0.001	0.001	0.001
261	0.52	0.007	17.058	0.1	137.59	0.81	192.093	0.001	5729	1.82	1	10	100		FALSE	0.001	10926	0.001	0.001	0.001	44158	0.001	5996	0.001	0.001	0.001	11339	0.001	0.001	16168	18270	0.001	6828	0.001	22222	0.001	0.001	6797	0.001	513
262	0.514	0.006	21.66	0.177	170.87	1.4	293.224	0.0019	5724	3.45	1	4	100		FALSE	51628	0.001	0.001	0.001	0.001	0.001	86514	0.001	0.001	0.001	0.001	0.001	0.001	0.001	0.001	0.001	0.001	914	0.001	0.001	0.001	0.001	4050	0.001	0.001
263	0.523	0.005	23.071	0.154	181.34	1.21	320.247	0.001	5713	2.08	1	8	99.7		FALSE	0.001	2292	11306	0.001	0.001	0.001	0.001	0.001	28704	0.001	5247	0.001	13188	0.001	0.001	0.001	0.001	0.001	0.001	0.001	20270	49886	0.001	0.001	11941
264	0.522	0.006	15.976	0.092	131.19	0.76	149.131	0.0006	5702	1.61	1	17	100		FALSE	0.001	0.001	1359	0.001	2688	596	21241	5819	1978	0.001	0.001	11302	5900	0.001	7908	0.001	1673	2300	0.001	3347	33161	6358	3483	30624	2813
265	0.525		23.038		180.88		329.21		5689	5	1	1	100		FALSE	0.001	0.001	0.001	0.001	142215	0.001	0.001	0.001	0.001	0.001	0.001	0.001	0.001	0.001	0.001	0.001	0.001	0.001	0.001	0.001	0.001	0.001	0.001	0.001	0.001
266	0.523	0.006	17.776	0.169	143.57	1.36	188.153	0.0016	5660	3.82	1	7	100		FALSE	0.001	1538	0.001	0.001	0.001	0.001	0.001	0.001	0.001	0.001	0.001	0.001	1794	0.001	14377	1025	0.001	0.001	0.001	0.001	107814	0.001	0.001	13771	1185
267	0.521	0.007	34.718	0.04	268.43	0.31	542.408	0.0013	5644	3.16	1	7	100		FALSE	86108	7459	1517	0.001	0.001	0.001	0.001	0.001	0.001	0.001	0.001	21164	0.001	0.001	1123	0.001	1548	0.001	22193	0.001	0.001	0.001	0.001	0.001	0.001
268	0.523	0.006	25.927	0.085	202.05	0.66	407.272	0.0015	5621	2.03	1	7	100		FALSE	0.001	0.001	0.001	0.001	0.001	0.001	0.001	0.001	1234	45469	0.001	0.001	0.001	18550	16305	0.001	13748	0.001	0.001	26012	0.001	19205	0.001	0.001	0.001
269	0.526		17.815		277.37		208.103		5582	5	2	1	67		FALSE	0.001	0.001	0.001	0.001	0.001	139549	0.001	0.001	0.001	0.001	0.001	0.001	0.001	0.001	0.001	0.001	0.001	0.001	0.001	0.001	0.001	0.001	0.001	0.001	0.001
270	0.526	0	23.088	0.034	191.09	0.28	136.076	0	5564	4.98	1	2	100		FALSE	0.001	0.001	0.001	0.001	0.001	138646	0.001	0.001	0.001	0.001	0.001	0.001	457	0.001	0.001	0.001	0.001	0.001	0.001	0.001	0.001	0.001	0.001	0.001	0.001
271	0.526	0.001	14.654	0.065	122.41	0.54	122.097	0.0002	5534	3.6	1	3	100		FALSE	0.001	0.001	0.001	0.001	0.001	97210	0.001	0.001	0.001	0.001	0.001	0.001	0.001	0.001	0.001	23023	0.001	0.001	0.001	0.001	0.001	0.001	0.001	18128	0.001
272	0.519	0.008	20.797	0.165	164.61	1.3	272.199	0.0016	5455	2.47	1	5	100		FALSE	17155	0.001	0.001	0.001	0.001	0.001	0.001	0.001	0.001	0.001	0.001	0.001	0.001	55776	0.001	0.001	0.001	0.001	35801	9143	0.001	0.001	0.001	0.001	18489
273	0.523	0.006	20.994	0.04	166.95	0.32	247.216	0.0004	5453	2.42	1	6	100		FALSE	0.001	0.001	0.001	0.001	0.001	0.001	0.001	0.001	0.001	0.001	0.001	0.001	0.001	39576	8964	0.001	12630	0.001	51766	0.001	0.001	20624	0.001	0.001	2770
274	0.524	0.005	19.979	0.186	159.01	1.48	243.208	0.0012	5411	1.92	1	9	100		FALSE	0.001	0.001	0.001	543	1165	0.001	23483	2887	0.001	0.001	0.001	0.001	0.001	0.001	0.001	0.001	0.001	29784	0.001	7126	22440	14345	0.001	33495	0.001
275	0.517	0.009	26.048	0.029	202.87	0.23	415.287	0.003	5389	3.87	1	2	93.7		FALSE	35237	0.001	0.001	0.001	0.001	0.001	0.001	0.001	0.001	0.001	0.001	0.001	0.001	99488	0.001	0.001	0.001	0.001	0.001	0.001	0.001	0.001	0.001	0.001	0.001
276	0.521	0.006	17.305	0.083	139.82	0.67	187.111	0.0008	5373	2.36	1	11	100		FALSE	0.001	5531	0.001	0.001	16704	0.001	62561	0.001	0.001	0.001	0.001	4290	3290	3794	0.001	8462	0.001	5454	0.001	7362	0.001	0.001	4648	12220	0.001
277	0.518	0.01	22.632	0.204	178.6	1.62	291.242	0.0013	5357	4.8	1	2	88.1		FALSE	128701	0.001	0.001	0.001	0.001	0.001	0.001	0.001	0.001	0.001	0.001	0.001	0.001	0.001	0.001	0.001	5217	0.001	0.001	0.001	0.001	0.001	0.001	0.001	0.001
278	0.521	0.009	23.669	0.03	185.71	0.23	335.271	0.0006	5348	4.11	1	3	100		FALSE	0.001	0.001	0.001	0.001	0.001	0.001	0.001	0.001	0.001	0.001	0.001	0.001	109247	0.001	0.001	0.001	0.001	0.001	0.001	0.001	0.001	0.001	0.001	18575	5888
279	0.526	0.001	34.009	0.208	269.71	1.65	263.211	0.0009	5326	3.69	1	3	99.9		FALSE	0.001	0.001	0.001	0.001	0.001	0.001	0.001	0.001	0.001	0.001	0.001	0.001	0.001	0.001	42404	0.001	322	0.001	0.001	0.001	0.001	90436	0.001	0.001	0.001
280	0.52	0.007	21.501	0.226	170.02	1.79	278.201	0.0008	5318	2.26	1	6	100		FALSE	0.001	16508	0.001	0.001	0.001	0.001	0.001	0.001	4636	0.001	8033	38458	0.001	0.001	0.001	0.001	0.001	0.001	0.001	0.001	22253	0.001	43070	0.001	0.001
281	0.522	0.008	15.522	0.016	127.13	0.13	154.077	0.0001	5277	2.85	1	4	100		FALSE	39711	0.001	0.001	0.001	0.001	0.001	0.001	0.001	0.001	0.001	0.001	0.001	0.001	0.001	0.001	0.001	0.001	0.001	19747	0.001	0.001	64058	0.001	8416	0.001
282	0.526		19.931		158.27		254.175		5266	5	1	1	30.3		FALSE	0.001	0.001	0.001	0.001	0.001	0.001	0.001	0.001	0.001	0.001	0.001	0.001	0.001	0.001	0.001	0.001	0.001	0.001	0.001	0.001	0.001	0.001	0.001	131657	0.001
283	0.521	0.007	23.927	0.204	187.23	1.6	360.278	0.0024	5265	4.79	1	4	100		FALSE	0.001	1261	0.001	0.001	0.001	0.001	126225	348	0.001	3788	0.001	0.001	0.001	0.001	0.001	0.001	0.001	0.001	0.001	0.001	0.001	0.001	0.001	0.001	0.001
284	0.526		22.239		174.95		313.169		5263	5	1	1	100		FALSE	0.001	0.001	0.001	0.001	0.001	131584	0.001	0.001	0.001	0.001	0.001	0.001	0.001	0.001	0.001	0.001	0.001	0.001	0.001	0.001	0.001	0.001	0.001	0.001	0.001
285	0.522	0.006	25.439	0.193	198.45	1.51	394.264	0.0027	5230	2.15	1	6	100		FALSE	0.001	0.001	0.001	20925	0.001	0.001	0.001	0.001	0.001	37039	15991	0.001	0.001	35903	0.001	18616	0.001	0.001	0.001	0.001	2273	0.001	0.001	0.001	0.001
286	0.524	0.001	18.131	0.151	282.62	2.35	201.128	0.0017	5196	3.48	2	2	98		FALSE	0.001	0.001	0.001	0.001	70952	0.001	58948	0.001	0.001	0.001	0.001	0.001	0.001	0.001	0.001	0.001	0.001	0.001	0.001	0.001	0.001	0.001	0.001	0.001	0.001
287	0.521	0.006	25.488	0.146	198.8	1.14	396.278	0.0007	5189	2.45	1	5	100		FALSE	0.001	0.001	0.001	10519	0.001	0.001	20041	0.001	0.001	39708	0.001	0.001	0.001	0.001	0.001	10925	0.001	0.001	0.001	48539	0.001	0.001	0.001	0.001	0.001
288	0.523		22.852		179.36		332.248		5158	5	1	1	100		FALSE	0.001	0.001	0.001	0.001	0.001	0.001	128957	0.001	0.001	0.001	0.001	0.001	0.001	0.001	0.001	0.001	0.001	0.001	0.001	0.001	0.001	0.001	0.001	0.001	0.001
289	0.524	0.001	22.615	0.203	177.75	1.59	320.246	0.0033	5147	4.83	1	2	100		FALSE	0.001	0.001	0.001	0.001	0.001	0.001	124444	0.001	0.001	0.001	0.001	0.001	0.001	0.001	0.001	4237	0.001	0.001	0.001	0.001	0.001	0.001	0.001	0.001	0.001
290	0.521	0.007	22.464	0.146	176.84	1.15	308.245	0.0018	5146	2.17	1	8	100		FALSE	0.001	0.001	5158	0.001	0.001	0.001	39472	0.001	0.001	2804	2197	0.001	0.001	0.001	0.001	0.001	16222	0.001	0.001	0.001	10331	0.001	0.001	38483	13985
291	0.521	0.007	23.922	0.223	187.27	1.75	356.249	0.0009	5144	3.02	1	4	94.5		FALSE	43856	0.001	0.001	0.001	0.001	0.001	16989	0.001	0.001	0.001	0.001	0.001	0.001	0.001	0.001	0.001	0.001	0.001	0.001	0.001	2723	65044	0.001	0.001	0.001
292	0.521	0.007	25.296	0.165	197.5	1.29	384.278	0.0008	5112	2.24	1	8	100		FALSE	0.001	1450	0.001	7397	0.001	0.001	0.001	0.001	40835	16811	0.001	2440	21405	36412	0.001	0.001	0.001	0.001	0.001	0.001	1051	0.001	0.001	0.001	0.001
293	0.522	0.006	16.261	0.127	131.8	1.03	178.078	0.0011	5109	2.39	1	9	99		FALSE	3677	0.001	25465	54881	0.001	2988	0.001	0.001	5501	1956	16103	0.001	0.001	0.001	879	0.001	0.001	0.001	0.001	16278	0.001	0.001	0.001	0.001	0.001
294	0.521	0.007	19.779	0.057	159.67	0.46	190.145	0.0008	5071	1.94	1	10	100		FALSE	33514	13000	2064	0.001	0.001	0.001	0.001	0.001	0.001	0.001	0.001	25439	0.001	24579	244	0.001	2532	0.001	19841	0.001	0.001	3291	0.001	0.001	2271
295	0.522	0.006	21.99	0.036	173.28	0.29	301.194	0.0011	5068	1.93	1	6	100		FALSE	12095	0.001	0.001	31008	0.001	0.001	0.001	0.001	0.001	0.001	0.001	0.001	0.001	24285	18118	26641	0.001	0.001	0.001	0.001	0.001	14558	0.001	0.001	0.001
296	0.522	0.007	18.089	0.146	145.28	1.17	206.153	0.0006	5048	1.84	1	9	100		FALSE	13723	0.001	0.001	0.001	0.001	0.001	0.001	0.001	0.001	0.001	0.001	0.001	14352	33824	1245	0.001	0.001	0.001	21518	23193	0.001	3036	0.001	2987	12331
297	0.516	0.009	24.919	0.032	195.21	0.25	350.271	0.0007	5047	3.27	1	3	99.6		FALSE	48467	0.001	0.001	0.001	0.001	0.001	0.001	0.001	0.001	0.001	0.001	8959	0.001	0.001	0.001	0.001	0.001	0.001	0.001	0.001	0.001	68749	0.001	0.001	0.001
298	0.525	0.001	16.701	0.151	135.43	1.22	177.091	0.0016	5024	3.14	1	6	100		FALSE	0.001	0.001	0.001	0.001	5153	0.001	75022	0.001	0.001	0.001	0.001	0.001	0.001	0.001	1761	0.001	1158	0.001	0.001	0.001	25724	0.001	0.001	16783	0.001
299	0.526		24.047		188.02		368.198		5018	5	1	1	99.3		FALSE	0.001	0.001	0.001	0.001	0.001	125452	0.001	0.001	0.001	0.001	0.001	0.001	0.001	0.001	0.001	0.001	0.001	0.001	0.001	0.001	0.001	0.001	0.001	0.001	0.001
300	0.515	0.007	23.799	0.12	186.62	0.94	340.261	0.0007	5002	3.04	1	3	100		FALSE	20795	0.001	0.001	0.001	0.001	0.001	0.001	0.001	0.001	0.001	0.001	0.001	0.001	39716	0.001	0.001	0.001	0.001	0.001	0.001	0.001	0.001	0.001	0.001	64551
301	0.52	0.008	22.991	0.158	180.69	1.25	321.254	0.0015	4948	3.22	1	5	100		FALSE	0.001	0.001	0.001	0.001	0.001	0.001	0.001	0.001	0.001	5488	0.001	1789	0.001	0.001	0.001	0.001	17330	0.001	0.001	22411	0.001	0.001	0.001	76693	0.001
302	0.524	0.001	18.985	0.016	151.12	0.12	242.109	0.001	4925	2.92	1	3	100		FALSE	0.001	0.001	24979	56642	0.001	0.001	0.001	0.001	0.001	0.001	41514	0.001	0.001	0.001	0.001	0.001	0.001	0.001	0.001	0.001	0.001	0.001	0.001	0.001	0.001
303	0.522	0.007	19.25	0.072	153.68	0.58	229.193	0.0012	4913	2.12	1	9	100		FALSE	5004	0.001	4732	0.001	1040	0.001	0.001	0.001	0.001	0.001	0.001	0.001	3036	0.001	0.001	1969	0.001	0.001	0.001	27393	38820	25584	0.001	0.001	15242
304	0.52	0.007	28.092	0.181	218.08	1.41	463.332	0.001	4908	2.9	1	7	96.5		FALSE	0.001	0.001	5985	3269	0.001	0.001	0.001	0.001	0.001	13682	6084	0.001	68992	19846	0.001	0.001	0.001	0.001	0.001	0.001	0.001	0.001	0.001	0.001	4831
305	0.523	0	19.612	0.026	155.41	0.2	265.1	0.0007	4903	3.53	1	2	100		FALSE	0.001	0.001	0.001	49686	0.001	0.001	0.001	0.001	0.001	0.001	72883	0.001	0.001	0.001	0.001	0.001	0.001	0.001	0.001	0.001	0.001	0.001	0.001	0.001	0.001
306	0.526		17.834		143.67		196.132		4897	5	1	1	93.7		FALSE	0.001	0.001	0.001	0.001	0.001	0.001	0.001	0.001	0.001	0.001	0.001	0.001	0.001	0.001	0.001	0.001	0.001	0.001	0.001	0.001	0.001	0.001	0.001	122415	0.001
307	0.524	0.001	23.472	0.119	184.04	0.94	341.225	0.0011	4889	2.48	1	4	98.8		FALSE	0.001	0.001	0.001	0.001	0.001	0.001	0.001	0.001	0.001	0.001	0.001	0.001	0.001	19283	0.001	46151	24830	0.001	0.001	31967	0.001	0.001	0.001	0.001	0.001
308	0.525	0.001	18.892	0.038	150.07	0.3	252.093	0.0009	4869	2.84	1	5	100		FALSE	0.001	0.001	20253	45891	0.001	0.001	0.001	322	0.001	0.001	51518	0.001	0.001	0.001	0.001	0.001	0.001	0.001	0.001	0.001	3742	0.001	0.001	0.001	0.001
309	0.525	0.002	17.708	0.04	143.88	0.33	172.205	0.0003	4865	3.21	1	3	100		FALSE	0.001	0.001	0.001	0.001	0.001	0.001	70838	0.001	0.001	0.001	0.001	0.001	0.001	0.001	0.001	0.001	0.001	0.001	0.001	0.001	17587	0.001	0.001	33190	0.001
310	0.525	0.001	24.439	0.18	191.13	1.41	366.233	0.0017	4841	2.08	1	6	100		FALSE	0.001	0.001	17199	29427	0.001	0.001	0.001	0.001	0.001	0.001	19324	0.001	0.001	0.001	0.001	33404	0.001	0.001	0.001	18723	2937	0.001	0.001	0.001	0.001
311	0.526		21.553		169.88		299.153		4837	5	1	1	99.9		FALSE	0.001	0.001	0.001	0.001	0.001	120926	0.001	0.001	0.001	0.001	0.001	0.001	0.001	0.001	0.001	0.001	0.001	0.001	0.001	0.001	0.001	0.001	0.001	0.001	0.001
312	0.52	0.008	23.334	0.18	182.96	1.41	341.228	0.0019	4834	3.08	1	3	93		FALSE	15448	0.001	0.001	0.001	0.001	0.001	44746	0.001	0.001	0.001	0.001	0.001	0.001	0.001	60651	0.001	0.001	0.001	0.001	0.001	0.001	0.001	0.001	0.001	0.001
313	0.51		15.389		242.81		145.102		4829	5	2	1	100		FALSE	120728	0.001	0.001	0.001	0.001	0.001	0.001	0.001	0.001	0.001	0.001	0.001	0.001	0.001	0.001	0.001	0.001	0.001	0.001	0.001	0.001	0.001	0.001	0.001	0.001
314	0.526		19.098		152.23		236.106		4820	5	1	1	100		FALSE	0.001	0.001	0.001	0.001	0.001	120494	0.001	0.001	0.001	0.001	0.001	0.001	0.001	0.001	0.001	0.001	0.001	0.001	0.001	0.001	0.001	0.001	0.001	0.001	0.001
315	0.526	0	25.526	0.076	199.15	0.59	393.258	0.0029	4760	2.2	1	5	93.7		FALSE	0.001	0.001	0.001	0.001	0.001	0.001	0.001	0.001	0.001	0.001	0.001	0.001	12081	0.001	30016	0.001	14786	0.001	0.001	28441	0.001	33683	0.001	0.001	0.001
316	0.524	0.002	19.349	0.07	153.65	0.55	254.109	0.0011	4755	2.9	1	4	100		FALSE	0.001	0.001	19786	59199	0.001	0.001	0.001	0.001	0.001	0.001	34510	0.001	0.001	0.001	0.001	0.001	0.001	0.001	0.001	0.001	5370	0.001	0.001	0.001	0.001
317	0.526		22.77		178.38		349.108		4750	5	1	1	97.5		FALSE	0.001	0.001	0.001	0.001	0.001	118744	0.001	0.001	0.001	0.001	0.001	0.001	0.001	0.001	0.001	0.001	0.001	0.001	0.001	0.001	0.001	0.001	0.001	0.001	0.001
318	0.52	0.008	18.274	0.039	146.64	0.31	209.131	0.001	4747	2.29	1	5	100		FALSE	0.001	19860	0.001	0.001	0.001	0.001	0.001	0.001	0.001	0.001	0.001	37267	0.001	0.001	0.001	0.001	0.001	10193	0.001	0.001	0.001	35244	0.001	16121	0.001
319	0.526		26.337		204.67		446.2		4718	5	1	1	93.7		FALSE	0.001	0.001	0.001	0.001	0.001	117941	0.001	0.001	0.001	0.001	0.001	0.001	0.001	0.001	0.001	0.001	0.001	0.001	0.001	0.001	0.001	0.001	0.001	0.001	0.001
320	0.519	0.008	26.465	0.051	206.03	0.4	421.287	0.0013	4716	2.35	1	5	99.3		FALSE	23531	0.001	10954	0.001	0.001	0.001	0.001	0.001	0.001	45294	0.001	0.001	0.001	24309	0.001	0.001	13804	0.001	0.001	0.001	0.001	0.001	0.001	0.001	0.001
321	0.52	0.007	21.185	0.184	167.43	1.46	281.188	0.0015	4713	2.38	1	6	96.5		FALSE	0.001	0.001	0.001	0.001	14724	0.001	0.001	0.001	41371	0.001	0.001	11913	37189	0.001	0.001	10477	0.001	0.001	0.001	0.001	0.001	0.001	2139	0.001	0.001
322	0.522	0.006	23.97	0.1	187.71	0.78	353.224	0.0005	4683	2.1	1	6	100		FALSE	0.001	0.001	18775	35278	0.001	0.001	0.001	0.001	0.001	23785	21259	0.001	0.001	0.001	0.001	0.001	0.001	0.001	0.001	15504	2476	0.001	0.001	0.001	0.001
323	0.52	0.007	28.242	0.029	218.14	0.22	563.225	0.0016	4642	3.58	1	8	100		FALSE	0.001	1481	6011	0.001	0.001	0.001	0.001	12604	1423	0.001	0.001	3074	0.001	0.001	0.001	0.001	0.001	4538	0.001	0.001	0.001	0.001	83100	3826	0.001
324	0.523	0.005	24.049	0.177	188.46	1.39	346.263	0.0025	4584	2.97	1	7	100		FALSE	0.001	0.001	0.001	5435	0.001	0.001	0.001	657	6263	0.001	0.001	0.001	0.001	0.001	46753	0.001	0.001	505	0.001	0.001	2977	52011	0.001	0.001	0.001
325	0.521	0.007	22.041	0.167	173.7	1.31	300.187	0.0014	4571	2.06	1	7	100		FALSE	0.001	0.001	18386	0.001	0.001	0.001	0.001	0.001	0.001	35017	20253	0.001	0.001	0.001	0.001	0.001	8919	3341	0.001	23700	4671	0.001	0.001	0.001	0.001
326	0.526		22.662		177.74		338.153		4569	5	1	1	100		FALSE	0.001	0.001	0.001	0.001	0.001	114213	0.001	0.001	0.001	0.001	0.001	0.001	0.001	0.001	0.001	0.001	0.001	0.001	0.001	0.001	0.001	0.001	0.001	0.001	0.001
327	0.521	0.006	14.558	0.063	121.7	0.53	121.101	0.0003	4568	1.09	1	24	100		FALSE	2824	2432	1541	797	3151	1324	5267	3350	3643	2269	0.001	3644	4018	1456	5626	9496	1222	1390	1574	21760	14213	7608	3149	11065	1369
328	0.524	0.002	18.227	0.009	145.55	0.07	228.093	0.0006	4552	2.71	1	4	100		FALSE	0.001	0.001	20017	47854	0.001	0.001	0.001	0.001	0.001	0.001	37514	0.001	0.001	0.001	0.001	0.001	0.001	0.001	0.001	0.001	8409	0.001	0.001	0.001	0.001
329	0.524	0.001	24.389	0.151	190.78	1.18	364.217	0.0018	4534	2.72	1	4	93.7		FALSE	0.001	0.001	0.001	37404	0.001	0.001	0.001	0.001	0.001	0.001	26956	0.001	0.001	0.001	0.001	45036	0.001	0.001	0.001	0.001	3947	0.001	0.001	0.001	0.001
330	0.521	0.007	26.184	0.187	203.99	1.46	411.301	0.0013	4520	2.58	1	4	100		FALSE	0.001	0.001	0.001	0.001	0.001	0.001	14784	0.001	0.001	19208	0.001	0.001	0.001	0.001	33987	0.001	0.001	0.001	0.001	0.001	0.001	45017	0.001	0.001	0.001
331	0.518	0.009	19.871	0.068	158.5	0.55	233.164	0.0006	4503	4.06	1	4	100		FALSE	0.001	0.001	0.001	0.001	0.001	0.001	0.001	0.001	0.001	0.001	0.001	91459	0.001	0.001	4573	0.001	0.001	0.001	0.001	0.001	0.001	7708	0.001	0.001	8829
332	0.523		16.894		263.71		192.093		4502	5	2	1	100		FALSE	0.001	0.001	0.001	112555	0.001	0.001	0.001	0.001	0.001	0.001	0.001	0.001	0.001	0.001	0.001	0.001	0.001	0.001	0.001	0.001	0.001	0.001	0.001	0.001	0.001
333	0.524	0.002	17.133	0.114	268.32	1.78	175.147	0.001	4479	4.97	2	2	100		FALSE	0.001	0.001	0.001	598	0.001	0.001	0.001	0.001	0.001	0.001	0.001	0.001	0.001	0.001	0.001	0.001	0.001	0.001	0.001	0.001	111387	0.001	0.001	0.001	0.001
334	0.523	0.005	18.561	0.059	148.7	0.47	215.142	0.0006	4465	2.24	1	10	100		FALSE	0.001	0.001	5465	0.001	9182	0.001	0.001	0.001	9381	0.001	0.001	0.001	10218	48849	6505	8321	1976	0.001	0.001	0.001	0.001	8926	2813	0.001	0.001
335	0.524	0.001	21.831	0.147	172.22	1.16	293.224	0.0014	4448	2.04	1	7	100		FALSE	0.001	0.001	0.001	6115	6013	0.001	0.001	0.001	0.001	0.001	0.001	0.001	0.001	35675	0.001	6480	18879	0.001	18908	0.001	19134	0.001	0.001	0.001	0.001
336	0.522	0.006	22.371	0.192	176.02	1.51	312.186	0.0014	4432	2.29	1	5	98.2		FALSE	0.001	0.001	16453	35092	0.001	0.001	0.001	0.001	0.001	0.001	27410	0.001	0.001	0.001	0.001	25972	0.001	5877	0.001	0.001	0.001	0.001	0.001	0.001	0.001
337	0.511		28.051		217.33		498.298		4396	5	1	1	100		FALSE	0.001	0.001	0.001	0.001	0.001	0.001	0.001	0.001	0.001	0.001	0.001	0.001	0.001	0.001	0.001	0.001	0.001	0.001	0.001	0.001	0.001	0.001	0.001	0.001	109896
338	0.521	0.007	20.916	0.235	165.61	1.86	270.229	0.0009	4382	2.95	1	7	100		FALSE	0.001	0.001	0.001	0.001	1851	0.001	0.001	550	49698	0.001	0.001	0.001	43426	0.001	0.001	0.001	0.001	0.001	0.001	0.001	11238	0.001	917	0.001	1859
339	0.521	0.007	23.451	0.145	183.94	1.13	338.202	0.0019	4317	2.51	1	4	98.2		FALSE	0.001	0.001	16612	41906	0.001	0.001	0.001	0.001	0.001	20687	28727	0.001	0.001	0.001	0.001	0.001	0.001	0.001	0.001	0.001	0.001	0.001	0.001	0.001	0.001
340	0.521	0.007	26.885	0.051	209.1	0.4	434.294	0.0022	4317	2.06	1	7	100		FALSE	12994	0.001	10500	0.001	0.001	0.001	0.001	0.001	0.001	36415	13015	0.001	0.001	0.001	0.001	14418	0.001	0.001	0.001	19656	929	0.001	0.001	0.001	0.001
341	0.521	0.008	17.665	0.14	142.68	1.13	188.118	0.0008	4292	3.39	1	4	99.3		FALSE	0.001	0.001	0.001	0.001	0.001	0.001	0.001	0.001	0.001	1097	1478	0.001	0.001	0.001	0.001	0.001	0.001	0.001	0.001	0.001	57555	0.001	0.001	47160	0.001
342	0.522	0.006	16.848	0.103	136.73	0.84	175.111	0.0005	4290	1.3	1	14	100		FALSE	0.001	5940	6664	0.001	18570	0.001	0.001	0.001	0.001	0.001	0.001	8058	0.001	1343	7708	6574	1969	0.001	0.001	5092	14958	4311	7669	16717	1667
343	0.521	0.007	23.55	0.115	184.67	0.91	340.217	0.001	4282	2.49	1	4	100		FALSE	0.001	0.001	17074	33981	0.001	0.001	0.001	0.001	0.001	37178	18823	0.001	0.001	0.001	0.001	0.001	0.001	0.001	0.001	0.001	0.001	0.001	0.001	0.001	0.001
344	0.521	0.007	26.96	0.185	209.66	1.44	436.31	0.0016	4263	2.04	1	8	100		FALSE	22602	549	8991	0.001	0.001	0.001	9680	0.001	0.001	27421	9178	0.001	0.001	0.001	0.001	0.001	0.001	0.001	0.001	27275	876	0.001	0.001	0.001	0.001
345	0.526		23.345		182.53		368.126		4263	5	1	1	95.3		FALSE	0.001	0.001	0.001	0.001	0.001	106567	0.001	0.001	0.001	0.001	0.001	0.001	0.001	0.001	0.001	0.001	0.001	0.001	0.001	0.001	0.001	0.001	0.001	0.001	0.001
346	0.518	0.007	28.133	0.154	218.38	1.19	465.347	0.0018	4260	3.26	1	7	100		FALSE	6698	0.001	0.001	0.001	0.001	0.001	7552	0.001	0.001	4773	2981	0.001	69369	0.001	0.001	0.001	9502	0.001	0.001	0.001	0.001	0.001	0.001	0.001	5614
347	0.523	0.006	16.935	0.025	137.38	0.21	176.143	0.0005	4251	2.37	1	6	100		FALSE	12871	1866	0.001	0.001	0.001	0.001	0.001	0.001	28837	0.001	0.001	0.001	40277	0.001	0.001	0.001	0.001	0.001	0.001	8891	0.001	13534	0.001	0.001	0.001
348	0.522	0.006	19.046	0.105	153.24	0.84	200.237	0.0006	4239	3.97	1	6	100		FALSE	0.001	0.001	0.001	0.001	0.001	0.001	84029	0.001	0.001	371	3090	0.001	0.001	0.001	0.001	0.001	917	0.001	0.001	0.001	7252	0.001	0.001	10305	0.001
349	0.519	0.008	20.568	0.138	162.99	1.09	265.158	0.0018	4204	3.34	1	3	76.1		FALSE	0.001	0.001	0.001	0.001	0.001	0.001	54859	0.001	0.001	3873	0.001	0.001	0.001	0.001	0.001	46375	0.001	0.001	0.001	0.001	0.001	0.001	0.001	0.001	0.001
350	0.524	0.001	27.871	0.163	216.38	1.26	462.324	0.0016	4196	3.77	1	4	99.4		FALSE	0.001	0.001	0.001	4783	0.001	0.001	0.001	0.001	78699	0.001	0.001	0.001	0.001	0.001	13418	7990	0.001	0.001	0.001	0.001	0.001	0.001	0.001	0.001	0.001
351	0.523	0.007	18.634	0.157	149.17	1.26	218.154	0.0012	4196	2.93	1	5	93.7		FALSE	0.001	0.001	0.001	0.001	0.001	0.001	0.001	0.001	0.001	0.001	0.001	0.001	5288	0.001	0.001	0.001	7506	0.001	47852	0.001	0.001	0.001	0.001	3264	40980
352	0.525	0.001	23.306	0.158	182.66	1.24	345.204	0.001	4169	4.3	1	2	100		FALSE	0.001	0.001	0.001	0.001	88949	15281	0.001	0.001	0.001	0.001	0.001	0.001	0.001	0.001	0.001	0.001	0.001	0.001	0.001	0.001	0.001	0.001	0.001	0.001	0.001
353	0.522	0.006	26.716	0.119	207.81	0.93	432.278	0.0013	4167	2.17	1	6	100		FALSE	0.001	0.001	11015	20340	0.001	0.001	0.001	0.001	0.001	33712	19906	0.001	0.001	0.001	0.001	17856	0.001	0.001	0.001	0.001	1358	0.001	0.001	0.001	0.001
354	0.525	0.002	25.914	0.111	202.46	0.87	377.292	0.0025	4160	4.14	1	3	82.4		FALSE	0.001	0.001	0.001	0.001	0.001	0.001	0.001	0.001	0.001	0.001	0.001	0.001	0.001	85879	0.001	0.001	8247	0.001	0.001	0.001	0.001	9877	0.001	0.001	0.001
355	0.521	0.007	21.024	0.079	166.65	0.62	264.186	0.0008	4148	3.3	1	4	100		FALSE	0.001	21478	0.001	0.001	0.001	0.001	0.001	7984	0.001	0.001	0.001	0.001	0.001	65809	0.001	0.001	0.001	8426	0.001	0.001	0.001	0.001	0.001	0.001	0.001
356	0.521	0.007	18.848	0.084	150.62	0.68	225.127	0.0014	4147	3.32	1	7	100		FALSE	0.001	0.001	5935	0.001	0.001	0.001	68999	0.001	0.001	5494	0.001	0.001	0.001	0.001	6945	0.001	0.001	0.001	0.001	9135	0.001	0.001	3714	3460	0.001
357	0.526		22.787		178.43		353.135		4138	5	1	1	40.5		FALSE	0.001	0.001	0.001	0.001	0.001	103451	0.001	0.001	0.001	0.001	0.001	0.001	0.001	0.001	0.001	0.001	0.001	0.001	0.001	0.001	0.001	0.001	0.001	0.001	0.001
358	0.523	0	20.44	0.07	161.59	0.56	279.116	0.0015	4124	3.53	1	2	98.2		FALSE	0.001	0.001	0.001	41538	0.001	0.001	0.001	0.001	0.001	0.001	61556	0.001	0.001	0.001	0.001	0.001	0.001	0.001	0.001	0.001	0.001	0.001	0.001	0.001	0.001
359	0.522	0.006	14.154	0.031	117.47	0.26	131.049	0.0003	4115	1.27	1	18	100		FALSE	5193	0.001	6254	2290	643	14328	3781	2758	2875	1202	0.001	3180	3238	6079	8055	22263	0.001	0.001	1814	0.001	10961	4224	3743	0.001	0.001
360	0.521	0.006	13.792	0.06	116.69	0.51	107.085	0.0003	4110	0.94	1	22	100		FALSE	1099	3252	3595	412	5190	0.001	8520	2033	4803	2994	530	3637	12549	1951	7211	4269	0.001	1097	0.001	5041	13378	6783	2087	10820	1495
361	0.523	0.006	21.51	0.092	169.81	0.73	288.187	0.0022	4093	2.11	1	6	100		FALSE	0.001	0.001	26289	0.001	0.001	0.001	0.001	0.001	11553	29960	18930	0.001	0.001	0.001	0.001	0.001	0.001	0.001	0.001	0.001	5063	0.001	0.001	10541	0.001
362	0.523	0.006	14.831	0.116	122.77	0.96	135.08	0.0007	4085	2.98	1	7	100		FALSE	0.001	0.001	447	0.001	0.001	0.001	11989	2404	0.001	890	0.001	0.001	0.001	0.001	1460	0.001	0.001	0.001	0.001	0.001	52922	0.001	0.001	32015	0.001
363	0.526		26.614		207.07		429.23		4085	5	1	1	93.7		FALSE	0.001	0.001	0.001	0.001	0.001	102113	0.001	0.001	0.001	0.001	0.001	0.001	0.001	0.001	0.001	0.001	0.001	0.001	0.001	0.001	0.001	0.001	0.001	0.001	0.001
364	0.523		18.945		294.29		225.163		4082	5	2	1	100		FALSE	0.001	0.001	0.001	0.001	0.001	0.001	0.001	0.001	0.001	0.001	0.001	0.001	0.001	102052	0.001	0.001	0.001	0.001	0.001	0.001	0.001	0.001	0.001	0.001	0.001
365	0.524	0.001	18.541	0.033	147.65	0.27	240.093	0.0008	4067	3.34	1	3	100		FALSE	0.001	0.001	23253	63943	0.001	0.001	0.001	0.001	0.001	0.001	14479	0.001	0.001	0.001	0.001	0.001	0.001	0.001	0.001	0.001	0.001	0.001	0.001	0.001	0.001
366	0.519	0.008	22.717	0.143	178.7	1.13	314.246	0.0007	4062	2.96	1	5	100		FALSE	14921	0.001	0.001	0.001	0.001	0.001	0.001	0.001	0.001	0.001	0.001	0.001	12432	0.001	0.001	0.001	5818	0.001	58060	0.001	0.001	0.001	0.001	0.001	10321
367	0.526	0	22.303	0.016	176.41	0.13	276.256	0	4041	3.01	1	3	100		FALSE	0.001	32168	17692	0.001	0.001	0.001	0.001	0.001	0.001	0.001	0.001	0.001	0.001	0.001	51174	0.001	0.001	0.001	0.001	0.001	0.001	0.001	0.001	0.001	0.001
368	0.524	0.001	21.831	0.211	172.35	1.67	288.232	0.002	4041	2.61	1	4	99.8		FALSE	0.001	0.001	0.001	0.001	0.001	0.001	24490	0.001	0.001	0.001	0.001	0.001	0.001	25136	0.001	0.001	9502	0.001	41901	0.001	0.001	0.001	0.001	0.001	0.001
369	0.521	0.006	25.311	0.115	197.49	0.9	392.248	0.0014	4038	2.35	1	5	100		FALSE	0.001	0.001	0.001	28193	0.001	0.001	0.001	0.001	0.001	31267	22109	0.001	0.001	0.001	0.001	17284	0.001	0.001	0.001	0.001	2101	0.001	0.001	0.001	0.001
370	0.52	0.008	23.055	0.197	180.91	1.54	334.262	0.0015	4037	4.9	1	3	97.4		FALSE	0.001	0.001	0.001	0.001	0.001	0.001	98880	711	0.001	0.001	0.001	1322	0.001	0.001	0.001	0.001	0.001	0.001	0.001	0.001	0.001	0.001	0.001	0.001	0.001
371	0.521	0.007	17.587	0.039	142.62	0.32	177.102	0.0003	4034	3.27	1	4	100		FALSE	3842	0.001	0.001	0.001	0.001	0.001	0.001	0.001	0.001	0.001	0.001	0.001	0.001	1557	46808	0.001	0.001	0.001	0.001	0.001	0.001	48645	0.001	0.001	0.001
372	0.522	0.007	20.985	0.091	166.04	0.72	274.171	0.0014	4017	1.81	1	8	100		FALSE	0.001	5323	22736	0.001	0.001	0.001	0.001	0.001	3849	16059	0.001	10189	0.001	0.001	13517	23087	0.001	0.001	0.001	0.001	5667	0.001	0.001	0.001	0.001
373	0.517	0.008	19.505	0.083	156.19	0.66	217.169	0.0007	3997	2.65	1	4	93.7		FALSE	26841	23495	0.001	0.001	0.001	0.001	0.001	0.001	0.001	0.001	0.001	42081	0.001	7503	0.001	0.001	0.001	0.001	0.001	0.001	0.001	0.001	0.001	0.001	0.001
374	0.516	0.008	21.301	0.09	168.27	0.71	284.2	0.0007	3990	2.71	1	5	100		FALSE	19395	0.001	0.001	0.001	0.001	0.001	0.001	0.001	0.001	0.001	0.001	2257	0.001	27919	0.001	0.001	0.001	0.001	44915	0.001	0.001	0.001	0.001	0.001	5266
375	0.521	0.007	23.927	0.137	187.41	1.07	351.21	0.0024	3958	2.54	1	4	100		FALSE	0.001	0.001	17092	39776	0.001	0.001	0.001	0.001	0.001	16018	26059	0.001	0.001	0.001	0.001	0.001	0.001	0.001	0.001	0.001	0.001	0.001	0.001	0.001	0.001
376	0.519	0.008	26.659	0.171	207.51	1.33	423.3	0.0008	3957	2.34	1	5	100		FALSE	0.001	0.001	0.001	0.001	0.001	0.001	0.001	0.001	0.001	31262	9110	0.001	0.001	0.001	0.001	9172	0.001	0.001	0.001	0.001	0.001	31433	0.001	0.001	17956
377	0.526		22.797		351.14		318.234		3957	5	2	1	100		FALSE	0.001	0.001	0.001	0.001	0.001	0.001	0.001	0.001	0.001	0.001	0.001	0.001	0.001	0.001	98922	0.001	0.001	0.001	0.001	0.001	0.001	0.001	0.001	0.001	0.001
378	0.511	0	21.402	0.218	169.55	1.73	267.206	0.0017	3952	3.04	1	4	100		FALSE	16962	0.001	0.001	0.001	0.001	0.001	0.001	0.001	0.001	0.001	0.001	54937	0.001	0.001	0.001	0.001	0.001	0.001	0.001	0.001	0.001	0.001	3640	0.001	23273
379	0.521	0.007	20.291	0.094	160.98	0.75	259.148	0.0008	3949	2.71	1	4	96.5		FALSE	0.001	0.001	24437	40126	0.001	0.001	0.001	0.001	0.001	4017	0.001	0.001	0.001	0.001	0.001	30154	0.001	0.001	0.001	0.001	0.001	0.001	0.001	0.001	0.001
380	0.521	0.007	27.844	0.076	216.18	0.59	461.317	0.0015	3944	1.88	1	7	99.8		FALSE	8858	0.001	6923	0.001	0.001	0.001	10674	0.001	0.001	17979	9880	0.001	27827	0.001	0.001	0.001	0.001	0.001	0.001	16457	0.001	0.001	0.001	0.001	0.001
381	0.522	0.006	18.304	0.05	147.14	0.41	203.178	0.0011	3934	2.25	1	9	100		FALSE	0.001	0.001	0.001	0.001	0.001	0.001	0.001	6144	32098	0.001	0.001	3138	32307	0.001	4601	0.001	3224	5456	0.001	0.001	0.001	2283	0.001	9090	0.001
382	0.521	0.007	23.561	0.099	184.71	0.77	342.233	0.001	3922	2.58	1	7	100		FALSE	0.001	1894	25934	0.001	0.001	0.001	0.001	0.001	8148	43408	13964	0.001	0.001	0.001	0.001	0.001	0.001	0.001	0.001	0.001	2050	0.001	2657	0.001	0.001
383	0.523		27.625		214.76		441.284		3913	5	1	1	95.9		FALSE	0.001	0.001	0.001	0.001	0.001	0.001	97822	0.001	0.001	0.001	0.001	0.001	0.001	0.001	0.001	0.001	0.001	0.001	0.001	0.001	0.001	0.001	0.001	0.001	0.001
384	0.525		22.716		178.39		327.195		3911	5	1	1	93.7		FALSE	0.001	0.001	0.001	0.001	97770	0.001	0.001	0.001	0.001	0.001	0.001	0.001	0.001	0.001	0.001	0.001	0.001	0.001	0.001	0.001	0.001	0.001	0.001	0.001	0.001
385	0.526	0	25.019	0.046	384.2	0.7	373.287	0.0012	3909	3.46	2	2	100		FALSE	0.001	0.001	0.001	0.001	0.001	0.001	0.001	0.001	0.001	0.001	0.001	0.001	0.001	0.001	47508	0.001	0.001	0.001	0.001	0.001	0.001	50221	0.001	0.001	0.001
386	0.524	0.004	16.58	0.061	134.66	0.49	173.096	0.0008	3890	1.92	1	11	100		FALSE	0.001	0.001	0.001	0.001	10580	0.001	18033	2053	0.001	0.001	2626	0.001	3178	2573	0.001	0.001	1649	1538	0.001	0.001	20114	6757	0.001	28147	0.001
387	0.523	0.005	16.961	0.135	137.54	1.1	177.126	0.0005	3870	2.79	1	7	100		FALSE	0.001	1468	0.001	0.001	6470	0.001	49655	0.001	0.001	0.001	0.001	0.001	0.001	0.001	0.001	1355	0.001	1696	0.001	0.001	17640	0.001	0.001	18473	0.001
388	0.51		21.625		333.59		296.201		3870	5	2	1	100		FALSE	96752	0.001	0.001	0.001	0.001	0.001	0.001	0.001	0.001	0.001	0.001	0.001	0.001	0.001	0.001	0.001	0.001	0.001	0.001	0.001	0.001	0.001	0.001	0.001	0.001
389	0.522	0.006	17.323	0.074	140.21	0.6	182.153	0.0003	3860	3.25	1	6	100		FALSE	11760	0.001	0.001	0.001	0.001	0.001	2277	0.001	0.001	0.001	0.001	0.001	4397	13590	0.001	0.001	0.001	0.001	61605	2874	0.001	0.001	0.001	0.001	0.001
390	0.525		35.769		274.86		723.471		3855	5	1	1	100		FALSE	0.001	0.001	0.001	0.001	0.001	0.001	0.001	0.001	0.001	0.001	0.001	0.001	0.001	0.001	0.001	0.001	0.001	0.001	96368	0.001	0.001	0.001	0.001	0.001	0.001
391	0.523	0.005	14.303	0.127	119.04	1.06	127.055	0.0009	3845	4.5	1	8	98.2		FALSE	86805	0.001	1225	651	0.001	0.001	0.001	0.001	0.001	0.001	0.001	0.001	1749	0.001	1529	1233	0.001	0.001	0.001	2066	0.001	855	0.001	0.001	0.001
392	0.525	0.001	19.818	0.015	157.52	0.12	249.127	0.0007	3838	4.8	1	2	100		FALSE	0.001	0.001	0.001	0.001	0.001	0.001	0.001	0.001	0.001	0.001	0.001	0.001	0.001	0.001	0.001	92120	0.001	0.001	0.001	0.001	0.001	0.001	0.001	3830	0.001
393	0.522	0.008	21.378	0.197	169.3	1.56	269.223	0.0016	3834	2.71	1	4	99.7		FALSE	0.001	19050	5395	0.001	0.001	0.001	0.001	0.001	0.001	0.001	0.001	38145	0.001	0.001	0.001	0.001	0.001	0.001	0.001	0.001	0.001	0.001	0.001	33262	0.001
394	0.526	0	20.553	0.036	163.94	0.29	233.165	0.0007	3818	3.41	1	3	100		FALSE	0.001	0.001	0.001	0.001	0.001	0.001	0.001	0.001	0.001	0.001	0.001	0.001	0.001	0.001	46642	0.001	0.001	0.001	1364	0.001	0.001	47451	0.001	0.001	0.001
395	0.518	0.011	24.205	0.059	189.56	0.46	352.263	0.0011	3789	3.55	1	2	93.6		FALSE	36886	0.001	0.001	0.001	0.001	0.001	0.001	0.001	0.001	0.001	0.001	0.001	0.001	0.001	0.001	0.001	0.001	0.001	57840	0.001	0.001	0.001	0.001	0.001	0.001
396	0.522	0.006	21.43	0.126	169.21	0.99	287.179	0.0016	3749	2.27	1	6	100		FALSE	5770	0.001	0.001	34609	0.001	0.001	0.001	0.001	0.001	0.001	0.001	0.001	0.001	10689	9538	0.001	9308	0.001	0.001	23815	0.001	0.001	0.001	0.001	0.001
397	0.518	0.01	22.447	0.165	177.59	1.31	275.246	0.0012	3748	4.97	1	2	93.7		FALSE	0.001	0.001	0.001	0.001	0.001	0.001	0.001	0.001	0.001	0.001	0.001	93084	0.001	0.001	0.001	0.001	622	0.001	0.001	0.001	0.001	0.001	0.001	0.001	0.001
398	0.52	0.008	26.531	0.305	206.6	2.37	417.255	0.0015	3745	1.91	1	8	100		FALSE	0.001	4604	10665	0.001	0.001	0.001	0.001	21756	0.001	17949	23660	7350	0.001	0.001	0.001	0.001	0.001	0.001	0.001	0.001	1601	0.001	6044	0.001	0.001
399	0.521	0.009	26.865	0.025	218.83	0.2	167.034	0.0003	3743	3.16	1	3	100		FALSE	0.001	9937	0.001	0.001	0.001	0.001	0.001	34063	0.001	0.001	0.001	49578	0.001	0.001	0.001	0.001	0.001	0.001	0.001	0.001	0.001	0.001	0.001	0.001	0.001
400	0.522	0.006	21.622	0.139	171.2	1.1	270.232	0.0009	3738	2.83	1	5	98.2		FALSE	0.001	0.001	0.001	0.001	0.001	0.001	23770	26371	0.001	0.001	536	0.001	0.001	0.001	0.001	642	0.001	42122	0.001	0.001	0.001	0.001	0.001	0.001	0.001
401	0.521	0.009	20.377	0.055	162.53	0.44	233.2	0.0015	3721	3.7	1	3	100		FALSE	15335	0.001	0.001	0.001	0.001	0.001	0.001	0.001	0.001	0.001	0.001	0.001	0.001	0.001	0.001	0.001	0.001	0.001	67469	0.001	0.001	10209	0.001	0.001	0.001
402	0.519	0.007	22.205	0.275	174.76	2.17	310.171	0.0007	3711	2.94	1	3	98.7		FALSE	0.001	0.001	0.001	40908	0.001	0.001	0.001	0.001	0.001	0.001	35309	0.001	0.001	0.001	0.001	0.001	0.001	16559	0.001	0.001	0.001	0.001	0.001	0.001	0.001
403	0.517	0.008	24.671	0.164	192.89	1.28	369.256	0.001	3695	2.07	1	6	99.6		FALSE	22469	0.001	0.001	0.001	0.001	0.001	12710	0.001	6318	26422	0.001	0.001	7511	0.001	0.001	0.001	0.001	0.001	0.001	0.001	0.001	0.001	0.001	0.001	16935
404	0.523	0.005	16.184	0.153	132.12	1.25	161.096	0.0013	3685	2.02	1	12	100		FALSE	0.001	0.001	0.001	0.001	13468	2081	34403	0.001	1735	0.001	333	0.001	0.001	0.001	10083	8586	0.001	4347	2174	8695	0.001	4887	0.001	0.001	1340
405	0.52	0.009	24.8	0.074	194.48	0.58	340.287	0.0013	3677	4.55	1	3	94.7		FALSE	4723	0.001	0.001	0.001	0.001	0.001	0.001	0.001	0.001	0.001	0.001	0.001	0.001	0.001	0.001	0.001	3457	0.001	83754	0.001	0.001	0.001	0.001	0.001	0.001
406	0.525	0	20.688	0.044	164.04	0.35	262.215	0.0004	3658	3.77	1	2	96.8		FALSE	0.001	0.001	0.001	0.001	0.001	0.001	0.001	0.001	0.001	0.001	0.001	0.001	26845	0.001	0.001	0.001	0.001	0.001	64617	0.001	0.001	0.001	0.001	0.001	0.001
407	0.522	0.006	15.575	0.179	128.03	1.47	147.081	0.0008	3657	2.21	1	11	100		FALSE	0.001	0.001	4266	923	6763	1314	16126	0.001	0.001	764	0.001	0.001	0.001	2387	0.001	15251	0.001	0.001	0.001	6540	0.001	0.001	0.001	35864	1216
408	0.522	0.006	21.514	0.11	169.74	0.87	292.217	0.0011	3652	2.58	1	5	100		FALSE	0.001	0.001	30991	13560	0.001	0.001	0.001	1180	0.001	34736	10837	0.001	0.001	0.001	0.001	0.001	0.001	0.001	0.001	0.001	0.001	0.001	0.001	0.001	0.001
409	0.523	0.007	24.702	0.09	193.3	0.71	360.278	0.0013	3641	2.67	1	5	96.3		FALSE	0.001	1248	0.001	0.001	0.001	0.001	0.001	0.001	0.001	0.001	0.001	0.001	0.001	0.001	26155	0.001	0.001	0.001	0.001	0.001	2115	27403	0.001	0.001	34107
410	0.52	0.007	18.64	0.087	149.03	0.7	223.112	0.0012	3641	2.46	1	8	99.9		FALSE	0.001	0.001	0.001	0.001	0.001	0.001	36998	0.001	0.001	3146	0.001	4402	0.001	0.001	8427	27411	2462	2620	0.001	0.001	0.001	5562	0.001	0.001	0.001
411	0.524	0.002	21.41	0.052	168.88	0.41	294.14	0.0019	3640	3.35	1	3	96.5		FALSE	0.001	0.001	0.001	44629	0.001	0.001	0.001	0.001	0.001	0.001	43482	0.001	0.001	0.001	0.001	0.001	0.001	0.001	0.001	0.001	2897	0.001	0.001	0.001	0.001
412	0.526		19.306		153.74		240.158		3636	5	1	1	36.8		FALSE	0.001	0.001	0.001	0.001	0.001	0.001	0.001	0.001	0.001	0.001	0.001	0.001	0.001	0.001	0.001	0.001	0.001	0.001	0.001	0.001	0.001	0.001	0.001	90903	0.001
413	0.519	0.007	27.587	0.128	214.34	1	449.316	0.0013	3631	2.54	1	5	93.7		FALSE	0.001	0.001	0.001	5342	0.001	0.001	0.001	0.001	0.001	25743	0.001	0.001	0.001	37152	15987	0.001	0.001	0.001	0.001	0.001	0.001	0.001	0.001	0.001	6558
414	0.521	0.009	26.211	0.037	204.68	0.29	383.221	0.001	3630	3.45	1	3	100		FALSE	0.001	41360	0.001	0.001	0.001	486	0.001	0.001	0.001	0.001	0.001	48905	0.001	0.001	0.001	0.001	0.001	0.001	0.001	0.001	0.001	0.001	0.001	0.001	0.001
415	0.524	0.001	17.205	0.071	138.29	0.57	203.085	0.0004	3564	2.78	1	5	98.5		FALSE	0.001	0.001	11235	44440	0.001	6090	0.001	0.001	0.001	0.001	22869	0.001	0.001	0.001	0.001	4469	0.001	0.001	0.001	0.001	0.001	0.001	0.001	0.001	0.001
416	0.526		22.079		173.74		311.153		3562	5	1	1	93.7		FALSE	0.001	0.001	0.001	0.001	0.001	89043	0.001	0.001	0.001	0.001	0.001	0.001	0.001	0.001	0.001	0.001	0.001	0.001	0.001	0.001	0.001	0.001	0.001	0.001	0.001
417	0.524	0.002	17.546	0.099	140.56	0.79	215.085	0.0005	3545	3.54	1	3	96.5		FALSE	0.001	0.001	0.001	57843	0.001	3679	0.001	0.001	0.001	0.001	27114	0.001	0.001	0.001	0.001	0.001	0.001	0.001	0.001	0.001	0.001	0.001	0.001	0.001	0.001
418	0.524	0.001	20.466	0.075	163.06	0.6	238.251	0.002	3533	4.73	1	3	100		FALSE	0.001	0.001	0.001	0.001	0.001	0.001	83650	0.001	0.001	0.001	4295	0.001	0.001	0.001	0.001	0.001	0.001	0.001	378	0.001	0.001	0.001	0.001	0.001	0.001
419	0.526	0	23.796	0.317	186.44	2.49	348.185	0.0043	3503	4.89	1	2	57.2		FALSE	0.001	0.001	0.001	0.001	0.001	85677	0.001	0.001	0.001	0.001	0.001	0.001	0.001	0.001	0.001	0.001	0.001	0.001	0.001	0.001	1908	0.001	0.001	0.001	0.001
420	0.521	0.007	15.257	0.045	124.43	0.37	163.039	0.0007	3495	2.32	1	7	100		FALSE	0.001	14381	0.001	0.001	0.001	0.001	0.001	30550	0.001	0.001	0.001	19921	0.001	0.001	0.001	763	0.001	0.001	0.001	697	2603	0.001	18471	0.001	0.001
421	0.524	0.002	22.142	0.085	174.31	0.67	308.156	0.0014	3461	3.32	1	3	100		FALSE	0.001	0.001	0.001	43286	0.001	0.001	0.001	0.001	0.001	0.001	39840	0.001	0.001	0.001	0.001	0.001	0.001	0.001	0.001	0.001	3410	0.001	0.001	0.001	0.001
422	0.522	0.006	17.351	0.202	140	1.63	191.106	0.0012	3460	2.74	1	6	100		FALSE	0.001	0.001	0.001	0.001	8463	0.001	34346	0.001	0.001	0.001	0.001	0.001	0.001	0.001	0.001	4251	1375	0.001	0.001	0.001	34207	0.001	3870	0.001	0.001
423	0.521	0.006	22.811	0.199	179.21	1.57	324.186	0.0013	3412	3.28	1	4	100		FALSE	0.001	0.001	0.001	44273	0.001	0.001	0.001	0.001	0.001	0.001	36402	0.001	0.001	0.001	0.001	0.001	0.001	1711	0.001	0.001	2926	0.001	0.001	0.001	0.001
424	0.523	0.006	16.372	0.042	133.84	0.35	158.154	0.0006	3407	2.84	1	7	100		FALSE	0.001	0.001	0.001	0.001	0.001	0.001	46955	0.001	0.001	0.001	0.001	491	9698	0.001	0.001	0.001	11817	0.001	2783	5176	0.001	0.001	0.001	8250	0.001
425	0.52	0.007	27.674	0.172	215	1.34	451.332	0.0019	3398	1.8	1	7	100		FALSE	13605	0.001	0.001	2807	0.001	0.001	9967	0.001	18736	0.001	0.001	0.001	0.001	0.001	16488	0.001	12746	0.001	0.001	0.001	0.001	0.001	0.001	0.001	10590
426	0.521	0.007	28.373	0.01	220.82	0.08	425.35	0.0011	3397	3.35	1	4	100		FALSE	0.001	4059	0.001	0.001	0.001	0.001	0.001	0.001	0.001	0.001	0.001	12412	0.001	55185	13274	0.001	0.001	0.001	0.001	0.001	0.001	0.001	0.001	0.001	0.001
427	0.524	0.001	17.705	0.039	142.95	0.32	189.162	0.0003	3394	3.74	1	3	100		FALSE	0.001	0.001	0.001	0.001	21777	0.001	60688	0.001	0.001	0.001	2378	0.001	0.001	0.001	0.001	0.001	0.001	0.001	0.001	0.001	0.001	0.001	0.001	0.001	0.001
428	0.522	0.006	26.596	0.156	206.91	1.22	430.264	0.0014	3373	2.41	1	5	98.9		FALSE	0.001	0.001	10429	27981	0.001	0.001	0.001	0.001	0.001	19357	24622	0.001	0.001	0.001	0.001	0.001	0.001	0.001	0.001	0.001	1927	0.001	0.001	0.001	0.001
429	0.52	0.008	23.277	0.116	186.37	0.93	218.107	0.0006	3368	4.9	1	3	100		FALSE	0.001	0.001	0.001	1031	0.001	82662	0.001	0.001	0.001	0.001	0.001	0.001	0.001	0.001	0.001	0.001	0.001	0.001	0.001	0.001	0.001	0.001	515	0.001	0.001
430	0.522	0.006	18.361	0.091	147.18	0.73	213.127	0.0005	3336	1.59	1	11	100		FALSE	0.001	0.001	7205	0.001	5558	0.001	18146	0.001	9096	4628	2245	0.001	11598	0.001	5212	16324	1398	0.001	0.001	0.001	0.001	0.001	1984	0.001	0.001
431	0.526		17.176		139.02		182.117		3313	5	1	1	99.9		FALSE	0.001	0.001	0.001	0.001	0.001	0.001	0.001	0.001	0.001	0.001	0.001	0.001	0.001	0.001	0.001	0.001	0.001	0.001	0.001	0.001	0.001	0.001	0.001	82815	0.001
432	0.521	0.007	26.217	0.206	204.12	1.61	419.27	0.0012	3291	3	1	4	93.7		FALSE	0.001	0.001	0.001	0.001	0.001	0.001	0.001	0.001	0.001	43802	19569	0.001	0.001	0.001	0.001	17444	0.001	0.001	0.001	0.001	1461	0.001	0.001	0.001	0.001
433	0.524	0.001	23.787	0.157	186.35	1.23	349.195	0.0032	3290	2.91	1	3	99.8		FALSE	0.001	0.001	15751	35340	0.001	0.001	0.001	0.001	0.001	0.001	31171	0.001	0.001	0.001	0.001	0.001	0.001	0.001	0.001	0.001	0.001	0.001	0.001	0.001	0.001
434	0.521	0.007	16.366	0.078	133.49	0.64	163.112	0.0005	3287	1.83	1	13	99.9		FALSE	0.001	12308	0.001	395	0.001	0.001	14251	3070	1304	370	0.001	15834	4187	0.001	0.001	2360	0.001	1656	0.001	2226	22141	0.001	2069	0.001	0.001
435	0.523	0.006	14.01	0.066	118.43	0.56	108.081	0.0005	3267	3.31	1	6	100		FALSE	0.001	0.001	0.001	0.001	0.001	52377	0.001	0.001	0.001	1931	0.001	0.001	0.001	4445	0.001	1534	0.001	0.001	0.001	4697	0.001	0.001	0.001	16697	0.001
436	0.525	0.001	21.814	0.113	172.04	0.89	295.204	0.0012	3261	2.94	1	6	100		FALSE	0.001	0.001	9002	0.001	46434	0.001	0.001	891	0.001	0.001	0.001	0.001	0.001	0.001	7029	5407	0.001	0.001	0.001	12774	0.001	0.001	0.001	0.001	0.001
437	0.521	0.007	27.252	0.114	211.91	0.89	437.317	0.0008	3256	2.77	1	4	100		FALSE	0.001	0.001	0.001	0.001	0.001	0.001	0.001	0.001	0.001	0.001	0.001	0.001	4871	38279	19868	0.001	0.001	0.001	0.001	0.001	0.001	0.001	0.001	0.001	18377
438	0.524	0.001	25.514	0.211	198.94	1.64	400.219	0.0031	3240	3.07	1	3	100		FALSE	0.001	0.001	9830	36158	0.001	0.001	0.001	0.001	0.001	0.001	35008	0.001	0.001	0.001	0.001	0.001	0.001	0.001	0.001	0.001	0.001	0.001	0.001	0.001	0.001
439	0.526		29.318		226.79		529.377		3231	5	1	1	99.9		FALSE	0.001	0.001	0.001	0.001	0.001	0.001	0.001	0.001	0.001	0.001	0.001	0.001	80787	0.001	0.001	0.001	0.001	0.001	0.001	0.001	0.001	0.001	0.001	0.001	0.001
440	0.523	0	27.771	0.312	220.63	2.48	253.16	0.0012	3227	4.99	1	2	98.7		FALSE	0.001	0.001	0.001	0.001	0.001	0.001	80499	0.001	0.001	0.001	0.001	0.001	0.001	181	0.001	0.001	0.001	0.001	0.001	0.001	0.001	0.001	0.001	0.001	0.001
441	0.523	0.006	21.181	0.172	172.65	1.4	165.115	0.0012	3225	3.41	1	7	100		FALSE	0.001	0.001	311	0.001	0.001	0.001	0.001	0.001	0.001	0.001	0.001	0.001	0.001	530	45461	0.001	705	0.001	0.001	229	0.001	33112	0.001	0.001	268
442	0.525	0	18.613	0.017	148.96	0.13	219.136	0.0014	3224	4.55	1	2	97.5		FALSE	0.001	0.001	0.001	0.001	73287	0.001	0.001	0.001	7316	0.001	0.001	0.001	0.001	0.001	0.001	0.001	0.001	0.001	0.001	0.001	0.001	0.001	0.001	0.001	0.001
443	0.524	0.001	24.116	0.165	188.71	1.29	360.188	0.003	3221	3.07	1	3	100		FALSE	0.001	0.001	10170	31545	0.001	0.001	0.001	0.001	0.001	0.001	38815	0.001	0.001	0.001	0.001	0.001	0.001	0.001	0.001	0.001	0.001	0.001	0.001	0.001	0.001
444	0.517	0.008	20.001	0.009	158.8	0.07	255.162	0.0009	3213	2.7	1	4	100		FALSE	13795	0.001	0.001	0.001	0.001	0.001	0.001	0.001	0.001	0.001	0.001	0.001	0.001	37632	0.001	0.001	0.001	0.001	10311	0.001	0.001	0.001	0.001	0.001	18584
445	0.523	0	22.533	0.017	177.11	0.14	320.155	0.0014	3210	3.5	1	2	98.2		FALSE	0.001	0.001	0.001	34090	0.001	0.001	0.001	0.001	0.001	0.001	46160	0.001	0.001	0.001	0.001	0.001	0.001	0.001	0.001	0.001	0.001	0.001	0.001	0.001	0.001
446	0.523	0	21.792	0.008	171.6	0.07	306.14	0.0011	3210	3.46	1	2	100		FALSE	0.001	0.001	0.001	38685	0.001	0.001	0.001	0.001	0.001	0.001	41561	0.001	0.001	0.001	0.001	0.001	0.001	0.001	0.001	0.001	0.001	0.001	0.001	0.001	0.001
447	0.522	0.006	25.716	0.19	200.48	1.49	402.233	0.0024	3204	2.87	1	5	93.7		FALSE	0.001	0.001	11473	31639	0.001	0.001	0.001	0.001	0.001	0.001	33952	0.001	0.001	0.001	0.001	0.001	0.001	989	0.001	0.001	2035	0.001	0.001	0.001	0.001
448	0.523	0	21.152	0.064	168.04	0.51	252.267	0.0008	3202	4.85	1	2	99.8		FALSE	0.001	0.001	0.001	0.001	0.001	0.001	77760	0.001	0.001	0.001	2292	0.001	0.001	0.001	0.001	0.001	0.001	0.001	0.001	0.001	0.001	0.001	0.001	0.001	0.001
449	0.526		24.521		191.04		410.176		3200	5	1	1	100		FALSE	0.001	0.001	0.001	0.001	0.001	80004	0.001	0.001	0.001	0.001	0.001	0.001	0.001	0.001	0.001	0.001	0.001	0.001	0.001	0.001	0.001	0.001	0.001	0.001	0.001
450	0.525	0.001	17.018	0.067	139.13	0.55	158.19	0.0006	3194	3.22	1	4	100		FALSE	0.001	0.001	0.001	0.001	0.001	0.001	7403	0.001	0.001	0.001	0.001	0.001	0.001	0.001	0.001	0.001	305	0.001	0.001	0.001	27861	0.001	0.001	44271	0.001
451	0.525	0.002	23.344	0.08	182.98	0.62	344.156	0.0025	3178	3.5	1	2	100		FALSE	0.001	0.001	0.001	0.001	0.001	34226	0.001	0.001	0.001	0.001	45225	0.001	0.001	0.001	0.001	0.001	0.001	0.001	0.001	0.001	0.001	0.001	0.001	0.001	0.001
452	0.526	0	16.863	0.242	136.29	1.96	186.091	0.0005	3177	4.94	1	2	100		FALSE	0.001	0.001	0.001	0.001	0.001	921	0.001	0.001	0.001	0.001	0.001	0.001	0.001	0.001	0.001	0.001	0.001	0.001	0.001	0.001	0.001	0.001	0.001	78502	0.001
453	0.523	0	22.18	0.094	174.38	0.74	318.14	0.0011	3162	3.62	1	2	98.7		FALSE	0.001	0.001	0.001	27758	0.001	0.001	0.001	0.001	0.001	0.001	51288	0.001	0.001	0.001	0.001	0.001	0.001	0.001	0.001	0.001	0.001	0.001	0.001	0.001	0.001
454	0.523		28.214		219.14		455.299		3144	5	1	1	100		FALSE	0.001	0.001	0.001	0.001	0.001	0.001	78591	0.001	0.001	0.001	0.001	0.001	0.001	0.001	0.001	0.001	0.001	0.001	0.001	0.001	0.001	0.001	0.001	0.001	0.001
455	0.524	0.001	20.929	0.15	165.63	1.19	273.163	0.0016	3137	2.91	1	4	100		FALSE	0.001	0.001	0.001	38677	0.001	0.001	0.001	0.001	0.001	0.001	25310	0.001	0.001	0.001	0.001	0.001	4990	0.001	0.001	9442	0.001	0.001	0.001	0.001	0.001
456	0.524	0.002	21.621	0.024	170.67	0.19	289.194	0.0003	3135	4.31	1	2	100		FALSE	0.001	0.001	0.001	0.001	0.001	0.001	11365	0.001	0.001	0.001	0.001	0.001	0.001	0.001	0.001	0.001	0.001	0.001	0.001	67000	0.001	0.001	0.001	0.001	0.001
457	0.526		19.595		156.08		239.129		3129	5	1	1	93.7		FALSE	0.001	0.001	0.001	0.001	0.001	78225	0.001	0.001	0.001	0.001	0.001	0.001	0.001	0.001	0.001	0.001	0.001	0.001	0.001	0.001	0.001	0.001	0.001	0.001	0.001
458	0.517	0.008	25.006	0.069	195.44	0.54	373.286	0.0005	3113	2.87	1	4	100		FALSE	0.001	0.001	0.001	0.001	0.001	0.001	0.001	0.001	6562	8469	0.001	0.001	0.001	25368	0.001	0.001	0.001	0.001	0.001	0.001	0.001	0.001	0.001	0.001	37428
459	0.524	0.001	23.772	0.103	365.57	1.58	345.254	0.0009	3095	3.44	2	3	93.7		FALSE	0.001	0.001	0.001	0.001	0.001	0.001	0.001	0.001	0.001	0.001	8784	0.001	0.001	50532	0.001	18051	0.001	0.001	0.001	0.001	0.001	0.001	0.001	0.001	0.001
460	0.52	0.008	24.468	0.055	191.39	0.43	364.261	0.0008	3094	3.11	1	3	74.9		FALSE	0.001	0.001	0.001	0.001	0.001	0.001	0.001	0.001	0.001	0.001	0.001	0.001	0.001	36386	0.001	0.001	0.001	0.001	32750	0.001	0.001	0.001	0.001	0.001	8212
461	0.522	0.007	18.568	0.127	148.68	1.02	217.156	0.0008	3077	2.86	1	5	93.7		FALSE	41462	0.001	0.001	0.001	8739	0.001	12921	0.001	0.001	0.001	0.001	0.001	0.001	0.001	0.001	0.001	0.001	0.001	0.001	11501	0.001	2307	0.001	0.001	0.001
462	0.524	0.002	22.329	0.11	175.78	0.87	308.201	0.001	3058	3.66	1	2	97.6		FALSE	0.001	0.001	0.001	0.001	0.001	0.001	0.001	0.001	0.001	0.001	0.001	0.001	0.001	50988	0.001	0.001	0.001	0.001	25461	0.001	0.001	0.001	0.001	0.001	0.001
463	0.525	0	22.426	0.133	176.42	1.05	313.214	0.0012	3051	4.76	1	2	93.7		FALSE	0.001	0.001	0.001	0.001	72713	0.001	0.001	0.001	3553	0.001	0.001	0.001	0.001	0.001	0.001	0.001	0.001	0.001	0.001	0.001	0.001	0.001	0.001	0.001	0.001
464	0.517	0.01	24.292	0.157	190.17	1.23	356.247	0.0004	3043	3.49	1	2	99.6		FALSE	0.001	0.001	0.001	0.001	0.001	0.001	0.001	0.001	0.001	0.001	0.001	0.001	0.001	0.001	0.001	33344	0.001	0.001	0.001	0.001	0.001	0.001	0.001	0.001	42737
465	0.524	0.002	19.942	0.023	158.26	0.18	257.133	0.0011	3040	3.85	1	2	93.7		FALSE	0.001	0.001	20242	55757	0.001	0.001	0.001	0.001	0.001	0.001	0.001	0.001	0.001	0.001	0.001	0.001	0.001	0.001	0.001	0.001	0.001	0.001	0.001	0.001	0.001
466	0.519	0.008	18.393	0.156	147.63	1.25	208.169	0.0006	3038	2.65	1	5	100		FALSE	36552	0.001	0.001	0.001	0.001	0.001	0.001	0.001	0.001	0.001	0.001	0.001	0.001	13304	0.001	0.001	0.001	0.001	10277	0.001	0.001	0.001	0.001	12462	3355
467	0.524	0.002	21.026	0.082	165.9	0.65	292.125	0.0016	3033	3.36	1	3	100		FALSE	0.001	0.001	0.001	37095	0.001	0.001	0.001	0.001	0.001	0.001	36547	0.001	0.001	0.001	0.001	0.001	0.001	0.001	0.001	0.001	2191	0.001	0.001	0.001	0.001
468	0.526		22.851		351.95		319.24		3025	5	2	1	93.7		FALSE	0.001	0.001	0.001	0.001	0.001	0.001	0.001	0.001	0.001	0.001	0.001	0.001	0.001	0.001	0.001	0.001	0.001	0.001	0.001	75619	0.001	0.001	0.001	0.001	0.001
469	0.525	0.001	23.823	0.025	186.61	0.19	350.2	0.0036	3022	3.71	1	2	95.1		FALSE	0.001	0.001	0.001	0.001	0.001	23770	0.001	0.001	0.001	0.001	0.001	0.001	0.001	0.001	0.001	51773	0.001	0.001	0.001	0.001	0.001	0.001	0.001	0.001	0.001
470	0.518	0.007	15.379	0.041	126.02	0.33	153.07	0.0004	3015	2.05	1	8	100		FALSE	8105	0.001	0.001	0.001	1402	0.001	7197	5302	0.001	0.001	0.001	24597	0.001	0.001	15345	0.001	0.001	1082	0.001	0.001	0.001	0.001	12349	0.001	0.001
471	0.523	0	23.414	0.158	183.69	1.24	336.185	0.0001	3002	3.48	1	2	100		FALSE	0.001	0.001	0.001	41085	0.001	0.001	0.001	0.001	0.001	0.001	33957	0.001	0.001	0.001	0.001	0.001	0.001	0.001	0.001	0.001	0.001	0.001	0.001	0.001	0.001
472	0.522	0.006	26.496	0.231	206.19	1.8	426.233	0.0029	3001	2.94	1	5	100		FALSE	0.001	0.001	9211	29123	0.001	0.001	0.001	0.001	0.001	0.001	34064	0.001	0.001	0.001	0.001	0.001	0.001	467	0.001	0.001	2156	0.001	0.001	0.001	0.001
473	0.525	0.001	23.768	0.211	186.47	1.66	336.276	0.0022	3000	2.77	1	7	100		FALSE	0.001	0.001	0.001	0.001	0.001	0.001	13293	727	39512	0.001	0.001	0.001	0.001	0.001	7402	0.001	8027	0.001	0.001	2669	3358	0.001	0.001	0.001	0.001
474	0.525	0.001	28.383	0.29	220.33	2.26	464.339	0.0003	2996	4.98	1	2	95.3		FALSE	0.001	0.001	0.001	0.001	0.001	0.001	0.001	0.001	74588	0.001	0.001	0.001	0.001	0.001	0.001	0.001	0.001	0.001	0.001	0.001	311	0.001	0.001	0.001	0.001
475	0.521	0.007	26.79	0.063	208.51	0.49	424.309	0.0017	2984	2.7	1	4	96.8		FALSE	16691	0.001	0.001	3695	0.001	0.001	0.001	0.001	0.001	0.001	0.001	0.001	0.001	0.001	23727	0.001	0.001	0.001	0.001	30495	0.001	0.001	0.001	0.001	0.001
476	0.523	0	22.825	0.127	179.36	1	322.17	0.0003	2984	3.46	1	2	100		FALSE	0.001	0.001	0.001	38665	0.001	0.001	0.001	0.001	0.001	0.001	35927	0.001	0.001	0.001	0.001	0.001	0.001	0.001	0.001	0.001	0.001	0.001	0.001	0.001	0.001
477	0.524	0.002	24.646	0.191	192.6	1.49	374.202	0.0014	2983	3.34	1	3	98.2		FALSE	0.001	0.001	0.001	35997	0.001	0.001	0.001	0.001	0.001	0.001	36092	0.001	0.001	0.001	0.001	0.001	0.001	0.001	0.001	0.001	2482	0.001	0.001	0.001	0.001
478	0.525		22.288		343.45		311.2		2981	5	2	1	100		FALSE	0.001	0.001	0.001	0.001	74515	0.001	0.001	0.001	0.001	0.001	0.001	0.001	0.001	0.001	0.001	0.001	0.001	0.001	0.001	0.001	0.001	0.001	0.001	0.001	0.001
479	0.519	0.007	20.439	0.196	162.71	1.56	242.201	0.0011	2971	2.41	1	7	100		FALSE	0.001	12641	0.001	0.001	0.001	0.001	0.001	16867	1045	551	1755	29275	0.001	0.001	0.001	0.001	0.001	0.001	0.001	0.001	0.001	0.001	12132	0.001	0.001
480	0.526		24.551		192.57		338.269		2957	5	1	1	100		FALSE	0.001	0.001	0.001	0.001	0.001	0.001	0.001	0.001	0.001	0.001	0.001	0.001	0.001	0.001	0.001	0.001	0.001	0.001	0.001	0.001	0.001	73918	0.001	0.001	0.001
481	0.523	0	23.198	0.071	182.04	0.56	334.171	0.0015	2953	3.5	1	2	100		FALSE	0.001	0.001	0.001	31701	0.001	0.001	0.001	0.001	0.001	0.001	42121	0.001	0.001	0.001	0.001	0.001	0.001	0.001	0.001	0.001	0.001	0.001	0.001	0.001	0.001
482	0.522	0.007	17.314	0.066	139.94	0.54	186.103	0.0007	2947	2.53	1	9	97.1		FALSE	2427	0.001	8239	0.001	0.001	0.001	0.001	0.001	1921	2033	2339	0.001	0.001	0.001	10654	0.001	2486	0.001	0.001	0.001	35855	7710	0.001	0.001	0.001
483	0.523		27.978		217.34		453.284		2943	5	1	1	97.4		FALSE	0.001	0.001	0.001	0.001	0.001	0.001	73579	0.001	0.001	0.001	0.001	0.001	0.001	0.001	0.001	0.001	0.001	0.001	0.001	0.001	0.001	0.001	0.001	0.001	0.001
484	0.522	0.006	26.512	0.139	206.29	1.08	428.249	0.0021	2943	2.91	1	5	93.7		FALSE	0.001	0.001	9610	30350	0.001	0.001	0.001	0.001	0.001	0.001	30970	0.001	0.001	0.001	0.001	0.001	0.001	880	0.001	0.001	1766	0.001	0.001	0.001	0.001
485	0.524	0.002	24.327	0.169	190.33	1.33	362.202	0.0009	2942	3.33	1	3	99.9		FALSE	0.001	0.001	0.001	37839	0.001	0.001	0.001	0.001	0.001	0.001	32861	0.001	0.001	0.001	0.001	0.001	0.001	0.001	0.001	0.001	2849	0.001	0.001	0.001	0.001
486	0.523		23.456		183.79		347.27		2933	5	1	1	100		FALSE	0.001	0.001	0.001	0.001	0.001	0.001	73327	0.001	0.001	0.001	0.001	0.001	0.001	0.001	0.001	0.001	0.001	0.001	0.001	0.001	0.001	0.001	0.001	0.001	0.001
487	0.521	0.006	25.939	0.097	202.13	0.76	408.28	0.0023	2930	2.12	1	5	100		FALSE	21457	0.001	12779	15325	0.001	0.001	10161	0.001	0.001	0.001	13537	0.001	0.001	0.001	0.001	0.001	0.001	0.001	0.001	0.001	0.001	0.001	0.001	0.001	0.001
488	0.524	0.002	25.262	0.191	197.17	1.49	388.217	0.0008	2924	3.35	1	3	100		FALSE	0.001	0.001	0.001	35299	0.001	0.001	0.001	0.001	0.001	0.001	35502	0.001	0.001	0.001	0.001	0.001	0.001	0.001	0.001	0.001	2309	0.001	0.001	0.001	0.001
489	0.522	0.006	16.793	0.096	135.54	0.78	190.079	0.0017	2912	3.38	1	5	100		FALSE	0.001	2207	18043	46704	0.001	0.001	0.001	0.001	0.001	0.001	3706	0.001	0.001	0.001	0.001	0.001	0.001	0.001	0.001	0.001	0.001	0.001	2134	0.001	0.001
490	0.526		20.124		159.39		268.191		2902	5	1	1	84.4		FALSE	0.001	0.001	0.001	0.001	0.001	0.001	0.001	0.001	0.001	0.001	0.001	0.001	0.001	0.001	0.001	0.001	0.001	0.001	0.001	0.001	0.001	72559	0.001	0.001	0.001
491	0.517	0.008	21.384	0.036	169.2	0.28	274.218	0.0028	2902	2.73	1	4	99.9		FALSE	0.001	0.001	0.001	0.001	0.001	0.001	29051	0.001	0.001	0.001	0.001	2779	0.001	0.001	0.001	0.001	16002	0.001	0.001	0.001	0.001	0.001	0.001	0.001	24712
492	0.518	0.008	25.763	0.096	201.49	0.75	366.3	0.0012	2900	3.44	1	4	85.5		FALSE	13025	0.001	0.001	0.001	0.001	0.001	0.001	0.001	0.001	0.001	0.001	0.001	0.001	48425	0.001	0.001	0.001	0.001	0.001	0.001	0.001	8361	0.001	0.001	2680
493	0.518	0.008	16.802	0.017	139.11	0.14	135.091	0.0004	2893	2.2	1	6	100		FALSE	25170	9286	0.001	0.001	0.001	0.001	0.001	0.001	0.001	0.001	0.001	15896	0.001	12483	0.001	0.001	0.001	0.001	7158	0.001	0.001	0.001	0.001	0.001	2341
494	0.525	0.001	25.28	0.103	197.21	0.8	394.24	0.0029	2872	4.3	1	2	99.8		FALSE	0.001	0.001	0.001	0.001	10556	61235	0.001	0.001	0.001	0.001	0.001	0.001	0.001	0.001	0.001	0.001	0.001	0.001	0.001	0.001	0.001	0.001	0.001	0.001	0.001
495	0.521	0.006	26.178	0.342	203.9	2.67	414.234	0.0027	2865	3.13	1	4	97.7		FALSE	0.001	0.001	6434	31678	0.001	0.001	0.001	0.001	0.001	0.001	33101	0.001	0.001	0.001	0.001	0.001	0.001	418	0.001	0.001	0.001	0.001	0.001	0.001	0.001
496	0.524	0.002	19.661	0.05	156.1	0.39	255.116	0.0006	2865	3.86	1	2	100		FALSE	0.001	0.001	18827	52791	0.001	0.001	0.001	0.001	0.001	0.001	0.001	0.001	0.001	0.001	0.001	0.001	0.001	0.001	0.001	0.001	0.001	0.001	0.001	0.001	0.001
497	0.525	0.001	18.718	0.149	149.96	1.19	215.178	0.0004	2852	2.73	1	5	100		FALSE	0.001	0.001	0.001	0.001	2313	0.001	0.001	0.001	0.001	0.001	2688	0.001	0.001	0.001	0.001	0.001	14273	0.001	0.001	32774	0.001	19240	0.001	0.001	0.001
498	0.524	0.001	26.885	0.191	209.02	1.48	440.249	0.003	2851	3.08	1	3	100		FALSE	0.001	0.001	8575	28992	0.001	0.001	0.001	0.001	0.001	0.001	33707	0.001	0.001	0.001	0.001	0.001	0.001	0.001	0.001	0.001	0.001	0.001	0.001	0.001	0.001
499	0.52	0.008	16.184	0.104	131.71	0.85	168.093	0.0011	2846	2.09	1	5	100		FALSE	0.001	0.001	0.001	0.001	0.001	0.001	0.001	0.001	0.001	11563	0.001	0.001	0.001	0.001	0.001	17260	0.001	0.001	0.001	0.001	17540	0.001	0.001	10394	14403
500	0.524	0.002	24.63	0.313	192.44	2.45	376.217	0.0015	2846	3.36	1	3	100		FALSE	0.001	0.001	0.001	37275	0.001	0.001	0.001	0.001	0.001	0.001	31577	0.001	0.001	0.001	0.001	0.001	0.001	0.001	0.001	0.001	2297	0.001	0.001	0.001	0.001
501	0.52	0.007	19.797	0.219	157.59	1.75	242.198	0.002	2844	2.88	1	8	99.3		FALSE	5964	0.001	8696	0.001	0.001	0.001	0.001	0.001	2822	0.001	2168	0.001	0.001	0.001	40327	0.001	0.001	392	3890	0.001	0.001	0.001	0.001	0.001	6846
502	0.523	0	25.103	0.17	195.96	1.33	386.202	0.0015	2840	3.46	1	2	99.4		FALSE	0.001	0.001	0.001	35677	0.001	0.001	0.001	0.001	0.001	0.001	35314	0.001	0.001	0.001	0.001	0.001	0.001	0.001	0.001	0.001	0.001	0.001	0.001	0.001	0.001
503	0.526		26.974		210.1		414.305		2833	5	1	1	82.4		FALSE	0.001	0.001	0.001	0.001	0.001	0.001	0.001	0.001	0.001	0.001	0.001	0.001	0.001	0.001	70817	0.001	0.001	0.001	0.001	0.001	0.001	0.001	0.001	0.001	0.001
504	0.524	0.001	25.913	0.235	201.86	1.83	412.219	0.0027	2828	3.08	1	3	99.9		FALSE	0.001	0.001	8150	30025	0.001	0.001	0.001	0.001	0.001	0.001	32529	0.001	0.001	0.001	0.001	0.001	0.001	0.001	0.001	0.001	0.001	0.001	0.001	0.001	0.001
505	0.525	0.001	26.066	0.049	204.26	0.38	347.304	0.0009	2826	3.29	1	5	100		FALSE	0.001	0.001	26691	39417	0.001	0.001	0.001	0.001	0.001	0.001	0.001	0.001	0.001	0.001	1317	0.001	0.001	0.001	0.001	0.001	2024	1207	0.001	0.001	0.001
506	0.523	0.005	27.672	0.175	214.87	1.36	459.301	0.0013	2826	1.87	1	8	93.7		FALSE	0.001	0.001	8946	0.001	0.001	0.001	0.001	0.001	1608	18473	14133	0.001	7197	0.001	0.001	0.001	9267	0.001	0.001	10233	793	0.001	0.001	0.001	0.001
507	0.525		17.322		270.75		185.132		2823	5	2	1	95.4		FALSE	0.001	0.001	0.001	0.001	70585	0.001	0.001	0.001	0.001	0.001	0.001	0.001	0.001	0.001	0.001	0.001	0.001	0.001	0.001	0.001	0.001	0.001	0.001	0.001	0.001
508	0.524	0.002	27.699	0.173	214.99	1.34	466.265	0.0023	2818	2.99	1	4	100		FALSE	0.001	0.001	8700	28149	0.001	0.001	0.001	0.001	0.001	0.001	32194	0.001	0.001	0.001	0.001	0.001	0.001	0.001	0.001	0.001	1409	0.001	0.001	0.001	0.001
509	0.525	0.001	16.134	0.013	132.49	0.1	149.107	0.0001	2815	2.99	1	3	96.5		FALSE	0.001	16421	0.001	0.001	0.001	0.001	0.001	0.001	0.001	0.001	0.001	0.001	0.001	36333	0.001	0.001	0.001	0.001	17627	0.001	0.001	0.001	0.001	0.001	0.001
510	0.517	0.008	26.812	0.21	246.77	1.94	57.0701	0.0003	2812	3.14	1	5	99.5		FALSE	0.001	7713	0.001	0.001	0.001	0.001	0.001	0.001	0.001	0.001	0.001	37466	0.001	0.001	0.001	0.001	0.001	165	0.001	0.001	0.001	0.001	24582	369	0.001
511	0.519	0.007	19.824	0.112	157.91	0.89	239.177	0.0006	2800	2.23	1	5	100		FALSE	0.001	0.001	0.001	17758	4669	0.001	0.001	19035	0.001	17840	0.001	0.001	0.001	0.001	0.001	0.001	0.001	10703	0.001	0.001	0.001	0.001	0.001	0.001	0.001
512	0.526		20.599		163.15		268.19		2797	5	1	1	41.5		FALSE	0.001	0.001	0.001	0.001	0.001	0.001	0.001	0.001	0.001	0.001	0.001	0.001	0.001	0.001	0.001	0.001	0.001	0.001	0.001	0.001	0.001	0.001	0.001	69915	0.001
513	0.526		27.283		211.76		466.208		2794	5	1	1	93.6		FALSE	0.001	0.001	0.001	0.001	0.001	69858	0.001	0.001	0.001	0.001	0.001	0.001	0.001	0.001	0.001	0.001	0.001	0.001	0.001	0.001	0.001	0.001	0.001	0.001	0.001
514	0.526	0.001	20.43	0.06	162.17	0.48	256.214	0.0015	2788	1.96	1	8	100		FALSE	0.001	783	4259	0.001	0.001	0.001	0.001	0.001	6305	0.001	0.001	0.001	5069	0.001	19931	0.001	0.001	0.001	0.001	6694	16964	9696	0.001	0.001	0.001
515	0.521	0.007	15.678	0.096	127.76	0.79	165.069	0.0007	2785	2.18	1	7	99.8		FALSE	1369	0.001	0.001	0.001	0.001	0.001	0.001	0.001	4541	0.001	21370	5513	0.001	0.001	0.001	18010	0.001	0.001	0.001	15247	3571	0.001	0.001	0.001	0.001
516	0.52	0.008	19.258	0.019	154.13	0.16	219.173	0.0002	2780	2.78	1	5	100		FALSE	0.001	0.001	0.001	0.001	0.001	0.001	0.001	5025	4331	0.001	0.001	0.001	0.001	0.001	0.001	0.001	0.001	32500	0.001	22450	0.001	0.001	5201	0.001	0.001
517	0.525	0.001	24.102	0.187	188.64	1.46	358.263	0.0017	2776	3.89	1	4	100		FALSE	0.001	1459	0.001	0.001	0.001	0.001	53039	0.001	0.001	0.001	0.001	0.001	0.001	0.001	0.001	13323	0.001	0.001	0.001	0.001	1588	0.001	0.001	0.001	0.001
518	0.525	0.002	15.476	0.015	128.53	0.12	130.159	0.0002	2774	4.05	1	3	100		FALSE	0.001	0.001	0.001	0.001	0.001	0.001	367	0.001	0.001	0.001	0.001	0.001	0.001	0.001	0.001	0.001	0.001	0.001	0.001	0.001	13986	0.001	0.001	54993	0.001
519	0.524	0.002	25.717	0.133	200.46	1.03	404.248	0.0015	2761	2.85	1	4	93.7		FALSE	0.001	0.001	12321	30016	0.001	0.001	0.001	0.001	0.001	0.001	24961	0.001	0.001	0.001	0.001	0.001	0.001	0.001	0.001	0.001	1721	0.001	0.001	0.001	0.001
520	0.517	0.008	41.912	0.219	321.01	1.68	881.628	0.0017	2753	4.2	1	4	99.4		FALSE	461	10523	0.001	0.001	0.001	0.001	0.001	0.001	0.001	0.001	0.001	57358	0.001	494	0.001	0.001	0.001	0.001	0.001	0.001	0.001	0.001	0.001	0.001	0.001
521	0.524	0.001	26.795	0.262	208.34	2.04	438.234	0.0031	2748	3.16	1	3	100		FALSE	0.001	0.001	7429	24820	0.001	0.001	0.001	0.001	0.001	0.001	36449	0.001	0.001	0.001	0.001	0.001	0.001	0.001	0.001	0.001	0.001	0.001	0.001	0.001	0.001
522	0.525	0.001	20.262	0.252	160.63	2	263.141	0.0012	2719	4.38	1	2	34.3		FALSE	0.001	0.001	0.001	0.001	0.001	8779	0.001	0.001	0.001	0.001	0.001	0.001	0.001	0.001	0.001	59199	0.001	0.001	0.001	0.001	0.001	0.001	0.001	0.001	0.001
523	0.523		29.712		230.12		505.315		2717	5	1	1	99.7		FALSE	0.001	0.001	0.001	0.001	0.001	0.001	67919	0.001	0.001	0.001	0.001	0.001	0.001	0.001	0.001	0.001	0.001	0.001	0.001	0.001	0.001	0.001	0.001	0.001	0.001
524	0.525	0	19.219	0.184	153.33	1.47	232.169	0.0018	2712	2.73	1	4	98.8		FALSE	0.001	0.001	0.001	0.001	0.001	0.001	0.001	0.001	0.001	0.001	0.001	0.001	14048	0.001	0.001	0.001	18402	0.001	30732	4625	0.001	0.001	0.001	0.001	0.001
525	0.52	0.008	19.11	0.154	152.83	1.23	222.184	0.0007	2710	2.52	1	6	100		FALSE	12842	0.001	0.001	0.001	0.001	0.001	1194	0.001	0.001	0.001	0.001	0.001	0.001	0.001	0.001	0.001	5440	0.001	11452	0.001	0.001	0.001	0.001	6206	30615
526	0.524	0.002	26.945	0.173	209.45	1.35	442.264	0.0021	2707	2.9	1	4	100		FALSE	0.001	0.001	10578	29120	0.001	0.001	0.001	0.001	0.001	0.001	26560	0.001	0.001	0.001	0.001	0.001	0.001	0.001	0.001	0.001	1419	0.001	0.001	0.001	0.001
527	0.523	0.005	14.609	0.146	121.09	1.21	133.065	0.0004	2695	2.76	1	9	100		FALSE	0.001	0.001	1808	560	0.001	0.001	6253	1497	2018	0.001	0.001	0.001	0.001	0.001	0.001	33032	921	0.001	0.001	0.001	19173	0.001	2124	0.001	0.001
528	0.525	0.002	26.123	0.006	204.06	0.05	379.307	0.0008	2690	4.4	1	2	66.3		FALSE	0.001	0.001	0.001	0.001	0.001	0.001	0.001	0.001	0.001	0.001	0.001	0.001	0.001	58916	0.001	0.001	0.001	0.001	0.001	0.001	0.001	8330	0.001	0.001	0.001
529	0.525	0.001	20.151	0.033	159.81	0.26	261.126	0.0007	2681	4.01	1	2	98.5		FALSE	0.001	0.001	0.001	0.001	0.001	14659	0.001	0.001	0.001	0.001	0.001	0.001	0.001	0.001	0.001	52354	0.001	0.001	0.001	0.001	0.001	0.001	0.001	0.001	0.001
530	0.524	0.002	19.66	0.031	155.5	0.25	276.092	0.0006	2665	2.87	1	4	100		FALSE	0.001	0.001	10889	28234	0.001	0.001	0.001	0.001	0.001	0.001	25714	0.001	0.001	0.001	0.001	0.001	0.001	0.001	0.001	0.001	1784	0.001	0.001	0.001	0.001
531	0.519	0.008	21.384	0.122	168.95	0.97	283.203	0.0012	2659	3.29	1	5	93.7		FALSE	0.001	0.001	0.001	0.001	15026	0.001	0.001	0.001	0.001	0.001	0.001	0.001	0.001	0.001	0.001	4517	0.001	1773	0.001	41865	0.001	0.001	3305	0.001	0.001
532	0.518	0.008	21.596	0.151	170.32	1.19	295.166	0.0018	2651	3.05	1	4	98.6		FALSE	0.001	0.001	0.001	0.001	11500	0.001	0.001	0.001	37173	2735	0.001	14864	0.001	0.001	0.001	0.001	0.001	0.001	0.001	0.001	0.001	0.001	0.001	0.001	0.001
533	0.521	0.007	21.374	0.11	169.21	0.87	271.239	0.001	2646	1.92	1	7	100		FALSE	0.001	5731	0.001	0.001	0.001	0.001	0.001	0.001	16444	0.001	0.001	9985	16761	0.001	3299	0.001	0.001	0.001	0.001	0.001	0.001	0.001	7251	6683	0.001
534	0.523	0	24.596	0.148	192.25	1.16	372.187	0.0018	2646	3.47	1	2	100		FALSE	0.001	0.001	0.001	30377	0.001	0.001	0.001	0.001	0.001	0.001	35777	0.001	0.001	0.001	0.001	0.001	0.001	0.001	0.001	0.001	0.001	0.001	0.001	0.001	0.001
535	0.525	0.002	26.517	0.05	206.42	0.39	422.294	0.0015	2637	3.11	1	3	100		FALSE	0.001	0.001	0.001	10035	0.001	0.001	0.001	0.001	0.001	0.001	0.001	0.001	0.001	0.001	19974	0.001	0.001	0.001	0.001	35920	0.001	0.001	0.001	0.001	0.001
536	0.526	0	25.596	0.006	392.8	0.1	387.303	0.001	2635	3.46	2	2	100		FALSE	0.001	0.001	0.001	0.001	0.001	0.001	0.001	0.001	0.001	0.001	0.001	0.001	0.001	0.001	32750	0.001	0.001	0.001	0.001	0.001	0.001	33116	0.001	0.001	0.001
537	0.526		15.575		244.99		156.094		2623	5	2	1	100		FALSE	0.001	65567	0.001	0.001	0.001	0.001	0.001	0.001	0.001	0.001	0.001	0.001	0.001	0.001	0.001	0.001	0.001	0.001	0.001	0.001	0.001	0.001	0.001	0.001	0.001
538	0.522	0.006	13.299	0.036	116.98	0.31	77.039	0.0002	2607	0.89	1	21	100		FALSE	3070	0.001	0.001	338	2570	1006	5482	1443	4819	1048	776	2462	4619	1708	4503	4231	0.001	1109	1606	4887	7739	3515	762	7475	0.001
539	0.522	0.006	15.109	0.065	125.41	0.54	131.049	0.0003	2601	1.49	1	19	99		FALSE	2165	2727	2208	606	598	13695	1968	1641	2453	0.001	545	2765	2629	1421	3791	15773	0.001	811	0.001	0.001	4854	2013	2370	0.001	0.001
540	0.523		24.006		189.2		300.22		2600	5	1	1	93.7		FALSE	0.001	0.001	0.001	0.001	0.001	0.001	0.001	0.001	0.001	0.001	0.001	0.001	0.001	64995	0.001	0.001	0.001	0.001	0.001	0.001	0.001	0.001	0.001	0.001	0.001
541	0.52	0.007	21.591	0.156	170.23	1.23	297.163	0.001	2598	3.45	1	3	100		FALSE	0.001	12418	0.001	43095	0.001	0.001	0.001	0.001	0.001	0.001	0.001	0.001	0.001	0.001	0.001	0.001	0.001	9434	0.001	0.001	0.001	0.001	0.001	0.001	0.001
542	0.524	0.002	28.067	0.174	217.69	1.35	478.265	0.0022	2589	3.06	1	4	100		FALSE	0.001	0.001	6920	24739	0.001	0.001	0.001	0.001	0.001	0.001	31852	0.001	0.001	0.001	0.001	0.001	0.001	0.001	0.001	0.001	1214	0.001	0.001	0.001	0.001
543	0.519	0.007	15.451	0.091	127.09	0.75	146.072	0.001	2584	2.43	1	10	100		FALSE	2924	8210	0.001	0.001	0.001	0.001	0.001	4507	6274	1658	0.001	0.001	0.001	0.001	0.001	0.001	370	2281	2224	0.001	30594	0.001	5558	0.001	0.001
544	0.526	0	18.636	0.038	148.64	0.3	233.136	0.0005	2562	3.47	1	2	82.4		FALSE	0.001	0.001	0.001	0.001	0.001	0.001	0.001	0.001	0.001	0.001	0.001	0.001	0.001	0.001	33824	0.001	0.001	0.001	0.001	0.001	0.001	30232	0.001	0.001	0.001
545	0.525	0.001	16.36	0.02	132.46	0.16	181.065	0.0005	2561	2.78	1	6	98.2		FALSE	0.001	3143	15189	32674	0.001	0.001	0.001	0.001	0.001	0.001	975	0.001	0.001	0.001	0.001	0.001	0.001	0.001	0.001	4899	7140	0.001	0.001	0.001	0.001
546	0.524	0.002	27.879	0.121	216.36	0.94	468.279	0.0018	2557	2.98	1	4	100		FALSE	0.001	0.001	8250	25930	0.001	0.001	0.001	0.001	0.001	0.001	28479	0.001	0.001	0.001	0.001	0.001	0.001	0.001	0.001	0.001	1277	0.001	0.001	0.001	0.001
547	0.518	0.008	38.61	0.094	296.42	0.72	761.503	0.0017	2547	2.72	1	6	100		FALSE	0.001	4611	539	0.001	0.001	0.001	0.001	14203	0.001	0.001	0.001	31840	0.001	0.001	0.001	0.001	0.001	5316	0.001	0.001	0.001	0.001	7155	0.001	0.001
548	0.526		23.77		186.11		354.248		2546	5	1	1	93.7		FALSE	0.001	0.001	0.001	0.001	0.001	0.001	0.001	0.001	0.001	0.001	0.001	0.001	0.001	0.001	63662	0.001	0.001	0.001	0.001	0.001	0.001	0.001	0.001	0.001	0.001
549	0.521	0.007	27.008	0.11	210.04	0.86	435.303	0.0025	2546	2.58	1	4	100		FALSE	0.001	0.001	0.001	0.001	0.001	0.001	0.001	0.001	11442	0.001	0.001	0.001	0.001	26776	16535	0.001	0.001	0.001	0.001	0.001	0.001	0.001	0.001	0.001	8901
550	0.526		27.287		212.31		429.324		2536	5	1	1	100		FALSE	0.001	0.001	0.001	0.001	0.001	0.001	0.001	0.001	0.001	0.001	0.001	0.001	0.001	0.001	0.001	0.001	0.001	0.001	0.001	0.001	0.001	63392	0.001	0.001	0.001
551	0.524	0.001	23.71	0.085	185.61	0.67	356.157	0.0032	2526	3.24	1	3	100		FALSE	0.001	0.001	6534	20358	0.001	0.001	0.001	0.001	0.001	0.001	36260	0.001	0.001	0.001	0.001	0.001	0.001	0.001	0.001	0.001	0.001	0.001	0.001	0.001	0.001
552	0.525		23.624		185.28		339.25		2513	5	1	1	98.7		FALSE	0.001	0.001	0.001	0.001	0.001	0.001	0.001	0.001	0.001	0.001	0.001	0.001	0.001	0.001	0.001	0.001	0.001	0.001	62828	0.001	0.001	0.001	0.001	0.001	0.001
553	0.523	0	25.543	0.245	199.2	1.91	398.202	0.0021	2498	3.48	1	2	99.7		FALSE	0.001	0.001	0.001	28527	0.001	0.001	0.001	0.001	0.001	0.001	33921	0.001	0.001	0.001	0.001	0.001	0.001	0.001	0.001	0.001	0.001	0.001	0.001	0.001	0.001
554	0.522	0.006	26.564	0.129	206.79	1	421.286	0.0015	2495	2.4	1	5	99.8		FALSE	0.001	0.001	0.001	0.001	0.001	0.001	0.001	0.001	2367	0.001	14204	0.001	0.001	0.001	0.001	16867	0.001	0.001	0.001	0.001	0.001	21662	0.001	0.001	7266
555	0.523		20.155		159.96		257.176		2492	5	1	1	93.7		FALSE	0.001	0.001	0.001	0.001	0.001	0.001	0.001	0.001	0.001	0.001	0.001	0.001	0.001	62294	0.001	0.001	0.001	0.001	0.001	0.001	0.001	0.001	0.001	0.001	0.001
556	0.523	0.007	21.663	0.091	171.18	0.72	282.23	0.0009	2487	2.37	1	5	99.3		FALSE	0.001	0.001	4743	0.001	0.001	0.001	0.001	0.001	0.001	0.001	0.001	0.001	0.001	0.001	15959	0.001	0.001	0.001	0.001	0.001	23383	8160	0.001	0.001	9928
557	0.522	0.006	16.675	0.061	136	0.49	163.147	0.0004	2483	2.17	1	10	100		FALSE	0.001	0.001	0.001	0.001	1160	0.001	7876	0.001	0.001	0.001	446	3750	1381	0.001	4178	0.001	1424	0.001	0.001	0.001	19540	0.001	3326	18990	0.001
558	0.524	0.001	26.52	0.304	206.41	2.37	424.219	0.0023	2480	3.48	1	3	100		FALSE	0.001	352	0.001	26283	0.001	0.001	0.001	0.001	0.001	0.001	35364	0.001	0.001	0.001	0.001	0.001	0.001	0.001	0.001	0.001	0.001	0.001	0.001	0.001	0.001
559	0.522	0.007	19.312	0.088	153.89	0.7	237.127	0.0011	2478	3.58	1	5	93.2		FALSE	0.001	0.001	0.001	0.001	0.001	0.001	0.001	5076	0.001	4287	0.001	0.001	0.001	0.001	0.001	44200	2350	0.001	0.001	0.001	0.001	6034	0.001	0.001	0.001
560	0.523	0	23.366	0.158	182.95	1.24	354.14	0.002	2475	3.98	1	2	100		FALSE	0.001	0.001	0.001	14005	0.001	0.001	0.001	0.001	0.001	0.001	47875	0.001	0.001	0.001	0.001	0.001	0.001	0.001	0.001	0.001	0.001	0.001	0.001	0.001	0.001
561	0.524	0.002	28.341	0.296	219.8	2.3	480.28	0.0023	2474	2.99	1	4	99.9		FALSE	0.001	0.001	8010	25850	0.001	0.001	0.001	0.001	0.001	0.001	27033	0.001	0.001	0.001	0.001	0.001	0.001	0.001	0.001	0.001	952	0.001	0.001	0.001	0.001
562	0.521	0.007	18.248	0.127	146.73	1.02	202.168	0.002	2472	2.72	1	7	100		FALSE	0.001	2118	0.001	0.001	0.001	0.001	0.001	0.001	28879	0.001	1543	0.001	0.001	0.001	0.001	0.001	0.001	0.001	0.001	4014	18930	0.001	4618	0.001	1704
563	0.523	0	23.745	0.119	186.06	0.94	347.178	0.0018	2467	3.51	1	2	98.8		FALSE	0.001	0.001	0.001	25729	0.001	0.001	0.001	0.001	0.001	0.001	35958	0.001	0.001	0.001	0.001	0.001	0.001	0.001	0.001	0.001	0.001	0.001	0.001	0.001	0.001
564	0.523	0	24.018	0.09	187.98	0.71	358.171	0.0019	2465	3.62	1	2	100		FALSE	0.001	0.001	0.001	21795	0.001	0.001	0.001	0.001	0.001	0.001	39834	0.001	0.001	0.001	0.001	0.001	0.001	0.001	0.001	0.001	0.001	0.001	0.001	0.001	0.001
565	0.51		16.115		132.41		148.113		2459	5	1	1	93.7		FALSE	61464	0.001	0.001	0.001	0.001	0.001	0.001	0.001	0.001	0.001	0.001	0.001	0.001	0.001	0.001	0.001	0.001	0.001	0.001	0.001	0.001	0.001	0.001	0.001	0.001
566	0.523		28.558		436.99		467.3		2456	5	2	1	100		FALSE	0.001	0.001	0.001	0.001	0.001	0.001	61408	0.001	0.001	0.001	0.001	0.001	0.001	0.001	0.001	0.001	0.001	0.001	0.001	0.001	0.001	0.001	0.001	0.001	0.001
567	0.525		23.094		181.03		343.189		2453	5	1	1	97.2		FALSE	0.001	0.001	0.001	0.001	61314	0.001	0.001	0.001	0.001	0.001	0.001	0.001	0.001	0.001	0.001	0.001	0.001	0.001	0.001	0.001	0.001	0.001	0.001	0.001	0.001
568	0.525		25.955		202.13		416.294		2442	5	1	1	100		FALSE	0.001	0.001	0.001	0.001	0.001	0.001	0.001	0.001	0.001	0.001	0.001	0.001	0.001	0.001	0.001	0.001	0.001	0.001	61047	0.001	0.001	0.001	0.001	0.001	0.001
569	0.521	0.007	18.368	0.121	147.4	0.97	209.098	0.0017	2441	3.52	1	4	100		FALSE	0.001	2739	0.001	0.001	0.001	0.001	42079	0.001	0.001	0.001	0.001	6161	0.001	0.001	0.001	0.001	10055	0.001	0.001	0.001	0.001	0.001	0.001	0.001	0.001
570	0.522	0.006	21.113	0.12	167.59	0.96	256.216	0.0018	2435	3.38	1	6	100		FALSE	0.001	5560	2256	687	0.001	0.001	40312	10769	0.001	0.001	0.001	0.001	0.001	0.001	0.001	0.001	0.001	0.001	0.001	0.001	0.001	0.001	0.001	0.001	1301
571	0.523		21.156		167.42		273.204		2435	5	1	1	93.7		FALSE	0.001	0.001	0.001	0.001	0.001	0.001	0.001	0.001	0.001	0.001	0.001	0.001	0.001	60863	0.001	0.001	0.001	0.001	0.001	0.001	0.001	0.001	0.001	0.001	0.001
572	0.523		27.397		213.01		439.269		2429	5	1	1	99.7		FALSE	0.001	0.001	0.001	0.001	0.001	0.001	60737	0.001	0.001	0.001	0.001	0.001	0.001	0.001	0.001	0.001	0.001	0.001	0.001	0.001	0.001	0.001	0.001	0.001	0.001
573	0.524	0.002	26.962	0.408	209.67	3.17	436.218	0.0017	2428	3.61	1	3	100		FALSE	0.001	0.001	0.001	19753	0.001	0.001	0.001	0.001	0.001	0.001	40043	0.001	0.001	0.001	0.001	0.001	0.001	0.001	0.001	0.001	907	0.001	0.001	0.001	0.001
574	0.524	0.002	25.719	0.236	200.44	1.84	406.263	0.0011	2423	2.76	1	4	100		FALSE	0.001	0.001	13903	24507	0.001	0.001	0.001	0.001	0.001	0.001	20494	0.001	0.001	0.001	0.001	0.001	0.001	0.001	0.001	0.001	1662	0.001	0.001	0.001	0.001
575	0.523	0	20.449	0.094	161.39	0.74	290.108	0.0008	2406	3.51	1	2	93.7		FALSE	0.001	0.001	0.001	25122	0.001	0.001	0.001	0.001	0.001	0.001	35019	0.001	0.001	0.001	0.001	0.001	0.001	0.001	0.001	0.001	0.001	0.001	0.001	0.001	0.001
576	0.526	0	21.997	0.02	174.03	0.15	275.211	0.0006	2403	3.53	1	2	64.1		FALSE	0.001	0.001	0.001	0.001	0.001	0.001	0.001	0.001	0.001	0.001	0.001	0.001	0.001	0.001	24375	0.001	0.001	0.001	0.001	0.001	0.001	35695	0.001	0.001	0.001
577	0.521	0.007	20.878	0.069	165.25	0.55	272.156	0.0014	2401	2.92	1	4	96.5		FALSE	0.001	0.001	19207	0.001	0.001	0.001	0.001	0.001	0.001	5827	29865	0.001	0.001	0.001	0.001	0.001	0.001	0.001	0.001	0.001	5121	0.001	0.001	0.001	0.001
578	0.523		21.7		171.14		295.239		2396	5	1	1	100		FALSE	0.001	0.001	0.001	0.001	0.001	0.001	59904	0.001	0.001	0.001	0.001	0.001	0.001	0.001	0.001	0.001	0.001	0.001	0.001	0.001	0.001	0.001	0.001	0.001	0.001
579	0.526		26.386		403.71		468.159		2395	5	2	1	52.5		FALSE	0.001	0.001	0.001	0.001	0.001	59883	0.001	0.001	0.001	0.001	0.001	0.001	0.001	0.001	0.001	0.001	0.001	0.001	0.001	0.001	0.001	0.001	0.001	0.001	0.001
580	0.526		27.624		214.34		471.219		2395	5	1	1	93.7		FALSE	0.001	0.001	0.001	0.001	0.001	59871	0.001	0.001	0.001	0.001	0.001	0.001	0.001	0.001	0.001	0.001	0.001	0.001	0.001	0.001	0.001	0.001	0.001	0.001	0.001
581	0.524	0.002	25.245	0.164	197	1.28	390.232	0.001	2385	3.34	1	3	100		FALSE	0.001	0.001	0.001	31354	0.001	0.001	0.001	0.001	0.001	0.001	25963	0.001	0.001	0.001	0.001	0.001	0.001	0.001	0.001	0.001	2319	0.001	0.001	0.001	0.001
582	0.521	0.007	21.47	0.104	169.56	0.82	286.171	0.0015	2382	2.67	1	4	100		FALSE	0.001	0.001	17084	0.001	0.001	0.001	0.001	0.001	0.001	13939	24808	0.001	0.001	0.001	0.001	0.001	0.001	0.001	0.001	0.001	3730	0.001	0.001	0.001	0.001
583	0.524	0.001	19.843	0.032	158.61	0.26	224.236	0.0012	2379	4.61	1	3	100		FALSE	0.001	0.001	0.001	0.001	0.001	0.001	54914	0.001	0.001	0.001	4138	0.001	0.001	0.001	0.001	0.001	0.001	0.001	418	0.001	0.001	0.001	0.001	0.001	0.001
584	0.522	0.006	25.419	0.133	198.43	1.04	386.291	0.0013	2373	2.63	1	6	93.7		FALSE	0.001	0.001	6451	0.001	0.001	0.001	0.001	0.001	27624	5383	3640	0.001	0.001	15063	0.001	0.001	0.001	0.001	0.001	0.001	1153	0.001	0.001	0.001	0.001
585	0.523	0.006	22.304	0.127	175.88	1.01	296.245	0.0019	2370	2.14	1	6	98.9		FALSE	0.001	0.001	0.001	0.001	0.001	0.001	0.001	0.001	0.001	0.001	0.001	0.001	0.001	0.001	11681	0.001	5357	0.001	0.001	0.001	7615	6501	0.001	20975	7122
586	0.525	0.001	20.16	0.104	160.22	0.83	250.171	0.0008	2360	2.35	1	4	100		FALSE	0.001	16410	0.001	0.001	0.001	0.001	0.001	14518	0.001	0.001	13318	0.001	0.001	0.001	0.001	0.001	0.001	0.001	0.001	0.001	14750	0.001	0.001	0.001	0.001
587	0.526		29.551		228.61		528.253		2358	5	1	1	100		FALSE	0.001	0.001	0.001	0.001	0.001	58957	0.001	0.001	0.001	0.001	0.001	0.001	0.001	0.001	0.001	0.001	0.001	0.001	0.001	0.001	0.001	0.001	0.001	0.001	0.001
588	0.522	0.006	13.443	0.058	115.21	0.5	95.0858	0.0002	2358	1.29	1	19	100		FALSE	1292	750	2120	0.001	5453	1349	9399	1010	3129	0.001	0.001	1580	2545	1731	5127	745	0.001	2237	773	2758	0.001	3537	0.001	12623	781
589	0.523	0	27.715	0.26	215.14	2.02	464.248	0.0016	2353	3.5	1	2	93.7		FALSE	0.001	0.001	0.001	24910	0.001	0.001	0.001	0.001	0.001	0.001	33920	0.001	0.001	0.001	0.001	0.001	0.001	0.001	0.001	0.001	0.001	0.001	0.001	0.001	0.001
590	0.526		25.842		201.26		415.214		2336	5	1	1	93.7		FALSE	0.001	0.001	0.001	0.001	0.001	58405	0.001	0.001	0.001	0.001	0.001	0.001	0.001	0.001	0.001	0.001	0.001	0.001	0.001	0.001	0.001	0.001	0.001	0.001	0.001
591	0.511		27.769		215.28		486.298		2333	5	1	1	93.7		FALSE	0.001	0.001	0.001	0.001	0.001	0.001	0.001	0.001	0.001	0.001	0.001	0.001	0.001	0.001	0.001	0.001	0.001	0.001	0.001	0.001	0.001	0.001	0.001	0.001	58318
592	0.52	0.008	31.936	0.325	247.07	2.52	528.455	0.0046	2320	3.83	1	3	99.5		FALSE	0.001	0.001	0.001	315	0.001	0.001	0.001	0.001	0.001	0.001	0.001	0.001	0.001	0.001	0.001	0.001	0.001	42346	0.001	0.001	15336	0.001	0.001	0.001	0.001
593	0.522	0.006	17.75	0.073	142.85	0.59	199.111	0.0005	2317	2.32	1	6	100		FALSE	0.001	0.001	7278	0.001	21635	0.001	12429	0.001	0.001	2367	2288	0.001	0.001	0.001	0.001	11929	0.001	0.001	0.001	0.001	0.001	0.001	0.001	0.001	0.001
594	0.526		23.086		181.01		341.226		2309	5	1	1	65.1		FALSE	0.001	0.001	0.001	0.001	0.001	0.001	0.001	0.001	0.001	0.001	0.001	0.001	0.001	0.001	0.001	0.001	0.001	0.001	0.001	0.001	0.001	57731	0.001	0.001	0.001
595	0.523	0	25.018	0.174	195.34	1.36	384.187	0.0023	2292	3.59	1	2	98.7		FALSE	0.001	0.001	0.001	21071	0.001	0.001	0.001	0.001	0.001	0.001	36231	0.001	0.001	0.001	0.001	0.001	0.001	0.001	0.001	0.001	0.001	0.001	0.001	0.001	0.001
596	0.521	0.007	15.617	0.074	128.11	0.61	151.075	0.0005	2290	3.97	1	7	96.5		FALSE	0.001	1351	0.001	0.001	1556	0.001	0.001	3087	0.001	0.001	0.001	45665	685	0.001	0.001	0.001	0.001	0.001	0.001	0.001	2977	0.001	1934	0.001	0.001
597	0.518	0.009	21.476	0.112	170.75	0.89	248.224	0.0006	2290	2.86	1	4	99.2		FALSE	19608	11776	0.001	0.001	0.001	0.001	0.001	0.001	0.001	0.001	0.001	25245	0.001	0.001	616	0.001	0.001	0.001	0.001	0.001	0.001	0.001	0.001	0.001	0.001
598	0.522	0.007	19.387	0.156	154.85	1.24	227.178	0.0003	2286	2.96	1	4	100		FALSE	0.001	0.001	0.001	0.001	2757	0.001	0.001	8842	0.001	0.001	0.001	0.001	0.001	0.001	0.001	15565	0.001	29980	0.001	0.001	0.001	0.001	0.001	0.001	0.001
599	0.526		18.986		150.97		247.074		2281	5	1	1	98.4		FALSE	0.001	0.001	0.001	0.001	0.001	57037	0.001	0.001	0.001	0.001	0.001	0.001	0.001	0.001	0.001	0.001	0.001	0.001	0.001	0.001	0.001	0.001	0.001	0.001	0.001
600	0.523	0	24.436	0.059	191.03	0.46	370.171	0.0024	2274	3.73	1	2	100		FALSE	0.001	0.001	0.001	17539	0.001	0.001	0.001	0.001	0.001	0.001	39300	0.001	0.001	0.001	0.001	0.001	0.001	0.001	0.001	0.001	0.001	0.001	0.001	0.001	0.001
601	0.523	0	25.95	0.268	202.18	2.09	410.202	0.0023	2269	3.56	1	2	92.8		FALSE	0.001	0.001	0.001	21657	0.001	0.001	0.001	0.001	0.001	0.001	35058	0.001	0.001	0.001	0.001	0.001	0.001	0.001	0.001	0.001	0.001	0.001	0.001	0.001	0.001
602	0.517	0.01	19.504	0.098	155.1	0.78	247.112	0.0019	2267	4.61	1	2	82.4		FALSE	0.001	0.001	0.001	0.001	0.001	0.001	0.001	0.001	0.001	4479	0.001	0.001	0.001	0.001	0.001	52199	0.001	0.001	0.001	0.001	0.001	0.001	0.001	0.001	0.001
603	0.526		22.532		347.31		307.24		2258	5	2	1	93.7		FALSE	0.001	0.001	0.001	0.001	0.001	0.001	0.001	0.001	0.001	0.001	0.001	0.001	0.001	0.001	0.001	0.001	0.001	0.001	0.001	0.001	0.001	56448	0.001	0.001	0.001
604	0.526		25.951		202.21		409.262		2257	5	1	1	98.8		FALSE	0.001	0.001	0.001	0.001	0.001	56433	0.001	0.001	0.001	0.001	0.001	0.001	0.001	0.001	0.001	0.001	0.001	0.001	0.001	0.001	0.001	0.001	0.001	0.001	0.001
605	0.519	0.007	26.277	0.149	204.73	1.17	410.294	0.0017	2256	2.99	1	3	100		FALSE	19513	0.001	0.001	0.001	0.001	0.001	0.001	0.001	0.001	0.001	9478	0.001	0.001	27399	0.001	0.001	0.001	0.001	0.001	0.001	0.001	0.001	0.001	0.001	0.001
606	0.521	0.009	21.124	0.025	180.51	0.22	98.0972	0.0003	2254	3.5	1	3	100		FALSE	211	0.001	0.001	0.001	0.001	0.001	0.001	0.001	0.001	0.001	0.001	0.001	0.001	0.001	32988	0.001	0.001	0.001	0.001	0.001	0.001	23147	0.001	0.001	0.001
607	0.52	0.007	21.282	0.113	171.42	0.91	197.132	0.0005	2251	2.97	1	10	96.1		FALSE	1840	0.001	0.001	0.001	929	0.001	0.001	0.001	28562	0.001	653	0.001	19417	1402	1382	0.001	0.001	0.001	529	0.001	0.001	0.001	398	0.001	1173
608	0.523	0.005	15.721	0.111	128.45	0.91	159.08	0.0006	2247	1.77	1	10	100		FALSE	0.001	0.001	0.001	3380	6796	0.001	12087	3492	1570	0.001	0.001	0.001	2118	0.001	0.001	13715	2237	0.001	0.001	0.001	0.001	0.001	0.001	9431	1360
609	0.52	0.008	25.469	0.053	199.23	0.42	364.285	0.0002	2244	3.05	1	3	68		FALSE	11734	0.001	0.001	0.001	0.001	0.001	0.001	0.001	0.001	0.001	0.001	0.001	0.001	30165	0.001	0.001	0.001	0.001	0.001	0.001	0.001	14202	0.001	0.001	0.001
610	0.524	0.002	17.971	0.187	143.56	1.49	226.078	0.0023	2244	3.83	1	3	100		FALSE	0.001	0.001	0.001	42427	0.001	0.001	0.001	0.001	0.001	0.001	5699	0.001	0.001	0.001	0.001	0.001	0.001	0.001	0.001	0.001	7973	0.001	0.001	0.001	0.001
611	0.518	0.01	20.168	0.134	160.28	1.07	250.215	0.0005	2244	4.55	1	2	100		FALSE	0.001	0.001	0.001	0.001	0.001	0.001	0.001	0.001	0.001	0.001	0.001	0.001	0.001	0.001	0.001	0.001	0.001	0.001	50954	0.001	0.001	0.001	0.001	0.001	5145
612	0.525	0.001	20.983	0.073	165.89	0.58	279.137	0	2243	4.6	1	2	87		FALSE	0.001	0.001	0.001	0.001	0.001	4464	0.001	0.001	0.001	0.001	0.001	0.001	0.001	0.001	0.001	51617	0.001	0.001	0.001	0.001	0.001	0.001	0.001	0.001	0.001
613	0.526		23.083		181.41		321.257		2242	5	1	1	93.7		FALSE	0.001	0.001	0.001	0.001	0.001	0.001	0.001	0.001	0.001	0.001	0.001	0.001	0.001	0.001	56040	0.001	0.001	0.001	0.001	0.001	0.001	0.001	0.001	0.001	0.001
614	0.526		27.112		210.21		484.19		2232	5	1	1	52.5		FALSE	0.001	0.001	0.001	0.001	0.001	55810	0.001	0.001	0.001	0.001	0.001	0.001	0.001	0.001	0.001	0.001	0.001	0.001	0.001	0.001	0.001	0.001	0.001	0.001	0.001
615	0.516	0.007	19.697	0.074	156.89	0.59	239.141	0.0008	2228	3.8	1	6	100		FALSE	0.001	2534	0.001	0.001	0.001	0.001	0.001	0.001	0.001	4859	0.001	3047	0.001	0.001	0.001	42471	0.001	1293	0.001	0.001	0.001	0.001	0.001	0.001	1506
616	0.524	0.002	20.556	0.034	162.75	0.27	270.141	0.0025	2225	3.65	1	2	100		FALSE	0.001	0.001	18805	0.001	0.001	0.001	0.001	0.001	0.001	0.001	36823	0.001	0.001	0.001	0.001	0.001	0.001	0.001	0.001	0.001	0.001	0.001	0.001	0.001	0.001
617	0.519	0.008	15.708	0.044	128.41	0.36	158.072	0.0007	2225	1.92	1	9	100		FALSE	0.001	2638	8287	0.001	0.001	0.001	0.001	0.001	0.001	3971	0.001	3413	0.001	0.001	14338	0.001	1854	1982	0.001	0.001	15246	0.001	3891	0.001	0.001
618	0.522	0.006	28.735	0.111	222.75	0.86	488.34	0.002	2224	1.95	1	6	97		FALSE	0.001	0.001	0.001	0.001	0.001	0.001	8109	0.001	0.001	12237	7380	0.001	0.001	0.001	8236	5099	0.001	0.001	0.001	14547	0.001	0.001	0.001	0.001	0.001
619	0.525	0.001	18.085	0.195	145.29	1.57	205.121	0.0015	2223	2.63	1	5	100		FALSE	0.001	0.001	0.001	0.001	12827	0.001	0.001	0.001	5513	0.001	0.001	0.001	0.001	0.001	0.001	1555	0.001	0.001	0.001	0.001	25166	0.001	0.001	10517	0.001
620	0.517	0.009	20.672	0.017	163.94	0.14	261.204	0.0006	2223	4.13	1	2	100		FALSE	0.001	0.001	0.001	0.001	0.001	0.001	0.001	0.001	0.001	0.001	0.001	0.001	0.001	45069	0.001	0.001	0.001	0.001	0.001	0.001	0.001	0.001	0.001	0.001	10494
621	0.524	0.002	21.25	0.077	167.87	0.61	284.156	0.0035	2207	3.66	1	2	93.7		FALSE	0.001	0.001	18432	0.001	0.001	0.001	0.001	0.001	0.001	0.001	36746	0.001	0.001	0.001	0.001	0.001	0.001	0.001	0.001	0.001	0.001	0.001	0.001	0.001	0.001
622	0.519	0.008	18.418	0.119	148.71	0.96	189.138	0.0007	2204	2.09	1	7	96.7		FALSE	15913	7435	0.001	0.001	0.001	0.001	0.001	0.001	0.001	0.001	0.001	15335	0.001	6011	0.001	0.001	0.001	0.001	3229	0.001	0.001	6238	0.001	0.001	944
623	0.521	0.007	19.855	0.111	157.82	0.89	249.163	0.0007	2201	2.58	1	4	99.7		FALSE	0.001	0.001	0.001	0.001	0.001	0.001	18526	0.001	20625	0.001	0.001	0.001	0.001	0.001	0.001	0.001	0.001	0.001	0.001	0.001	0.001	0.001	0.001	7961	7917
624	0.516	0.008	21.448	0.052	169.51	0.41	281.223	0.0017	2201	2.48	1	5	100		FALSE	16790	0.001	0.001	0.001	21067	0.001	0.001	0.001	0.001	2609	0.001	6908	0.001	0.001	0.001	0.001	0.001	0.001	7648	0.001	0.001	0.001	0.001	0.001	0.001
625	0.525	0.001	26.991	0.27	209.66	2.1	453.262	0.0014	2200	4.23	1	2	93.7		FALSE	0.001	0.001	8980	0.001	46013	0.001	0.001	0.001	0.001	0.001	0.001	0.001	0.001	0.001	0.001	0.001	0.001	0.001	0.001	0.001	0.001	0.001	0.001	0.001	0.001
626	0.523		21.092		166.64		283.148		2199	5	1	1	100		FALSE	0.001	0.001	0.001	54972	0.001	0.001	0.001	0.001	0.001	0.001	0.001	0.001	0.001	0.001	0.001	0.001	0.001	0.001	0.001	0.001	0.001	0.001	0.001	0.001	0.001
627	0.523	0	24.144	0.062	188.78	0.49	368.156	0.0022	2192	3.81	1	2	100		FALSE	0.001	0.001	0.001	15357	0.001	0.001	0.001	0.001	0.001	0.001	39433	0.001	0.001	0.001	0.001	0.001	0.001	0.001	0.001	0.001	0.001	0.001	0.001	0.001	0.001
628	0.523	0	26.297	0.241	204.7	1.88	422.203	0.0028	2183	3.73	1	2	100		FALSE	0.001	0.001	0.001	16785	0.001	0.001	0.001	0.001	0.001	0.001	37790	0.001	0.001	0.001	0.001	0.001	0.001	0.001	0.001	0.001	0.001	0.001	0.001	0.001	0.001
629	0.522	0.007	16.047	0.166	131.06	1.35	160.087	0.0009	2180	2.15	1	9	100		FALSE	0.001	0.001	6687	0.001	498	0.001	0.001	5309	0.001	2566	0.001	0.001	0.001	0.001	7024	0.001	2332	0.001	0.001	0.001	21825	3224	5030	0.001	0.001
630	0.525		23.529		184.1		361.201		2176	5	1	1	93.7		FALSE	0.001	0.001	0.001	0.001	54406	0.001	0.001	0.001	0.001	0.001	0.001	0.001	0.001	0.001	0.001	0.001	0.001	0.001	0.001	0.001	0.001	0.001	0.001	0.001	0.001
631	0.524	0.002	28.897	0.182	223.82	1.41	504.28	0.0019	2175	3.41	1	3	100		FALSE	0.001	0.001	0.001	22704	0.001	0.001	0.001	0.001	0.001	0.001	30359	0.001	0.001	0.001	0.001	0.001	0.001	0.001	0.001	0.001	1324	0.001	0.001	0.001	0.001
632	0.521	0.007	20.089	0.088	159.4	0.7	258.14	0.0011	2174	3.4	1	4	100		FALSE	0.001	4665	0.001	0.001	0.001	0.001	0.001	0.001	0.001	0.001	36289	7562	0.001	0.001	0.001	0.001	0.001	0.001	0.001	0.001	5846	0.001	0.001	0.001	0.001
633	0.524	0.001	28.832	0.19	223.33	1.47	502.265	0.0034	2171	3.16	1	3	100		FALSE	0.001	0.001	6285	18803	0.001	0.001	0.001	0.001	0.001	0.001	29180	0.001	0.001	0.001	0.001	0.001	0.001	0.001	0.001	0.001	0.001	0.001	0.001	0.001	0.001
634	0.52	0.008	21.917	0.082	172.78	0.64	298.172	0.0023	2171	3.05	1	3	98.7		FALSE	0.001	0.001	16418	0.001	0.001	0.001	0.001	0.001	0.001	9372	28475	0.001	0.001	0.001	0.001	0.001	0.001	0.001	0.001	0.001	0.001	0.001	0.001	0.001	0.001
635	0.525	0.001	26.585	0.169	207.91	1.32	367.272	0.0013	2167	3.18	1	4	92.7		FALSE	0.001	0.001	0.001	0.001	0.001	0.001	0.001	0.001	0.001	0.001	0.001	0.001	0.001	30695	1742	0.001	0.001	0.001	17105	0.001	0.001	4639	0.001	0.001	0.001
636	0.516	0.009	20.462	0.12	162.04	0.95	269.187	0.0003	2167	4.61	1	3	93.7		FALSE	0.001	0.001	0.001	0.001	0.001	0.001	0.001	0.001	0.001	1331	0.001	0.001	0.001	0.001	0.001	0.001	0.001	0.001	0.001	49990	0.001	0.001	2847	0.001	0.001
637	0.521	0.007	27.519	0.094	213.82	0.73	449.318	0.001	2163	2.74	1	4	100		FALSE	15881	660	0.001	0.001	0.001	0.001	0.001	0.001	20274	0.001	0.001	0.001	0.001	0.001	0.001	0.001	17271	0.001	0.001	0.001	0.001	0.001	0.001	0.001	0.001
638	0.523		25.14		196.36		380.255		2163	5	1	1	93.7		FALSE	0.001	0.001	0.001	0.001	0.001	0.001	0.001	0.001	0.001	0.001	0.001	0.001	0.001	54076	0.001	0.001	0.001	0.001	0.001	0.001	0.001	0.001	0.001	0.001	0.001
639	0.522	0.006	15.215	0.041	126.46	0.34	129.07	0.0003	2162	1.48	1	17	100		FALSE	0.001	2288	2231	888	0.001	0.001	0.001	3229	2916	0.001	0.001	3638	0.001	1956	0.001	1515	535	783	880	4849	15130	2185	3248	6495	1287
640	0.525	0.001	19.668	0.249	156.99	1.99	230.194	0.0034	2162	2.57	1	5	100		FALSE	0.001	0.001	0.001	0.001	0.001	0.001	12882	0.001	0.001	0.001	0.001	0.001	0.001	0.001	0.001	0.001	21348	0.001	2677	0.001	0.001	2094	0.001	15037	0.001
641	0.523	0	28.08	0.272	217.81	2.11	476.248	0.0018	2160	3.52	1	2	99.4		FALSE	0.001	0.001	0.001	22103	0.001	0.001	0.001	0.001	0.001	0.001	31891	0.001	0.001	0.001	0.001	0.001	0.001	0.001	0.001	0.001	0.001	0.001	0.001	0.001	0.001
642	0.525	0.001	25.107	0.162	196.21	1.27	374.291	0.0017	2156	2.7	1	5	93.3		FALSE	0.001	0.001	0.001	0.001	0.001	0.001	0.001	0.001	0.001	0.001	2193	0.001	4289	0.001	0.001	0.001	0.001	0.001	0.001	22118	0.001	19722	0.001	5582	0.001
643	0.525	0.001	27.893	0.2	216.57	1.56	460.31	0.0023	2141	2.57	1	5	93.7		FALSE	0.001	0.001	0.001	11218	0.001	0.001	0.001	0.001	23261	0.001	0.001	0.001	0.001	0.001	6833	11214	0.001	0.001	0.001	0.001	1000	0.001	0.001	0.001	0.001
644	0.52	0.007	19.549	0.11	155.55	0.87	244.169	0.001	2135	2.32	1	6	100		FALSE	7469	0.001	2275	0.001	0.001	0.001	0.001	0.001	0.001	0.001	0.001	0.001	6172	17418	0.001	0.001	0.001	0.001	17010	0.001	0.001	0.001	0.001	0.001	3021
645	0.523	0.006	20.426	0.076	161.99	0.6	261.163	0.0009	2128	2.74	1	6	100		FALSE	0.001	0.001	28169	0.001	0.001	3558	0.001	0.001	0.001	0.001	0.001	0.001	0.001	0.001	0.001	0.001	4408	0.001	6426	0.001	0.001	0.001	0.001	6866	3768
646	0.524	0.001	28.237	0.23	218.96	1.78	482.295	0.0019	2115	3.04	1	3	98.9		FALSE	0.001	0.001	6931	22163	0.001	0.001	0.001	0.001	0.001	0.001	23790	0.001	0.001	0.001	0.001	0.001	0.001	0.001	0.001	0.001	0.001	0.001	0.001	0.001	0.001
647	0.521	0.007	22.191	0.037	176.33	0.3	251.236	0.0006	2115	3.07	1	9	100		FALSE	0.001	1908	3177	0.001	0.001	0.001	0.001	2964	2889	0.001	0.001	1922	1583	0.001	0.001	0.001	0.001	32691	0.001	0.001	0.001	0.001	2099	3630	0.001
648	0.521	0.009	25.893	0.185	201.93	1.44	398.293	0.0007	2109	3.22	1	3	100		FALSE	0.001	0.001	8536	0.001	0.001	0.001	0.001	0.001	0.001	12959	0.001	0.001	0.001	0.001	0.001	0.001	0.001	0.001	0.001	31225	0.001	0.001	0.001	0.001	0.001
649	0.518	0.009	27.733	0.083	216.31	0.65	397.294	0.0013	2107	2.88	1	4	100		FALSE	15052	0.001	0.001	0.001	0.001	0.001	0.001	0.001	0.001	0.001	0.001	8252	0.001	0.001	3069	0.001	0.001	0.001	26312	0.001	0.001	0.001	0.001	0.001	0.001
650	0.526	0.001	23.734	0.239	186.01	1.87	345.254	0.0022	2094	3.16	1	6	100		FALSE	0.001	1644	0.001	0.001	0.001	0.001	0.001	552	0.001	0.001	0.001	0.001	12366	0.001	0.001	0.001	31398	0.001	0.001	0.001	2635	0.001	0.001	3766	0.001
651	0.525	0.001	15.781	0.017	128.54	0.14	166.077	0.0006	2080	2.46	1	5	98.4		FALSE	0.001	0.001	0.001	0.001	0.001	0.001	0.001	0.001	0.001	0.001	19988	0.001	0.001	5619	0.001	0.001	0.001	0.001	1844	11957	12592	0.001	0.001	0.001	0.001
652	0.526		22.878		179.4		340.167		2078	5	1	1	49.1		FALSE	0.001	0.001	0.001	0.001	0.001	51956	0.001	0.001	0.001	0.001	0.001	0.001	0.001	0.001	0.001	0.001	0.001	0.001	0.001	0.001	0.001	0.001	0.001	0.001	0.001
653	0.526	0	25.819	0.05	201.37	0.39	397.288	0.001	2074	4.87	1	2	100		FALSE	0.001	0.001	0.001	0.001	0.001	0.001	0.001	0.001	0.001	0.001	0.001	0.001	0.001	0.001	0.001	0.001	0.001	0.001	0.001	0.001	1335	50510	0.001	0.001	0.001
654	0.522	0.006	28.65	0.073	222.12	0.57	486.325	0.0027	2066	2.15	1	5	93.7		FALSE	0.001	0.001	0.001	0.001	0.001	0.001	0.001	0.001	0.001	13404	12389	0.001	0.001	11906	4898	0.001	0.001	0.001	0.001	9054	0.001	0.001	0.001	0.001	0.001
655	0.525	0.001	21.017	0.017	166.15	0.13	279.173	0.0016	2066	3.46	1	2	94.5		FALSE	0.001	0.001	0.001	0.001	0.001	0.001	0.001	0.001	0.001	0.001	0.001	0.001	25800	0.001	0.001	25838	0.001	0.001	0.001	0.001	0.001	0.001	0.001	0.001	0.001
656	0.521	0.007	36.46	0.055	279.77	0.42	783.514	0.0026	2063	4.62	1	6	98.4		FALSE	0.001	1237	0.001	0.001	0.001	0.001	0.001	808	414	0.001	0.001	0.001	0.001	0.001	0.001	0.001	0.001	47763	0.001	0.001	0.001	0.001	692	665	0.001
657	0.523	0	24.845	0.065	194.02	0.51	382.171	0.0026	2063	3.79	1	2	98.7		FALSE	0.001	0.001	0.001	14701	0.001	0.001	0.001	0.001	0.001	0.001	36864	0.001	0.001	0.001	0.001	0.001	0.001	0.001	0.001	0.001	0.001	0.001	0.001	0.001	0.001
658	0.525	0.001	22.464	0.154	176.99	1.22	302.247	0.0023	2062	3.52	1	3	100		FALSE	0.001	0.001	0.001	0.001	0.001	0.001	13866	0.001	0.001	0.001	0.001	0.001	3547	0.001	0.001	0.001	0.001	0.001	34128	0.001	0.001	0.001	0.001	0.001	0.001
659	0.521	0.007	28.185	0.194	218.67	1.51	473.317	0.0014	2045	2.03	1	7	99.6		FALSE	0.001	0.001	0.001	11899	0.001	0.001	0.001	4707	576	14293	0.001	3767	0.001	0.001	5702	0.001	10193	0.001	0.001	0.001	0.001	0.001	0.001	0.001	0.001
660	0.525	0.001	27.406	0.094	213.57	0.73	408.279	0.0014	2042	3.99	1	3	59.6		FALSE	0.001	0.001	4473	0.001	0.001	0.001	0.001	0.001	0.001	0.001	6026	0.001	0.001	0.001	0.001	0.001	0.001	0.001	40542	0.001	0.001	0.001	0.001	0.001	0.001
661	0.526	0	16.266	0.018	133.94	0.15	144.175	0.0003	2040	4.05	1	2	100		FALSE	0.001	0.001	0.001	0.001	0.001	0.001	0.001	0.001	0.001	0.001	0.001	0.001	0.001	0.001	0.001	0.001	0.001	0.001	0.001	0.001	10662	0.001	0.001	40329	0.001
662	0.523		27.909		216.94		443.298		2037	5	1	1	64.3		FALSE	0.001	0.001	0.001	0.001	0.001	0.001	50916	0.001	0.001	0.001	0.001	0.001	0.001	0.001	0.001	0.001	0.001	0.001	0.001	0.001	0.001	0.001	0.001	0.001	0.001
663	0.525		19.986		309.44		254.201		2034	5	2	1	99.2		FALSE	0.001	0.001	0.001	0.001	0.001	0.001	0.001	0.001	0.001	0.001	0.001	0.001	0.001	0.001	0.001	0.001	50850	0.001	0.001	0.001	0.001	0.001	0.001	0.001	0.001
664	0.524	0.002	22.659	0.036	177.88	0.29	330.141	0.0034	2029	4.39	1	2	100		FALSE	0.001	0.001	6343	0.001	0.001	0.001	0.001	0.001	0.001	0.001	44376	0.001	0.001	0.001	0.001	0.001	0.001	0.001	0.001	0.001	0.001	0.001	0.001	0.001	0.001
665	0.511		29.956		231.41		560.317		2022	5	1	1	93.7		FALSE	0.001	0.001	0.001	0.001	0.001	0.001	0.001	0.001	0.001	0.001	0.001	0.001	0.001	0.001	0.001	0.001	0.001	0.001	0.001	0.001	0.001	0.001	0.001	0.001	50555
666	0.525	0.001	25.379	0.244	198.1	1.91	387.301	0.0002	2013	2.89	1	3	99.6		FALSE	0.001	0.001	0.001	0.001	0.001	0.001	16589	0.001	0.001	0.001	0.001	0.001	10968	0.001	0.001	0.001	0.001	0.001	0.001	22766	0.001	0.001	0.001	0.001	0.001
667	0.521	0.007	30.367	0.036	234.06	0.27	619.288	0.0012	2012	3.79	1	7	100		FALSE	0.001	1154	0.001	0.001	0.001	0.001	0.001	5570	1098	0.001	0.001	1873	0.001	0.001	0.001	0.001	0.001	0.001	0.001	0.001	555	0.001	38122	1920	0.001
668	0.522	0.007	25.855	0.049	222.86	0.42	91.0549	0.0004	2009	3.43	1	4	100		FALSE	0.001	23140	0.001	0.001	341	0.001	0.001	0.001	0.001	0.001	0.001	26500	0.001	0.001	244	0.001	0.001	0.001	0.001	0.001	0.001	0.001	0.001	0.001	0.001
669	0.523		27.033		210.36		427.269		2007	5	1	1	77.4		FALSE	0.001	0.001	0.001	0.001	0.001	0.001	50175	0.001	0.001	0.001	0.001	0.001	0.001	0.001	0.001	0.001	0.001	0.001	0.001	0.001	0.001	0.001	0.001	0.001	0.001
670	0.517	0.008	18.021	0.046	145.46	0.37	190.146	0.0007	2004	2.69	1	5	53.2		FALSE	21849	5622	0.001	0.001	0.001	0.001	0.001	0.001	0.001	0.001	0.001	16435	0.001	0.001	0.001	0.001	0.001	0.001	0.001	0.001	0.001	3754	0.001	0.001	2446
671	0.526	0	16.781	0.024	135.82	0.19	182.108	0.0008	1995	3.81	1	2	96.5		FALSE	0.001	0.001	0.001	0.001	0.001	0.001	0.001	0.001	0.001	0.001	0.001	0.001	13874	0.001	0.001	0.001	0.001	0.001	0.001	0.001	35993	0.001	0.001	0.001	0.001
672	0.523	0	25.441	0.179	198.44	1.4	396.187	0.0025	1995	3.7	1	2	100		FALSE	0.001	0.001	0.001	15973	0.001	0.001	0.001	0.001	0.001	0.001	33890	0.001	0.001	0.001	0.001	0.001	0.001	0.001	0.001	0.001	0.001	0.001	0.001	0.001	0.001
673	0.523		28.837		223.79		469.314		1988	5	1	1	93.7		FALSE	0.001	0.001	0.001	0.001	0.001	0.001	49692	0.001	0.001	0.001	0.001	0.001	0.001	0.001	0.001	0.001	0.001	0.001	0.001	0.001	0.001	0.001	0.001	0.001	0.001
674	0.525	0.001	19.734	0.081	156.93	0.65	247.148	0.0008	1984	2.92	1	5	97		FALSE	0.001	0.001	27814	0.001	0.001	0.001	0.001	0.001	4096	0.001	0.001	0.001	0.001	8143	0.001	0.001	3493	0.001	0.001	0.001	0.001	0.001	0.001	6064	0.001
675	0.525	0.001	26.392	0.127	205.47	0.99	420.279	0.0016	1984	2.83	1	4	98.2		FALSE	0.001	0.001	0.001	18338	0.001	0.001	0.001	0.001	0.001	0.001	0.001	0.001	0.001	0.001	9028	0.001	0.001	0.001	0.001	20857	1374	0.001	0.001	0.001	0.001
676	0.523		22.939		180.04		332.154		1980	5	1	1	100		FALSE	0.001	0.001	0.001	0.001	0.001	0.001	0.001	0.001	0.001	0.001	49493	0.001	0.001	0.001	0.001	0.001	0.001	0.001	0.001	0.001	0.001	0.001	0.001	0.001	0.001
677	0.519	0.008	22.082	0.177	174.02	1.4	300.231	0.0008	1978	3.2	1	3	99.5		FALSE	18598	0.001	0.001	0.001	0.001	0.001	0.001	0.001	0.001	0.001	0.001	0.001	0.001	26369	0.001	0.001	4484	0.001	0.001	0.001	0.001	0.001	0.001	0.001	0.001
678	0.526		22.896		179.81		327.183		1977	5	1	1	93.7		FALSE	0.001	0.001	0.001	0.001	0.001	49424	0.001	0.001	0.001	0.001	0.001	0.001	0.001	0.001	0.001	0.001	0.001	0.001	0.001	0.001	0.001	0.001	0.001	0.001	0.001
679	0.526	0	22.463	0.025	177.43	0.19	285.193	0.0003	1974	3.6	1	2	96.5		FALSE	0.001	0.001	0.001	0.001	0.001	0.001	0.001	0.001	0.001	0.001	0.001	0.001	0.001	0.001	17791	0.001	0.001	0.001	0.001	0.001	0.001	31565	0.001	0.001	0.001
680	0.51		20.497		317		265.194		1968	5	2	1	88.8		FALSE	49202	0.001	0.001	0.001	0.001	0.001	0.001	0.001	0.001	0.001	0.001	0.001	0.001	0.001	0.001	0.001	0.001	0.001	0.001	0.001	0.001	0.001	0.001	0.001	0.001
681	0.518	0.011	24.65	0.004	194.2	0.04	303.279	0.0007	1968	4.65	1	2	93.7		FALSE	3411	0.001	45777	0.001	0.001	0.001	0.001	0.001	0.001	0.001	0.001	0.001	0.001	0.001	0.001	0.001	0.001	0.001	0.001	0.001	0.001	0.001	0.001	0.001	0.001
682	0.525	0.002	19.834	0.095	157.43	0.76	256.124	0.0014	1965	4.55	1	2	100		FALSE	0.001	0.001	0.001	0.001	0.001	0.001	0.001	0.001	0.001	0.001	44707	0.001	0.001	0.001	0.001	0.001	0.001	0.001	0.001	0.001	4429	0.001	0.001	0.001	0.001
683	0.523	0	27.649	0.327	214.66	2.54	462.233	0.0022	1958	3.61	1	2	100		FALSE	0.001	0.001	0.001	17587	0.001	0.001	0.001	0.001	0.001	0.001	31353	0.001	0.001	0.001	0.001	0.001	0.001	0.001	0.001	0.001	0.001	0.001	0.001	0.001	0.001
684	0.525	0.001	19.781	0.237	157.96	1.9	228.185	0.0009	1956	3.32	1	5	98.4		FALSE	0.001	7965	0.001	0.001	0.001	0.001	31881	0.001	0.001	0.001	2278	0.001	0.001	0.001	0.001	0.001	4455	0.001	0.001	0.001	2310	0.001	0.001	0.001	0.001
685	0.525		25.916		202.37		383.254		1955	5	1	1	35.1		FALSE	0.001	0.001	0.001	0.001	0.001	0.001	0.001	0.001	0.001	0.001	0.001	0.001	0.001	0.001	0.001	0.001	48863	0.001	0.001	0.001	0.001	0.001	0.001	0.001	0.001
686	0.525	0	22.182	0.098	174.6	0.77	309.183	0.0004	1949	4.02	1	2	100		FALSE	0.001	0.001	0.001	0.001	38137	0.001	0.001	0.001	0.001	0.001	0.001	0.001	0.001	0.001	0.001	10594	0.001	0.001	0.001	0.001	0.001	0.001	0.001	0.001	0.001
687	0.526		23.532		185.14		313.262		1947	5	1	1	100		FALSE	0.001	0.001	0.001	0.001	0.001	0.001	0.001	0.001	0.001	0.001	0.001	0.001	0.001	0.001	48682	0.001	0.001	0.001	0.001	0.001	0.001	0.001	0.001	0.001	0.001
688	0.525		18.526		148.34		217.122		1937	5	1	1	100		FALSE	0.001	0.001	0.001	0.001	48413	0.001	0.001	0.001	0.001	0.001	0.001	0.001	0.001	0.001	0.001	0.001	0.001	0.001	0.001	0.001	0.001	0.001	0.001	0.001	0.001
689	0.518	0.01	27.791	0.044	216.53	0.35	410.314	0.0007	1936	3.65	1	2	100		FALSE	0.001	16447	0.001	0.001	0.001	0.001	0.001	0.001	0.001	0.001	0.001	31960	0.001	0.001	0.001	0.001	0.001	0.001	0.001	0.001	0.001	0.001	0.001	0.001	0.001
690	0.523		22.807		179.17		324.139		1919	5	1	1	88.7		FALSE	0.001	0.001	0.001	47984	0.001	0.001	0.001	0.001	0.001	0.001	0.001	0.001	0.001	0.001	0.001	0.001	0.001	0.001	0.001	0.001	0.001	0.001	0.001	0.001	0.001
691	0.523		20.652		163.49		271.147		1917	5	1	1	96.9		FALSE	0.001	0.001	0.001	47933	0.001	0.001	0.001	0.001	0.001	0.001	0.001	0.001	0.001	0.001	0.001	0.001	0.001	0.001	0.001	0.001	0.001	0.001	0.001	0.001	0.001
692	0.518	0.01	29.307	0.251	227.7	1.95	450.331	0.004	1916	4.86	1	2	97.1		FALSE	0.001	0.001	0.001	0.001	0.001	0.001	0.001	0.001	0.001	0.001	0.001	0.001	0.001	0.001	0.001	0.001	0.001	0.001	46618	0.001	0.001	0.001	0.001	0.001	1294
693	0.518	0.011	24.916	0.001	194.64	0.01	378.278	0.001	1909	3.69	1	2	57.5		FALSE	15346	0.001	0.001	0.001	0.001	0.001	0.001	0.001	0.001	0.001	0.001	0.001	0.001	0.001	0.001	0.001	0.001	0.001	32383	0.001	0.001	0.001	0.001	0.001	0.001
694	0.52	0.008	14.086	0.078	117.75	0.65	121.028	0.0002	1907	2.58	1	5	100		FALSE	0.001	5498	0.001	0.001	0.001	279	0.001	11314	0.001	0.001	0.001	20042	0.001	0.001	0.001	0.001	0.001	0.001	0.001	0.001	0.001	0.001	10554	0.001	0.001
695	0.522	0.007	20.322	0.119	161.25	0.94	258.185	0.0014	1906	2.74	1	4	99		FALSE	10802	0.001	0.001	0.001	0.001	0.001	0.001	0.001	0.001	0.001	0.001	0.001	10644	0.001	0.001	0.001	3869	0.001	22336	0.001	0.001	0.001	0.001	0.001	0.001
696	0.523		20.05		158.83		267.116		1904	5	1	1	100		FALSE	0.001	0.001	0.001	47607	0.001	0.001	0.001	0.001	0.001	0.001	0.001	0.001	0.001	0.001	0.001	0.001	0.001	0.001	0.001	0.001	0.001	0.001	0.001	0.001	0.001
697	0.526		20.634		163.26		274.179		1903	5	1	1	97.3		FALSE	0.001	0.001	0.001	0.001	0.001	0.001	0.001	0.001	0.001	0.001	0.001	0.001	47579	0.001	0.001	0.001	0.001	0.001	0.001	0.001	0.001	0.001	0.001	0.001	0.001
698	0.524		20.255		160.54		264.11		1901	5	1	1	86.7		FALSE	0.001	0.001	0.001	0.001	0.001	0.001	0.001	0.001	0.001	0.001	0.001	0.001	0.001	0.001	0.001	47521	0.001	0.001	0.001	0.001	0.001	0.001	0.001	0.001	0.001
699	0.526	0	17.626	0.06	142.08	0.48	194.153	0.001	1897	3.39	1	3	99.6		FALSE	0.001	0.001	0.001	0.001	0.001	0.001	0.001	0.001	0.001	0.001	0.001	0.001	28352	0.001	0.001	0.001	0.001	0.001	16476	2605	0.001	0.001	0.001	0.001	0.001
700	0.517	0.009	23.968	0.024	187.67	0.19	354.238	0.0007	1896	3.58	1	2	93.7		FALSE	17569	0.001	0.001	0.001	0.001	0.001	0.001	0.001	0.001	0.001	0.001	0.001	0.001	29843	0.001	0.001	0.001	0.001	0.001	0.001	0.001	0.001	0.001	0.001	0.001
701	0.523		24.413		190.8		373.285		1894	5	1	1	99.5		FALSE	0.001	0.001	0.001	0.001	0.001	0.001	47345	0.001	0.001	0.001	0.001	0.001	0.001	0.001	0.001	0.001	0.001	0.001	0.001	0.001	0.001	0.001	0.001	0.001	0.001
702	0.523		30.335		234.78		519.33		1893	5	1	1	99.4		FALSE	0.001	0.001	0.001	0.001	0.001	0.001	47328	0.001	0.001	0.001	0.001	0.001	0.001	0.001	0.001	0.001	0.001	0.001	0.001	0.001	0.001	0.001	0.001	0.001	0.001
703	0.526		19.117		152.41		235.142		1890	5	1	1	96.5		FALSE	0.001	0.001	0.001	0.001	0.001	47243	0.001	0.001	0.001	0.001	0.001	0.001	0.001	0.001	0.001	0.001	0.001	0.001	0.001	0.001	0.001	0.001	0.001	0.001	0.001
704	0.525	0.001	23.784	0.272	186.27	2.13	352.217	0.0034	1881	4.56	1	2	93.7		FALSE	0.001	0.001	0.001	0.001	0.001	0.001	0.001	0.001	0.001	0.001	0.001	0.001	0.001	0.001	0.001	42808	0.001	0.001	0.001	0.001	4206	0.001	0.001	0.001	0.001
705	0.522	0.006	28.45	0.201	220.69	1.56	476.339	0.001	1879	2.39	1	5	99.7		FALSE	0.001	0.001	3992	0.001	0.001	0.001	12911	0.001	0.001	0.001	6567	0.001	0.001	0.001	0.001	0.001	0.001	0.001	0.001	0.001	0.001	17744	0.001	0.001	5756
706	0.518	0.009	24.395	0.042	189.99	0.32	415.173	0.0007	1878	3.17	1	4	100		FALSE	0.001	2504	0.001	0.001	0.001	0.001	0.001	9337	0.001	0.001	0.001	6903	0.001	0.001	0.001	0.001	0.001	0.001	0.001	0.001	0.001	0.001	28206	0.001	0.001
707	0.519	0.007	27.024	0.223	210.04	1.74	444.277	0.0025	1874	3.44	1	3	93.7		FALSE	0.001	0.001	0.001	24581	0.001	0.001	0.001	0.001	0.001	0.001	21899	0.001	0.001	0.001	0.001	0.001	0.001	370	0.001	0.001	0.001	0.001	0.001	0.001	0.001
708	0.517	0.009	28.015	0.076	217.79	0.59	441.308	0	1868	4.75	1	2	97.6		FALSE	0.001	0.001	0.001	0.001	0.001	0.001	0.001	0.001	0.001	0.001	0.001	0.001	0.001	44396	0.001	0.001	0.001	0.001	0.001	0.001	0.001	0.001	2298	0.001	0.001
709	0.519	0.008	18.99	0.244	152.1	1.96	216.184	0.0014	1868	1.83	1	9	100		FALSE	0.001	2347	0.001	0.001	0.001	0.001	13119	2644	0.001	0.001	0.001	3000	0.001	0.001	9041	0.001	0.001	4055	0.001	0.001	0.001	0.001	2745	8013	1724
710	0.522	0.006	15.626	0.102	127.56	0.83	161.059	0.0007	1863	2.58	1	11	100		FALSE	0.001	1683	0.001	0.001	0.001	1307	2931	3682	612	0.001	663	0.001	0.001	726	0.001	23059	0.001	1577	0.001	0.001	0.001	0.001	1708	8638	0.001
711	0.524	0.001	26.296	0.137	204.99	1.07	403.332	0.0011	1857	3.12	1	3	100		FALSE	0.001	0.001	0.001	0.001	0.001	0.001	4875	0.001	22110	0.001	0.001	0.001	19442	0.001	0.001	0.001	0.001	0.001	0.001	0.001	0.001	0.001	0.001	0.001	0.001
712	0.517	0.008	19.459	0.041	155.07	0.33	237.161	0.0018	1855	4.57	1	2	97.4		FALSE	0.001	0.001	0.001	0.001	0.001	0.001	42381	0.001	0.001	0.001	0.001	0.001	0.001	0.001	0.001	0.001	0.001	4000	0.001	0.001	0.001	0.001	0.001	0.001	0.001
713	0.51	0	24.438	0.052	191.1	0.41	367.241	0.0016	1850	3.16	1	3	100		FALSE	11763	0.001	0.001	0.001	0.001	0.001	0.001	0.001	0.001	26574	0.001	0.001	0.001	0.001	0.001	0.001	0.001	0.001	0.001	0.001	0.001	0.001	0.001	0.001	7904
714	0.518	0.008	17.947	0.081	144.35	0.65	201.126	0.0005	1846	1.78	1	8	96.5		FALSE	0.001	0.001	10056	0.001	0.001	0.001	0.001	0.001	0.001	2682	0.001	3621	0.001	0.001	0.001	9030	2571	5227	0.001	0.001	0.001	9886	3083	0.001	0.001
715	0.523		21.243		327.51		304.123		1845	5	2	1	93.7		FALSE	0.001	0.001	0.001	0.001	0.001	0.001	0.001	0.001	0.001	0.001	46125	0.001	0.001	0.001	0.001	0.001	0.001	0.001	0.001	0.001	0.001	0.001	0.001	0.001	0.001
716	0.518	0.009	21.556	0.16	169.95	1.26	297.184	0.0024	1840	4.08	1	2	100		FALSE	0.001	0.001	0.001	0.001	0.001	0.001	0.001	0.001	36818	0.001	0.001	0.001	0.001	0.001	0.001	0.001	0.001	0.001	0.001	0.001	0.001	0.001	9179	0.001	0.001
717	0.523		24.619		192.52		367.253		1837	5	1	1	85.6		FALSE	0.001	0.001	0.001	0.001	0.001	0.001	0.001	0.001	0.001	0.001	0.001	0.001	0.001	45919	0.001	0.001	0.001	0.001	0.001	0.001	0.001	0.001	0.001	0.001	0.001
718	0.526		16.706		135.31		180.098		1833	5	1	1	93.7		FALSE	0.001	0.001	0.001	0.001	0.001	0.001	0.001	0.001	0.001	0.001	0.001	0.001	45820	0.001	0.001	0.001	0.001	0.001	0.001	0.001	0.001	0.001	0.001	0.001	0.001
719	0.523		29.959		232.01		507.33		1831	5	1	1	99.5		FALSE	0.001	0.001	0.001	0.001	0.001	0.001	45774	0.001	0.001	0.001	0.001	0.001	0.001	0.001	0.001	0.001	0.001	0.001	0.001	0.001	0.001	0.001	0.001	0.001	0.001
720	0.523		22.393		175.62		339.115		1827	5	1	1	93.7		FALSE	0.001	0.001	0.001	0.001	0.001	0.001	0.001	0.001	0.001	0.001	45666	0.001	0.001	0.001	0.001	0.001	0.001	0.001	0.001	0.001	0.001	0.001	0.001	0.001	0.001
721	0.524	0.001	25.021	0.082	195.34	0.64	385.285	0.0001	1826	3.46	1	2	93.7		FALSE	0.001	0.001	0.001	0.001	0.001	0.001	22898	0.001	0.001	0.001	0.001	0.001	0.001	0.001	0.001	0.001	22751	0.001	0.001	0.001	0.001	0.001	0.001	0.001	0.001
722	0.523	0	22.897	0.071	179.5	0.55	342.14	0.0016	1826	3.57	1	2	98.5		FALSE	0.001	0.001	0.001	17208	0.001	0.001	0.001	0.001	0.001	0.001	28440	0.001	0.001	0.001	0.001	0.001	0.001	0.001	0.001	0.001	0.001	0.001	0.001	0.001	0.001
723	0.524	0	24.109	0.054	188.78	0.42	354.232	0.0013	1826	4.26	1	2	99		FALSE	0.001	0.001	0.001	0.001	0.001	0.001	0.001	0.001	7122	0.001	0.001	0.001	0.001	0.001	0.001	38525	0.001	0.001	0.001	0.001	0.001	0.001	0.001	0.001	0.001
724	0.523		17.97		280.69		189.13		1823	5	2	1	66.6		FALSE	0.001	0.001	0.001	0.001	0.001	0.001	45584	0.001	0.001	0.001	0.001	0.001	0.001	0.001	0.001	0.001	0.001	0.001	0.001	0.001	0.001	0.001	0.001	0.001	0.001
725	0.52	0.008	30.375	0.041	234.89	0.32	537.348	0.0027	1818	3.19	1	3	98		FALSE	0.001	0.001	0.001	0.001	0.001	0.001	0.001	0.001	0.001	26404	12081	0.001	0.001	0.001	0.001	0.001	6963	0.001	0.001	0.001	0.001	0.001	0.001	0.001	0.001
726	0.522	0.006	34.689	0.11	267.5	0.85	607.563	0.0012	1818	2.36	1	9	100		FALSE	0.001	13491	1130	684	0.001	0.001	0.001	16489	445	0.001	0.001	5515	0.001	0.001	738	0.001	0.001	5891	0.001	0.001	0.001	0.001	0.001	1058	0.001
727	0.524		24.82		380.96		383.199		1810	5	2	1	89.5		FALSE	0.001	0.001	0.001	0.001	0.001	0.001	0.001	0.001	0.001	0.001	0.001	0.001	0.001	0.001	0.001	45246	0.001	0.001	0.001	0.001	0.001	0.001	0.001	0.001	0.001
728	0.524	0.001	24.884	0.224	194.32	1.75	382.264	0.0012	1804	2.69	1	4	98.6		FALSE	0.001	1923	0.001	18096	0.001	0.001	11889	0.001	0.001	0.001	13196	0.001	0.001	0.001	0.001	0.001	0.001	0.001	0.001	0.001	0.001	0.001	0.001	0.001	0.001
729	0.523		16.833		263.63		175.113		1794	5	2	1	100		FALSE	0.001	0.001	0.001	0.001	0.001	0.001	44853	0.001	0.001	0.001	0.001	0.001	0.001	0.001	0.001	0.001	0.001	0.001	0.001	0.001	0.001	0.001	0.001	0.001	0.001
730	0.523	0	25.768	0.169	200.8	1.32	408.187	0.0029	1786	3.87	1	2	100		FALSE	0.001	0.001	0.001	11628	0.001	0.001	0.001	0.001	0.001	0.001	33030	0.001	0.001	0.001	0.001	0.001	0.001	0.001	0.001	0.001	0.001	0.001	0.001	0.001	0.001
731	0.523		20.411		161.63		269.132		1783	5	1	1	93.7		FALSE	0.001	0.001	0.001	44582	0.001	0.001	0.001	0.001	0.001	0.001	0.001	0.001	0.001	0.001	0.001	0.001	0.001	0.001	0.001	0.001	0.001	0.001	0.001	0.001	0.001
732	0.523	0	30.199	0.192	233.45	1.48	544.309	0.0007	1780	3.54	1	2	99.8		FALSE	0.001	0.001	0.001	17685	0.001	0.001	0.001	0.001	0.001	0.001	26827	0.001	0.001	0.001	0.001	0.001	0.001	0.001	0.001	0.001	0.001	0.001	0.001	0.001	0.001
733	0.521	0.007	28.372	0.119	220.09	0.93	475.331	0.0015	1778	2.59	1	4	96.9		FALSE	0.001	0.001	0.001	5246	0.001	0.001	0.001	0.001	0.001	13175	0.001	0.001	0.001	0.001	0.001	8115	0.001	0.001	0.001	17926	0.001	0.001	0.001	0.001	0.001
734	0.525	0	19.869	0.006	157.97	0.05	248.164	0.0031	1776	4.25	1	2	93.7		FALSE	0.001	0.001	0.001	0.001	0.001	0.001	0.001	0.001	0.001	0.001	0.001	0.001	0.001	0.001	0.001	0.001	37371	0.001	7025	0.001	0.001	0.001	0.001	0.001	0.001
735	0.523		20.837		164.68		281.132		1772	5	1	1	98.2		FALSE	0.001	0.001	0.001	44304	0.001	0.001	0.001	0.001	0.001	0.001	0.001	0.001	0.001	0.001	0.001	0.001	0.001	0.001	0.001	0.001	0.001	0.001	0.001	0.001	0.001
736	0.524	0.002	18.364	0.117	146.97	0.93	219.116	0.0012	1770	3.6	1	2	96.5		FALSE	0.001	16134	0.001	0.001	0.001	0.001	0.001	0.001	0.001	0.001	28117	0.001	0.001	0.001	0.001	0.001	0.001	0.001	0.001	0.001	0.001	0.001	0.001	0.001	0.001
737	0.525		26.136		203.46		421.272		1766	5	1	1	93.7		FALSE	0.001	0.001	0.001	0.001	44143	0.001	0.001	0.001	0.001	0.001	0.001	0.001	0.001	0.001	0.001	0.001	0.001	0.001	0.001	0.001	0.001	0.001	0.001	0.001	0.001
738	0.525	0.001	19.011	0.159	151.73	1.27	230.154	0.0021	1762	2.61	1	4	96.5		FALSE	0.001	0.001	0.001	0.001	0.001	0.001	0.001	0.001	0.001	0.001	0.001	0.001	11487	13570	0.001	0.001	2786	0.001	16206	0.001	0.001	0.001	0.001	0.001	0.001
739	0.523		21.811		172.85		265.271		1757	5	1	1	93.7		FALSE	0.001	0.001	0.001	0.001	0.001	0.001	43935	0.001	0.001	0.001	0.001	0.001	0.001	0.001	0.001	0.001	0.001	0.001	0.001	0.001	0.001	0.001	0.001	0.001	0.001
740	0.525	0.001	26.905	0.001	208.97	0.01	455.274	0.0039	1757	4.84	1	2	87		FALSE	0.001	0.001	0.001	0.001	42537	0.001	0.001	0.001	0.001	0.001	0.001	0.001	0.001	0.001	0.001	0.001	0.001	0.001	0.001	0.001	1397	0.001	0.001	0.001	0.001
741	0.525		19.037		151.77		235.132		1755	5	1	1	99.5		FALSE	0.001	0.001	0.001	0.001	43872	0.001	0.001	0.001	0.001	0.001	0.001	0.001	0.001	0.001	0.001	0.001	0.001	0.001	0.001	0.001	0.001	0.001	0.001	0.001	0.001
742	0.523	0	24.951	0.127	194.88	0.99	380.247	0.0008	1754	3.55	1	2	100		FALSE	0.001	0.001	0.001	26613	0.001	0.001	0.001	0.001	0.001	0.001	17237	0.001	0.001	0.001	0.001	0.001	0.001	0.001	0.001	0.001	0.001	0.001	0.001	0.001	0.001
743	0.525	0.001	28.31	0.087	219.73	0.67	466.353	0.0021	1753	4.46	1	2	93.7		FALSE	0.001	0.001	0.001	0.001	0.001	0.001	0.001	0.001	38950	0.001	0.001	0.001	0.001	0.001	0.001	0.001	0.001	0.001	0.001	4869	0.001	0.001	0.001	0.001	0.001
744	0.524	0.001	25.436	0.187	198.36	1.46	398.293	0.0026	1743	4.5	1	2	100		FALSE	0.001	0.001	0.001	0.001	0.001	0.001	39165	0.001	0.001	0.001	0.001	0.001	0.001	0.001	0.001	4403	0.001	0.001	0.001	0.001	0.001	0.001	0.001	0.001	0.001
745	0.523		29.14		225.98		481.315		1743	5	1	1	99.8		FALSE	0.001	0.001	0.001	0.001	0.001	0.001	43563	0.001	0.001	0.001	0.001	0.001	0.001	0.001	0.001	0.001	0.001	0.001	0.001	0.001	0.001	0.001	0.001	0.001	0.001
746	0.51		17.029		266.26		183.117		1736	5	2	1	100		FALSE	43398	0.001	0.001	0.001	0.001	0.001	0.001	0.001	0.001	0.001	0.001	0.001	0.001	0.001	0.001	0.001	0.001	0.001	0.001	0.001	0.001	0.001	0.001	0.001	0.001
747	0.523	0	28.04	0.348	217.53	2.7	474.234	0.0029	1733	3.64	1	2	98.2		FALSE	0.001	0.001	0.001	14899	0.001	0.001	0.001	0.001	0.001	0.001	28424	0.001	0.001	0.001	0.001	0.001	0.001	0.001	0.001	0.001	0.001	0.001	0.001	0.001	0.001
748	0.52	0.008	16.09	0.077	131.79	0.63	154.122	0.0003	1733	3.83	1	6	99.5		FALSE	5428	0.001	488	0.001	0.001	0.001	0.001	0.001	0.001	0.001	0.001	0.001	0.001	0.001	0.001	0.001	1212	0.001	33042	0.001	0.001	335	0.001	0.001	2813
749	0.521	0.007	28.145	0.272	219.31	2.12	409.284	0.001	1730	4.34	1	4	82.4		FALSE	0.001	0.001	0.001	0.001	0.001	0.001	0.001	0.001	0.001	3936	1040	0.001	0.001	0.001	0.001	0.001	0.001	0.001	37566	696	0.001	0.001	0.001	0.001	0.001
750	0.526		26.265		204.62		411.301		1729	5	1	1	96.5		FALSE	0.001	0.001	0.001	0.001	0.001	0.001	0.001	0.001	0.001	0.001	0.001	0.001	0.001	0.001	0.001	0.001	0.001	0.001	0.001	43234	0.001	0.001	0.001	0.001	0.001
751	0.516	0.008	16.797	0.022	136	0.18	181.1	0.0002	1729	3.21	1	3	97.4		FALSE	0.001	0.001	0.001	0.001	0.001	0.001	0.001	10481	0.001	0.001	0.001	25498	0.001	0.001	0.001	0.001	0.001	7250	0.001	0.001	0.001	0.001	0.001	0.001	0.001
752	0.517	0.01	18.819	0.086	150.42	0.69	224.118	0.0016	1722	4.72	1	2	96.8		FALSE	2386	0.001	0.001	0.001	0.001	0.001	0.001	0.001	0.001	0.001	0.001	0.001	0.001	0.001	0.001	40657	0.001	0.001	0.001	0.001	0.001	0.001	0.001	0.001	0.001
753	0.52	0.008	16.241	0.091	132.9	0.74	156.138	0.0003	1719	2.49	1	6	98.9		FALSE	2429	0.001	0.001	0.001	0.001	0.001	0.001	0.001	0.001	0.001	0.001	0.001	0.001	7288	0.001	0.001	0.001	0.001	13559	16303	0.001	0.001	1211	2190	0.001
754	0.523	0.005	16.753	0.111	135.8	0.9	178.123	0.0007	1717	1.92	1	9	97.6		FALSE	10808	0.001	1236	0.001	0.001	0.001	0.001	0.001	1659	0.001	0.001	0.001	3139	5032	480	0.001	0.001	0.001	8491	10139	0.001	1941	0.001	0.001	0.001
755	0.526		29.544		228.58		526.238		1716	5	1	1	93.7		FALSE	0.001	0.001	0.001	0.001	0.001	42893	0.001	0.001	0.001	0.001	0.001	0.001	0.001	0.001	0.001	0.001	0.001	0.001	0.001	0.001	0.001	0.001	0.001	0.001	0.001
756	0.526	0	17.147	0.099	138.49	0.8	188.107	0.0016	1715	4.91	1	2	86.5		FALSE	0.001	0.001	0.001	0.001	0.001	787	0.001	0.001	0.001	0.001	0.001	0.001	0.001	0.001	0.001	0.001	0.001	0.001	0.001	0.001	0.001	0.001	0.001	42100	0.001
757	0.523		27.273		212.2		429.283		1714	5	1	1	48.6		FALSE	0.001	0.001	0.001	0.001	0.001	0.001	42848	0.001	0.001	0.001	0.001	0.001	0.001	0.001	0.001	0.001	0.001	0.001	0.001	0.001	0.001	0.001	0.001	0.001	0.001
758	0.522	0.006	24.508	0.262	192.02	2.06	348.277	0.0013	1713	2.65	1	5	99.4		FALSE	0.001	0.001	0.001	0.001	792	0.001	0.001	0.001	0.001	0.001	941	0.001	0.001	0.001	14448	0.001	0.001	0.001	0.001	0.001	0.001	14622	0.001	0.001	12027
759	0.525	0.001	23.76	0.026	186.16	0.21	348.232	0.002	1710	3.12	1	3	52.5		FALSE	0.001	4941	0.001	0.001	0.001	0.001	0.001	0.001	0.001	0.001	0.001	0.001	0.001	21733	0.001	0.001	0.001	0.001	16071	0.001	0.001	0.001	0.001	0.001	0.001
760	0.523	0	30.991	0.147	239.31	1.14	570.325	0.0006	1699	3.54	1	2	99.4		FALSE	0.001	0.001	0.001	16978	0.001	0.001	0.001	0.001	0.001	0.001	25498	0.001	0.001	0.001	0.001	0.001	0.001	0.001	0.001	0.001	0.001	0.001	0.001	0.001	0.001
761	0.525	0.001	21.327	0.124	168.53	0.98	282.194	0.0003	1698	3.18	1	3	99.7		FALSE	0.001	0.001	0.001	0.001	0.001	0.001	0.001	0.001	19673	0.001	0.001	0.001	19329	0.001	0.001	0.001	0.001	0.001	0.001	0.001	0.001	3455	0.001	0.001	0.001
762	0.525		27.004		210.14		426.301		1695	5	1	1	52.5		FALSE	0.001	0.001	0.001	0.001	0.001	0.001	0.001	0.001	0.001	0.001	0.001	0.001	0.001	0.001	0.001	0.001	0.001	0.001	42375	0.001	0.001	0.001	0.001	0.001	0.001
763	0.525		26.015		203.16		382.279		1691	5	1	1	91.8		FALSE	0.001	0.001	0.001	0.001	0.001	0.001	0.001	0.001	0.001	0.001	0.001	0.001	0.001	0.001	0.001	0.001	0.001	0.001	42280	0.001	0.001	0.001	0.001	0.001	0.001
764	0.525	0.001	30.529	0.12	236.14	0.93	531.394	0.0019	1687	2.73	1	5	93.7		FALSE	0.001	0.001	0.001	0.001	0.001	0.001	0.001	0.001	21575	0.001	0.001	0.001	0.001	4626	3739	0.001	0.001	0.001	0.001	4637	0.001	7601	0.001	0.001	0.001
765	0.523	0	28.463	0.318	220.67	2.46	486.234	0.0035	1683	3.58	1	2	100		FALSE	0.001	0.001	0.001	15811	0.001	0.001	0.001	0.001	0.001	0.001	26274	0.001	0.001	0.001	0.001	0.001	0.001	0.001	0.001	0.001	0.001	0.001	0.001	0.001	0.001
766	0.522	0.007	27.673	0.177	214.91	1.37	457.286	0.0019	1680	2.82	1	5	97.5		FALSE	0.001	0.001	9221	0.001	0.001	0.001	0.001	368	0.001	10830	20126	0.001	0.001	0.001	0.001	0.001	0.001	0.001	0.001	0.001	1449	0.001	0.001	0.001	0.001
767	0.525		20.96		323.9		274.215		1674	5	2	1	99.9		FALSE	0.001	0.001	0.001	0.001	0.001	0.001	0.001	0.001	0.001	0.001	0.001	0.001	0.001	0.001	0.001	0.001	0.001	0.001	41857	0.001	0.001	0.001	0.001	0.001	0.001
768	0.522	0.006	17.496	0.141	141.51	1.14	184.169	0.0001	1672	3.39	1	6	100		FALSE	0.001	0.001	0.001	0.001	0.001	0.001	1439	0.001	0.001	0.001	0.001	0.001	3970	4629	0.001	0.001	985	0.001	28223	0.001	0.001	0.001	0.001	0.001	2559
769	0.523	0	20.872	0.015	164.44	0.12	302.108	0.0008	1672	3.51	1	2	100		FALSE	0.001	0.001	0.001	17432	0.001	0.001	0.001	0.001	0.001	0.001	24357	0.001	0.001	0.001	0.001	0.001	0.001	0.001	0.001	0.001	0.001	0.001	0.001	0.001	0.001
770	0.523	0	26.724	0.337	207.85	2.62	434.203	0.0034	1670	3.73	1	2	99.9		FALSE	0.001	0.001	0.001	12772	0.001	0.001	0.001	0.001	0.001	0.001	28987	0.001	0.001	0.001	0.001	0.001	0.001	0.001	0.001	0.001	0.001	0.001	0.001	0.001	0.001
771	0.523		21.315		168.35		285.163		1670	5	1	1	93.7		FALSE	0.001	0.001	0.001	41750	0.001	0.001	0.001	0.001	0.001	0.001	0.001	0.001	0.001	0.001	0.001	0.001	0.001	0.001	0.001	0.001	0.001	0.001	0.001	0.001	0.001
772	0.522	0.006	14.627	0.061	126.01	0.53	91.0544	0.0004	1669	1.07	1	21	100		FALSE	2371	0.001	1208	458	784	784	2410	981	5742	0.001	232	1429	6373	1629	1958	0.001	614	0.001	667	2784	4513	1000	683	4134	976
773	0.525	0.001	17.486	0.137	141.04	1.11	192.138	0.0012	1666	2.77	1	7	99.9		FALSE	0.001	0.001	1979	0.001	0.001	0.001	0.001	0.001	515	0.001	0.001	0.001	0.001	0.001	0.001	0.001	1345	0.001	20967	10596	0.001	1589	0.001	4658	0.001
774	0.524	0.001	21.625	0.005	169.84	0.04	326.108	0.0017	1665	3.44	1	3	93.7		FALSE	0.001	0.001	3771	11065	0.001	0.001	0.001	0.001	0.001	0.001	26797	0.001	0.001	0.001	0.001	0.001	0.001	0.001	0.001	0.001	0.001	0.001	0.001	0.001	0.001
775	0.523	0	24.913	0.214	382.37	3.28	384.278	0.0016	1663	4.09	2	2	100		FALSE	0.001	0.001	0.001	0.001	0.001	0.001	33366	0.001	0.001	0.001	8216	0.001	0.001	0.001	0.001	0.001	0.001	0.001	0.001	0.001	0.001	0.001	0.001	0.001	0.001
776	0.526		18.361		146.83		222.148		1661	5	1	1	96.5		FALSE	0.001	0.001	0.001	0.001	0.001	0.001	0.001	0.001	0.001	0.001	0.001	0.001	41525	0.001	0.001	0.001	0.001	0.001	0.001	0.001	0.001	0.001	0.001	0.001	0.001
777	0.521	0.006	29.802	0.305	230.62	2.36	522.323	0.0042	1661	3.03	1	4	100		FALSE	0.001	0.001	5704	15449	0.001	0.001	0.001	0.001	0.001	0.001	20126	0.001	0.001	0.001	0.001	0.001	0.001	234	0.001	0.001	0.001	0.001	0.001	0.001	0.001
778	0.517	0.009	30.163	0.169	233.29	1.31	533.318	0.0043	1656	3.47	1	2	100		FALSE	0.001	0.001	0.001	0.001	0.001	0.001	0.001	0.001	0.001	19079	22316	0.001	0.001	0.001	0.001	0.001	0.001	0.001	0.001	0.001	0.001	0.001	0.001	0.001	0.001
779	0.524	0.002	26.207	0.14	204.11	1.09	415.242	0.0046	1655	3.74	1	2	93.7		FALSE	0.001	0.001	12524	0.001	0.001	0.001	0.001	0.001	0.001	0.001	28844	0.001	0.001	0.001	0.001	0.001	0.001	0.001	0.001	0.001	0.001	0.001	0.001	0.001	0.001
780	0.526		27.699		215.09		459.275		1651	5	1	1	97.7		FALSE	0.001	0.001	0.001	0.001	0.001	41276	0.001	0.001	0.001	0.001	0.001	0.001	0.001	0.001	0.001	0.001	0.001	0.001	0.001	0.001	0.001	0.001	0.001	0.001	0.001
781	0.52	0.008	30.089	0.194	232.78	1.5	527.365	0.0014	1649	3.11	1	3	98.4		FALSE	5419	0.001	0.001	0.001	0.001	0.001	0.001	0.001	14057	0.001	0.001	0.001	21759	0.001	0.001	0.001	0.001	0.001	0.001	0.001	0.001	0.001	0.001	0.001	0.001
782	0.525		22.554		347.3		322.216		1647	5	2	1	99.4		FALSE	0.001	0.001	0.001	0.001	0.001	0.001	0.001	0.001	0.001	0.001	0.001	0.001	0.001	0.001	0.001	0.001	0.001	0.001	41178	0.001	0.001	0.001	0.001	0.001	0.001
783	0.524		25.178		196.37		397.214		1647	5	1	1	80		FALSE	0.001	0.001	0.001	0.001	0.001	0.001	0.001	0.001	0.001	0.001	0.001	0.001	0.001	0.001	0.001	41176	0.001	0.001	0.001	0.001	0.001	0.001	0.001	0.001	0.001
784	0.522	0.005	15.153	0.092	124.23	0.75	152.062	0.0006	1647	2.41	1	6	98.8		FALSE	0.001	0.001	9944	12018	0.001	0.001	0.001	0.001	0.001	0.001	4121	0.001	0.001	1289	0.001	0.001	0.001	219	0.001	0.001	0.001	13583	0.001	0.001	0.001
785	0.523		21.736		171.4		296.154		1644	5	1	1	100		FALSE	0.001	0.001	0.001	0.001	0.001	0.001	0.001	0.001	0.001	0.001	41109	0.001	0.001	0.001	0.001	0.001	0.001	0.001	0.001	0.001	0.001	0.001	0.001	0.001	0.001
786	0.523	0	25.201	0.076	196.6	0.59	394.172	0.0035	1643	3.78	1	2	100		FALSE	0.001	0.001	0.001	11836	0.001	0.001	0.001	0.001	0.001	0.001	29249	0.001	0.001	0.001	0.001	0.001	0.001	0.001	0.001	0.001	0.001	0.001	0.001	0.001	0.001
787	0.525	0.001	27.358	0.075	212.58	0.58	448.309	0.0012	1642	2.96	1	3	99.2		FALSE	0.001	0.001	9382	0.001	0.001	0.001	0.001	0.001	0.001	0.001	0.001	0.001	0.001	0.001	0.001	11045	0.001	0.001	0.001	20635	0.001	0.001	0.001	0.001	0.001
788	0.526		34.493		266.91		525.415		1639	5	1	1	93.7		FALSE	0.001	0.001	0.001	0.001	0.001	0.001	0.001	0.001	0.001	0.001	0.001	0.001	0.001	0.001	0.001	0.001	0.001	0.001	0.001	0.001	0.001	40972	0.001	0.001	0.001
789	0.521	0.007	22.981	0.248	180.59	1.95	322.261	0.002	1635	2.67	1	8	99.8		FALSE	0.001	307	0.001	0.001	0.001	0.001	20241	614	7258	1725	1678	0.001	0.001	0.001	0.001	0.001	0.001	0.001	0.001	0.001	7337	0.001	1707	0.001	0.001
790	0.516	0.008	29.647	0.267	230.02	2.07	473.316	0.0013	1633	3.99	1	3	93.7		FALSE	0.001	0.001	0.001	0.001	0.001	0.001	0.001	0.001	0.001	0.001	0.001	0.001	0.001	0.001	0.001	0.001	0.001	6497	0.001	2098	0.001	0.001	32223	0.001	0.001
791	0.521	0.007	16.937	0.083	136.66	0.67	191.085	0.001	1632	3.56	1	4	97.9		FALSE	0.001	0.001	0.001	0.001	0.001	3828	0.001	0.001	0.001	5636	28698	0.001	0.001	0.001	0.001	0.001	0.001	0.001	0.001	0.001	0.001	2641	0.001	0.001	0.001
792	0.525		26.55		206.44		438.271		1632	5	1	1	100		FALSE	0.001	0.001	0.001	0.001	40797	0.001	0.001	0.001	0.001	0.001	0.001	0.001	0.001	0.001	0.001	0.001	0.001	0.001	0.001	0.001	0.001	0.001	0.001	0.001	0.001
793	0.525	0	21.695	0.15	171.15	1.18	293.188	0.0006	1631	3.64	1	2	96.6		FALSE	0.001	0.001	0.001	0.001	26848	0.001	0.001	0.001	0.001	0.001	0.001	0.001	0.001	0.001	0.001	13933	0.001	0.001	0.001	0.001	0.001	0.001	0.001	0.001	0.001
794	0.526		18.431		147.86		210.148		1627	5	1	1	96.6		FALSE	0.001	0.001	0.001	0.001	0.001	0.001	0.001	0.001	0.001	0.001	0.001	0.001	0.001	0.001	0.001	0.001	0.001	0.001	0.001	0.001	0.001	0.001	0.001	40683	0.001
795	0.518	0.009	34.319	0.028	263.66	0.21	731.412	0.0004	1626	3.78	1	4	100		FALSE	0.001	0.001	0.001	0.001	0.001	0.001	0.001	6079	0.001	0.001	0.001	2049	0.001	0.001	0.001	0.001	0.001	0.001	0.001	0.001	0.001	0.001	30412	2104	0.001
796	0.517	0.01	27.16	0.106	211.08	0.83	445.285	0.0009	1625	3.59	1	2	93.7		FALSE	0.001	0.001	0.001	0.001	0.001	0.001	0.001	0.001	0.001	25682	0.001	0.001	0.001	0.001	0.001	14949	0.001	0.001	0.001	0.001	0.001	0.001	0.001	0.001	0.001
797	0.523		20.961		165.64		282.139		1623	5	1	1	100		FALSE	0.001	0.001	0.001	0.001	0.001	0.001	0.001	0.001	0.001	0.001	40580	0.001	0.001	0.001	0.001	0.001	0.001	0.001	0.001	0.001	0.001	0.001	0.001	0.001	0.001
798	0.524	0.002	27.288	0.287	212	2.23	451.241	0.0045	1622	4.08	1	2	93.7		FALSE	0.001	0.001	8175	0.001	0.001	0.001	0.001	0.001	0.001	0.001	32379	0.001	0.001	0.001	0.001	0.001	0.001	0.001	0.001	0.001	0.001	0.001	0.001	0.001	0.001
799	0.526		23.499		361.4		343.24		1620	5	2	1	72.5		FALSE	0.001	0.001	0.001	0.001	0.001	0.001	0.001	0.001	0.001	0.001	0.001	0.001	0.001	0.001	0.001	0.001	0.001	0.001	0.001	0.001	0.001	40504	0.001	0.001	0.001
800	0.523	0	26.215	0.19	204.09	1.48	420.188	0.0035	1616	3.85	1	2	100		FALSE	0.001	0.001	0.001	10729	0.001	0.001	0.001	0.001	0.001	0.001	29682	0.001	0.001	0.001	0.001	0.001	0.001	0.001	0.001	0.001	0.001	0.001	0.001	0.001	0.001
801	0.523	0.005	15.342	0.082	126.11	0.68	147.08	0.0002	1615	2.22	1	7	100		FALSE	0.001	0.001	0.001	1795	0.001	0.001	0.001	0.001	0.001	0.001	2079	7624	0.001	0.001	7736	15171	2348	0.001	0.001	0.001	0.001	3619	0.001	0.001	0.001
802	0.511		30.417		234.83		575.337		1611	5	1	1	93.7		FALSE	0.001	0.001	0.001	0.001	0.001	0.001	0.001	0.001	0.001	0.001	0.001	0.001	0.001	0.001	0.001	0.001	0.001	0.001	0.001	0.001	0.001	0.001	0.001	0.001	40282
803	0.525	0.001	27.271	0.069	211.93	0.53	446.294	0.001	1608	2.83	1	3	100		FALSE	0.001	0.001	9806	0.001	0.001	0.001	0.001	0.001	0.001	0.001	16474	0.001	0.001	0.001	0.001	0.001	0.001	0.001	0.001	13928	0.001	0.001	0.001	0.001	0.001
804	0.51	0	27.828	0.026	217.12	0.2	393.313	0.0019	1606	4.81	1	2	100		FALSE	38617	0.001	0.001	0.001	0.001	0.001	0.001	0.001	0.001	0.001	0.001	0.001	0.001	0.001	0.001	0.001	0.001	0.001	0.001	0.001	0.001	0.001	0.001	0.001	1523
805	0.523		29.432		228.09		493.315		1602	5	1	1	98.8		FALSE	0.001	0.001	0.001	0.001	0.001	0.001	40040	0.001	0.001	0.001	0.001	0.001	0.001	0.001	0.001	0.001	0.001	0.001	0.001	0.001	0.001	0.001	0.001	0.001	0.001
806	0.518	0.01	32.341	0.013	248.84	0.1	674.343	0.0002	1600	4.31	1	2	93.7		FALSE	0.001	0.001	0.001	0.001	0.001	0.001	0.001	5726	0.001	0.001	0.001	0.001	0.001	0.001	0.001	0.001	0.001	0.001	0.001	0.001	0.001	0.001	34263	0.001	0.001
807	0.523		25.764		201.08		389.263		1593	5	1	1	53.8		FALSE	0.001	0.001	0.001	0.001	0.001	0.001	0.001	0.001	0.001	0.001	0.001	0.001	0.001	39825	0.001	0.001	0.001	0.001	0.001	0.001	0.001	0.001	0.001	0.001	0.001
808	0.525	0	21.819	0.034	171.97	0.27	299.198	0.001	1592	3.5	1	2	93.7		FALSE	0.001	0.001	0.001	0.001	22815	0.001	0.001	0.001	16990	0.001	0.001	0.001	0.001	0.001	0.001	0.001	0.001	0.001	0.001	0.001	0.001	0.001	0.001	0.001	0.001
809	0.519	0.008	22.949	0.076	180.91	0.6	298.24	0.0009	1582	2.34	1	5	100		FALSE	1869	0.001	9367	0.001	0.001	0.001	0.001	0.001	0.001	0.001	0.001	0.001	0.001	0.001	0.001	0.001	13071	0.001	0.001	0.001	0.001	5087	0.001	0.001	10161
810	0.523		21.525		169.76		295.148		1578	5	1	1	93.7		FALSE	0.001	0.001	0.001	39453	0.001	0.001	0.001	0.001	0.001	0.001	0.001	0.001	0.001	0.001	0.001	0.001	0.001	0.001	0.001	0.001	0.001	0.001	0.001	0.001	0.001
811	0.52	0.008	29.53	0.079	228.61	0.62	513.35	0.0023	1575	2.38	1	6	100		FALSE	6394	0.001	0.001	0.001	0.001	0.001	0.001	0.001	0.001	16144	0.001	0.001	0.001	0.001	3120	0.001	6577	0.001	0.001	6620	513	0.001	0.001	0.001	0.001
812	0.526	0	24.197	0.103	189.2	0.8	368.259	0.0046	1568	3.48	1	2	67.6		FALSE	0.001	0.001	0.001	0.001	0.001	0.001	0.001	0.001	0.001	0.001	0.001	0.001	0.001	0.001	0.001	0.001	0.001	0.001	17459	0.001	0.001	21731	0.001	0.001	0.001
813	0.525	0.001	20.68	0.058	163.55	0.46	277.122	0.0003	1567	4.64	1	2	95.6		FALSE	0.001	0.001	0.001	0.001	0.001	2816	0.001	0.001	0.001	0.001	0.001	0.001	0.001	0.001	0.001	36366	0.001	0.001	0.001	0.001	0.001	0.001	0.001	0.001	0.001
814	0.521	0.007	16.41	0.033	133.44	0.27	170.108	0.0009	1565	2.87	1	4	97		FALSE	0.001	0.001	0.001	0.001	3726	0.001	0.001	0.001	0.001	0.001	0.001	0.001	0.001	20375	0.001	0.001	0.001	0.001	0.001	0.001	0.001	0.001	0.001	8953	6065
815	0.526		23.499		183.74		368.16		1562	5	1	1	52.5		FALSE	0.001	0.001	0.001	0.001	0.001	39059	0.001	0.001	0.001	0.001	0.001	0.001	0.001	0.001	0.001	0.001	0.001	0.001	0.001	0.001	0.001	0.001	0.001	0.001	0.001
816	0.523		24.297		189.93		371.268		1558	5	1	1	93.7		FALSE	0.001	0.001	0.001	0.001	0.001	0.001	38947	0.001	0.001	0.001	0.001	0.001	0.001	0.001	0.001	0.001	0.001	0.001	0.001	0.001	0.001	0.001	0.001	0.001	0.001
817	0.525	0.001	19.753	0.066	158.3	0.53	214.252	0.0006	1553	4.63	1	4	100		FALSE	0.001	0.001	0.001	0.001	0.001	0.001	35985	0.001	0.001	0.001	0.001	0.001	0.001	0.001	0.001	0.001	0.001	0.001	0.001	0.001	1771	479	0.001	589	0.001
818	0.523		20.122		159.37		268.123		1548	5	1	1	100		FALSE	0.001	0.001	0.001	0.001	0.001	0.001	0.001	0.001	0.001	0.001	38712	0.001	0.001	0.001	0.001	0.001	0.001	0.001	0.001	0.001	0.001	0.001	0.001	0.001	0.001
819	0.52	0.007	14.159	0.07	119.57	0.6	109.101	0.0004	1544	1.27	1	19	100		FALSE	800	0.001	1098	0.001	1522	0.001	5585	0.001	1868	341	175	918	1805	803	2261	1151	0.001	1706	0.001	1213	7349	1561	1697	6079	660
820	0.521	0.007	16.99	0.048	137.37	0.38	185.096	0.001	1543	1.73	1	8	100		FALSE	1996	0.001	0.001	0.001	6874	0.001	0.001	0.001	0.001	1955	2085	0.001	0.001	0.001	0.001	8684	0.001	0.001	0.001	5326	5464	0.001	0.001	6184	0.001
821	0.515	0.008	18.421	0.193	148.13	1.55	202.133	0.0014	1542	3.33	1	4	99.7		FALSE	5039	0.001	0.001	0.001	0.001	0.001	0.001	0.001	0.001	957	0.001	0.001	0.001	0.001	0.001	0.001	0.001	8074	0.001	0.001	24492	0.001	0.001	0.001	0.001
822	0.521	0.007	33.429	0.152	258.2	1.18	565.564	0.0014	1542	1.81	1	15	100		FALSE	0.001	3588	1431	0.001	1118	0.001	548	0.001	840	1678	0.001	9202	359	0.001	0.001	475	349	11136	0.001	924	2712	0.001	1598	2597	0.001
823	0.521	0.007	15.096	0.084	124.3	0.7	144.056	0.0005	1542	1.71	1	11	99.4		FALSE	2822	0.001	710	0.001	0.001	0.001	5694	2662	3137	0.001	1781	3311	2572	0.001	0.001	0.001	0.001	0.001	1398	0.001	11778	0.001	2680	0.001	0.001
824	0.523	0	18.967	0.092	151.96	0.73	215.144	0.0014	1541	4.83	1	2	91.4		FALSE	0.001	0.001	0.001	0.001	0.001	0.001	37210	0.001	0.001	0.001	1306	0.001	0.001	0.001	0.001	0.001	0.001	0.001	0.001	0.001	0.001	0.001	0.001	0.001	0.001
825	0.516	0.009	27.332	0.047	212.39	0.36	447.303	0.0022	1540	3.73	1	3	99.4		FALSE	9789	0.001	0.001	0.001	0.001	0.001	0.001	0.001	0.001	27456	0.001	0.001	0.001	0.001	0.001	0.001	0.001	0.001	0.001	0.001	1267	0.001	0.001	0.001	0.001
826	0.524	0.001	30.243	0.094	233.95	0.73	529.379	0.0019	1538	2.99	1	4	93.7		FALSE	0.001	0.001	0.001	0.001	0.001	0.001	0.001	0.001	21334	0.001	3474	0.001	0.001	8571	5062	0.001	0.001	0.001	0.001	0.001	0.001	0.001	0.001	0.001	0.001
827	0.515	0.007	20.77	0.161	164.78	1.28	259.203	0.0008	1534	4.31	1	3	93.7		FALSE	0.001	0.001	0.001	0.001	0.001	0.001	33056	0.001	0.001	0.001	0.001	2053	0.001	0.001	0.001	0.001	0.001	0.001	0.001	0.001	0.001	0.001	3235	0.001	0.001
828	0.521	0.007	21.589	0.144	171.22	1.14	261.231	0.0009	1530	3.36	1	4	82.4		FALSE	7931	0.001	0.001	0.001	0.001	0.001	0.001	0.001	0.001	0.001	0.001	0.001	0.001	4597	0.001	0.001	24636	0.001	0.001	0.001	0.001	1078	0.001	0.001	0.001
829	0.523	0	28.83	0.277	223.34	2.15	500.249	0.0027	1525	3.63	1	2	100		FALSE	0.001	0.001	0.001	13213	0.001	0.001	0.001	0.001	0.001	0.001	24915	0.001	0.001	0.001	0.001	0.001	0.001	0.001	0.001	0.001	0.001	0.001	0.001	0.001	0.001
830	0.52	0.008	22.848	0.035	178.59	0.27	371.099	0.0013	1524	3.68	1	7	100		FALSE	0.001	1341	0.001	0.001	0.001	0.001	0.001	2405	0.001	0.001	0.001	613	0.001	0.001	0.001	0.001	0.001	509	0.001	0.001	960	0.001	28040	4240	0.001
831	0.521	0.007	17.252	0.069	139.9	0.56	177.163	0.001	1522	2.13	1	7	100		FALSE	0.001	0.001	699	0.001	0.001	0.001	7724	3936	0.001	0.001	689	9323	0.001	0.001	0.001	0.001	0.001	0.001	0.001	0.001	11370	0.001	4317	0.001	0.001
832	0.526		24.034		369.56		347.27		1521	5	2	1	93.7		FALSE	0.001	0.001	0.001	0.001	0.001	0.001	0.001	0.001	0.001	0.001	0.001	0.001	0.001	0.001	0.001	0.001	0.001	0.001	0.001	38031	0.001	0.001	0.001	0.001	0.001
833	0.521	0.007	17.06	0.126	138.18	1.02	180.137	0.001	1521	2.65	1	8	100		FALSE	5170	0.001	0.001	0.001	0.001	0.001	1374	0.001	0.001	0.001	0.001	0.001	3883	7215	606	0.001	465	0.001	18734	0.001	0.001	0.001	0.001	0.001	570
834	0.52	0.007	25.586	0.084	200.63	0.66	341.305	0.0009	1519	2.73	1	6	100		FALSE	0.001	10565	0.001	602	0.001	0.001	0.001	0.001	0.001	0.001	0.001	4370	0.001	0.001	461	0.001	0.001	0.001	0.001	0.001	4044	0.001	17924	0.001	0.001
835	0.518	0.009	24.809	0.071	192.8	0.55	445.119	0.0022	1518	4.72	1	4	100		FALSE	0.001	906	0.001	0.001	0.001	0.001	0.001	0.001	0.001	0.001	0.001	805	0.001	0.001	0.001	0.001	0.001	0.001	0.001	0.001	0.001	0.001	35886	360	0.001
836	0.51		24.367		374.43		359.272		1516	5	2	1	93.7		FALSE	37898	0.001	0.001	0.001	0.001	0.001	0.001	0.001	0.001	0.001	0.001	0.001	0.001	0.001	0.001	0.001	0.001	0.001	0.001	0.001	0.001	0.001	0.001	0.001	0.001
837	0.526		23.284		183.26		310.24		1513	5	1	1	99.9		FALSE	0.001	0.001	37815	0.001	0.001	0.001	0.001	0.001	0.001	0.001	0.001	0.001	0.001	0.001	0.001	0.001	0.001	0.001	0.001	0.001	0.001	0.001	0.001	0.001	0.001
838	0.525	0.001	22.883	0.003	179.75	0.02	325.195	0.002	1504	3.47	1	2	93.7		FALSE	0.001	0.001	17599	0.001	0.001	0.001	0.001	0.001	0.001	0.001	0.001	0.001	0.001	0.001	0.001	19997	0.001	0.001	0.001	0.001	0.001	0.001	0.001	0.001	0.001
839	0.524	0.002	27.547	0.238	214.62	1.85	411.3	0.0029	1503	4.72	1	2	67.6		FALSE	0.001	0.001	0.001	0.001	0.001	0.001	2060	0.001	0.001	0.001	0.001	0.001	0.001	0.001	0.001	0.001	0.001	0.001	35524	0.001	0.001	0.001	0.001	0.001	0.001
840	0.525	0.001	29.481	0.14	228.18	1.09	518.296	0.0024	1503	4.08	1	3	93.7		FALSE	0.001	0.001	6027	0.001	0.001	0.001	0.001	0.001	0.001	0.001	30376	0.001	0.001	0.001	0.001	0.001	0.001	0.001	0.001	0.001	1167	0.001	0.001	0.001	0.001
841	0.526	0.001	18.516	0.044	148.3	0.35	216.138	0.0003	1500	4.28	1	2	98.2		FALSE	0.001	0.001	0.001	0.001	0.001	0.001	0.001	0.001	0.001	0.001	0.001	0.001	0.001	0.001	0.001	0.001	0.001	0.001	5679	0.001	0.001	0.001	0.001	31825	0.001
842	0.525	0.001	25.534	0.371	206.23	3	189.128	0.0019	1500	4.8	1	3	72.8		FALSE	0.001	0.001	0.001	0.001	1129	0.001	36013	0.001	0.001	0.001	0.001	0.001	0.001	0.001	0.001	0.001	0.001	0.001	0.001	0.001	0.001	347	0.001	0.001	0.001
843	0.522	0.006	27.291	0.282	212.2	2.19	438.323	0.0007	1498	2.51	1	5	94.8		FALSE	0.001	0.001	4650	2589	0.001	0.001	0.001	0.001	0.001	9844	4528	0.001	0.001	0.001	0.001	0.001	0.001	0.001	0.001	15841	0.001	0.001	0.001	0.001	0.001
844	0.525	0.001	21.484	0.087	169.63	0.69	287.197	0.001	1495	4.09	1	2	93.7		FALSE	0.001	0.001	0.001	0.001	7403	0.001	0.001	0.001	0.001	0.001	0.001	0.001	0.001	0.001	0.001	0.001	0.001	0.001	0.001	0.001	0.001	29978	0.001	0.001	0.001
845	0.52	0.007	21.348	0.176	177.38	1.46	130.077	0.0005	1493	2.8	1	11	99.5		FALSE	1682	273	0.001	0.001	0.001	0.001	0.001	240	18019	368	243	0.001	11857	0.001	1427	0.001	0.001	0.001	0.001	0.001	0.001	728	530	0.001	1965
846	0.518	0.01	27.807	0.163	216.19	1.27	440.305	0.0027	1490	4.54	1	2	78.4		FALSE	0.001	0.001	0.001	0.001	0.001	0.001	0.001	0.001	0.001	0.001	0.001	3429	0.001	0.001	0.001	0.001	0.001	0.001	33832	0.001	0.001	0.001	0.001	0.001	0.001
847	0.522	0.006	23.896	0.191	191.29	1.53	219.116	0.0013	1487	4.44	1	5	91.6		FALSE	0.001	0.001	868	708	0.001	33117	0.001	0.001	0.001	706	0.001	0.001	0.001	0.001	0.001	1787	0.001	0.001	0.001	0.001	0.001	0.001	0.001	0.001	0.001
848	0.526		23.88		186.83		362.179		1487	5	1	1	82.4		FALSE	0.001	0.001	0.001	0.001	0.001	37184	0.001	0.001	0.001	0.001	0.001	0.001	0.001	0.001	0.001	0.001	0.001	0.001	0.001	0.001	0.001	0.001	0.001	0.001	0.001
849	0.524		20.172		159.94		262.095		1487	5	1	1	90.3		FALSE	0.001	0.001	0.001	0.001	0.001	0.001	0.001	0.001	0.001	0.001	0.001	0.001	0.001	0.001	0.001	37176	0.001	0.001	0.001	0.001	0.001	0.001	0.001	0.001	0.001
850	0.526		26.518		206.42		422.268		1480	5	1	1	99.3		FALSE	0.001	0.001	0.001	0.001	0.001	37005	0.001	0.001	0.001	0.001	0.001	0.001	0.001	0.001	0.001	0.001	0.001	0.001	0.001	0.001	0.001	0.001	0.001	0.001	0.001
851	0.525		23.388		183.03		359.184		1477	5	1	1	94.9		FALSE	0.001	0.001	0.001	0.001	36937	0.001	0.001	0.001	0.001	0.001	0.001	0.001	0.001	0.001	0.001	0.001	0.001	0.001	0.001	0.001	0.001	0.001	0.001	0.001	0.001
852	0.516	0.008	21.138	0.012	167.7	0.09	259.168	0.0003	1477	3.04	1	3	100		FALSE	0.001	0.001	0.001	0.001	0.001	0.001	0.001	4859	0.001	0.001	0.001	0.001	0.001	0.001	0.001	0.001	0.001	16938	0.001	0.001	0.001	0.001	15138	0.001	0.001
853	0.523	0	24.511	0.012	191.45	0.09	380.157	0.0037	1476	3.93	1	2	98.7		FALSE	0.001	0.001	0.001	8930	0.001	0.001	0.001	0.001	0.001	0.001	27962	0.001	0.001	0.001	0.001	0.001	0.001	0.001	0.001	0.001	0.001	0.001	0.001	0.001	0.001
854	0.525	0.001	28.943	0.255	224.15	1.97	506.295	0.0018	1470	3.94	1	3	94.3		FALSE	0.001	0.001	6942	0.001	0.001	0.001	0.001	0.001	0.001	0.001	28463	0.001	0.001	0.001	0.001	0.001	0.001	0.001	0.001	0.001	1343	0.001	0.001	0.001	0.001
855	0.525	0.001	18.824	0.17	149.87	1.36	241.1	0.0007	1468	2.67	1	4	96.5		FALSE	0.001	0.001	6407	0.001	0.001	4041	0.001	0.001	0.001	0.001	16352	0.001	0.001	0.001	0.001	0.001	0.001	0.001	0.001	0.001	9895	0.001	0.001	0.001	0.001
856	0.511		19.135		152.62		233.131		1467	5	1	1	62.7		FALSE	0.001	0.001	0.001	0.001	0.001	0.001	0.001	0.001	0.001	0.001	0.001	36671	0.001	0.001	0.001	0.001	0.001	0.001	0.001	0.001	0.001	0.001	0.001	0.001	0.001
857	0.525		27.111		210.39		469.258		1464	5	1	1	52.3		FALSE	0.001	0.001	0.001	0.001	36609	0.001	0.001	0.001	0.001	0.001	0.001	0.001	0.001	0.001	0.001	0.001	0.001	0.001	0.001	0.001	0.001	0.001	0.001	0.001	0.001
858	0.525		22.993		180.48		331.224		1458	5	1	1	99.5		FALSE	0.001	0.001	0.001	0.001	36461	0.001	0.001	0.001	0.001	0.001	0.001	0.001	0.001	0.001	0.001	0.001	0.001	0.001	0.001	0.001	0.001	0.001	0.001	0.001	0.001
859	0.521	0.007	28.643	0.199	222.16	1.54	478.353	0.0018	1455	2.51	1	4	96.7		FALSE	0.001	0.001	0.001	0.001	0.001	0.001	8658	0.001	0.001	0.001	0.001	0.001	0.001	9535	0.001	0.001	0.001	0.001	0.001	0.001	0.001	13674	0.001	0.001	4518
860	0.525	0.001	20.382	0.225	161.13	1.78	279.099	0.0034	1454	3.36	1	3	97.9		FALSE	0.001	0.001	0.001	0.001	0.001	16342	0.001	0.001	1100	0.001	0.001	0.001	0.001	0.001	0.001	18909	0.001	0.001	0.001	0.001	0.001	0.001	0.001	0.001	0.001
861	0.525	0.001	20.011	0.138	158.76	1.1	259.113	0.0025	1452	4.1	1	2	82.4		FALSE	0.001	0.001	0.001	0.001	0.001	0.001	0.001	0.001	0.001	0.001	0.001	0.001	0.001	0.001	0.001	29157	0.001	0.001	0.001	0.001	0.001	7135	0.001	0.001	0.001
862	0.523	0	27.158	0.345	211.05	2.68	446.203	0.0036	1441	3.9	1	2	96.3		FALSE	0.001	0.001	0.001	9061	0.001	0.001	0.001	0.001	0.001	0.001	26958	0.001	0.001	0.001	0.001	0.001	0.001	0.001	0.001	0.001	0.001	0.001	0.001	0.001	0.001
863	0.525	0.001	28.317	0.234	219.78	1.82	467.361	0.0028	1439	4.29	1	3	100		FALSE	0.001	0.001	2341	0.001	0.001	0.001	0.001	0.001	0.001	0.001	0.001	0.001	30845	2788	0.001	0.001	0.001	0.001	0.001	0.001	0.001	0.001	0.001	0.001	0.001
864	0.523		30.037		232.5		517.315		1437	5	1	1	98.5		FALSE	0.001	0.001	0.001	0.001	0.001	0.001	35925	0.001	0.001	0.001	0.001	0.001	0.001	0.001	0.001	0.001	0.001	0.001	0.001	0.001	0.001	0.001	0.001	0.001	0.001
865	0.524		19.149		152.66		235.111		1435	5	1	1	83.4		FALSE	0.001	0.001	0.001	0.001	0.001	0.001	0.001	0.001	0.001	0.001	0.001	0.001	0.001	0.001	0.001	35885	0.001	0.001	0.001	0.001	0.001	0.001	0.001	0.001	0.001
866	0.52	0.008	24.771	0.075	193.51	0.59	378.234	0.002	1435	4.47	1	3	93.7		FALSE	0.001	0.001	0.001	32102	0.001	0.001	0.001	0.001	0.001	0.001	0.001	0.001	0.001	0.001	0.001	0.001	0.001	815	0.001	0.001	2953	0.001	0.001	0.001	0.001
867	0.523	0.005	13.117	0.059	112.69	0.51	93.0696	0.0003	1434	1.22	1	13	100		FALSE	0.001	0.001	0.001	0.001	2655	0.001	4188	903	2559	0.001	0.001	0.001	2757	0.001	4133	1922	0.001	694	0.001	3234	5189	2563	614	4437	0.001
868	0.524		20.356		161.29		266.125		1433	5	1	1	88.2		FALSE	0.001	0.001	0.001	0.001	0.001	0.001	0.001	0.001	0.001	0.001	0.001	0.001	0.001	0.001	0.001	35831	0.001	0.001	0.001	0.001	0.001	0.001	0.001	0.001	0.001
869	0.524	0.001	28.914	0.145	224.11	1.13	490.355	0.0013	1430	2.49	1	4	100		FALSE	0.001	0.001	0.001	0.001	0.001	0.001	9916	0.001	0.001	0.001	4478	0.001	0.001	0.001	8547	0.001	0.001	0.001	0.001	12810	0.001	0.001	0.001	0.001	0.001
870	0.526	0	22.377	0.274	176.13	2.16	309.255	0.0019	1427	3.59	1	3	91.2		FALSE	0.001	0.001	2781	0.001	0.001	0.001	0.001	0.001	0.001	0.001	0.001	0.001	0.001	0.001	24526	0.001	0.001	0.001	0.001	8366	0.001	0.001	0.001	0.001	0.001
871	0.526		30.095		232.68		541.261		1422	5	1	1	99.9		FALSE	0.001	0.001	0.001	0.001	0.001	35561	0.001	0.001	0.001	0.001	0.001	0.001	0.001	0.001	0.001	0.001	0.001	0.001	0.001	0.001	0.001	0.001	0.001	0.001	0.001
872	0.525		27.238		211.34		471.273		1417	5	1	1	93.7		FALSE	0.001	0.001	0.001	0.001	35413	0.001	0.001	0.001	0.001	0.001	0.001	0.001	0.001	0.001	0.001	0.001	0.001	0.001	0.001	0.001	0.001	0.001	0.001	0.001	0.001
873	0.523		27.48		213.52		449.223		1416	5	1	1	93.7		FALSE	0.001	0.001	0.001	0.001	0.001	0.001	0.001	0.001	0.001	0.001	35406	0.001	0.001	0.001	0.001	0.001	0.001	0.001	0.001	0.001	0.001	0.001	0.001	0.001	0.001
874	0.519	0.007	16.848	0.088	136.32	0.71	183.08	0.001	1415	1.6	1	12	98.3		FALSE	1152	3712	0.001	0.001	1419	0.001	0.001	3991	1268	1521	8401	2883	0.001	0.001	0.001	6952	626	689	0.001	0.001	0.001	0.001	2772	0.001	0.001
875	0.525		26.356		403.69		435.252		1415	5	2	1	52.5		FALSE	0.001	0.001	0.001	0.001	35377	0.001	0.001	0.001	0.001	0.001	0.001	0.001	0.001	0.001	0.001	0.001	0.001	0.001	0.001	0.001	0.001	0.001	0.001	0.001	0.001
876	0.518	0.009	28.789	0.022	222.73	0.17	526.29	0.0006	1410	3.03	1	4	93.7		FALSE	0.001	2200	0.001	0.001	0.001	0.001	0.001	7072	0.001	0.001	0.001	6086	0.001	0.001	0.001	0.001	0.001	0.001	0.001	0.001	0.001	0.001	19888	0.001	0.001
877	0.516	0.009	20.84	0.144	165.4	1.15	257.224	0.0004	1410	3.01	1	3	97.6		FALSE	0.001	0.001	0.001	0.001	0.001	0.001	0.001	0.001	0.001	0.001	0.001	5298	0.001	0.001	0.001	0.001	0.001	16609	0.001	0.001	0.001	0.001	0.001	13331	0.001
878	0.525	0.002	24.199	0.028	189.33	0.22	362.292	0.0028	1409	4.09	1	2	100		FALSE	0.001	0.001	0.001	0.001	0.001	0.001	28198	0.001	0.001	0.001	0.001	0.001	0.001	0.001	0.001	0.001	0.001	0.001	0.001	0.001	0.001	7017	0.001	0.001	0.001
879	0.521	0.009	21.677	0.063	171.27	0.5	283.239	0.0013	1408	3.46	1	3	100		FALSE	0.001	0.001	0.001	0.001	11623	0.001	0.001	0.001	0.001	0.001	0.001	0.001	0.001	0.001	0.001	0.001	0.001	0.001	0.001	0.001	0.001	0.001	1607	21975	0.001
880	0.52	0.008	26.417	0.219	205.79	1.71	412.308	0.0006	1407	3.31	1	3	100		FALSE	0.001	0.001	0.001	0.001	0.001	0.001	0.001	0.001	0.001	0.001	3410	0.001	0.001	0.001	0.001	0.001	0.001	0.001	0.001	21081	0.001	0.001	0.001	0.001	10683
881	0.52	0.006	15.386	0.18	126.62	1.48	145.065	0.0008	1407	2.15	1	10	82.4		FALSE	0.001	0.001	4070	0.001	2457	1918	3878	0.001	0.001	0.001	2136	3669	0.001	729	0.001	14381	0.001	1000	0.001	0.001	0.001	0.001	0.001	0.001	928
882	0.518	0.008	25.334	0.126	197.97	0.99	375.301	0.0009	1406	3.11	1	4	100		FALSE	0.001	0.001	0.001	0.001	0.001	0.001	0.001	0.001	2178	1515	0.001	0.001	0.001	0.001	17621	0.001	0.001	0.001	0.001	0.001	0.001	0.001	0.001	0.001	13842
883	0.526		15.236		125.17		148.088		1406	5	1	1	33.7		FALSE	0.001	0.001	0.001	0.001	0.001	0.001	0.001	0.001	0.001	0.001	0.001	0.001	0.001	0.001	0.001	0.001	0.001	0.001	0.001	0.001	35140	0.001	0.001	0.001	0.001
884	0.518	0.008	26.663	0.03	206.88	0.23	471.236	0.0007	1405	2.74	1	6	100		FALSE	0.001	1845	0.001	0.001	0.001	0.001	0.001	5539	0.001	0.001	0.001	4651	0.001	0.001	0.001	0.001	0.001	2362	0.001	0.001	0.001	0.001	18400	2327	0.001
885	0.522	0.006	36.644	0.047	281.75	0.36	701.407	0.0011	1402	1.96	1	9	100		FALSE	0.001	3872	0.001	0.001	0.001	0.001	1914	5845	1681	0.001	0.001	7512	0.001	0.001	0.001	0.001	0.001	0.001	0.001	1168	929	0.001	10630	1494	0.001
886	0.523		29.73		230.38		495.33		1401	5	1	1	93.4		FALSE	0.001	0.001	0.001	0.001	0.001	0.001	35023	0.001	0.001	0.001	0.001	0.001	0.001	0.001	0.001	0.001	0.001	0.001	0.001	0.001	0.001	0.001	0.001	0.001	0.001
887	0.51		22.527		177.22		313.193		1401	5	1	1	99.7		FALSE	0.001	0.001	0.001	0.001	0.001	0.001	0.001	0.001	0.001	35020	0.001	0.001	0.001	0.001	0.001	0.001	0.001	0.001	0.001	0.001	0.001	0.001	0.001	0.001	0.001
888	0.526		22.66		177.77		336.136		1399	5	1	1	47.4		FALSE	0.001	0.001	0.001	0.001	0.001	34973	0.001	0.001	0.001	0.001	0.001	0.001	0.001	0.001	0.001	0.001	0.001	0.001	0.001	0.001	0.001	0.001	0.001	0.001	0.001
889	0.524	0.001	25.873	0.206	201.74	1.61	400.307	0.0022	1397	2.97	1	3	92.7		FALSE	0.001	0.001	0.001	0.001	0.001	0.001	15952	0.001	0.001	0.001	0.001	0.001	0.001	5769	0.001	0.001	0.001	0.001	0.001	13207	0.001	0.001	0.001	0.001	0.001
890	0.517	0.01	22.29	0.074	176.01	0.58	287.235	0.0016	1391	4.95	1	2	93.7		FALSE	34399	0.001	0.001	0.001	0.001	0.001	0.001	0.001	369	0.001	0.001	0.001	0.001	0.001	0.001	0.001	0.001	0.001	0.001	0.001	0.001	0.001	0.001	0.001	0.001
891	0.52	0.007	21.894	0.243	172.95	1.92	284.246	0.0021	1385	1.92	1	9	100		FALSE	0.001	0.001	1342	0.001	7520	0.001	10055	1758	0.001	0.001	0.001	1439	0.001	0.001	4255	0.001	0.001	533	0.001	0.001	5550	0.001	0.001	0.001	2177
892	0.523		27.465		213.43		447.207		1381	5	1	1	94.2		FALSE	0.001	0.001	0.001	0.001	0.001	0.001	0.001	0.001	0.001	0.001	34526	0.001	0.001	0.001	0.001	0.001	0.001	0.001	0.001	0.001	0.001	0.001	0.001	0.001	0.001
893	0.522	0.006	24.473	0.126	191.49	0.99	361.285	0.0007	1381	3.61	1	5	100		FALSE	0.001	513	0.001	0.001	0.001	0.001	0.001	0.001	3679	3421	2119	0.001	0.001	0.001	0.001	0.001	0.001	0.001	0.001	24783	0.001	0.001	0.001	0.001	0.001
894	0.526		26.906		209.13		443.245		1379	5	1	1	96.5		FALSE	0.001	0.001	0.001	0.001	0.001	34473	0.001	0.001	0.001	0.001	0.001	0.001	0.001	0.001	0.001	0.001	0.001	0.001	0.001	0.001	0.001	0.001	0.001	0.001	0.001
895	0.524	0.002	17.179	0.081	138.56	0.65	192.096	0.0015	1376	3.71	1	2	93.7		FALSE	0.001	23619	0.001	0.001	0.001	0.001	0.001	0.001	0.001	0.001	0.001	0.001	0.001	10780	0.001	0.001	0.001	0.001	0.001	0.001	0.001	0.001	0.001	0.001	0.001
896	0.524	0.001	27.538	0.053	213.85	0.41	458.293	0.0016	1375	3.51	1	2	100		FALSE	0.001	0.001	0.001	20050	0.001	0.001	0.001	0.001	0.001	0.001	0.001	0.001	0.001	0.001	0.001	14335	0.001	0.001	0.001	0.001	0.001	0.001	0.001	0.001	0.001
897	0.526		23.464		183.56		363.128		1374	5	1	1	89.2		FALSE	0.001	0.001	0.001	0.001	0.001	34344	0.001	0.001	0.001	0.001	0.001	0.001	0.001	0.001	0.001	0.001	0.001	0.001	0.001	0.001	0.001	0.001	0.001	0.001	0.001
898	0.52	0.007	31.142	0.198	241.42	1.53	488.338	0.0018	1372	2.33	1	9	97.4		FALSE	3767	354	572	0.001	0.001	0.001	0.001	0.001	0.001	414	0.001	0.001	0.001	7536	1103	0.001	0.001	0.001	14118	0.001	0.001	3737	0.001	0.001	2705
899	0.515	0.007	26.863	0.078	226.18	0.66	113.132	0.0004	1372	3.09	1	4	100		FALSE	0.001	3763	0.001	0.001	0.001	0.001	0.001	0.001	0.001	0.001	0.001	16695	0.001	0.001	0.001	0.001	0.001	228	0.001	0.001	0.001	0.001	13606	0.001	0.001
900	0.525	0.001	28.082	0.091	217.89	0.7	472.309	0.0016	1368	2.82	1	4	100		FALSE	0.001	0.001	7208	0.001	0.001	0.001	0.001	0.001	0.001	0.001	15725	0.001	0.001	0.001	0.001	10222	0.001	0.001	0.001	0.001	1047	0.001	0.001	0.001	0.001
901	0.525	0.002	28.328	0.213	219.55	1.65	492.28	0.0022	1368	3.86	1	3	98.2		FALSE	0.001	0.001	7224	25726	0.001	0.001	0.001	0.001	0.001	0.001	0.001	0.001	0.001	0.001	0.001	0.001	0.001	0.001	0.001	0.001	1242	0.001	0.001	0.001	0.001
902	0.518	0.01	24.518	0.035	192.12	0.27	347.249	0.0015	1366	3.89	1	2	90.3		FALSE	0.001	8681	0.001	0.001	0.001	0.001	0.001	0.001	0.001	0.001	0.001	25462	0.001	0.001	0.001	0.001	0.001	0.001	0.001	0.001	0.001	0.001	0.001	0.001	0.001
903	0.511		27.912		216.27		496.283		1363	5	1	1	93.7		FALSE	0.001	0.001	0.001	0.001	0.001	0.001	0.001	0.001	0.001	0.001	0.001	0.001	0.001	0.001	0.001	0.001	0.001	0.001	0.001	0.001	0.001	0.001	0.001	0.001	34073
904	0.523		28.448		435.43		457.313		1360	5	2	1	55.7		FALSE	0.001	0.001	0.001	0.001	0.001	0.001	33994	0.001	0.001	0.001	0.001	0.001	0.001	0.001	0.001	0.001	0.001	0.001	0.001	0.001	0.001	0.001	0.001	0.001	0.001
905	0.525		22.617		177.66		325.178		1360	5	1	1	95.2		FALSE	0.001	0.001	0.001	0.001	33993	0.001	0.001	0.001	0.001	0.001	0.001	0.001	0.001	0.001	0.001	0.001	0.001	0.001	0.001	0.001	0.001	0.001	0.001	0.001	0.001
906	0.523		21.765		335.28		316.123		1359	5	2	1	100		FALSE	0.001	0.001	0.001	0.001	0.001	0.001	0.001	0.001	0.001	0.001	33974	0.001	0.001	0.001	0.001	0.001	0.001	0.001	0.001	0.001	0.001	0.001	0.001	0.001	0.001
907	0.52	0.007	19.254	0.126	154.55	1.01	208.204	0.0014	1357	4.27	1	4	100		FALSE	473	0.001	0.001	0.001	0.001	0.001	28956	0.001	0.001	0.001	1320	0.001	0.001	0.001	0.001	0.001	3183	0.001	0.001	0.001	0.001	0.001	0.001	0.001	0.001
908	0.525	0.002	16.238	0.013	132.69	0.11	159.082	0.0016	1357	3.47	1	3	39.1		FALSE	0.001	0.001	0.001	0.001	0.001	0.001	12576	900	0.001	0.001	0.001	0.001	0.001	0.001	0.001	0.001	0.001	0.001	0.001	0.001	0.001	0.001	0.001	20446	0.001
909	0.52	0.007	27.469	0.126	213.35	0.98	455.272	0.0025	1356	3.82	1	3	100		FALSE	0.001	0.001	8846	0.001	0.001	0.001	0.001	0.001	0.001	0.001	24727	0.001	0.001	0.001	0.001	0.001	0.001	319	0.001	0.001	0.001	0.001	0.001	0.001	0.001
910	0.526		21		165.61		295.122		1353	5	1	1	93.7		FALSE	0.001	0.001	0.001	0.001	0.001	33820	0.001	0.001	0.001	0.001	0.001	0.001	0.001	0.001	0.001	0.001	0.001	0.001	0.001	0.001	0.001	0.001	0.001	0.001	0.001
911	0.525	0.001	28.491	0.202	221	1.57	477.347	0.0027	1353	3.18	1	3	100		FALSE	0.001	0.001	0.001	0.001	0.001	0.001	0.001	0.001	0.001	0.001	0.001	0.001	0.001	0.001	11593	3711	0.001	0.001	0.001	18509	0.001	0.001	0.001	0.001	0.001
912	0.525		23.35		183.36		328.262		1352	5	1	1	41.3		FALSE	0.001	0.001	0.001	0.001	0.001	0.001	0.001	0.001	0.001	0.001	0.001	0.001	0.001	0.001	0.001	0.001	0.001	0.001	33808	0.001	0.001	0.001	0.001	0.001	0.001
913	0.523		21.203		327.53		279.175		1352	5	2	1	56.9		FALSE	0.001	0.001	0.001	0.001	0.001	0.001	33806	0.001	0.001	0.001	0.001	0.001	0.001	0.001	0.001	0.001	0.001	0.001	0.001	0.001	0.001	0.001	0.001	0.001	0.001
914	0.518	0.008	24.312	0.087	191.38	0.68	309.219	0.0022	1349	2.8	1	6	96.7		FALSE	13998	2047	0.001	0.001	472	0.001	0.001	0.001	0.001	0.001	0.001	3820	0.001	13169	0.001	0.001	0.001	0.001	0.001	0.001	0.001	0.001	220	0.001	0.001
915	0.518	0.01	24.805	0.053	194	0.42	366.276	0.0001	1347	4.08	1	2	84.3		FALSE	0.001	0.001	0.001	0.001	0.001	0.001	0.001	0.001	0.001	0.001	0.001	0.001	0.001	0.001	0.001	0.001	0.001	0.001	26896	0.001	0.001	0.001	0.001	0.001	6769
916	0.522	0.007	25.44	0.086	199.2	0.67	354.3	0.0007	1340	3.8	1	4	71.1		FALSE	5401	0.001	0.001	0.001	0.001	0.001	0.001	0.001	0.001	0.001	0.001	0.001	0.001	0.001	1178	0.001	1764	0.001	25162	0.001	0.001	0.001	0.001	0.001	0.001
917	0.523	0	22.086	0.02	173.42	0.15	328.124	0.0014	1340	3.5	1	2	100		FALSE	0.001	0.001	0.001	14349	0.001	0.001	0.001	0.001	0.001	0.001	19144	0.001	0.001	0.001	0.001	0.001	0.001	0.001	0.001	0.001	0.001	0.001	0.001	0.001	0.001
918	0.525	0.001	27.512	0.123	213.75	0.96	450.323	0.0011	1339	2.72	1	5	100		FALSE	0.001	0.001	5418	0.001	0.001	0.001	0.001	0.001	0.001	0.001	5935	0.001	0.001	0.001	0.001	5201	0.001	0.001	0.001	16460	470	0.001	0.001	0.001	0.001
919	0.525	0.001	22.062	0.054	173.47	0.43	317.174	0.0003	1334	3.65	1	2	83.1		FALSE	0.001	0.001	0.001	0.001	11286	22054	0.001	0.001	0.001	0.001	0.001	0.001	0.001	0.001	0.001	0.001	0.001	0.001	0.001	0.001	0.001	0.001	0.001	0.001	0.001
920	0.525	0.001	29.933	0.066	231.69	0.51	517.378	0.0015	1330	2.07	1	5	97.6		FALSE	0.001	0.001	0.001	0.001	0.001	0.001	0.001	0.001	6626	0.001	0.001	0.001	0.001	8225	5388	0.001	6755	0.001	0.001	6261	0.001	0.001	0.001	0.001	0.001
921	0.525	0.001	14.917	0.068	122.62	0.56	147.043	0.001	1330	3.2	1	7	100		FALSE	0.001	0.001	0.001	0.001	319	6068	828	0.001	0.001	0.001	0.001	0.001	0.001	0.001	0.001	20636	0.001	0.001	0.001	806	1078	0.001	0.001	3510	0.001
922	0.526		28.43		219.96		526.238		1329	5	1	1	100		FALSE	0.001	0.001	0.001	0.001	0.001	33216	0.001	0.001	0.001	0.001	0.001	0.001	0.001	0.001	0.001	0.001	0.001	0.001	0.001	0.001	0.001	0.001	0.001	0.001	0.001
923	0.52	0.008	25.989	0.056	202.39	0.44	416.247	0.0021	1328	4.46	1	3	93.7		FALSE	0.001	0.001	0.001	29664	0.001	0.001	0.001	0.001	0.001	0.001	0.001	0.001	0.001	0.001	0.001	0.001	0.001	1444	0.001	0.001	2103	0.001	0.001	0.001	0.001
924	0.523		28.379		220.28		465.284		1326	5	1	1	67.4		FALSE	0.001	0.001	0.001	0.001	0.001	0.001	33141	0.001	0.001	0.001	0.001	0.001	0.001	0.001	0.001	0.001	0.001	0.001	0.001	0.001	0.001	0.001	0.001	0.001	0.001
925	0.517	0.008	17.853	0.067	142.95	0.54	217.099	0.0007	1325	4.93	1	2	96.5		FALSE	0.001	0.001	0.001	0.001	0.001	0.001	0.001	0.001	0.001	0.001	32692	0.001	0.001	0.001	0.001	0.001	0.001	423	0.001	0.001	0.001	0.001	0.001	0.001	0.001
926	0.524	0.002	29.652	0.161	229.4	1.25	527.273	0.0056	1321	4.22	1	2	93.7		FALSE	0.001	0.001	5461	0.001	0.001	0.001	0.001	0.001	0.001	0.001	27567	0.001	0.001	0.001	0.001	0.001	0.001	0.001	0.001	0.001	0.001	0.001	0.001	0.001	0.001
927	0.526		35.533		272.86		751.386		1320	5	1	1	93.7		FALSE	0.001	0.001	0.001	0.001	0.001	33005	0.001	0.001	0.001	0.001	0.001	0.001	0.001	0.001	0.001	0.001	0.001	0.001	0.001	0.001	0.001	0.001	0.001	0.001	0.001
928	0.517	0.007	23.96	0.065	187.75	0.51	347.269	0.0006	1319	2.45	1	4	93.7		FALSE	10159	0.001	0.001	0.001	0.001	0.001	0.001	0.001	0.001	7866	4517	0.001	0.001	10440	0.001	0.001	0.001	0.001	0.001	0.001	0.001	0.001	0.001	0.001	0.001
929	0.523		20.014		158.25		278.108		1312	5	1	1	96.5		FALSE	0.001	0.001	0.001	0.001	0.001	0.001	0.001	0.001	0.001	0.001	32809	0.001	0.001	0.001	0.001	0.001	0.001	0.001	0.001	0.001	0.001	0.001	0.001	0.001	0.001
930	0.511		19.475		155.26		235.161		1311	5	1	1	83.1		FALSE	0.001	0.001	0.001	0.001	0.001	0.001	0.001	0.001	0.001	0.001	0.001	32771	0.001	0.001	0.001	0.001	0.001	0.001	0.001	0.001	0.001	0.001	0.001	0.001	0.001
931	0.524	0.002	29.167	0.257	225.84	1.99	510.325	0.0014	1307	3.38	1	3	98.7		FALSE	0.001	0.001	0.001	13822	0.001	0.001	0.001	0.001	0.001	0.001	17878	0.001	0.001	0.001	0.001	0.001	0.001	0.001	0.001	0.001	966	0.001	0.001	0.001	0.001
932	0.518	0.01	14.746	0.007	122.31	0.05	132.091	0.0003	1306	3.57	1	2	96.5		FALSE	0.001	0.001	0.001	0.001	0.001	0.001	0.001	12326	0.001	0.001	0.001	20321	0.001	0.001	0.001	0.001	0.001	0.001	0.001	0.001	0.001	0.001	0.001	0.001	0.001
933	0.524		24.755		193.33		381.217		1304	5	1	1	60.4		FALSE	0.001	0.001	0.001	0.001	0.001	0.001	0.001	0.001	0.001	0.001	0.001	0.001	0.001	0.001	0.001	32604	0.001	0.001	0.001	0.001	0.001	0.001	0.001	0.001	0.001
934	0.522	0.006	21.095	0.073	169.8	0.59	199.147	0.0005	1302	3	1	6	100		FALSE	0.001	0.001	0.001	0.001	0.001	0.001	0.001	525	15943	0.001	0.001	0.001	12204	775	1533	0.001	0.001	0.001	0.001	0.001	0.001	0.001	0.001	0.001	1578
935	0.524		23.435		183.79		339.209		1300	5	1	1	100		FALSE	0.001	0.001	0.001	0.001	0.001	0.001	0.001	0.001	0.001	0.001	0.001	0.001	0.001	0.001	0.001	32493	0.001	0.001	0.001	0.001	0.001	0.001	0.001	0.001	0.001
936	0.52	0.008	20.325	0.136	161.73	1.09	244.212	0.0036	1299	2.83	1	5	100		FALSE	0.001	0.001	0.001	0.001	0.001	0.001	0.001	4158	0.001	0.001	0.001	5665	2251	0.001	0.001	0.001	17396	0.001	0.001	0.001	0.001	0.001	3004	0.001	0.001
937	0.526	0	23.106	0.005	181.27	0.04	336.207	0.0017	1298	3.52	1	2	89.8		FALSE	0.001	0.001	0.001	0.001	0.001	0.001	0.001	0.001	0.001	0.001	0.001	0.001	0.001	0.001	19140	0.001	0.001	0.001	0.001	13318	0.001	0.001	0.001	0.001	0.001
938	0.522	0.006	14.059	0.107	121.11	0.92	91.0542	0.0003	1297	0.88	1	20	99.8		FALSE	842	1778	1577	444	762	781	2370	719	1361	746	0.001	2589	2729	0.001	0.001	3892	757	1274	1101	0.001	3101	1409	641	3557	0.001
939	0.52	0.008	24.963	0.252	195.31	1.98	362.293	0.0022	1296	2.45	1	5	100		FALSE	0.001	0.001	3192	0.001	0.001	0.001	0.001	0.001	0.001	0.001	0.001	0.001	0.001	0.001	9677	0.001	0.001	617	0.001	0.001	0.001	8683	0.001	0.001	10229
940	0.524	0.002	31.286	0.331	241.51	2.56	578.295	0.0017	1295	3.5	1	3	98.7		FALSE	0.001	0.001	0.001	12295	0.001	0.001	0.001	0.001	0.001	0.001	19601	0.001	0.001	0.001	0.001	0.001	0.001	0.001	0.001	0.001	475	0.001	0.001	0.001	0.001
941	0.517	0.008	17.53	0.139	141.68	1.12	186.139	0.0016	1293	2.34	1	5	100		FALSE	0.001	9265	0.001	0.001	0.001	0.001	0.001	0.001	0.001	0.001	0.001	11272	0.001	0.001	0.001	0.001	0.001	0.001	0.001	0.001	0.001	0.001	4697	2804	4275
942	0.523		19.795		157.64		240.149		1289	5	1	1	61.6		FALSE	0.001	0.001	0.001	0.001	0.001	0.001	32225	0.001	0.001	0.001	0.001	0.001	0.001	0.001	0.001	0.001	0.001	0.001	0.001	0.001	0.001	0.001	0.001	0.001	0.001
943	0.526		22.306		176.16		286.203		1289	5	1	1	100		FALSE	0.001	0.001	0.001	0.001	0.001	0.001	0.001	0.001	0.001	0.001	0.001	0.001	0.001	0.001	0.001	0.001	0.001	0.001	0.001	0.001	0.001	32213	0.001	0.001	0.001
944	0.522	0.007	28.204	0.189	218.8	1.47	474.325	0.0029	1288	2.3	1	5	82.4		FALSE	8733	686	6318	0.001	0.001	0.001	7976	0.001	0.001	0.001	0.001	0.001	0.001	0.001	0.001	8487	0.001	0.001	0.001	0.001	0.001	0.001	0.001	0.001	0.001
945	0.518	0.01	20.925	0.125	165.37	0.99	281.153	0.0021	1288	4.3	1	2	91		FALSE	0.001	0.001	0.001	0.001	0.001	0.001	0.001	0.001	0.001	0.001	0.001	0.001	0.001	0.001	0.001	27495	0.001	0.001	0.001	0.001	0.001	0.001	4705	0.001	0.001
946	0.526		22.027		173.8		292.204		1284	5	1	1	99.6		FALSE	0.001	0.001	0.001	0.001	0.001	0.001	0.001	32108	0.001	0.001	0.001	0.001	0.001	0.001	0.001	0.001	0.001	0.001	0.001	0.001	0.001	0.001	0.001	0.001	0.001
947	0.525		21.965		173.18		297.22		1283	5	1	1	92.7		FALSE	0.001	0.001	0.001	0.001	32068	0.001	0.001	0.001	0.001	0.001	0.001	0.001	0.001	0.001	0.001	0.001	0.001	0.001	0.001	0.001	0.001	0.001	0.001	0.001	0.001
948	0.526		16.971		136.98		190.085		1282	5	1	1	96.5		FALSE	0.001	0.001	0.001	0.001	0.001	0.001	0.001	0.001	0.001	0.001	0.001	0.001	0.001	0.001	0.001	0.001	0.001	0.001	0.001	0.001	0.001	0.001	0.001	32052	0.001
949	0.526	0	15.986	0.217	131.2	1.78	150.128	0.0018	1281	3.47	1	2	93.7		FALSE	0.001	0.001	0.001	0.001	0.001	0.001	0.001	0.001	0.001	0.001	0.001	0.001	0.001	0.001	0.001	0.001	0.001	0.001	15000	0.001	17021	0.001	0.001	0.001	0.001
950	0.523	0.005	17.753	0.082	142.7	0.66	203.106	0.0008	1281	1.9	1	8	97.3		FALSE	0.001	0.001	4461	0.001	0.001	0.001	0.001	0.001	1136	0.001	1811	0.001	0.001	0.001	7833	3268	0.001	742	0.001	0.001	7830	4939	0.001	0.001	0.001
951	0.511		37.621		288.73		776.518		1280	5	1	1	91.1		FALSE	0.001	0.001	0.001	0.001	0.001	0.001	0.001	0.001	0.001	0.001	0.001	32000	0.001	0.001	0.001	0.001	0.001	0.001	0.001	0.001	0.001	0.001	0.001	0.001	0.001
952	0.525		23.278		182.39		347.22		1276	5	1	1	93.7		FALSE	0.001	0.001	0.001	0.001	31907	0.001	0.001	0.001	0.001	0.001	0.001	0.001	0.001	0.001	0.001	0.001	0.001	0.001	0.001	0.001	0.001	0.001	0.001	0.001	0.001
953	0.522	0.006	14.415	0.056	120.8	0.47	118.066	0.0006	1275	2.41	1	5	62.7		FALSE	0.001	4166	0.001	0.001	0.001	1066	0.001	0.001	0.001	0.001	0.001	9740	0.001	10836	0.001	0.001	0.001	0.001	6065	0.001	0.001	0.001	0.001	0.001	0.001
954	0.525	0	21.266	0.07	168.02	0.55	283.168	0.0003	1271	3.47	1	2	81.8		FALSE	0.001	0.001	0.001	0.001	14831	0.001	0.001	0.001	0.001	0.001	0.001	0.001	0.001	0.001	0.001	16956	0.001	0.001	0.001	0.001	0.001	0.001	0.001	0.001	0.001
955	0.524	0.001	19.192	0.026	153.97	0.21	210.221	0.0001	1271	3.88	1	3	100		FALSE	0.001	0.001	0.001	0.001	0.001	0.001	24417	0.001	0.001	0.001	2781	0.001	0.001	0.001	0.001	0.001	4569	0.001	0.001	0.001	0.001	0.001	0.001	0.001	0.001
956	0.521	0.009	20.898	0.159	165.35	1.26	274.215	0.0016	1268	3.62	1	3	97.2		FALSE	21971	0.001	0.001	0.001	0.001	0.001	0.001	0.001	0.001	0.001	0.001	0.001	7780	0.001	0.001	0.001	0.001	0.001	0.001	0.001	0.001	1955	0.001	0.001	0.001
957	0.523		27.526		213.82		453.254		1267	5	1	1	93.7		FALSE	0.001	0.001	0.001	0.001	0.001	0.001	0.001	0.001	0.001	0.001	31687	0.001	0.001	0.001	0.001	0.001	0.001	0.001	0.001	0.001	0.001	0.001	0.001	0.001	0.001
958	0.523		29.534		228.76		503.3		1267	5	1	1	97.1		FALSE	0.001	0.001	0.001	0.001	0.001	0.001	31686	0.001	0.001	0.001	0.001	0.001	0.001	0.001	0.001	0.001	0.001	0.001	0.001	0.001	0.001	0.001	0.001	0.001	0.001
959	0.526		22.072		173.44		322.157		1264	5	1	1	82.4		FALSE	0.001	0.001	0.001	0.001	0.001	31594	0.001	0.001	0.001	0.001	0.001	0.001	0.001	0.001	0.001	0.001	0.001	0.001	0.001	0.001	0.001	0.001	0.001	0.001	0.001
960	0.51		25.8		201.09		405.255		1262	5	1	1	100		FALSE	0.001	0.001	0.001	0.001	0.001	0.001	0.001	0.001	0.001	31561	0.001	0.001	0.001	0.001	0.001	0.001	0.001	0.001	0.001	0.001	0.001	0.001	0.001	0.001	0.001
961	0.524	0.002	30.884	0.127	238.5	0.98	568.311	0.0033	1260	4.32	1	2	93.7		FALSE	0.001	0.001	4475	0.001	0.001	0.001	0.001	0.001	0.001	0.001	27017	0.001	0.001	0.001	0.001	0.001	0.001	0.001	0.001	0.001	0.001	0.001	0.001	0.001	0.001
962	0.523	0.006	15.933	0.114	129.95	0.93	163.074	0.0012	1259	1.9	1	11	100		FALSE	0.001	0.001	1068	0.001	2111	2947	0.001	0.001	628	971	0.001	0.001	1251	0.001	0.001	10159	1435	0.001	0.001	1583	0.001	0.001	2594	6737	0.001
963	0.517	0.008	29.861	0.033	231.66	0.26	475.296	0.0016	1258	2.32	1	5	89.7		FALSE	0.001	5797	0.001	0.001	0.001	0.001	0.001	11012	0.001	0.001	0.001	7897	0.001	0.001	0.001	0.001	0.001	1887	0.001	0.001	0.001	0.001	4854	0.001	0.001
964	0.517	0.008	36.523	0.078	293.48	0.63	206.166	0.0005	1258	2.54	1	5	100		FALSE	0.001	5512	0.001	0.001	0.001	0.001	0.001	12224	0.001	0.001	0.001	9829	0.001	0.001	0.001	0.001	0.001	1430	0.001	0.001	0.001	0.001	2449	0.001	0.001
965	0.519	0.011	17.418	0.063	141.09	0.51	180.137	0.0009	1257	4.88	1	2	97.2		FALSE	0.001	0.001	0.001	0.001	0.001	0.001	0.001	0.001	0.001	0.001	0.001	0.001	0.001	0.001	0.001	0.001	0.001	0.001	0.001	0.001	0.001	0.001	0.001	30710	717
966	0.523		28.903		224.16		479.299		1256	5	1	1	61.7		FALSE	0.001	0.001	0.001	0.001	0.001	0.001	31411	0.001	0.001	0.001	0.001	0.001	0.001	0.001	0.001	0.001	0.001	0.001	0.001	0.001	0.001	0.001	0.001	0.001	0.001
967	0.525		26.704		408.8		451.247		1256	5	2	1	52.5		FALSE	0.001	0.001	0.001	0.001	31399	0.001	0.001	0.001	0.001	0.001	0.001	0.001	0.001	0.001	0.001	0.001	0.001	0.001	0.001	0.001	0.001	0.001	0.001	0.001	0.001
968	0.523	0.006	24.971	0.096	195.16	0.75	373.286	0.0009	1256	2.51	1	5	96.5		FALSE	0.001	0.001	0.001	0.001	3925	0.001	0.001	0.001	0.001	0.001	0.001	0.001	9617	0.001	0.001	0.001	11861	548	0.001	0.001	0.001	0.001	0.001	5446	0.001
969	0.521	0.007	21.661	0.092	172.63	0.73	237.22	0.0005	1253	3.58	1	7	98.7		FALSE	0.001	0.001	1908	0.001	0.001	0.001	0.001	1067	1964	0.001	0.001	763	936	0.001	0.001	0.001	0.001	22514	0.001	0.001	0.001	0.001	0.001	2179	0.001
970	0.525	0.002	29.757	0.116	230.19	0.9	529.286	0.0032	1252	4.84	1	2	93.7		FALSE	0.001	0.001	0.001	0.001	0.001	0.001	0.001	0.001	0.001	0.001	30323	0.001	0.001	0.001	0.001	0.001	0.001	0.001	0.001	0.001	972	0.001	0.001	0.001	0.001
971	0.521	0.006	16.629	0.073	137.01	0.6	143.085	0.0004	1251	1.05	1	20	100		FALSE	1704	586	1817	921	1037	0.001	1728	600	1758	2368	963	723	1559	0.001	6187	1280	1139	419	646	0.001	3009	2233	595	0.001	0.001
972	0.526		21.276		168.61		265.215		1247	5	1	1	36.7		FALSE	0.001	0.001	0.001	0.001	0.001	0.001	0.001	0.001	0.001	0.001	0.001	0.001	0.001	0.001	0.001	0.001	0.001	0.001	0.001	0.001	0.001	31183	0.001	0.001	0.001
973	0.518	0.009	19.686	0.068	156.91	0.54	236.199	0.0006	1246	2.88	1	4	78.2		FALSE	5899	0.001	0.001	0.001	0.001	0.001	0.001	0.001	0.001	0.001	0.001	0.001	3647	0.001	0.001	0.001	0.001	0.001	16606	0.001	0.001	0.001	0.001	0.001	5005
974	0.525	0.002	29.302	0.208	226.82	1.61	516.279	0.0021	1242	4.81	1	2	100		FALSE	0.001	0.001	0.001	0.001	0.001	0.001	0.001	0.001	0.001	0.001	29892	0.001	0.001	0.001	0.001	0.001	0.001	0.001	0.001	0.001	1165	0.001	0.001	0.001	0.001
975	0.523		22.536		178.33		274.204		1242	5	1	1	82.4		FALSE	0.001	0.001	0.001	0.001	0.001	0.001	0.001	0.001	0.001	0.001	0.001	0.001	0.001	31052	0.001	0.001	0.001	0.001	0.001	0.001	0.001	0.001	0.001	0.001	0.001
976	0.52	0.008	23.128	0.087	182.28	0.69	300.254	0.0007	1239	3.38	1	3	100		FALSE	0.001	0.001	0.001	0.001	0.001	0.001	0.001	0.001	0.001	0.001	0.001	0.001	0.001	6577	0.001	0.001	0.001	0.001	0.001	0.001	0.001	4534	0.001	0.001	19869
977	0.524	0.002	29.208	0.255	226.11	1.98	514.266	0.0041	1235	4.3	1	2	93.7		FALSE	0.001	0.001	4502	0.001	0.001	0.001	0.001	0.001	0.001	0.001	26372	0.001	0.001	0.001	0.001	0.001	0.001	0.001	0.001	0.001	0.001	0.001	0.001	0.001	0.001
978	0.522	0.006	17.723	0.087	143.1	0.71	189.161	0.0007	1234	1.76	1	10	100		FALSE	0.001	0.001	2232	612	0.001	0.001	0.001	4315	8575	0.001	0.001	0.001	0.001	1351	0.001	1234	0.001	5151	0.001	1894	0.001	4389	0.001	0.001	1106
979	0.523		28.675		222.27		489.253		1233	5	1	1	100		FALSE	0.001	0.001	0.001	0.001	0.001	0.001	0.001	0.001	0.001	0.001	30835	0.001	0.001	0.001	0.001	0.001	0.001	0.001	0.001	0.001	0.001	0.001	0.001	0.001	0.001
980	0.522	0.006	21.394	0.138	177.52	1.14	132.092	0.0008	1233	2.26	1	13	93.1		FALSE	1324	0.001	0.001	581	0.001	0.001	0.001	0.001	12415	866	0.001	0.001	7615	680	647	1367	0.001	0.001	505	1402	0.001	1062	0.001	1124	1234
981	0.524	0.002	27.358	0.153	212.5	1.19	454.264	0.0004	1232	4.77	1	2	93.7		FALSE	0.001	0.001	0.001	29391	0.001	0.001	0.001	0.001	0.001	0.001	0.001	0.001	0.001	0.001	0.001	0.001	0.001	0.001	0.001	0.001	1403	0.001	0.001	0.001	0.001
982	0.518	0.009	35.103	0.032	282.06	0.26	206.166	0.0004	1229	2.66	1	4	100		FALSE	0.001	4915	0.001	0.001	0.001	0.001	0.001	12379	0.001	0.001	0.001	10417	0.001	0.001	0.001	0.001	0.001	0.001	0.001	0.001	0.001	0.001	3013	0.001	0.001
983	0.511	0	26.855	0.255	209	1.98	425.316	0.0011	1229	3.49	1	2	100		FALSE	0.001	0.001	0.001	0.001	0.001	0.001	0.001	0.001	0.001	13320	0.001	0.001	0.001	0.001	0.001	0.001	0.001	0.001	0.001	0.001	0.001	0.001	0.001	0.001	17394
984	0.526		22.876		179.67		326.245		1228	5	1	1	97.8		FALSE	0.001	0.001	0.001	0.001	0.001	0.001	0.001	0.001	0.001	0.001	0.001	0.001	0.001	0.001	0.001	0.001	0.001	0.001	0.001	30696	0.001	0.001	0.001	0.001	0.001
985	0.526		22.697		178.17		331.19		1227	5	1	1	93.7		FALSE	0.001	0.001	0.001	0.001	0.001	30673	0.001	0.001	0.001	0.001	0.001	0.001	0.001	0.001	0.001	0.001	0.001	0.001	0.001	0.001	0.001	0.001	0.001	0.001	0.001
986	0.525	0.001	29.855	0.249	230.83	1.92	540.28	0.003	1226	4.15	1	3	100		FALSE	0.001	0.001	4519	0.001	0.001	0.001	0.001	0.001	0.001	0.001	25277	0.001	0.001	0.001	0.001	0.001	0.001	0.001	0.001	0.001	851	0.001	0.001	0.001	0.001
987	0.526		19.245		153.03		247.151		1224	5	1	1	94.2		FALSE	0.001	0.001	0.001	0.001	0.001	0.001	0.001	0.001	0.001	0.001	0.001	0.001	0.001	0.001	0.001	0.001	0.001	0.001	0.001	0.001	0.001	30593	0.001	0.001	0.001
988	0.526		28.375		434.81		425.349		1221	5	2	1	76.2		FALSE	0.001	0.001	0.001	0.001	0.001	0.001	0.001	0.001	0.001	0.001	0.001	0.001	0.001	0.001	0.001	0.001	0.001	0.001	0.001	0.001	0.001	30523	0.001	0.001	0.001
989	0.523		22.856		179.41		331.149		1211	5	1	1	90.8		FALSE	0.001	0.001	0.001	30277	0.001	0.001	0.001	0.001	0.001	0.001	0.001	0.001	0.001	0.001	0.001	0.001	0.001	0.001	0.001	0.001	0.001	0.001	0.001	0.001	0.001
990	0.523		30.576		236.51		531.33		1211	5	1	1	97.2		FALSE	0.001	0.001	0.001	0.001	0.001	0.001	30263	0.001	0.001	0.001	0.001	0.001	0.001	0.001	0.001	0.001	0.001	0.001	0.001	0.001	0.001	0.001	0.001	0.001	0.001
991	0.521	0.007	17.392	0.106	140.06	0.86	197.096	0.0011	1202	2.02	1	8	99.8		FALSE	0.001	0.001	0.001	0.001	4375	0.001	0.001	0.001	0.001	1552	5044	1002	0.001	0.001	0.001	10077	1439	0.001	1900	4664	0.001	0.001	0.001	0.001	0.001
992	0.525		26.031		202.67		419.257		1201	5	1	1	93.7		FALSE	0.001	0.001	0.001	0.001	30016	0.001	0.001	0.001	0.001	0.001	0.001	0.001	0.001	0.001	0.001	0.001	0.001	0.001	0.001	0.001	0.001	0.001	0.001	0.001	0.001
993	0.525		21.079		166.73		276.197		1200	5	1	1	93.7		FALSE	0.001	0.001	0.001	0.001	0.001	0.001	0.001	0.001	0.001	0.001	0.001	0.001	0.001	0.001	0.001	0.001	29998	0.001	0.001	0.001	0.001	0.001	0.001	0.001	0.001
994	0.526		26.554		406.47		454.214		1199	5	2	1	52.5		FALSE	0.001	0.001	0.001	0.001	0.001	29963	0.001	0.001	0.001	0.001	0.001	0.001	0.001	0.001	0.001	0.001	0.001	0.001	0.001	0.001	0.001	0.001	0.001	0.001	0.001
995	0.526		25.558		199.11		411.185		1197	5	1	1	81.7		FALSE	0.001	0.001	0.001	0.001	0.001	29931	0.001	0.001	0.001	0.001	0.001	0.001	0.001	0.001	0.001	0.001	0.001	0.001	0.001	0.001	0.001	0.001	0.001	0.001	0.001
996	0.52	0.009	29.216	0.045	226.32	0.35	501.348	0.0009	1196	2.86	1	3	100		FALSE	0.001	0.001	0.001	0.001	0.001	0.001	0.001	0.001	0.001	13292	0.001	0.001	0.001	0.001	0.001	0.001	7573	0.001	0.001	9040	0.001	0.001	0.001	0.001	0.001
997	0.518	0.009	19.807	0.061	158.06	0.48	231.173	0.0008	1196	2.97	1	4	93.7		FALSE	0.001	16132	0.001	0.001	0.001	0.001	0.001	7338	0.001	0.001	0.001	1984	0.001	0.001	0.001	0.001	0.001	0.001	0.001	0.001	0.001	0.001	4441	0.001	0.001
998	0.523		26.108		400.3		409.286		1194	5	2	1	100		FALSE	0.001	0.001	0.001	0.001	0.001	0.001	0.001	0.001	0.001	0.001	0.001	0.001	0.001	29859	0.001	0.001	0.001	0.001	0.001	0.001	0.001	0.001	0.001	0.001	0.001
999	0.52	0.007	19.27	0.122	153.84	0.98	229.157	0.0006	1194	2.42	1	6	97.3		FALSE	0.001	1941	0.001	0.001	4140	0.001	12442	0.001	0.001	2435	0.001	0.001	0.001	0.001	0.001	7193	0.001	1704	0.001	0.001	0.001	0.001	0.001	0.001	0.001
1000	0.518	0.01	25.458	0.015	199.41	0.12	351.232	0.0007	1192	3.72	1	2	82.4		FALSE	0.001	9273	0.001	0.001	0.001	0.001	0.001	0.001	0.001	0.001	0.001	20532	0.001	0.001	0.001	0.001	0.001	0.001	0.001	0.001	0.001	0.001	0.001	0.001	0.001
1001	0.519	0.008	23.706	0.12	187.88	0.95	265.192	0.0018	1190	3.73	1	5	100		FALSE	1181	0.001	0.001	0.001	0.001	0.001	0.001	0.001	0.001	0.001	0.001	0.001	0.001	2023	2031	0.001	2322	0.001	0.001	0.001	0.001	0.001	0.001	0.001	22202
1002	0.517	0.01	24.006	0.132	187.82	1.03	362.222	0.0003	1188	3.48	1	2	92.5		FALSE	0.001	0.001	0.001	0.001	0.001	0.001	0.001	0.001	13491	16199	0.001	0.001	0.001	0.001	0.001	0.001	0.001	0.001	0.001	0.001	0.001	0.001	0.001	0.001	0.001
1003	0.52	0.007	37.163	0.116	285.45	0.89	741.53	0.0043	1188	4.23	1	3	100		FALSE	0.001	0.001	0.001	0.001	0.001	0.001	907	25007	0.001	0.001	0.001	0.001	0.001	0.001	0.001	0.001	0.001	3776	0.001	0.001	0.001	0.001	0.001	0.001	0.001
1004	0.526	0	21.753	0.184	172.18	1.46	272.186	0.0015	1185	4.43	1	3	73.8		FALSE	0.001	0.001	2098	0.001	0.001	0.001	0.001	0.001	0.001	0.001	0.001	0.001	0.001	0.001	1270	0.001	0.001	0.001	0.001	0.001	0.001	26265	0.001	0.001	0.001
1005	0.521	0.007	18.191	0.16	146.23	1.29	203.106	0.0008	1185	2.59	1	7	100		FALSE	0.001	0.001	0.001	0.001	10160	0.001	0.001	11886	664	907	409	0.001	0.001	0.001	0.001	2622	0.001	2982	0.001	0.001	0.001	0.001	0.001	0.001	0.001
1006	0.521	0.006	15	0.094	127.18	0.8	105.07	0.0003	1185	1.32	1	19	100		FALSE	894	709	0.001	242	0.001	0.001	3943	1239	2467	531	231	1426	0.001	754	857	1227	437	465	0.001	1302	5791	1075	902	5128	0.001
1007	0.517	0.008	20.653	0.131	163.61	1.04	267.172	0.0006	1180	3.51	1	5	81.2		FALSE	0.001	0.001	0.001	0.001	0.001	0.001	0.001	2912	0.001	2432	0.001	0.001	0.001	0.001	0.001	20557	0.001	698	0.001	0.001	0.001	0.001	2895	0.001	0.001
1008	0.526		18.21		145.89		215.131		1179	5	1	1	87		FALSE	0.001	0.001	0.001	0.001	0.001	0.001	0.001	0.001	0.001	0.001	0.001	0.001	0.001	0.001	0.001	0.001	0.001	0.001	0.001	0.001	0.001	0.001	0.001	29470	0.001
1009	0.524		22.049		339.96		303.208		1178	5	2	1	100		FALSE	0.001	0.001	0.001	0.001	0.001	0.001	0.001	0.001	0.001	0.001	0.001	0.001	0.001	0.001	0.001	29454	0.001	0.001	0.001	0.001	0.001	0.001	0.001	0.001	0.001
1010	0.526		21.99		174.09		271.216		1176	5	1	1	96.5		FALSE	0.001	0.001	0.001	0.001	0.001	0.001	0.001	0.001	0.001	0.001	0.001	0.001	0.001	0.001	0.001	0.001	0.001	0.001	0.001	0.001	0.001	29391	0.001	0.001	0.001
1011	0.523	0	28.783	0.372	223	2.89	498.234	0.0038	1175	3.79	1	2	98.9		FALSE	0.001	0.001	0.001	8401	0.001	0.001	0.001	0.001	0.001	0.001	20981	0.001	0.001	0.001	0.001	0.001	0.001	0.001	0.001	0.001	0.001	0.001	0.001	0.001	0.001
1012	0.511		28.58		221.3		509.296		1173	5	1	1	90.3		FALSE	0.001	0.001	0.001	0.001	0.001	0.001	0.001	0.001	0.001	0.001	0.001	0.001	0.001	0.001	0.001	0.001	0.001	0.001	0.001	0.001	0.001	0.001	0.001	0.001	29321
1013	0.526		25.251		196.54		423.121		1173	5	1	1	100		FALSE	0.001	0.001	0.001	0.001	0.001	29317	0.001	0.001	0.001	0.001	0.001	0.001	0.001	0.001	0.001	0.001	0.001	0.001	0.001	0.001	0.001	0.001	0.001	0.001	0.001
1014	0.517	0.009	19.192	0.011	153.14	0.09	231.161	0.0025	1171	4.27	1	2	93.7		FALSE	0.001	0.001	0.001	0.001	0.001	0.001	0.001	0.001	0.001	0.001	0.001	0.001	0.001	24745	0.001	0.001	0.001	0.001	0.001	0.001	0.001	0.001	0.001	0.001	4518
1015	0.524	0.002	28.439	0.178	220.52	1.38	483.303	0.0019	1169	3.87	1	2	98.8		FALSE	0.001	0.001	7627	21601	0.001	0.001	0.001	0.001	0.001	0.001	0.001	0.001	0.001	0.001	0.001	0.001	0.001	0.001	0.001	0.001	0.001	0.001	0.001	0.001	0.001
1016	0.525		21.724		171.48		289.21		1169	5	1	1	65.8		FALSE	0.001	0.001	0.001	0.001	0.001	0.001	0.001	0.001	0.001	0.001	0.001	0.001	0.001	0.001	0.001	0.001	0.001	0.001	29223	0.001	0.001	0.001	0.001	0.001	0.001
1017	0.523	0	16.97	0.033	136.74	0.26	195.079	0.0007	1167	4.81	1	2	85.5		FALSE	0.001	0.001	0.001	28098	0.001	0.001	0.001	0.001	0.001	0.001	1080	0.001	0.001	0.001	0.001	0.001	0.001	0.001	0.001	0.001	0.001	0.001	0.001	0.001	0.001
1018	0.524	0.001	20.805	0.377	165.09	2.99	258.186	0.0032	1164	4.11	1	3	96.7		FALSE	0.001	0.001	0.001	0.001	1282	0.001	0.001	0.001	0.001	0.001	0.001	0.001	0.001	4050	0.001	0.001	0.001	0.001	0.001	23775	0.001	0.001	0.001	0.001	0.001
1019	0.518	0.009	34.229	0.002	263.96	0.02	606.373	0.0008	1160	4.64	1	2	93.7		FALSE	0.001	0.001	0.001	0.001	0.001	0.001	0.001	0.001	2106	0.001	0.001	0.001	0.001	0.001	0.001	0.001	0.001	26903	0.001	0.001	0.001	0.001	0.001	0.001	0.001
1020	0.523	0.005	23.721	0.133	190.96	1.07	199.147	0.0003	1160	2.56	1	9	100		FALSE	0.001	0.001	918	491	0.001	0.001	777	0.001	13214	0.001	0.001	0.001	7549	1346	1426	0.001	0.001	0.001	421	0.001	0.001	0.001	0.001	0.001	2849
1021	0.521	0.007	14.921	0.087	123.68	0.72	133.065	0.0009	1157	3.08	1	6	100		FALSE	0.001	0.001	0.001	0.001	0.001	8786	0.001	955	0.001	909	555	0.001	0.001	0.001	0.001	0.001	0.001	1734	0.001	0.001	0.001	0.001	0.001	15985	0.001
1022	0.526		21.599		170.08		306.169		1154	5	1	1	38.3		FALSE	0.001	0.001	0.001	0.001	0.001	0.001	0.001	0.001	0.001	0.001	0.001	0.001	28852	0.001	0.001	0.001	0.001	0.001	0.001	0.001	0.001	0.001	0.001	0.001	0.001
1023	0.525	0.001	28.549	0.101	221.35	0.79	485.317	0.0016	1151	2.85	1	4	99.4		FALSE	0.001	0.001	7047	13662	0.001	0.001	0.001	0.001	0.001	0.001	0.001	0.001	0.001	0.001	0.001	0.001	7343	0.001	0.001	0.001	725	0.001	0.001	0.001	0.001
1024	0.519	0.007	16.716	0.09	136.04	0.74	168.137	0.0004	1151	2.9	1	7	100		FALSE	0.001	0.001	0.001	0.001	0.001	0.001	2111	0.001	0.001	0.001	0.001	1383	1106	0.001	0.001	0.001	0.001	181	14741	8619	0.001	0.001	0.001	0.001	629
1025	0.515	0.008	22.12	0.121	174.35	0.96	299.234	0.0012	1150	3.19	1	3	75.6		FALSE	0.001	0.001	0.001	0.001	13951	0.001	0.001	0.001	0.001	0.001	0.001	0.001	0.001	0.001	0.001	0.001	0.001	0.001	0.001	0.001	0.001	0.001	2336	0.001	12456
1026	0.521	0.007	27.797	0.023	216.83	0.18	396.287	0.001	1149	2.81	1	4	95.8		FALSE	0.001	2520	0.001	0.001	0.001	0.001	0.001	0.001	0.001	0.001	0.001	0.001	0.001	13871	0.001	0.001	0.001	0.001	0.001	0.001	0.001	8209	0.001	0.001	4132
1027	0.525		17.445		139.53		221.088		1149	5	1	1	100		FALSE	0.001	0.001	0.001	0.001	0.001	0.001	0.001	0.001	0.001	0.001	0.001	0.001	0.001	0.001	0.001	0.001	0.001	0.001	28722	0.001	0.001	0.001	0.001	0.001	0.001
1028	0.523		30.834		238.49		533.345		1146	5	1	1	90.1		FALSE	0.001	0.001	0.001	0.001	0.001	0.001	28653	0.001	0.001	0.001	0.001	0.001	0.001	0.001	0.001	0.001	0.001	0.001	0.001	0.001	0.001	0.001	0.001	0.001	0.001
1029	0.523		29.926		231.48		531.299		1145	5	1	1	97.8		FALSE	0.001	0.001	0.001	0.001	0.001	0.001	0.001	0.001	0.001	0.001	28630	0.001	0.001	0.001	0.001	0.001	0.001	0.001	0.001	0.001	0.001	0.001	0.001	0.001	0.001
1030	0.525		28.421		221.21		424.343		1142	5	1	1	67.1		FALSE	0.001	0.001	0.001	0.001	0.001	0.001	0.001	0.001	0.001	0.001	0.001	0.001	0.001	0.001	0.001	0.001	0.001	0.001	28558	0.001	0.001	0.001	0.001	0.001	0.001
1031	0.524		25.144		196.07		399.193		1140	5	1	1	41.7		FALSE	0.001	0.001	0.001	0.001	0.001	0.001	0.001	0.001	0.001	0.001	0.001	0.001	0.001	0.001	0.001	28495	0.001	0.001	0.001	0.001	0.001	0.001	0.001	0.001	0.001
1032	0.523	0.005	23.283	0.106	184.63	0.84	262.17	0.0013	1139	2.67	1	9	98.6		FALSE	485	0.001	745	905	0.001	0.001	0.001	0.001	12189	0.001	0.001	0.001	9830	0.001	839	426	507	0.001	0.001	2551	0.001	0.001	0.001	0.001	0.001
1033	0.525	0.001	31.555	0.248	243.54	1.92	583.333	0.0026	1139	4.13	1	3	93.7		FALSE	0.001	0.001	4336	0.001	0.001	0.001	0.001	0.001	0.001	0.001	23332	0.001	0.001	0.001	0.001	0.001	0.001	0.001	0.001	0.001	799	0.001	0.001	0.001	0.001
1034	0.525	0.001	20.725	0.102	164.07	0.81	271.168	0.0005	1135	2.9	1	3	97.9		FALSE	0.001	0.001	0.001	0.001	7823	0.001	13453	0.001	0.001	0.001	0.001	0.001	0.001	0.001	7107	0.001	0.001	0.001	0.001	0.001	0.001	0.001	0.001	0.001	0.001
1035	0.523		28.724		222.63		491.269		1135	5	1	1	93.7		FALSE	0.001	0.001	0.001	0.001	0.001	0.001	0.001	0.001	0.001	0.001	28375	0.001	0.001	0.001	0.001	0.001	0.001	0.001	0.001	0.001	0.001	0.001	0.001	0.001	0.001
1036	0.524		24.996		195.47		367.204		1132	5	1	1	37.1		FALSE	0.001	0.001	0.001	0.001	0.001	0.001	0.001	0.001	0.001	0.001	0.001	0.001	0.001	0.001	0.001	28305	0.001	0.001	0.001	0.001	0.001	0.001	0.001	0.001	0.001
1037	0.524		25.234		196.77		399.229		1131	5	1	1	51.8		FALSE	0.001	0.001	0.001	0.001	0.001	0.001	0.001	0.001	0.001	0.001	0.001	0.001	0.001	0.001	0.001	28274	0.001	0.001	0.001	0.001	0.001	0.001	0.001	0.001	0.001
1038	0.522	0.006	19.302	0.2	154.03	1.6	231.172	0.001	1126	3.48	1	5	89.6		FALSE	0.001	0.001	0.001	0.001	2164	0.001	19528	0.001	0.001	0.001	0.001	0.001	0.001	0.001	2404	0.001	0.001	1874	0.001	0.001	0.001	2180	0.001	0.001	0.001
1039	0.524	0.001	29.623	0.236	229.35	1.83	512.339	0.0016	1123	2.63	1	4	98.7		FALSE	0.001	0.001	5162	8463	0.001	0.001	0.001	0.001	0.001	0.001	11556	0.001	0.001	0.001	0.001	2893	0.001	0.001	0.001	0.001	0.001	0.001	0.001	0.001	0.001
1040	0.521	0.007	21.012	0.166	166.39	1.32	269.188	0.0008	1116	2.46	1	4	80.8		FALSE	0.001	0.001	0.001	0.001	9915	0.001	0.001	4903	0.001	0.001	0.001	0.001	0.001	0.001	0.001	7947	0.001	0.001	0.001	0.001	0.001	0.001	5136	0.001	0.001
1041	0.521	0.006	35.632	0.282	274.16	2.17	676.585	0.0022	1112	3.23	1	5	100		FALSE	218	0.001	15578	9658	0.001	0.001	0.001	0.001	0.001	0.001	1960	0.001	0.001	394	0.001	0.001	0.001	0.001	0.001	0.001	0.001	0.001	0.001	0.001	0.001
1042	0.523		25.968		202.45		402.276		1111	5	1	1	67.2		FALSE	0.001	0.001	0.001	0.001	0.001	0.001	0.001	0.001	0.001	0.001	0.001	0.001	0.001	27780	0.001	0.001	0.001	0.001	0.001	0.001	0.001	0.001	0.001	0.001	0.001
1043	0.524	0.002	27.095	0.093	210.48	0.72	452.249	0.0005	1111	4.77	1	2	93.7		FALSE	0.001	0.001	0.001	26515	0.001	0.001	0.001	0.001	0.001	0.001	0.001	0.001	0.001	0.001	0.001	0.001	0.001	0.001	0.001	0.001	1254	0.001	0.001	0.001	0.001
1044	0.523		27.877		216.45		460.216		1110	5	1	1	98.7		FALSE	0.001	0.001	0.001	0.001	0.001	0.001	0.001	0.001	0.001	0.001	27756	0.001	0.001	0.001	0.001	0.001	0.001	0.001	0.001	0.001	0.001	0.001	0.001	0.001	0.001
1045	0.522	0.006	15.377	0.075	128.97	0.63	117.07	0.0005	1110	1.06	1	17	98.3		FALSE	4818	1376	1112	0.001	0.001	0.001	1528	0.001	821	0.001	0.001	2167	634	1803	2501	1715	0.001	0.001	432	2350	2250	1162	613	2037	421
1046	0.526		18.508		148.12		219.161		1109	5	1	1	90.2		FALSE	0.001	0.001	0.001	0.001	0.001	0.001	0.001	0.001	0.001	0.001	0.001	0.001	0.001	0.001	0.001	0.001	0.001	0.001	0.001	27730	0.001	0.001	0.001	0.001	0.001
1047	0.523		30.655		236.85		556.309		1108	5	1	1	99.5		FALSE	0.001	0.001	0.001	0.001	0.001	0.001	0.001	0.001	0.001	0.001	27700	0.001	0.001	0.001	0.001	0.001	0.001	0.001	0.001	0.001	0.001	0.001	0.001	0.001	0.001
1048	0.523	0.005	18.281	0.062	146.46	0.5	215.106	0.0005	1107	2.46	1	7	100		FALSE	0.001	0.001	0.001	0.001	12543	0.001	0.001	0.001	1093	1619	0.001	0.001	0.001	1102	3038	5440	0.001	0.001	0.001	2842	0.001	0.001	0.001	0.001	0.001
1049	0.52	0.007	34.158	0.12	263.54	0.92	593.595	0.001	1106	2.11	1	12	100		FALSE	0.001	0.001	1209	0.001	983	0.001	0.001	0.001	678	1405	0.001	8218	0.001	0.001	908	479	0.001	8928	0.001	520	2118	0.001	0.001	1964	252
1050	0.523		24.287		373.33		353.265		1106	5	2	1	73.6		FALSE	0.001	0.001	0.001	0.001	0.001	0.001	0.001	0.001	0.001	0.001	0.001	0.001	0.001	27654	0.001	0.001	0.001	0.001	0.001	0.001	0.001	0.001	0.001	0.001	0.001
1051	0.526		36.179		277.63		781.363		1099	5	1	1	98.7		FALSE	0.001	0.001	0.001	0.001	0.001	27464	0.001	0.001	0.001	0.001	0.001	0.001	0.001	0.001	0.001	0.001	0.001	0.001	0.001	0.001	0.001	0.001	0.001	0.001	0.001
1052	0.526		27.441		213.71		416.285		1098	5	1	1	74.4		FALSE	0.001	0.001	0.001	0.001	0.001	0.001	0.001	0.001	0.001	0.001	0.001	0.001	0.001	0.001	27439	0.001	0.001	0.001	0.001	0.001	0.001	0.001	0.001	0.001	0.001
1053	0.52	0.008	27.928	0.133	221.3	1.06	267.174	0.0028	1097	4.88	1	3	97.8		FALSE	0.001	0.001	0.001	0.001	0.001	0.001	26811	0.001	0.001	314	0.001	0.001	0.001	0.001	0.001	0.001	0.001	0.001	0.001	310	0.001	0.001	0.001	0.001	0.001
1054	0.523	0.006	25.943	0.113	203.91	0.89	321.313	0.0009	1097	3.71	1	6	93.7		FALSE	0.001	0.001	1747	0.001	0.001	0.001	0.001	0.001	1688	0.001	0.001	0.001	1342	0.001	0.001	0.001	0.001	20404	0.001	351	0.001	0.001	0.001	1891	0.001
1055	0.523		28.707		222.54		488.247		1095	5	1	1	96.5		FALSE	0.001	0.001	0.001	0.001	0.001	0.001	0.001	0.001	0.001	0.001	27364	0.001	0.001	0.001	0.001	0.001	0.001	0.001	0.001	0.001	0.001	0.001	0.001	0.001	0.001
1056	0.526	0	24.076	0.044	189.08	0.35	327.276	0	1094	3.69	1	2	72.7		FALSE	0.001	0.001	0.001	0.001	0.001	0.001	0.001	0.001	0.001	0.001	0.001	0.001	0.001	0.001	8848	0.001	0.001	0.001	0.001	0.001	0.001	18508	0.001	0.001	0.001
1057	0.517	0.008	29.428	0.276	227.75	2.14	520.309	0.0008	1093	4.74	1	2	100		FALSE	0.001	0.001	0.001	0.001	0.001	0.001	0.001	0.001	0.001	0.001	25927	0.001	0.001	0.001	0.001	0.001	0.001	1409	0.001	0.001	0.001	0.001	0.001	0.001	0.001
1058	0.524		25.534		198.93		411.227		1092	5	1	1	52.3		FALSE	0.001	0.001	0.001	0.001	0.001	0.001	0.001	0.001	0.001	0.001	0.001	0.001	0.001	0.001	0.001	27309	0.001	0.001	0.001	0.001	0.001	0.001	0.001	0.001	0.001
1059	0.525		26.214		401.7		423.286		1092	5	2	1	96.7		FALSE	0.001	0.001	0.001	0.001	27307	0.001	0.001	0.001	0.001	0.001	0.001	0.001	0.001	0.001	0.001	0.001	0.001	0.001	0.001	0.001	0.001	0.001	0.001	0.001	0.001
1060	0.518	0.008	21.301	0.047	174.98	0.39	149.023	0.0003	1092	3.03	1	4	100		FALSE	0.001	4001	0.001	0.001	0.001	0.001	0.001	14909	0.001	0.001	0.001	7315	0.001	0.001	0.001	0.001	0.001	1071	0.001	0.001	0.001	0.001	0.001	0.001	0.001
1061	0.518	0.01	38.866	0.012	298.31	0.09	773.526	0.0078	1091	4.32	1	2	98.9		FALSE	0.001	0.001	0.001	0.001	0.001	0.001	0.001	0.001	0.001	0.001	0.001	0.001	0.001	0.001	0.001	0.001	0.001	0.001	23419	0.001	0.001	0.001	3858	0.001	0.001
1062	0.525	0.001	25.473	0.175	198.74	1.36	393.256	0.0004	1090	3.47	1	2	93.7		FALSE	0.001	0.001	14450	0.001	0.001	0.001	0.001	0.001	12788	0.001	0.001	0.001	0.001	0.001	0.001	0.001	0.001	0.001	0.001	0.001	0.001	0.001	0.001	0.001	0.001
1063	0.524	0	23.665	0.016	185.43	0.12	347.234	0.001	1086	3.46	1	2	77.2		FALSE	0.001	0.001	0.001	0.001	0.001	0.001	0.001	0.001	13307	0.001	0.001	0.001	0.001	0.001	0.001	13849	0.001	0.001	0.001	0.001	0.001	0.001	0.001	0.001	0.001
1064	0.526	0	18.873	0.049	150.56	0.39	232.133	0.0005	1085	3.91	1	2	100		FALSE	0.001	0.001	0.001	0.001	0.001	0.001	0.001	0.001	0.001	0.001	0.001	0.001	0.001	0.001	0.001	0.001	0.001	0.001	0.001	0.001	0.001	6728	0.001	20399	0.001
1065	0.52	0.009	29.032	0.059	224.92	0.46	499.332	0.0016	1084	3	1	3	93.2		FALSE	0.001	0.001	0.001	0.001	0.001	0.001	0.001	0.001	0.001	14047	0.001	0.001	0.001	0.001	0.001	0.001	6988	0.001	0.001	6056	0.001	0.001	0.001	0.001	0.001
1066	0.525	0.001	26.206	0.026	204.13	0.2	413.283	0.0009	1083	3.46	1	2	97.7		FALSE	0.001	0.001	0.001	0.001	0.001	0.001	0.001	0.001	13687	0.001	0.001	0.001	13398	0.001	0.001	0.001	0.001	0.001	0.001	0.001	0.001	0.001	0.001	0.001	0.001
1067	0.516	0.009	28.143	0.051	250.49	0.45	71.086	0.0002	1083	3.33	1	3	100		FALSE	0.001	9752	0.001	0.001	0.001	0.001	0.001	0.001	0.001	0.001	0.001	15593	0.001	0.001	0.001	0.001	0.001	0.001	0.001	0.001	0.001	0.001	1733	0.001	0.001
1068	0.52	0.008	21.041	0.186	166.04	1.47	291.138	0.001	1082	4.11	1	3	70		FALSE	0.001	0.001	0.001	0.001	0.001	0.001	0.001	0.001	1491	3455	0.001	0.001	0.001	0.001	0.001	22113	0.001	0.001	0.001	0.001	0.001	0.001	0.001	0.001	0.001
1069	0.521	0.007	17.818	0.091	142.98	0.73	209.096	0.0015	1082	2.32	1	7	96.5		FALSE	0.001	2484	0.001	0.001	0.001	0.001	0.001	0.001	0.001	0.001	0.001	2949	0.001	996	0.001	11026	0.001	1008	5873	0.001	0.001	2711	0.001	0.001	0.001
1070	0.518	0.008	19.694	0.083	156.8	0.66	241.157	0.0009	1081	3.41	1	4	88.5		FALSE	0.001	1806	0.001	0.001	0.001	0.001	0.001	0.001	0.001	3274	0.001	0.001	0.001	0.001	0.001	18049	0.001	0.001	0.001	0.001	0.001	0.001	3899	0.001	0.001
1071	0.519	0.007	26.317	0.199	204.99	1.55	413.315	0.0013	1080	3.17	1	3	93.3		FALSE	0.001	0.001	0.001	0.001	0.001	0.001	15376	0.001	0.001	3939	0.001	0.001	0.001	7695	0.001	0.001	0.001	0.001	0.001	0.001	0.001	0.001	0.001	0.001	0.001
1072	0.522	0.006	29.127	0.128	225.64	0.99	500.341	0.0022	1079	2.09	1	5	86.8		FALSE	5895	0.001	4670	7321	0.001	0.001	0.001	0.001	0.001	0.001	0.001	0.001	0.001	0.001	4370	4730	0.001	0.001	0.001	0.001	0.001	0.001	0.001	0.001	0.001
1073	0.526		19.078		151.99		238.085		1079	5	1	1	85.5		FALSE	0.001	0.001	0.001	0.001	0.001	26983	0.001	0.001	0.001	0.001	0.001	0.001	0.001	0.001	0.001	0.001	0.001	0.001	0.001	0.001	0.001	0.001	0.001	0.001	0.001
1074	0.51		17.451		140.8		191.126		1078	5	1	1	93.7		FALSE	26957	0.001	0.001	0.001	0.001	0.001	0.001	0.001	0.001	0.001	0.001	0.001	0.001	0.001	0.001	0.001	0.001	0.001	0.001	0.001	0.001	0.001	0.001	0.001	0.001
1075	0.525	0	22.026	0.115	173.41	0.91	307.168	0.0008	1077	3.46	1	2	97.9		FALSE	0.001	0.001	0.001	0.001	13631	0.001	0.001	0.001	0.001	0.001	0.001	0.001	0.001	0.001	0.001	13297	0.001	0.001	0.001	0.001	0.001	0.001	0.001	0.001	0.001
1076	0.523		27.364		212.52		456.279		1075	5	1	1	93.7		FALSE	0.001	0.001	0.001	26883	0.001	0.001	0.001	0.001	0.001	0.001	0.001	0.001	0.001	0.001	0.001	0.001	0.001	0.001	0.001	0.001	0.001	0.001	0.001	0.001	0.001
1077	0.523		30.213		233.58		542.293		1075	5	1	1	100		FALSE	0.001	0.001	0.001	0.001	0.001	0.001	0.001	0.001	0.001	0.001	26867	0.001	0.001	0.001	0.001	0.001	0.001	0.001	0.001	0.001	0.001	0.001	0.001	0.001	0.001
1078	0.525	0.001	22.599	0.168	177.74	1.33	315.229	0.0001	1069	4.68	1	2	82.6		FALSE	0.001	1677	0.001	0.001	25052	0.001	0.001	0.001	0.001	0.001	0.001	0.001	0.001	0.001	0.001	0.001	0.001	0.001	0.001	0.001	0.001	0.001	0.001	0.001	0.001
1079	0.52	0.007	16.62	0.155	135.43	1.27	165.126	0.0014	1069	2.96	1	6	93.7		FALSE	0.001	0.001	0.001	0.001	1700	0.001	1890	0.001	0.001	0.001	0.001	0.001	7400	0.001	0.001	0.001	0.001	474	0.001	0.001	0.001	0.001	875	14383	0.001
1080	0.52	0.008	17.884	0.145	144.06	1.17	196.169	0.0005	1069	4.07	1	3	100		FALSE	0.001	0.001	0.001	0.001	0.001	0.001	2523	0.001	0.001	0.001	0.001	0.001	0.001	0.001	0.001	0.001	0.001	0.001	21707	0.001	0.001	0.001	0.001	0.001	2491
1081	0.522	0.006	18.03	0.166	149.78	1.38	130.077	0.0013	1069	2.2	1	9	97.7		FALSE	2445	0.001	1048	262	0.001	0.001	1272	0.001	8179	0.001	0.001	0.001	8630	0.001	1544	0.001	0.001	493	0.001	2840	0.001	0.001	0.001	0.001	0.001
1082	0.523	0.005	16.176	0.041	131.54	0.33	170.071	0.0013	1063	2.08	1	7	93.7		FALSE	1995	0.001	4396	2405	0.001	0.001	0.001	0.001	1771	0.001	0.001	0.001	0.001	0.001	6370	8447	1195	0.001	0.001	0.001	0.001	0.001	0.001	0.001	0.001
1083	0.524	0.002	27.218	0.195	211.62	1.51	439.331	0.0011	1062	3.13	1	3	93.7		FALSE	0.001	0.001	0.001	0.001	0.001	0.001	11063	0.001	0.001	0.001	0.001	0.001	0.001	12765	0.001	0.001	0.001	0.001	0.001	0.001	0.001	0.001	0.001	2713	0.001
1084	0.524		24.898		194.42		383.234		1061	5	1	1	59.5		FALSE	0.001	0.001	0.001	0.001	0.001	0.001	0.001	0.001	0.001	0.001	0.001	0.001	0.001	0.001	0.001	26529	0.001	0.001	0.001	0.001	0.001	0.001	0.001	0.001	0.001
1085	0.521	0.007	15.894	0.102	130.38	0.84	151.111	0.0006	1059	1.71	1	11	100		FALSE	0.001	4882	0.001	0.001	4984	0.001	1879	1694	374	0.001	0.001	6070	0.001	0.001	673	1478	0.001	378	0.001	0.001	0.001	0.001	738	3327	0.001
1086	0.52	0.008	29.502	0.053	228.51	0.41	503.362	0.0004	1059	2.93	1	3	99.7		FALSE	0.001	0.001	0.001	0.001	0.001	0.001	0.001	0.001	0.001	0.001	0.001	0.001	0.001	11783	0.001	0.001	0.001	0.001	0.001	9765	0.001	0.001	0.001	0.001	4922
1087	0.525	0.001	21.764	0.039	171.31	0.31	309.144	0.0046	1058	4.4	1	2	91.7		FALSE	0.001	0.001	0.001	0.001	0.001	23193	0.001	0.001	3261	0.001	0.001	0.001	0.001	0.001	0.001	0.001	0.001	0.001	0.001	0.001	0.001	0.001	0.001	0.001	0.001
1088	0.52	0.008	15.729	0.12	129.23	0.98	148.087	0.0009	1057	4.76	1	3	98.4		FALSE	0.001	0.001	0.001	0.001	0.001	0.001	0.001	0.001	0.001	0.001	433	0.001	0.001	0.001	0.001	0.001	0.001	804	0.001	0.001	25188	0.001	0.001	0.001	0.001
1089	0.526		23.93		196.49		150.091		1056	5	1	1	100		FALSE	0.001	0.001	0.001	0.001	0.001	26410	0.001	0.001	0.001	0.001	0.001	0.001	0.001	0.001	0.001	0.001	0.001	0.001	0.001	0.001	0.001	0.001	0.001	0.001	0.001
1090	0.521	0.007	16.001	0.082	131.84	0.68	143.085	0.0006	1056	0.94	1	18	100		FALSE	1847	1008	1810	1118	0.001	0.001	1198	959	660	649	0.001	1357	871	2117	3851	621	0.001	479	1074	2526	0.001	2349	1900	0.001	0.001
1091	0.515	0.007	26.901	0.02	210.3	0.16	371.315	0.0006	1055	2.44	1	4	100		FALSE	0.001	0.001	0.001	0.001	0.001	0.001	0.001	8976	0.001	0.001	0.001	6094	0.001	0.001	0.001	0.001	0.001	4132	0.001	0.001	0.001	0.001	7182	0.001	0.001
1092	0.523		30.517		235.81		554.293		1055	5	1	1	93.7		FALSE	0.001	0.001	0.001	0.001	0.001	0.001	0.001	0.001	0.001	0.001	26380	0.001	0.001	0.001	0.001	0.001	0.001	0.001	0.001	0.001	0.001	0.001	0.001	0.001	0.001
1093	0.526		25.053		385.13		352.282		1055	5	2	1	77.1		FALSE	0.001	0.001	0.001	0.001	0.001	0.001	0.001	0.001	0.001	0.001	0.001	0.001	0.001	0.001	0.001	0.001	0.001	0.001	0.001	0.001	0.001	26377	0.001	0.001	0.001
1094	0.526	0	21.394	0.048	168.7	0.38	296.177	0.0001	1054	3.51	1	2	38.8		FALSE	0.001	0.001	0.001	0.001	0.001	0.001	0.001	0.001	0.001	0.001	0.001	0.001	0.001	0.001	15361	0.001	0.001	0.001	0.001	0.001	0.001	10997	0.001	0.001	0.001
1095	0.521	0.009	20.478	0.137	162.68	1.09	252.185	0.0011	1053	3.3	1	3	99.8		FALSE	0.001	0.001	0.001	0.001	0.001	1829	0.001	14932	0.001	0.001	0.001	0.001	0.001	0.001	0.001	0.001	0.001	0.001	0.001	0.001	0.001	0.001	9558	0.001	0.001
1096	0.516	0.009	29.152	0.139	225.95	1.08	491.363	0.0005	1052	3.09	1	3	100		FALSE	5678	0.001	0.001	0.001	0.001	0.001	0.001	0.001	0.001	0.001	0.001	0.001	0.001	0.001	0.001	0.001	0.001	0.001	0.001	0.001	0.001	14622	0.001	0.001	5997
1097	0.523		28.803		223.22		493.284		1052	5	1	1	93.7		FALSE	0.001	0.001	0.001	0.001	0.001	0.001	0.001	0.001	0.001	0.001	26296	0.001	0.001	0.001	0.001	0.001	0.001	0.001	0.001	0.001	0.001	0.001	0.001	0.001	0.001
1098	0.523		26.124		203.41		418.263		1049	5	1	1	93.7		FALSE	0.001	0.001	0.001	26237	0.001	0.001	0.001	0.001	0.001	0.001	0.001	0.001	0.001	0.001	0.001	0.001	0.001	0.001	0.001	0.001	0.001	0.001	0.001	0.001	0.001
1099	0.526	0	16.588	0.181	134.67	1.47	174.091	0.0009	1049	4.52	1	2	97.5		FALSE	0.001	0.001	0.001	0.001	0.001	2522	0.001	0.001	0.001	0.001	0.001	0.001	0.001	0.001	0.001	0.001	0.001	0.001	0.001	23705	0.001	0.001	0.001	0.001	0.001
1100	0.511	0	24.456	0.209	191.17	1.64	371.269	0.0029	1048	4.27	1	3	97.1		FALSE	0.001	0.001	0.001	0.001	0.001	0.001	0.001	0.001	0.001	22358	0.001	1581	0.001	0.001	0.001	0.001	0.001	0.001	0.001	0.001	0.001	0.001	2261	0.001	0.001
1101	0.526		20.957		165.96		269.225		1048	5	1	1	93.4		FALSE	0.001	0.001	0.001	0.001	0.001	0.001	0.001	0.001	0.001	0.001	0.001	0.001	0.001	0.001	26191	0.001	0.001	0.001	0.001	0.001	0.001	0.001	0.001	0.001	0.001
1102	0.52	0.008	27.536	0.069	214.07	0.54	441.348	0.0008	1045	2.94	1	3	83.9		FALSE	0.001	0.001	0.001	0.001	0.001	0.001	12649	0.001	0.001	0.001	0.001	0.001	0.001	0.001	7890	0.001	0.001	0.001	0.001	0.001	0.001	0.001	0.001	0.001	5581
1103	0.524		24.444		191.08		371.234		1045	5	1	1	76.3		FALSE	0.001	0.001	0.001	0.001	0.001	0.001	0.001	0.001	0.001	0.001	0.001	0.001	0.001	0.001	0.001	26116	0.001	0.001	0.001	0.001	0.001	0.001	0.001	0.001	0.001
1104	0.524		19.128		152.16		245.095		1040	5	1	1	94.4		FALSE	0.001	0.001	0.001	0.001	0.001	0.001	0.001	0.001	0.001	0.001	0.001	0.001	0.001	0.001	0.001	26010	0.001	0.001	0.001	0.001	0.001	0.001	0.001	0.001	0.001
1105	0.523		29.223		226.5		491.299		1038	5	1	1	99.6		FALSE	0.001	0.001	0.001	0.001	0.001	0.001	25952	0.001	0.001	0.001	0.001	0.001	0.001	0.001	0.001	0.001	0.001	0.001	0.001	0.001	0.001	0.001	0.001	0.001	0.001
1106	0.526	0	28.16	0.032	430.93	0.49	464.339	0.0022	1037	3.47	2	2	100		FALSE	0.001	0.001	0.001	0.001	0.001	0.001	0.001	0.001	0.001	0.001	0.001	0.001	0.001	0.001	13672	0.001	0.001	0.001	0.001	12249	0.001	0.001	0.001	0.001	0.001
1107	0.525	0.002	30.738	0.06	237.48	0.47	558.325	0.0012	1034	4.83	1	2	99.6		FALSE	0.001	0.001	0.001	0.001	0.001	0.001	0.001	0.001	0.001	0.001	24973	0.001	0.001	0.001	0.001	0.001	0.001	0.001	0.001	0.001	867	0.001	0.001	0.001	0.001
1108	0.521	0.007	19.707	0.12	172.27	1.05	81.0696	0.0006	1033	1.85	1	14	99.6		FALSE	1024	0.001	964	0.001	689	0.001	1952	0.001	383	0.001	0.001	215	0.001	640	3665	0.001	0.001	256	709	2771	2457	0.001	0.001	8830	1267
1109	0.525		23.854		186.36		377.196		1032	5	1	1	55		FALSE	0.001	0.001	0.001	0.001	25802	0.001	0.001	0.001	0.001	0.001	0.001	0.001	0.001	0.001	0.001	0.001	0.001	0.001	0.001	0.001	0.001	0.001	0.001	0.001	0.001
1110	0.526		21.153		167.88		257.201		1031	5	1	1	91.2		FALSE	0.001	0.001	0.001	0.001	0.001	0.001	0.001	0.001	0.001	0.001	0.001	0.001	0.001	0.001	0.001	0.001	0.001	0.001	0.001	0.001	0.001	25784	0.001	0.001	0.001
1111	0.524	0.001	25.903	0.214	208.41	1.72	201.128	0.0022	1031	4.37	1	2	93.3		FALSE	0.001	0.001	0.001	0.001	3375	0.001	22404	0.001	0.001	0.001	0.001	0.001	0.001	0.001	0.001	0.001	0.001	0.001	0.001	0.001	0.001	0.001	0.001	0.001	0.001
1112	0.521	0.007	24.92	0.085	196.28	0.67	305.293	0.001	1030	4.26	1	4	100		FALSE	1564	0.001	22003	0.001	0.001	0.001	0.001	0.001	0.001	0.001	0.001	0.001	0.001	1186	0.001	0.001	0.001	0.001	0.001	0.001	1002	0.001	0.001	0.001	0.001
1113	0.525		32.541		251.42		557.371		1029	5	1	1	72.5		FALSE	0.001	0.001	0.001	0.001	0.001	0.001	0.001	0.001	0.001	0.001	0.001	0.001	0.001	0.001	0.001	0.001	0.001	0.001	25736	0.001	0.001	0.001	0.001	0.001	0.001
1114	0.526		23.281		357.83		354.205		1025	5	2	1	58.2		FALSE	0.001	0.001	0.001	0.001	0.001	0.001	0.001	0.001	0.001	0.001	0.001	0.001	25628	0.001	0.001	0.001	0.001	0.001	0.001	0.001	0.001	0.001	0.001	0.001	0.001
1115	0.523		25.654		199.94		406.17		1024	5	1	1	100		FALSE	0.001	0.001	0.001	0.001	0.001	0.001	0.001	0.001	0.001	0.001	25608	0.001	0.001	0.001	0.001	0.001	0.001	0.001	0.001	0.001	0.001	0.001	0.001	0.001	0.001
1116	0.523		27.772		215.66		458.201		1020	5	1	1	99.6		FALSE	0.001	0.001	0.001	0.001	0.001	0.001	0.001	0.001	0.001	0.001	25493	0.001	0.001	0.001	0.001	0.001	0.001	0.001	0.001	0.001	0.001	0.001	0.001	0.001	0.001
1117	0.524	0.001	18.553	0.112	149.56	0.91	194.189	0.0002	1019	4.25	1	3	100		FALSE	0.001	0.001	0.001	0.001	0.001	0.001	21633	0.001	0.001	0.001	1057	0.001	0.001	0.001	0.001	0.001	2790	0.001	0.001	0.001	0.001	0.001	0.001	0.001	0.001
1118	0.523		24.51		192.78		315.242		1017	5	1	1	100		FALSE	0.001	0.001	0.001	0.001	0.001	0.001	0.001	0.001	0.001	0.001	0.001	0.001	0.001	25417	0.001	0.001	0.001	0.001	0.001	0.001	0.001	0.001	0.001	0.001	0.001
1119	0.524	0.002	23.138	0.056	182.68	0.44	288.219	0.0006	1017	4.73	1	2	89.3		FALSE	0.001	0.001	1357	0.001	0.001	0.001	0.001	0.001	0.001	0.001	0.001	0.001	0.001	24056	0.001	0.001	0.001	0.001	0.001	0.001	0.001	0.001	0.001	0.001	0.001
1120	0.523		28.294		432.87		472.216		1015	5	2	1	100		FALSE	0.001	0.001	0.001	0.001	0.001	0.001	0.001	0.001	0.001	0.001	25381	0.001	0.001	0.001	0.001	0.001	0.001	0.001	0.001	0.001	0.001	0.001	0.001	0.001	0.001
1121	0.524		26.565		206.68		429.275		1015	5	1	1	93.7		FALSE	0.001	0.001	0.001	0.001	0.001	0.001	0.001	0.001	25371	0.001	0.001	0.001	0.001	0.001	0.001	0.001	0.001	0.001	0.001	0.001	0.001	0.001	0.001	0.001	0.001
1122	0.524	0.002	13.195	0.125	112.21	1.07	102.046	0.0012	1012	3.18	1	4	99.6		FALSE	0.001	0.001	0.001	741	0.001	0.001	12352	0.001	0.001	0.001	0.001	0.001	0.001	0.001	10948	0.001	0.001	0.001	0.001	0.001	0.001	1262	0.001	0.001	0.001
1123	0.526		19.582		155.78		245.133		1012	5	1	1	93.7		FALSE	0.001	0.001	25298	0.001	0.001	0.001	0.001	0.001	0.001	0.001	0.001	0.001	0.001	0.001	0.001	0.001	0.001	0.001	0.001	0.001	0.001	0.001	0.001	0.001	0.001
1124	0.512		25.044		195.56		383.139		1010	5	1	1	100		FALSE	0.001	0.001	0.001	0.001	0.001	0.001	0.001	0.001	0.001	0.001	0.001	0.001	0.001	0.001	0.001	0.001	0.001	25245	0.001	0.001	0.001	0.001	0.001	0.001	0.001
1125	0.518	0.008	16.531	0.079	134.31	0.64	172.087	0.0007	1009	2.35	1	6	99.6		FALSE	2859	0.001	0.001	0.001	0.001	0.001	0.001	0.001	2273	2297	0.001	0.001	0.001	0.001	7941	8810	0.001	0.001	0.001	0.001	0.001	0.001	0.001	0.001	1057
1126	0.525	0.002	17.776	0.131	142.93	1.06	202.123	0.0012	1008	3.11	1	3	99.8		FALSE	0.001	0.001	0.001	0.001	0.001	0.001	0.001	0.001	0.001	0.001	0.001	0.001	0.001	6497	0.001	0.001	0.001	0.001	0.001	4632	0.001	14072	0.001	0.001	0.001
1127	0.524		20.977		165.9		277.157		1008	5	1	1	82.4		FALSE	0.001	0.001	0.001	0.001	0.001	0.001	0.001	0.001	0.001	0.001	0.001	0.001	0.001	0.001	0.001	25196	0.001	0.001	0.001	0.001	0.001	0.001	0.001	0.001	0.001
1128	0.526		26.574		206.76		429.279		1005	5	1	1	80.5		FALSE	0.001	0.001	0.001	0.001	0.001	0.001	0.001	0.001	0.001	0.001	0.001	0.001	25136	0.001	0.001	0.001	0.001	0.001	0.001	0.001	0.001	0.001	0.001	0.001	0.001
1129	0.524		24.934		194.63		387.23		1002	5	1	1	94.3		FALSE	0.001	0.001	0.001	0.001	0.001	0.001	0.001	0.001	0.001	0.001	0.001	0.001	0.001	0.001	0.001	25048	0.001	0.001	0.001	0.001	0.001	0.001	0.001	0.001	0.001
1130	0.524	0.002	30.288	0.193	234.06	1.49	552.282	0.005	1002	4.38	1	2	98.7		FALSE	0.001	0.001	3184	0.001	0.001	0.001	0.001	0.001	0.001	0.001	21862	0.001	0.001	0.001	0.001	0.001	0.001	0.001	0.001	0.001	0.001	0.001	0.001	0.001	0.001
1131	0.526		21.591		170.75		277.18		1001	5	1	1	99.6		FALSE	0.001	0.001	0.001	0.001	0.001	0.001	0.001	25024	0.001	0.001	0.001	0.001	0.001	0.001	0.001	0.001	0.001	0.001	0.001	0.001	0.001	0.001	0.001	0.001	0.001
1132	0.523		26.905		209.39		425.254		998	5	1	1	54.8		FALSE	0.001	0.001	0.001	0.001	0.001	0.001	24949	0.001	0.001	0.001	0.001	0.001	0.001	0.001	0.001	0.001	0.001	0.001	0.001	0.001	0.001	0.001	0.001	0.001	0.001
1133	0.524	0.001	27.799	0.049	220.76	0.39	255.176	0.0006	998	4.89	1	2	99.6		FALSE	0.001	0.001	0.001	0.001	540	0.001	24402	0.001	0.001	0.001	0.001	0.001	0.001	0.001	0.001	0.001	0.001	0.001	0.001	0.001	0.001	0.001	0.001	0.001	0.001
1134	0.526		16.055		130.44		172.075		997	5	1	1	96.5		FALSE	0.001	0.001	0.001	0.001	0.001	0.001	0.001	0.001	0.001	0.001	0.001	0.001	0.001	0.001	0.001	0.001	0.001	0.001	0.001	0.001	0.001	0.001	0.001	24933	0.001
1135	0.525	0.001	16.905	0.027	136.73	0.22	184.087	0.0007	997	2.63	1	4	96.5		FALSE	0.001	0.001	6844	0.001	0.001	0.001	0.001	0.001	0.001	0.001	0.001	0.001	0.001	2497	10578	0.001	0.001	0.001	0.001	0.001	0.001	4996	0.001	0.001	0.001
1136	0.518	0.009	20.993	0.036	166.58	0.29	258.233	0.0007	994	2.39	1	4	100		FALSE	0.001	4560	0.001	0.001	0.001	0.001	0.001	6005	0.001	0.001	0.001	8066	0.001	0.001	0.001	0.001	0.001	0.001	0.001	0.001	0.001	0.001	6227	0.001	0.001
1137	0.523		31.276		241.42		580.309		994	5	1	1	100		FALSE	0.001	0.001	0.001	0.001	0.001	0.001	0.001	0.001	0.001	0.001	24840	0.001	0.001	0.001	0.001	0.001	0.001	0.001	0.001	0.001	0.001	0.001	0.001	0.001	0.001
1138	0.523		21.416		168.68		304.125		993	5	1	1	100		FALSE	0.001	0.001	0.001	24831	0.001	0.001	0.001	0.001	0.001	0.001	0.001	0.001	0.001	0.001	0.001	0.001	0.001	0.001	0.001	0.001	0.001	0.001	0.001	0.001	0.001
1139	0.517	0.008	35.471	0.116	272.66	0.89	710.427	0.0016	992	2.47	1	5	98.5		FALSE	0.001	4619	0.001	0.001	0.001	0.001	0.001	9413	0.001	0.001	0.001	7137	0.001	0.001	0.001	0.001	0.001	946	0.001	0.001	0.001	0.001	2688	0.001	0.001
1140	0.523		17.483		140.93		194.109		992	5	1	1	93.7		FALSE	0.001	0.001	0.001	0.001	0.001	0.001	0.001	0.001	0.001	0.001	0.001	0.001	0.001	24798	0.001	0.001	0.001	0.001	0.001	0.001	0.001	0.001	0.001	0.001	0.001
1141	0.525	0.001	30.142	0.232	232.99	1.79	546.326	0.0015	991	4.7	1	3	100		FALSE	0.001	429	0.001	0.001	0.001	0.001	0.001	0.001	0.001	0.001	23310	0.001	0.001	0.001	0.001	0.001	0.001	0.001	0.001	0.001	1041	0.001	0.001	0.001	0.001
1142	0.519	0.008	31.693	0.157	253.61	1.26	221.2	0.0005	991	2.1	1	7	90.5		FALSE	6748	0.001	0.001	0.001	0.001	0.001	0.001	0.001	0.001	0.001	0.001	1643	0.001	7052	499	0.001	3724	0.001	0.001	0.001	0.001	3858	0.001	0.001	1243
1143	0.516	0.009	29.964	0.167	231.88	1.3	521.316	0.0043	990	4.71	1	3	93.7		FALSE	0.001	0.001	0.001	0.001	0.001	0.001	0.001	0.001	0.001	23339	0.001	0.001	0.001	0.001	0.001	0.001	0.001	718	0.001	0.001	698	0.001	0.001	0.001	0.001
1144	0.524		20.983		165.92		278.165		989	5	1	1	93.7		FALSE	0.001	0.001	0.001	0.001	0.001	0.001	0.001	0.001	24737	0.001	0.001	0.001	0.001	0.001	0.001	0.001	0.001	0.001	0.001	0.001	0.001	0.001	0.001	0.001	0.001
1145	0.525	0.001	28.022	0.142	222.12	1.13	265.158	0.0025	989	4.87	1	3	96.5		FALSE	0.001	0.001	0.001	0.001	398	0.001	24104	0.001	0.001	0.001	0.001	0.001	0.001	0.001	0.001	0.001	0.001	0.001	0.001	234	0.001	0.001	0.001	0.001	0.001
1146	0.523		19.192		297.69		237.13		989	5	2	1	90.4		FALSE	0.001	0.001	0.001	0.001	0.001	0.001	24728	0.001	0.001	0.001	0.001	0.001	0.001	0.001	0.001	0.001	0.001	0.001	0.001	0.001	0.001	0.001	0.001	0.001	0.001
1147	0.526		20.323		160.96		268.132		989	5	1	1	100		FALSE	0.001	0.001	0.001	0.001	0.001	24725	0.001	0.001	0.001	0.001	0.001	0.001	0.001	0.001	0.001	0.001	0.001	0.001	0.001	0.001	0.001	0.001	0.001	0.001	0.001
1148	0.526		30.006		231.81		558.228		984	5	1	1	49.9		FALSE	0.001	0.001	0.001	0.001	0.001	24593	0.001	0.001	0.001	0.001	0.001	0.001	0.001	0.001	0.001	0.001	0.001	0.001	0.001	0.001	0.001	0.001	0.001	0.001	0.001
1149	0.519	0.008	26.79	0.27	208.46	2.1	427.33	0.0018	984	3.11	1	5	85.3		FALSE	3745	0.001	0.001	0.001	0.001	0.001	14951	0.001	1890	1980	0.001	0.001	0.001	0.001	0.001	0.001	0.001	0.001	0.001	0.001	0.001	0.001	0.001	2024	0.001
1150	0.517	0.01	18.928	0.133	151.22	1.07	226.133	0.0019	981	4.11	1	2	98.7		FALSE	4728	0.001	0.001	0.001	0.001	0.001	0.001	0.001	0.001	0.001	0.001	0.001	0.001	0.001	0.001	19792	0.001	0.001	0.001	0.001	0.001	0.001	0.001	0.001	0.001
1151	0.523		23.482		184.03		345.164		981	5	1	1	87.4		FALSE	0.001	0.001	0.001	24515	0.001	0.001	0.001	0.001	0.001	0.001	0.001	0.001	0.001	0.001	0.001	0.001	0.001	0.001	0.001	0.001	0.001	0.001	0.001	0.001	0.001
1152	0.523		32.312		249.17		606.324		980	5	1	1	93.7		FALSE	0.001	0.001	0.001	0.001	0.001	0.001	0.001	0.001	0.001	0.001	24509	0.001	0.001	0.001	0.001	0.001	0.001	0.001	0.001	0.001	0.001	0.001	0.001	0.001	0.001
1153	0.523		25.064		384.79		378.231		979	5	2	1	100		FALSE	0.001	0.001	0.001	0.001	0.001	0.001	0.001	0.001	0.001	0.001	24486	0.001	0.001	0.001	0.001	0.001	0.001	0.001	0.001	0.001	0.001	0.001	0.001	0.001	0.001
1154	0.522	0.006	25.66	0.09	200.28	0.7	388.307	0.0015	979	2.59	1	5	99.7		FALSE	0.001	631	0.001	0.001	0.001	0.001	0.001	0.001	8598	0.001	1092	0.001	0.001	0.001	0.001	0.001	0.001	0.001	0.001	8300	0.001	0.001	0.001	0.001	5862
1155	0.525	0.001	20.364	0.1	168.74	0.83	134.107	0.001	976	3.7	1	11	89.5		FALSE	0.001	624	0.001	0.001	0.001	0.001	18214	268	0.001	0.001	239	0.001	0.001	319	882	770	443	0.001	215	0.001	969	0.001	0.001	1464	0.001
1156	0.524	0.002	28.212	0.202	218.67	1.57	490.265	0.0002	974	4.74	1	2	93.7		FALSE	0.001	0.001	0.001	23110	0.001	0.001	0.001	0.001	0.001	0.001	0.001	0.001	0.001	0.001	0.001	0.001	0.001	0.001	0.001	0.001	1229	0.001	0.001	0.001	0.001
1157	0.526		21.158		167.77		262.171		972	5	1	1	37.8		FALSE	0.001	0.001	0.001	0.001	0.001	0.001	0.001	0.001	0.001	0.001	0.001	0.001	24307	0.001	0.001	0.001	0.001	0.001	0.001	0.001	0.001	0.001	0.001	0.001	0.001
1158	0.522	0.007	17.769	0.157	144.04	1.27	178.158	0.001	972	3.66	1	5	100		FALSE	17629	0.001	0.001	0.001	0.001	0.001	0.001	0.001	0.001	0.001	0.001	0.001	441	2952	392	0.001	0.001	0.001	2888	0.001	0.001	0.001	0.001	0.001	0.001
1159	0.523		26.352		404.13		403.269		971	5	2	1	48.2		FALSE	0.001	0.001	0.001	0.001	0.001	0.001	24284	0.001	0.001	0.001	0.001	0.001	0.001	0.001	0.001	0.001	0.001	0.001	0.001	0.001	0.001	0.001	0.001	0.001	0.001
1160	0.524	0.002	33.558	0.229	258.31	1.76	661.379	0.0026	970	3.54	1	3	99.8		FALSE	0.001	0.001	0.001	8566	0.001	0.001	0.001	0.001	0.001	0.001	15264	0.001	0.001	0.001	0.001	0.001	0.001	0.001	0.001	0.001	426	0.001	0.001	0.001	0.001
1161	0.522	0.006	13.552	0.07	114.45	0.59	109.065	0.0001	970	2.98	1	9	100		FALSE	0.001	0.001	553	0.001	14407	0.001	2725	0.001	0.001	331	0.001	0.001	0.001	0.001	0.001	850	0.001	0.001	0.001	0.001	1847	1587	531	1423	0.001
1162	0.525	0.001	30.597	0.194	236.49	1.5	548.341	0.0016	970	4	1	3	98.9		FALSE	0.001	0.001	4212	0.001	0.001	0.001	0.001	0.001	0.001	0.001	19140	0.001	0.001	0.001	0.001	0.001	0.001	0.001	0.001	0.001	900	0.001	0.001	0.001	0.001
1163	0.517	0.008	27.714	0.193	215.48	1.5	439.331	0.0029	968	3.13	1	4	96.2		FALSE	0.001	0.001	0.001	1816	0.001	0.001	0.001	0.001	0.001	5495	0.001	0.001	2608	0.001	0.001	0.001	0.001	0.001	0.001	0.001	0.001	0.001	0.001	0.001	14272
1164	0.525		25.545		199.87		362.274		967	5	1	1	64.8		FALSE	0.001	0.001	0.001	0.001	0.001	0.001	0.001	0.001	0.001	0.001	0.001	0.001	0.001	0.001	0.001	0.001	24166	0.001	0.001	0.001	0.001	0.001	0.001	0.001	0.001
1165	0.521	0.007	17.984	0.125	145.56	1.01	182.19	0.0007	967	3.29	1	4	100		FALSE	969	0.001	0.001	0.001	0.001	0.001	6828	0.001	0.001	0.001	0.001	0.001	0.001	0.001	0.001	0.001	1694	0.001	0.001	0.001	0.001	0.001	0.001	14673	0.001
1166	0.519	0.008	18.343	0.115	146.72	0.92	221.097	0.0011	966	3.44	1	3	77.9		FALSE	0.001	0.001	0.001	9082	0.001	0.001	0.001	0.001	0.001	0.001	0.001	0.001	0.001	0.001	0.001	14337	0.001	0.001	0.001	0.001	0.001	0.001	0.001	0.001	720
1167	0.519	0.008	27.597	0.249	219.33	1.98	251.143	0.0019	962	4.69	1	3	98.5		FALSE	0.001	0.001	0.001	0.001	0.001	0.001	22583	0.001	0.001	215	0.001	0.001	0.001	0.001	0.001	1243	0.001	0.001	0.001	0.001	0.001	0.001	0.001	0.001	0.001
1168	0.523		29.307		226.94		508.309		961	5	1	1	93.7		FALSE	0.001	0.001	0.001	0.001	0.001	0.001	0.001	0.001	0.001	0.001	24032	0.001	0.001	0.001	0.001	0.001	0.001	0.001	0.001	0.001	0.001	0.001	0.001	0.001	0.001
1169	0.522	0.006	13.371	0.063	117.21	0.56	79.0545	0.0003	960	1.15	1	20	100		FALSE	361	709	959	147	0.001	257	2170	0.001	844	465	383	0.001	1593	573	1896	1603	589	337	0.001	946	4027	1668	0.001	3862	621
1170	0.522	0.007	22.133	0.126	182.11	1.04	146.107	0.0009	960	2.72	1	8	93.7		FALSE	0.001	0.001	0.001	0.001	0.001	0.001	2186	0.001	0.001	0.001	0.001	225	0.001	0.001	1945	0.001	0.001	0.001	474	2532	0.001	1467	0.001	12792	2378
1171	0.523		20.643		163.14		281.13		960	5	1	1	96.5		FALSE	0.001	0.001	0.001	0.001	0.001	0.001	0.001	0.001	0.001	0.001	23989	0.001	0.001	0.001	0.001	0.001	0.001	0.001	0.001	0.001	0.001	0.001	0.001	0.001	0.001
1172	0.523	0.005	16.836	0.119	139.75	0.99	131.085	0.0005	958	1.32	1	17	99.1		FALSE	0.001	655	1095	0.001	873	0.001	3318	658	667	0.001	793	766	1113	838	5552	885	1020	532	652	2025	0.001	0.001	0.001	2511	0.001
1173	0.525	0.001	16.361	0.074	132.77	0.6	175.076	0.0009	956	2.02	1	7	98		FALSE	0.001	0.001	0.001	0.001	2204	0.001	4473	0.001	0.001	0.001	1156	0.001	0.001	0.001	2774	5607	883	0.001	0.001	0.001	6808	0.001	0.001	0.001	0.001
1174	0.524		20.534		162.64		268.141		956	5	1	1	91.1		FALSE	0.001	0.001	0.001	0.001	0.001	0.001	0.001	0.001	0.001	0.001	0.001	0.001	0.001	0.001	0.001	23897	0.001	0.001	0.001	0.001	0.001	0.001	0.001	0.001	0.001
1175	0.523		23.32		182.81		343.149		955	5	1	1	59.8		FALSE	0.001	0.001	0.001	23869	0.001	0.001	0.001	0.001	0.001	0.001	0.001	0.001	0.001	0.001	0.001	0.001	0.001	0.001	0.001	0.001	0.001	0.001	0.001	0.001	0.001
1176	0.522	0.006	23.378	0.133	185.32	1.05	264.185	0.0007	954	2.19	1	10	91.1		FALSE	876	0.001	948	0.001	0.001	0.001	429	0.001	8307	1076	0.001	0.001	6905	860	0.001	0.001	1084	0.001	0.001	1321	0.001	2038	0.001	0.001	0.001
1177	0.525		27.637		214.25		487.269		951	5	1	1	42.2		FALSE	0.001	0.001	0.001	0.001	23763	0.001	0.001	0.001	0.001	0.001	0.001	0.001	0.001	0.001	0.001	0.001	0.001	0.001	0.001	0.001	0.001	0.001	0.001	0.001	0.001
1178	0.526		22.604		177.37		334.121		950	5	1	1	97.3		FALSE	0.001	0.001	0.001	0.001	0.001	23754	0.001	0.001	0.001	0.001	0.001	0.001	0.001	0.001	0.001	0.001	0.001	0.001	0.001	0.001	0.001	0.001	0.001	0.001	0.001
1179	0.523		29.74		230.11		525.253		944	5	1	1	99.1		FALSE	0.001	0.001	0.001	0.001	0.001	0.001	0.001	0.001	0.001	0.001	23606	0.001	0.001	0.001	0.001	0.001	0.001	0.001	0.001	0.001	0.001	0.001	0.001	0.001	0.001
1180	0.523		31.812		245.48		588.278		944	5	1	1	93.7		FALSE	0.001	0.001	0.001	0.001	0.001	0.001	0.001	0.001	0.001	0.001	23591	0.001	0.001	0.001	0.001	0.001	0.001	0.001	0.001	0.001	0.001	0.001	0.001	0.001	0.001
1181	0.525	0.002	29.887	0.135	231.14	1.04	534.326	0.0014	943	3.75	1	3	100		FALSE	0.001	0.001	5514	17071	0.001	0.001	0.001	0.001	0.001	0.001	0.001	0.001	0.001	0.001	0.001	0.001	0.001	0.001	0.001	0.001	998	0.001	0.001	0.001	0.001
1182	0.523		30.848		470.85		566.293		933	5	2	1	93.7		FALSE	0.001	0.001	0.001	0.001	0.001	0.001	0.001	0.001	0.001	0.001	23327	0.001	0.001	0.001	0.001	0.001	0.001	0.001	0.001	0.001	0.001	0.001	0.001	0.001	0.001
1183	0.52	0.008	28.66	0.099	222.18	0.77	487.334	0.0028	932	2.8	1	3	97.6		FALSE	9218	0.001	6274	7805	0.001	0.001	0.001	0.001	0.001	0.001	0.001	0.001	0.001	0.001	0.001	0.001	0.001	0.001	0.001	0.001	0.001	0.001	0.001	0.001	0.001
1184	0.525		23.713		185.51		363.216		932	5	1	1	54.6		FALSE	0.001	0.001	0.001	0.001	23288	0.001	0.001	0.001	0.001	0.001	0.001	0.001	0.001	0.001	0.001	0.001	0.001	0.001	0.001	0.001	0.001	0.001	0.001	0.001	0.001
1185	0.523		27.795		215.94		451.269		931	5	1	1	46.2		FALSE	0.001	0.001	0.001	0.001	0.001	0.001	23282	0.001	0.001	0.001	0.001	0.001	0.001	0.001	0.001	0.001	0.001	0.001	0.001	0.001	0.001	0.001	0.001	0.001	0.001
1186	0.516	0.008	18.507	0.098	148.19	0.78	217.121	0.001	930	2.79	1	5	64.5		FALSE	0.001	0.001	0.001	0.001	0.001	0.001	9755	0.001	0.001	1572	0.001	0.001	0.001	0.001	0.001	0.001	0.001	945	0.001	0.001	8989	0.001	1980	0.001	0.001
1187	0.521	0.007	20.187	0.03	162	0.24	209.19	0.0005	929	3.24	1	7	100		FALSE	0.001	1023	1069	0.001	0.001	0.001	0.001	0.001	1858	0.001	0.001	0.001	833	0.001	0.001	0.001	0.001	15075	0.001	0.001	0.001	0.001	1464	1908	0.001
1188	0.526		24.755		193.35		380.221		929	5	1	1	93.7		FALSE	0.001	0.001	0.001	0.001	0.001	23229	0.001	0.001	0.001	0.001	0.001	0.001	0.001	0.001	0.001	0.001	0.001	0.001	0.001	0.001	0.001	0.001	0.001	0.001	0.001
1189	0.526	0.001	30.136	0.184	251.91	1.54	122.096	0.0004	929	3.53	1	4	80.2		FALSE	0.001	0.001	0.001	0.001	0.001	14905	0.001	0.001	0.001	0.001	0.001	0.001	0.001	0.001	0.001	7517	0.001	0.001	0.001	487	0.001	0.001	0.001	317	0.001
1190	0.518	0.008	20.406	0.089	162.69	0.71	235.168	0.0018	926	3.5	1	4	45.1		FALSE	0.001	0.001	0.001	0.001	634	0.001	0.001	0.001	952	0.001	0.001	0.001	0.001	0.001	0.001	0.001	0.001	15244	0.001	0.001	0.001	0.001	6315	0.001	0.001
1191	0.525		25.725		200.51		405.276		926	5	1	1	94.4		FALSE	0.001	0.001	0.001	0.001	23142	0.001	0.001	0.001	0.001	0.001	0.001	0.001	0.001	0.001	0.001	0.001	0.001	0.001	0.001	0.001	0.001	0.001	0.001	0.001	0.001
1192	0.524		19.834		157.53		253.121		925	5	1	1	92.7		FALSE	0.001	0.001	0.001	0.001	0.001	0.001	0.001	0.001	0.001	0.001	0.001	0.001	0.001	0.001	0.001	23136	0.001	0.001	0.001	0.001	0.001	0.001	0.001	0.001	0.001
1193	0.523		24.457		191.37		361.238		922	5	1	1	46.2		FALSE	0.001	0.001	0.001	0.001	0.001	0.001	0.001	0.001	0.001	0.001	0.001	0.001	0.001	23062	0.001	0.001	0.001	0.001	0.001	0.001	0.001	0.001	0.001	0.001	0.001
1194	0.526		18.998		151.85		224.161		921	5	1	1	93.7		FALSE	0.001	0.001	0.001	0.001	0.001	0.001	0.001	0.001	0.001	0.001	0.001	0.001	0.001	0.001	0.001	0.001	0.001	0.001	0.001	0.001	0.001	0.001	0.001	23024	0.001
1195	0.524	0.001	13.944	0.105	116.75	0.88	119.049	0.0006	921	4.12	1	6	100		FALSE	0.001	0.001	0.001	297	0.001	0.001	742	0.001	456	0.001	0.001	0.001	0.001	0.001	0.001	19061	0.001	0.001	0.001	1221	1236	0.001	0.001	0.001	0.001
1196	0.521	0.009	29.025	0.22	224.99	1.7	489.347	0.0003	916	3.16	1	3	82.4		FALSE	0.001	0.001	4089	0.001	0.001	0.001	0.001	0.001	0.001	0.001	0.001	0.001	0.001	0.001	0.001	0.001	0.001	0.001	0.001	0.001	0.001	13216	0.001	0.001	5601
1197	0.523		28.765		223.12		477.284		916	5	1	1	83.6		FALSE	0.001	0.001	0.001	0.001	0.001	0.001	22900	0.001	0.001	0.001	0.001	0.001	0.001	0.001	0.001	0.001	0.001	0.001	0.001	0.001	0.001	0.001	0.001	0.001	0.001
1198	0.518	0.011	24.511	0.047	192.28	0.37	337.263	0.0022	915	3.76	1	2	78.2		FALSE	6753	0.001	0.001	0.001	0.001	0.001	0.001	0.001	0.001	0.001	0.001	0.001	0.001	0.001	16123	0.001	0.001	0.001	0.001	0.001	0.001	0.001	0.001	0.001	0.001
1199	0.518	0.011	17.451	0.045	141.46	0.36	178.122	0	914	4.88	1	2	98		FALSE	0.001	0.001	0.001	0.001	0.001	0.001	0.001	0.001	0.001	0.001	0.001	0.001	0.001	0.001	0.001	0.001	0.001	0.001	0.001	22343	0.001	0.001	0.001	0.001	511
1200	0.526	0.001	18.114	0.027	145.44	0.21	207.136	0.001	914	3.86	1	2	96		FALSE	0.001	0.001	0.001	0.001	6002	0.001	0.001	0.001	0.001	0.001	0.001	0.001	0.001	0.001	0.001	0.001	0.001	0.001	0.001	0.001	0.001	0.001	0.001	16841	0.001
1201	0.523		24.907		194.34		392.154		911	5	1	1	100		FALSE	0.001	0.001	0.001	0.001	0.001	0.001	0.001	0.001	0.001	0.001	22773	0.001	0.001	0.001	0.001	0.001	0.001	0.001	0.001	0.001	0.001	0.001	0.001	0.001	0.001
1202	0.523		25.29		197.13		404.154		909	5	1	1	98.7		FALSE	0.001	0.001	0.001	0.001	0.001	0.001	0.001	0.001	0.001	0.001	22721	0.001	0.001	0.001	0.001	0.001	0.001	0.001	0.001	0.001	0.001	0.001	0.001	0.001	0.001
1203	0.517	0.009	22.294	0.012	176.81	0.1	261.231	0.0014	908	3.93	1	2	93.7		FALSE	17193	0.001	0.001	0.001	0.001	0.001	0.001	0.001	0.001	0.001	0.001	0.001	0.001	5505	0.001	0.001	0.001	0.001	0.001	0.001	0.001	0.001	0.001	0.001	0.001
1204	0.52	0.008	34.715	0.038	268.4	0.29	543.413	0.0003	903	2.96	1	3	100		FALSE	0.001	0.001	0.001	0.001	0.001	0.001	0.001	0.001	0.001	0.001	0.001	0.001	0.001	10312	0.001	0.001	0.001	0.001	0.001	0.001	0.001	3883	0.001	0.001	8391
1205	0.517	0.008	28.172	0.152	244.84	1.32	85.1012	0.0004	903	3.16	1	5	100		FALSE	0.001	7687	0.001	0.001	0.001	0.001	0.001	983	0.001	0.001	0.001	12450	0.001	0.001	0.001	0.001	0.001	489	0.001	0.001	0.001	0.001	974	0.001	0.001
1206	0.52	0.008	24.671	0.036	193.49	0.28	339.277	0.0015	902	2.91	1	3	83.6		FALSE	0.001	0.001	0.001	0.001	0.001	0.001	0.001	0.001	0.001	0.001	0.001	4528	0.001	10304	7718	0.001	0.001	0.001	0.001	0.001	0.001	0.001	0.001	0.001	0.001
1207	0.526	0	36.915	0.375	283.83	2.88	701.5	0.0002	902	4.91	1	2	93.7		FALSE	0.001	0.001	0.001	0.001	0.001	0.001	0.001	22150	0.001	0.001	0.001	0.001	0.001	0.001	0.001	0.001	0.001	0.001	0.001	0.001	0.001	390	0.001	0.001	0.001
1208	0.524	0.002	22.001	0.234	173.81	1.85	284.237	0.0019	901	4.69	1	2	53.4		FALSE	0.001	0.001	0.001	1381	0.001	0.001	0.001	0.001	0.001	0.001	0.001	0.001	21146	0.001	0.001	0.001	0.001	0.001	0.001	0.001	0.001	0.001	0.001	0.001	0.001
1209	0.525	0.002	23.927	0.319	187.13	2.5	366.14	0.0028	901	4.86	1	2	92.1		FALSE	0.001	0.001	0.001	0.001	0.001	0.001	0.001	0.001	0.001	0.001	21890	0.001	0.001	0.001	0.001	0.001	0.001	0.001	0.001	0.001	633	0.001	0.001	0.001	0.001
1210	0.521	0.007	15.594	0.101	128.05	0.83	149.096	0.0008	900	2.91	1	4	100		FALSE	0.001	10146	0.001	0.001	0.001	0.001	8628	0.001	0.001	0.001	0.001	0.001	2309	0.001	0.001	0.001	0.001	1415	0.001	0.001	0.001	0.001	0.001	0.001	0.001
1211	0.519	0.008	19.722	0.084	157.38	0.67	231.209	0.0006	900	2.15	1	6	100		FALSE	0.001	0.001	0.001	0.001	0.001	0.001	0.001	3407	0.001	0.001	0.001	1585	0.001	0.001	0.001	0.001	0.001	1835	0.001	0.001	6626	0.001	2499	6544	0.001
1212	0.524	0.002	27.691	0.238	214.88	1.85	470.294	0.0004	900	4.61	1	2	92.2		FALSE	0.001	0.001	0.001	20720	0.001	0.001	0.001	0.001	0.001	0.001	0.001	0.001	0.001	0.001	0.001	0.001	0.001	0.001	0.001	0.001	1774	0.001	0.001	0.001	0.001
1213	0.519	0.01	20.166	0.076	160.56	0.6	241.193	0.0001	898	3.46	1	2	96.2		FALSE	0.001	0.001	0.001	0.001	0.001	0.001	0.001	10794	0.001	0.001	0.001	0.001	0.001	0.001	0.001	0.001	0.001	11660	0.001	0.001	0.001	0.001	0.001	0.001	0.001
1214	0.523		28.975		442.85		507.301		898	5	2	1	93.2		FALSE	0.001	0.001	0.001	22449	0.001	0.001	0.001	0.001	0.001	0.001	0.001	0.001	0.001	0.001	0.001	0.001	0.001	0.001	0.001	0.001	0.001	0.001	0.001	0.001	0.001
1215	0.526	0	15.382	0.018	127.26	0.15	136.112	0	898	3.47	1	2	97.4		FALSE	0.001	0.001	0.001	0.001	0.001	12178	0.001	0.001	0.001	0.001	0.001	0.001	0.001	0.001	0.001	0.001	0.001	0.001	0.001	0.001	0.001	10269	0.001	0.001	0.001
1216	0.526	0.001	31.847	0.16	252.55	1.27	263.211	0.0006	898	3.77	1	3	100		FALSE	0.001	0.001	0.001	0.001	0.001	0.001	0.001	0.001	0.001	0.001	0.001	0.001	0.001	0.001	5788	0.001	474	0.001	0.001	0.001	0.001	16177	0.001	0.001	0.001
1217	0.525		24.817		381.12		371.271		896	5	2	1	100		FALSE	0.001	0.001	0.001	0.001	0.001	0.001	0.001	0.001	0.001	0.001	0.001	0.001	0.001	0.001	0.001	0.001	0.001	0.001	22393	0.001	0.001	0.001	0.001	0.001	0.001
1218	0.518	0.011	23.738	0.19	189.37	1.52	233.131	0.0003	892	4.43	1	2	99.3		FALSE	0.001	0.001	0.001	0.001	0.001	19709	0.001	0.001	0.001	2600	0.001	0.001	0.001	0.001	0.001	0.001	0.001	0.001	0.001	0.001	0.001	0.001	0.001	0.001	0.001
1219	0.521	0.006	17.817	0.144	144.66	1.17	174.127	0.0007	892	3.28	1	5	93.7		FALSE	13300	510	0.001	223	0.001	0.001	0.001	0.001	0.001	0.001	0.001	0.001	0.001	6765	0.001	0.001	0.001	0.001	1511	0.001	0.001	0.001	0.001	0.001	0.001
1220	0.523		28.139		430.53		470.293		892	5	2	1	97.2		FALSE	0.001	0.001	0.001	0.001	0.001	0.001	0.001	0.001	0.001	0.001	22307	0.001	0.001	0.001	0.001	0.001	0.001	0.001	0.001	0.001	0.001	0.001	0.001	0.001	0.001
1221	0.524		20.846		164.91		275.142		891	5	1	1	85.2		FALSE	0.001	0.001	0.001	0.001	0.001	0.001	0.001	0.001	0.001	0.001	0.001	0.001	0.001	0.001	0.001	22279	0.001	0.001	0.001	0.001	0.001	0.001	0.001	0.001	0.001
1222	0.526		14.678		121.9		130.065		891	5	1	1	41.2		FALSE	0.001	0.001	0.001	0.001	0.001	22268	0.001	0.001	0.001	0.001	0.001	0.001	0.001	0.001	0.001	0.001	0.001	0.001	0.001	0.001	0.001	0.001	0.001	0.001	0.001
1223	0.526	0	19.803	0.033	156.9	0.27	266.109	0.0005	889	4.16	1	2	100		FALSE	0.001	0.001	18193	0.001	0.001	0.001	0.001	0.001	0.001	0.001	0.001	0.001	0.001	0.001	0.001	0.001	0.001	0.001	0.001	0.001	4033	0.001	0.001	0.001	0.001
1224	0.517	0.008	29.414	0.143	227.65	1.11	519.301	0.0013	888	4.78	1	2	96.8		FALSE	0.001	0.001	0.001	21257	0.001	0.001	0.001	0.001	0.001	0.001	0.001	0.001	0.001	0.001	0.001	0.001	0.001	952	0.001	0.001	0.001	0.001	0.001	0.001	0.001
1225	0.523		26.82		410.85		432.185		888	5	2	1	98.8		FALSE	0.001	0.001	0.001	0.001	0.001	0.001	0.001	0.001	0.001	0.001	22196	0.001	0.001	0.001	0.001	0.001	0.001	0.001	0.001	0.001	0.001	0.001	0.001	0.001	0.001
1226	0.511		26.906		208.79		469.26		885	5	1	1	93.7		FALSE	0.001	0.001	0.001	0.001	0.001	0.001	0.001	0.001	0.001	0.001	0.001	0.001	0.001	0.001	0.001	0.001	0.001	0.001	0.001	0.001	0.001	0.001	0.001	0.001	22131
1227	0.523		27.185		211.29		444.185		885	5	1	1	96.5		FALSE	0.001	0.001	0.001	0.001	0.001	0.001	0.001	0.001	0.001	0.001	22127	0.001	0.001	0.001	0.001	0.001	0.001	0.001	0.001	0.001	0.001	0.001	0.001	0.001	0.001
1228	0.525	0.001	18.975	0.143	151.41	1.15	231.137	0.0001	885	2.87	1	3	100		FALSE	0.001	0.001	0.001	0.001	6766	0.001	0.001	0.001	9970	0.001	0.001	0.001	0.001	0.001	0.001	0.001	0.001	0.001	0.001	5382	0.001	0.001	0.001	0.001	0.001
1229	0.51		28.782		223.81		438.36		885	5	1	1	97		FALSE	22117	0.001	0.001	0.001	0.001	0.001	0.001	0.001	0.001	0.001	0.001	0.001	0.001	0.001	0.001	0.001	0.001	0.001	0.001	0.001	0.001	0.001	0.001	0.001	0.001
1230	0.521	0.007	37.737	0.247	289.61	1.9	777.531	0.0035	884	3.25	1	4	99.9		FALSE	0.001	6986	0.001	0.001	0.001	0.001	0.001	12891	0.001	0.001	811	0.001	0.001	0.001	0.001	0.001	0.001	1418	0.001	0.001	0.001	0.001	0.001	0.001	0.001
1231	0.522	0.006	22.213	0.17	194.2	1.49	81.0702	0.0003	884	1.36	1	14	98.7		FALSE	1602	0.001	933	0.001	1489	0.001	0.001	0.001	633	611	223	0.001	386	1275	2742	0.001	0.001	0.001	682	3026	1056	0.001	0.001	3402	4034
1232	0.525		22.952		353.03		341.173		881	5	2	1	93.2		FALSE	0.001	0.001	0.001	0.001	22028	0.001	0.001	0.001	0.001	0.001	0.001	0.001	0.001	0.001	0.001	0.001	0.001	0.001	0.001	0.001	0.001	0.001	0.001	0.001	0.001
1233	0.525		33.104		255.81		554.349		879	5	1	1	93.7		FALSE	0.001	0.001	0.001	0.001	0.001	0.001	0.001	0.001	0.001	0.001	0.001	0.001	0.001	0.001	0.001	0.001	0.001	0.001	21966	0.001	0.001	0.001	0.001	0.001	0.001
1234	0.521	0.007	15.735	0.095	133.43	0.81	105.07	0.0005	878	1.69	1	16	100		FALSE	802	633	920	252	0.001	0.001	2096	525	0.001	419	0.001	1117	573	0.001	1245	662	594	0.001	0.001	1363	3682	0.001	269	6789	0.001
1235	0.526		26.256		203.79		465.135		877	5	1	1	72.7		FALSE	0.001	0.001	0.001	0.001	0.001	21913	0.001	0.001	0.001	0.001	0.001	0.001	0.001	0.001	0.001	0.001	0.001	0.001	0.001	0.001	0.001	0.001	0.001	0.001	0.001
1236	0.521	0.007	17.541	0.096	141.57	0.77	190.159	0.0011	875	2.68	1	4	76.2		FALSE	9929	0.001	0.001	0.001	0.001	0.001	0.001	0.001	0.001	0.001	0.001	0.001	0.001	2755	5864	0.001	0.001	0.001	3336	0.001	0.001	0.001	0.001	0.001	0.001
1237	0.523		28.441		220.79		463.269		875	5	1	1	60.5		FALSE	0.001	0.001	0.001	0.001	0.001	0.001	21863	0.001	0.001	0.001	0.001	0.001	0.001	0.001	0.001	0.001	0.001	0.001	0.001	0.001	0.001	0.001	0.001	0.001	0.001
1238	0.525	0.001	25.923	0.175	208.45	1.41	203.144	0.0023	875	4.28	1	4	85.1		FALSE	0.001	0.001	0.001	0.001	2795	0.001	18639	0.001	0.001	0.001	0.001	0.001	0.001	0.001	0.001	0.001	230	0.001	0.001	199	0.001	0.001	0.001	0.001	0.001
1239	0.52	0.008	17.926	0.075	144.64	0.61	191.178	0.0002	874	2.29	1	5	87.9		FALSE	0.001	0.001	0.001	0.001	3171	0.001	0.001	7762	0.001	0.001	0.001	0.001	0.001	0.001	1826	0.001	0.001	4900	0.001	0.001	0.001	0.001	4182	0.001	0.001
1240	0.523		29.372		227.41		512.247		873	5	1	1	99.9		FALSE	0.001	0.001	0.001	0.001	0.001	0.001	0.001	0.001	0.001	0.001	21827	0.001	0.001	0.001	0.001	0.001	0.001	0.001	0.001	0.001	0.001	0.001	0.001	0.001	0.001
1241	0.526		22.531		176.99		325.169		872	5	1	1	95.8		FALSE	0.001	0.001	0.001	0.001	0.001	21808	0.001	0.001	0.001	0.001	0.001	0.001	0.001	0.001	0.001	0.001	0.001	0.001	0.001	0.001	0.001	0.001	0.001	0.001	0.001
1242	0.524	0.001	24.989	0.156	201.97	1.26	187.113	0.0017	872	4.57	1	5	90.7		FALSE	0.001	0.001	0.001	0.001	598	0.001	19970	0.001	0.001	0.001	279	0.001	0.001	0.001	406	0.001	542	0.001	0.001	0.001	0.001	0.001	0.001	0.001	0.001
1243	0.525	0.002	18.518	0.079	149.18	0.64	196.205	0.0003	871	2.87	1	4	98.2		FALSE	0.001	0.001	0.001	0.001	0.001	0.001	10191	0.001	0.001	0.001	1651	0.001	0.001	0.001	0.001	0.001	0.001	0.001	0.001	0.001	7482	0.001	0.001	2448	0.001
1244	0.524		20.899		164.87		293.116		869	5	1	1	97.1		FALSE	0.001	0.001	0.001	0.001	0.001	0.001	0.001	0.001	0.001	0.001	0.001	0.001	0.001	0.001	0.001	21727	0.001	0.001	0.001	0.001	0.001	0.001	0.001	0.001	0.001
1245	0.523		28.65		222.01		495.301		869	5	1	1	97.5		FALSE	0.001	0.001	0.001	21725	0.001	0.001	0.001	0.001	0.001	0.001	0.001	0.001	0.001	0.001	0.001	0.001	0.001	0.001	0.001	0.001	0.001	0.001	0.001	0.001	0.001
1246	0.525		23.297		182.62		343.226		869	5	1	1	62.7		FALSE	0.001	0.001	0.001	0.001	21715	0.001	0.001	0.001	0.001	0.001	0.001	0.001	0.001	0.001	0.001	0.001	0.001	0.001	0.001	0.001	0.001	0.001	0.001	0.001	0.001
1247	0.525	0.002	31.054	0.247	239.9	1.91	560.339	0.0003	867	4.76	1	2	93.7		FALSE	0.001	0.001	0.001	0.001	0.001	0.001	0.001	0.001	0.001	0.001	20644	0.001	0.001	0.001	0.001	0.001	0.001	0.001	0.001	0.001	1041	0.001	0.001	0.001	0.001
1248	0.516	0.007	22.196	0.175	175.4	1.38	282.231	0.0017	867	2.85	1	5	97		FALSE	0.001	7678	0.001	0.001	0.001	0.001	0.001	0.001	0.001	472	808	0.001	0.001	0.001	0.001	0.001	0.001	9852	0.001	0.001	0.001	0.001	2874	0.001	0.001
1249	0.526		20.754		165.04		247.179		867	5	1	1	82.4		FALSE	0.001	0.001	0.001	0.001	0.001	0.001	0.001	0.001	0.001	0.001	0.001	0.001	0.001	0.001	0.001	0.001	0.001	0.001	0.001	0.001	0.001	21675	0.001	0.001	0.001
1250	0.523		28.95		442.61		496.309		865	5	2	1	93.7		FALSE	0.001	0.001	0.001	0.001	0.001	0.001	0.001	0.001	0.001	0.001	21617	0.001	0.001	0.001	0.001	0.001	0.001	0.001	0.001	0.001	0.001	0.001	0.001	0.001	0.001
1251	0.526	0	16.208	0.065	133.03	0.53	150.092	0.0007	862	3.23	1	3	100		FALSE	0.001	0.001	0.001	0.001	0.001	12944	0.001	0.001	0.001	0.001	0.001	0.001	0.001	0.001	4857	0.001	0.001	0.001	0.001	0.001	0.001	3758	0.001	0.001	0.001
1252	0.525		18.682		149.43		221.152		861	5	1	1	93.7		FALSE	0.001	0.001	0.001	0.001	21530	0.001	0.001	0.001	0.001	0.001	0.001	0.001	0.001	0.001	0.001	0.001	0.001	0.001	0.001	0.001	0.001	0.001	0.001	0.001	0.001
1253	0.526		35.609		273.33		768.356		860	5	1	1	40.5		FALSE	0.001	0.001	0.001	0.001	0.001	21497	0.001	0.001	0.001	0.001	0.001	0.001	0.001	0.001	0.001	0.001	0.001	0.001	0.001	0.001	0.001	0.001	0.001	0.001	0.001
1254	0.523		32.212		248.36		611.272		859	5	1	1	93.7		FALSE	0.001	0.001	0.001	0.001	0.001	0.001	0.001	0.001	0.001	0.001	21479	0.001	0.001	0.001	0.001	0.001	0.001	0.001	0.001	0.001	0.001	0.001	0.001	0.001	0.001
1255	0.523		22.374		176.51		293.191		859	5	1	1	38.8		FALSE	0.001	0.001	0.001	0.001	0.001	0.001	21474	0.001	0.001	0.001	0.001	0.001	0.001	0.001	0.001	0.001	0.001	0.001	0.001	0.001	0.001	0.001	0.001	0.001	0.001
1256	0.526		28.253		432.35		464.862		857	5	2	1	87.6		FALSE	0.001	0.001	0.001	0.001	0.001	0.001	0.001	0.001	0.001	0.001	0.001	0.001	0.001	0.001	0.001	0.001	0.001	0.001	0.001	0.001	0.001	21435	0.001	0.001	0.001
1257	0.52	0.008	29.337	0.125	227.07	0.97	517.287	0.0016	856	4.73	1	3	98.6		FALSE	0.001	0.001	0.001	20275	0.001	0.001	0.001	0.001	0.001	0.001	0.001	0.001	0.001	0.001	0.001	0.001	0.001	197	0.001	0.001	916	0.001	0.001	0.001	0.001
1258	0.514	0.006	38.881	0.129	298.41	0.99	775.516	0.0021	855	3.92	1	4	100		FALSE	0.001	0.001	0.001	0.001	0.001	0.001	0.001	0.001	0.001	879	718	16642	0.001	0.001	0.001	0.001	0.001	3131	0.001	0.001	0.001	0.001	0.001	0.001	0.001
1259	0.518	0.008	29.591	0.131	229.78	1.02	459.301	0.0011	855	1.95	1	8	99.5		FALSE	0.001	2904	1195	0.001	0.001	0.001	0.001	7171	0.001	1521	2466	3299	0.001	0.001	0.001	0.001	0.001	845	0.001	0.001	0.001	0.001	1965	0.001	0.001
1260	0.516	0.008	25.961	0.11	231.06	0.98	71.0862	0.0002	853	3.46	1	3	97.8		FALSE	0.001	8862	0.001	0.001	0.001	0.001	0.001	0.001	0.001	0.001	0.001	12210	0.001	0.001	0.001	0.001	0.001	262	0.001	0.001	0.001	0.001	0.001	0.001	0.001
1261	0.523		27.065		210.28		450.235		852	5	1	1	92.4		FALSE	0.001	0.001	0.001	21299	0.001	0.001	0.001	0.001	0.001	0.001	0.001	0.001	0.001	0.001	0.001	0.001	0.001	0.001	0.001	0.001	0.001	0.001	0.001	0.001	0.001
1262	0.522	0.006	25.863	0.184	205.03	1.46	264.186	0.0019	851	1.9	1	10	99.8		FALSE	561	0.001	0.001	0.001	132	0.001	605	0.001	4751	802	0.001	0.001	3951	5652	1048	0.001	2619	0.001	0.001	0.001	0.001	1160	0.001	0.001	0.001
1263	0.526	0	24.967	0.031	195.08	0.25	376.261	0.0016	850	4.85	1	2	45.3		FALSE	0.001	0.001	0.001	0.001	0.001	618	0.001	0.001	0.001	0.001	0.001	0.001	0.001	0.001	0.001	0.001	0.001	0.001	20636	0.001	0.001	0.001	0.001	0.001	0.001
1264	0.525	0.002	28.416	0.233	220.33	1.81	484.309	0.0014	850	4.71	1	2	93.7		FALSE	0.001	0.001	0.001	0.001	0.001	0.001	0.001	0.001	0.001	0.001	20020	0.001	0.001	0.001	0.001	0.001	0.001	0.001	0.001	0.001	1229	0.001	0.001	0.001	0.001
1265	0.522	0.006	29.325	0.112	227.27	0.87	493.378	0.0014	849	2.11	1	6	98.3		FALSE	0.001	0.001	1583	1211	0.001	0.001	5921	0.001	0.001	0.001	0.001	0.001	0.001	2819	5656	0.001	0.001	0.001	0.001	0.001	0.001	0.001	0.001	0.001	4032
1266	0.521	0.007	23.396	0.111	183.83	0.87	323.27	0.001	847	3.36	1	4	100		FALSE	0.001	0.001	0.001	0.001	0.001	0.001	13117	543	0.001	0.001	0.001	0.001	0.001	0.001	0.001	0.001	0.001	0.001	0.001	0.001	6180	0.001	1340	0.001	0.001
1267	0.526		18.008		144.98		198.146		847	5	1	1	98.5		FALSE	0.001	0.001	0.001	0.001	0.001	0.001	0.001	0.001	0.001	0.001	0.001	0.001	0.001	0.001	0.001	0.001	0.001	0.001	0.001	0.001	0.001	0.001	0.001	21177	0.001
1268	0.523		28.848		223.54		495.3		847	5	1	1	96.5		FALSE	0.001	0.001	0.001	0.001	0.001	0.001	0.001	0.001	0.001	0.001	21165	0.001	0.001	0.001	0.001	0.001	0.001	0.001	0.001	0.001	0.001	0.001	0.001	0.001	0.001
1269	0.525	0.001	14.809	0.074	122.83	0.62	132.056	0.0006	846	2.32	1	7	96.6		FALSE	0.001	3535	0.001	0.001	1751	8942	0.001	0.001	0.001	0.001	567	0.001	1353	0.001	0.001	2482	0.001	0.001	0.001	2513	0.001	0.001	0.001	0.001	0.001
1270	0.517	0.009	27.219	0.006	216.82	0.05	240.149	0.0002	845	4.95	1	2	90.8		FALSE	0.001	0.001	0.001	0.001	0.001	0.001	20913	0.001	0.001	219	0.001	0.001	0.001	0.001	0.001	0.001	0.001	0.001	0.001	0.001	0.001	0.001	0.001	0.001	0.001
1271	0.52	0.007	14.826	0.077	124.34	0.65	117.069	0.0007	843	1.46	1	15	99.1		FALSE	647	4556	0.001	425	0.001	405	1231	1374	2652	948	375	3885	0.001	0.001	1719	0.001	394	1640	235	0.001	0.001	0.001	0.001	0.001	580
1272	0.525		20.328		161.89		240.231		842	5	1	1	100		FALSE	0.001	0.001	0.001	0.001	0.001	0.001	0.001	0.001	0.001	0.001	0.001	0.001	0.001	0.001	0.001	0.001	21050	0.001	0.001	0.001	0.001	0.001	0.001	0.001	0.001
1273	0.522	0.007	22.227	0.105	175	0.82	307.203	0.0009	841	2.65	1	4	72.9		FALSE	0.001	0.001	6362	0.001	5684	0.001	0.001	0.001	0.001	0.001	0.001	0.001	0.001	0.001	0.001	7973	0.001	1011	0.001	0.001	0.001	0.001	0.001	0.001	0.001
1274	0.523		22.551		177.06		329.134		840	5	1	1	93.3		FALSE	0.001	0.001	0.001	21000	0.001	0.001	0.001	0.001	0.001	0.001	0.001	0.001	0.001	0.001	0.001	0.001	0.001	0.001	0.001	0.001	0.001	0.001	0.001	0.001	0.001
1275	0.522	0.008	17.209	0.094	138.9	0.76	190.123	0.0007	839	3.1	1	4	96.5		FALSE	4676	0.001	2142	0.001	0.001	0.001	0.001	0.001	0.001	0.001	0.001	0.001	12243	0.001	1911	0.001	0.001	0.001	0.001	0.001	0.001	0.001	0.001	0.001	0.001
1276	0.522	0.006	20.137	0.166	167.08	1.38	132.093	0.0008	839	1.53	1	13	87.1		FALSE	0.001	1061	0.001	387	0.001	0.001	5477	0.001	2678	751	0.001	521	1866	0.001	2218	2400	420	1209	0.001	0.001	777	0.001	0.001	1202	0.001
1277	0.525	0.001	15.142	0.01	125.36	0.08	135.044	0.0002	837	3.77	1	2	100		FALSE	0.001	0.001	0.001	0.001	0.001	6114	0.001	0.001	0.001	0.001	0.001	0.001	0.001	0.001	0.001	14813	0.001	0.001	0.001	0.001	0.001	0.001	0.001	0.001	0.001
1278	0.522	0.006	16.388	0.218	133.2	1.77	171.081	0.0009	837	2.17	1	6	99.8		FALSE	0.001	0.001	0.001	715	2792	0.001	7280	3010	0.001	0.001	0.001	2910	0.001	0.001	0.001	0.001	0.001	0.001	0.001	4217	0.001	0.001	0.001	0.001	0.001
1279	0.524	0.002	26.528	0.01	207.58	0.07	361.32	0.0002	836	3.63	1	2	100		FALSE	0.001	0.001	7251	13637	0.001	0.001	0.001	0.001	0.001	0.001	0.001	0.001	0.001	0.001	0.001	0.001	0.001	0.001	0.001	0.001	0.001	0.001	0.001	0.001	0.001
1280	0.526		18.615		148.79		224.105		835	5	1	1	84.5		FALSE	0.001	0.001	0.001	0.001	0.001	20879	0.001	0.001	0.001	0.001	0.001	0.001	0.001	0.001	0.001	0.001	0.001	0.001	0.001	0.001	0.001	0.001	0.001	0.001	0.001
1281	0.51		23.18		356.83		327.25		835	5	2	1	93.7		FALSE	20870	0.001	0.001	0.001	0.001	0.001	0.001	0.001	0.001	0.001	0.001	0.001	0.001	0.001	0.001	0.001	0.001	0.001	0.001	0.001	0.001	0.001	0.001	0.001	0.001
1282	0.525	0	21.518	0.092	169.65	0.73	297.148	0.002	834	3.84	1	2	44.2		FALSE	0.001	0.001	0.001	0.001	5625	0.001	0.001	0.001	0.001	0.001	0.001	0.001	0.001	0.001	0.001	15225	0.001	0.001	0.001	0.001	0.001	0.001	0.001	0.001	0.001
1283	0.521	0.007	14.546	0.115	122.2	0.97	115.054	0.0005	834	0.84	1	21	100		FALSE	842	1267	866	459	0.001	332	769	796	1717	466	186	1958	2649	642	833	680	0.001	286	0.001	1537	1907	704	1438	0.001	505
1284	0.524	0.002	36.352	0.447	279.36	3.44	721.463	0.0079	832	4.34	1	2	93.7		FALSE	0.001	0.001	0.001	0.001	0.001	0.001	0.001	0.001	0.001	0.001	2843	0.001	0.001	0.001	0.001	0.001	0.001	0.001	17945	0.001	0.001	0.001	0.001	0.001	0.001
1285	0.523		32.544		250.83		621.345		832	5	1	1	99.9		FALSE	0.001	0.001	0.001	0.001	0.001	0.001	0.001	0.001	0.001	0.001	20788	0.001	0.001	0.001	0.001	0.001	0.001	0.001	0.001	0.001	0.001	0.001	0.001	0.001	0.001
1286	0.525		25.616		199.69		403.261		830	5	1	1	100		FALSE	0.001	0.001	0.001	0.001	20755	0.001	0.001	0.001	0.001	0.001	0.001	0.001	0.001	0.001	0.001	0.001	0.001	0.001	0.001	0.001	0.001	0.001	0.001	0.001	0.001
1287	0.523	0.007	18.18	0.139	146.55	1.13	194.153	0.0004	830	3.88	1	5	97		FALSE	0.001	0.001	0.001	0.001	0.001	0.001	0.001	0.001	0.001	0.001	0.001	0.001	1268	0.001	0.001	0.001	0.001	0.001	0.001	1097	0.001	742	0.001	16148	1487
1288	0.523		23.549		362.19		342.232		829	5	2	1	100		FALSE	0.001	0.001	0.001	20723	0.001	0.001	0.001	0.001	0.001	0.001	0.001	0.001	0.001	0.001	0.001	0.001	0.001	0.001	0.001	0.001	0.001	0.001	0.001	0.001	0.001
1289	0.524	0.001	29.525	0.211	228.68	1.63	504.37	0.0009	826	2.48	1	5	77.1		FALSE	0.001	0.001	1941	0.001	0.001	0.001	8225	0.001	1275	0.001	3575	0.001	0.001	0.001	5646	0.001	0.001	0.001	0.001	0.001	0.001	0.001	0.001	0.001	0.001
1290	0.522	0.006	15.896	0.046	132.12	0.38	129.069	0.0004	826	1.03	1	17	100		FALSE	0.001	941	2188	0.001	326	0.001	0.001	358	1879	1320	715	0.001	2119	1680	0.001	946	0.001	390	958	3100	0.001	1454	1003	527	756
1291	0.521	0.007	17.585	0.124	144.74	1.02	145.101	0.0004	825	1.67	1	15	99.4		FALSE	494	292	0.001	0.001	1667	0.001	0.001	408	0.001	980	0.001	0.001	0.001	0.001	1893	0.001	457	533	870	1119	6268	1490	560	3233	372
1292	0.515	0.008	22.114	0.128	174.9	1.02	277.194	0.001	825	3.11	1	3	38.9		FALSE	11575	0.001	0.001	0.001	0.001	0.001	0.001	0.001	0.001	0.001	0.001	0.001	0.001	0.001	0.001	0.001	4167	0.001	0.001	0.001	0.001	0.001	0.001	0.001	4891
1293	0.521	0.006	20.496	0.116	165.13	0.94	196.123	0.0009	824	3.34	1	8	90.8		FALSE	829	0.001	0.001	434	0.001	0.001	1892	0.001	13818	522	0.001	0.001	0.001	921	0.001	942	0.001	0.001	0.001	0.001	0.001	1253	0.001	0.001	0.001
1294	0.521	0.007	36.6	0.194	281.54	1.49	685.433	0.0014	824	2.62	1	7	100		FALSE	0.001	3393	0.001	0.001	0.001	0.001	0.001	0.001	1012	0.001	0.001	0.001	949	0.001	0.001	0.001	0.001	3956	0.001	0.001	433	0.001	9935	921	0.001
1295	0.525	0.001	26.674	0.109	207.62	0.85	423.301	0	824	4.16	1	2	96.5		FALSE	0.001	0.001	0.001	0.001	0.001	0.001	0.001	0.001	3694	0.001	0.001	0.001	0.001	0.001	0.001	0.001	0.001	0.001	16897	0.001	0.001	0.001	0.001	0.001	0.001
1296	0.523		27.317		212.13		458.304		820	5	1	1	41.5		FALSE	0.001	0.001	0.001	0.001	0.001	0.001	0.001	0.001	0.001	0.001	0.001	0.001	0.001	20494	0.001	0.001	0.001	0.001	0.001	0.001	0.001	0.001	0.001	0.001	0.001
1297	0.525	0	19.159	0.007	153.37	0.06	218.191	0.0022	820	3.56	1	2	100		FALSE	0.001	0.001	0.001	0.001	0.001	0.001	0.001	0.001	0.001	0.001	0.001	0.001	12593	0.001	0.001	0.001	7896	0.001	0.001	0.001	0.001	0.001	0.001	0.001	0.001
1298	0.524		21.184		166.74		309.111		817	5	1	1	66		FALSE	0.001	0.001	0.001	0.001	0.001	0.001	0.001	0.001	0.001	0.001	0.001	0.001	0.001	0.001	0.001	20429	0.001	0.001	0.001	0.001	0.001	0.001	0.001	0.001	0.001
1299	0.518	0.008	24.915	0.12	194.67	0.94	376.307	0.0015	813	2.95	1	4	100		FALSE	0.001	0.001	0.001	0.001	0.001	0.001	10507	0.001	0.001	0.001	0.001	684	0.001	0.001	0.001	0.001	0.001	0.001	0.001	0.001	0.001	5528	0.001	0.001	3616
1300	0.521	0.007	20.56	0.107	165.59	0.86	197.132	0.0004	813	3.05	1	8	77.6		FALSE	1379	0.001	0.001	0.001	0.001	0.001	0.001	423	0.001	0.001	310	655	12073	0.001	1334	0.001	477	0.001	0.001	3674	0.001	0.001	0.001	0.001	0.001
1301	0.526		25.069		195.11		424.192		812	5	1	1	96.9		FALSE	0.001	0.001	0.001	0.001	0.001	20308	0.001	0.001	0.001	0.001	0.001	0.001	0.001	0.001	0.001	0.001	0.001	0.001	0.001	0.001	0.001	0.001	0.001	0.001	0.001
1302	0.518	0.011	22.214	0.294	174.8	2.31	311.18	0.0003	812	3.55	1	2	93.7		FALSE	0.001	12392	0.001	0.001	0.001	0.001	0.001	0.001	0.001	7906	0.001	0.001	0.001	0.001	0.001	0.001	0.001	0.001	0.001	0.001	0.001	0.001	0.001	0.001	0.001
1303	0.524	0.002	28.97	0.132	224.45	1.02	498.325	0.0018	811	3.68	1	2	98.5		FALSE	0.001	0.001	6656	0.001	0.001	0.001	0.001	0.001	0.001	0.001	13615	0.001	0.001	0.001	0.001	0.001	0.001	0.001	0.001	0.001	0.001	0.001	0.001	0.001	0.001
1304	0.511		18.528		147.64		237.078		810	5	1	1	97.3		FALSE	0.001	0.001	0.001	0.001	0.001	0.001	0.001	0.001	0.001	0.001	0.001	0.001	0.001	0.001	0.001	0.001	0.001	0.001	0.001	0.001	0.001	0.001	20259	0.001	0.001
1305	0.524		20.672		163.38		281.116		809	5	1	1	95.7		FALSE	0.001	0.001	0.001	0.001	0.001	0.001	0.001	0.001	0.001	0.001	0.001	0.001	0.001	0.001	0.001	20235	0.001	0.001	0.001	0.001	0.001	0.001	0.001	0.001	0.001
1306	0.523		26.122		203.4		418.17		808	5	1	1	100		FALSE	0.001	0.001	0.001	0.001	0.001	0.001	0.001	0.001	0.001	0.001	20211	0.001	0.001	0.001	0.001	0.001	0.001	0.001	0.001	0.001	0.001	0.001	0.001	0.001	0.001
1307	0.522	0.006	15.749	0.045	129.32	0.37	149.095	0.0003	806	2.27	1	6	100		FALSE	0.001	0.001	0.001	0.001	3991	0.001	7255	0.001	1640	682	0.001	0.001	0.001	0.001	0.001	4508	0.001	0.001	0.001	2084	0.001	0.001	0.001	0.001	0.001
1308	0.521	0.007	19.387	0.148	157.55	1.21	172.124	0.0009	806	1.97	1	15	98		FALSE	0.001	205	1175	349	0.001	0.001	0.001	0.001	0.001	505	368	556	0.001	1677	7410	353	1470	0.001	0.001	750	832	3619	433	0.001	454
1309	0.526		19.316		154.88		212.131		804	5	1	1	93.7		FALSE	0.001	0.001	0.001	0.001	0.001	20094	0.001	0.001	0.001	0.001	0.001	0.001	0.001	0.001	0.001	0.001	0.001	0.001	0.001	0.001	0.001	0.001	0.001	0.001	0.001
1310	0.523		18.345		285.86		203.178		804	5	2	1	98.6		FALSE	0.001	0.001	0.001	0.001	0.001	0.001	20094	0.001	0.001	0.001	0.001	0.001	0.001	0.001	0.001	0.001	0.001	0.001	0.001	0.001	0.001	0.001	0.001	0.001	0.001
1311	0.521	0.007	28.521	0.139	221.36	1.08	467.363	0.0014	803	2.76	1	4	99.1		FALSE	0.001	0.001	0.001	0.001	1540	0.001	8250	0.001	0.001	0.001	0.001	0.001	0.001	0.001	7476	0.001	0.001	0.001	0.001	0.001	0.001	0.001	0.001	0.001	2817
1312	0.515	0.007	30.676	0.018	237.47	0.14	515.326	0.0005	803	2.61	1	4	100		FALSE	0.001	0.001	0.001	0.001	0.001	0.001	0.001	5565	0.001	0.001	0.001	7296	0.001	0.001	0.001	0.001	0.001	1231	0.001	0.001	0.001	0.001	5987	0.001	0.001
1313	0.526		28.285		219.66		457.26		802	5	1	1	81.7		FALSE	0.001	0.001	0.001	0.001	0.001	20048	0.001	0.001	0.001	0.001	0.001	0.001	0.001	0.001	0.001	0.001	0.001	0.001	0.001	0.001	0.001	0.001	0.001	0.001	0.001
1314	0.525	0.002	24.423	0.338	191.33	2.65	349.285	0.0026	802	2.53	1	4	60.1		FALSE	0.001	0.001	0.001	3119	0.001	0.001	0.001	0.001	0.001	0.001	0.001	0.001	0.001	0.001	0.001	0.001	8125	0.001	0.001	0.001	4212	0.001	0.001	4590	0.001
1315	0.526		19.743		156.84		252.158		801	5	1	1	36.7		FALSE	0.001	0.001	0.001	0.001	0.001	0.001	0.001	0.001	0.001	0.001	0.001	0.001	0.001	0.001	0.001	0.001	0.001	0.001	0.001	0.001	0.001	0.001	0.001	20022	0.001
1316	0.526		12.725		109.75		90.0463		801	5	1	1	93.7		FALSE	0.001	0.001	0.001	0.001	0.001	0.001	0.001	0.001	0.001	0.001	0.001	0.001	0.001	0.001	0.001	0.001	0.001	0.001	0.001	0.001	0.001	20020	0.001	0.001	0.001
1317	0.525	0.001	23.873	0.265	186.83	2.08	359.22	0.0018	800	4.15	1	2	65.9		FALSE	0.001	0.001	0.001	0.001	16344	3665	0.001	0.001	0.001	0.001	0.001	0.001	0.001	0.001	0.001	0.001	0.001	0.001	0.001	0.001	0.001	0.001	0.001	0.001	0.001
1318	0.523		29.631		452.63		530.294		800	5	2	1	100		FALSE	0.001	0.001	0.001	19999	0.001	0.001	0.001	0.001	0.001	0.001	0.001	0.001	0.001	0.001	0.001	0.001	0.001	0.001	0.001	0.001	0.001	0.001	0.001	0.001	0.001
1319	0.525	0.001	20.456	0.112	178.83	0.98	81.0698	0.0006	800	1.73	1	11	95.6		FALSE	0.001	0.001	0.001	0.001	0.001	0.001	4208	210	0.001	0.001	180	0.001	862	0.001	2126	365	0.001	0.001	471	2267	2531	1990	0.001	4785	0.001
1320	0.526		34.412		266.27		525.416		799	5	1	1	100		FALSE	0.001	0.001	0.001	0.001	0.001	0.001	0.001	0.001	0.001	0.001	0.001	0.001	0.001	0.001	19987	0.001	0.001	0.001	0.001	0.001	0.001	0.001	0.001	0.001	0.001
1321	0.524	0.002	17.363	0.078	139.87	0.63	196.089	0.001	799	4.13	1	2	93.7		FALSE	0.001	0.001	0.001	0.001	0.001	0.001	16202	0.001	0.001	0.001	0.001	0.001	0.001	0.001	3763	0.001	0.001	0.001	0.001	0.001	0.001	0.001	0.001	0.001	0.001
1322	0.526		26.844		209.06		416.222		798	5	1	1	84		FALSE	0.001	0.001	0.001	0.001	0.001	19958	0.001	0.001	0.001	0.001	0.001	0.001	0.001	0.001	0.001	0.001	0.001	0.001	0.001	0.001	0.001	0.001	0.001	0.001	0.001
1323	0.521	0.006	20.133	0.148	163.68	1.21	171.116	0.0006	798	1.52	1	15	92.6		FALSE	986	570	1686	0.001	241	0.001	1782	432	0.001	0.001	0.001	0.001	0.001	943	5384	1015	1557	414	0.001	2979	726	0.001	614	0.001	615
1324	0.521	0.007	31.591	0.202	243.92	1.56	573.347	0.002	797	4.09	1	4	93.7		FALSE	0.001	0.001	0.001	0.001	0.001	0.001	0.001	644	0.001	0.001	16244	2373	0.001	0.001	0.001	0.001	0.001	0.001	0.001	0.001	657	0.001	0.001	0.001	0.001
1325	0.523		21.185		327.08		285.183		795	5	2	1	78.7		FALSE	0.001	0.001	0.001	0.001	0.001	0.001	19873	0.001	0.001	0.001	0.001	0.001	0.001	0.001	0.001	0.001	0.001	0.001	0.001	0.001	0.001	0.001	0.001	0.001	0.001
1326	0.524		24.67		192.8		374.218		795	5	1	1	70.9		FALSE	0.001	0.001	0.001	0.001	0.001	0.001	0.001	0.001	0.001	0.001	0.001	0.001	0.001	0.001	0.001	19869	0.001	0.001	0.001	0.001	0.001	0.001	0.001	0.001	0.001
1327	0.526	0	20.621	0.031	163	0.25	280.125	0.0001	794	4.07	1	2	91.8		FALSE	0.001	0.001	15822	0.001	0.001	0.001	0.001	0.001	0.001	0.001	0.001	0.001	0.001	0.001	0.001	0.001	0.001	0.001	0.001	0.001	4017	0.001	0.001	0.001	0.001
1328	0.523		26.109		203.57		401.253		793	5	1	1	37.6		FALSE	0.001	0.001	0.001	0.001	0.001	0.001	19831	0.001	0.001	0.001	0.001	0.001	0.001	0.001	0.001	0.001	0.001	0.001	0.001	0.001	0.001	0.001	0.001	0.001	0.001
1329	0.523		28.235		219.1		470.201		793	5	1	1	99.8		FALSE	0.001	0.001	0.001	0.001	0.001	0.001	0.001	0.001	0.001	0.001	19828	0.001	0.001	0.001	0.001	0.001	0.001	0.001	0.001	0.001	0.001	0.001	0.001	0.001	0.001
1330	0.523		23.153		181.99		320.202		793	5	1	1	31.4		FALSE	0.001	0.001	0.001	0.001	0.001	0.001	0.001	0.001	0.001	0.001	0.001	0.001	0.001	19823	0.001	0.001	0.001	0.001	0.001	0.001	0.001	0.001	0.001	0.001	0.001
1331	0.521	0.007	20.002	0.155	163.55	1.27	158.108	0.0011	792	1.55	1	13	94.9		FALSE	0.001	633	0.001	0.001	0.001	0.001	1479	724	455	0.001	0.001	828	0.001	0.001	4424	912	1451	1389	0.001	0.001	385	0.001	795	4336	1997
1332	0.518	0.009	27.682	0.017	215.64	0.13	413.265	0.0012	792	2.86	1	4	100		FALSE	0.001	1552	0.001	0.001	0.001	0.001	0.001	3644	0.001	0.001	0.001	10171	0.001	0.001	0.001	0.001	0.001	0.001	0.001	0.001	0.001	0.001	4438	0.001	0.001
1333	0.523		24.71		193.05		377.278		791	5	1	1	55.6		FALSE	0.001	0.001	0.001	0.001	0.001	0.001	0.001	0.001	0.001	0.001	0.001	0.001	0.001	19783	0.001	0.001	0.001	0.001	0.001	0.001	0.001	0.001	0.001	0.001	0.001
1334	0.523		31.198		241.17		545.346		791	5	1	1	85.5		FALSE	0.001	0.001	0.001	0.001	0.001	0.001	19776	0.001	0.001	0.001	0.001	0.001	0.001	0.001	0.001	0.001	0.001	0.001	0.001	0.001	0.001	0.001	0.001	0.001	0.001
1335	0.523		32.936		253.8		627.3		791	5	1	1	93.7		FALSE	0.001	0.001	0.001	0.001	0.001	0.001	0.001	0.001	0.001	0.001	19765	0.001	0.001	0.001	0.001	0.001	0.001	0.001	0.001	0.001	0.001	0.001	0.001	0.001	0.001
1336	0.525	0.001	30.96	0.129	239.15	1	562.355	0.0012	790	3.96	1	3	93.7		FALSE	0.001	0.001	3684	0.001	0.001	0.001	0.001	0.001	0.001	0.001	15398	0.001	0.001	0.001	0.001	0.001	0.001	0.001	0.001	0.001	676	0.001	0.001	0.001	0.001
1337	0.524	0.001	18.27	0.079	147.08	0.63	198.185	0.0006	788	3.15	1	3	97.6		FALSE	0.001	0.001	0.001	0.001	0.001	0.001	0.001	0.001	0.001	0.001	0.001	0.001	0.001	6008	0.001	0.001	2735	0.001	10953	0.001	0.001	0.001	0.001	0.001	0.001
1338	0.525	0.001	15.455	0.127	127.4	1.05	142.122	0.0002	788	3.22	1	5	99.6		FALSE	0.001	0.001	0.001	0.001	0.001	0.001	0.001	0.001	0.001	0.001	0.001	0.001	0.001	0.001	0.001	4243	459	0.001	1896	12117	0.001	0.001	0.001	980	0.001
1339	0.522	0.006	22.713	0.2	198.57	1.75	81.07	0.0004	786	1.21	1	15	91		FALSE	1168	0.001	1026	0.001	2358	0.001	1024	0.001	382	1674	0.001	0.001	0.001	544	3266	554	972	300	722	2743	929	1994	0.001	0.001	0.001
1340	0.525	0.001	26.98	0.309	209.96	2.4	426.322	0.0016	784	3.59	1	3	91.4		FALSE	0.001	0.001	4185	0.001	0.001	0.001	0.001	0.001	1844	0.001	0.001	0.001	0.001	0.001	0.001	0.001	0.001	0.001	0.001	13580	0.001	0.001	0.001	0.001	0.001
1341	0.522	0.006	17.219	0.091	139.02	0.73	189.091	0.001	783	2.24	1	5	96.7		FALSE	0.001	0.001	0.001	1777	6047	0.001	0.001	0.001	0.001	0.001	0.001	0.001	0.001	0.001	4967	0.001	0.001	0.001	0.001	0.001	4368	0.001	2409	0.001	0.001
1342	0.523		30.223		234.03		509.344		781	5	1	1	68.7		FALSE	0.001	0.001	0.001	0.001	0.001	0.001	19525	0.001	0.001	0.001	0.001	0.001	0.001	0.001	0.001	0.001	0.001	0.001	0.001	0.001	0.001	0.001	0.001	0.001	0.001
1343	0.523		33.112		255.07		637.287		780	5	1	1	93.7		FALSE	0.001	0.001	0.001	0.001	0.001	0.001	0.001	0.001	0.001	0.001	19489	0.001	0.001	0.001	0.001	0.001	0.001	0.001	0.001	0.001	0.001	0.001	0.001	0.001	0.001
1344	0.521	0.006	22.755	0.114	182.59	0.91	210.139	0.0009	779	1.55	1	13	96		FALSE	0.001	0.001	1431	1072	0.001	0.001	603	0.001	0.001	4522	0.001	0.001	501	2130	1005	2939	505	0.001	0.001	0.001	514	652	297	0.001	3295
1345	0.522	0.006	20.104	0.075	160.74	0.6	223.207	0.0008	777	2.67	1	5	100		FALSE	0.001	4482	823	0.001	0.001	0.001	0.001	0.001	439	0.001	0.001	8158	0.001	5522	0.001	0.001	0.001	0.001	0.001	0.001	0.001	0.001	0.001	0.001	0.001
1346	0.525	0	21.303	0.206	168.65	1.63	271.204	0.0009	777	3.08	1	3	91.4		FALSE	0.001	4233	0.001	0.001	4513	0.001	0.001	10677	0.001	0.001	0.001	0.001	0.001	0.001	0.001	0.001	0.001	0.001	0.001	0.001	0.001	0.001	0.001	0.001	0.001
1347	0.521	0.007	20.824	0.146	169.3	1.19	171.116	0.0006	777	1.09	1	14	93.7		FALSE	1014	0.001	2266	0.001	998	0.001	1573	394	0.001	1900	0.001	805	2472	942	0.001	2029	1270	750	0.001	0.001	993	2010	0.001	0.001	0.001
1348	0.522	0.006	22.7	0.17	181.47	1.36	224.154	0.0007	775	1.42	1	14	94.1		FALSE	0.001	329	0.001	901	0.001	0.001	0.001	0.001	947	1941	0.001	0.001	565	2338	3514	437	0.001	0.001	774	3942	0.001	1143	495	491	1566
1349	0.523		30.068		459.23		537.253		775	5	2	1	93.7		FALSE	0.001	0.001	0.001	0.001	0.001	0.001	0.001	0.001	0.001	0.001	19375	0.001	0.001	0.001	0.001	0.001	0.001	0.001	0.001	0.001	0.001	0.001	0.001	0.001	0.001
1350	0.526		27.942		216.92		463.332		774	5	1	1	96.5		FALSE	0.001	0.001	0.001	0.001	0.001	0.001	0.001	0.001	0.001	0.001	0.001	0.001	0.001	0.001	0.001	0.001	0.001	0.001	0.001	19362	0.001	0.001	0.001	0.001	0.001
1351	0.521	0.009	19.754	0.016	156.96	0.13	251.045	0.0014	774	3.7	1	3	100		FALSE	0.001	5503	0.001	0.001	0.001	0.001	0.001	366	0.001	0.001	0.001	13483	0.001	0.001	0.001	0.001	0.001	0.001	0.001	0.001	0.001	0.001	0.001	0.001	0.001
1352	0.524	0.001	27.167	0.218	219.44	1.76	189.128	0.0028	774	4.77	1	2	68.6		FALSE	0.001	0.001	0.001	0.001	879	0.001	18465	0.001	0.001	0.001	0.001	0.001	0.001	0.001	0.001	0.001	0.001	0.001	0.001	0.001	0.001	0.001	0.001	0.001	0.001
1353	0.523		29.405		449.28		520.309		773	5	2	1	93.7		FALSE	0.001	0.001	0.001	19313	0.001	0.001	0.001	0.001	0.001	0.001	0.001	0.001	0.001	0.001	0.001	0.001	0.001	0.001	0.001	0.001	0.001	0.001	0.001	0.001	0.001
1354	0.521	0.006	21.271	0.144	172.94	1.17	171.116	0.0006	772	1.05	1	16	94.4		FALSE	0.001	497	2540	1026	1382	0.001	0.001	0.001	0.001	2028	629	368	0.001	611	2268	1354	1347	0.001	0.001	0.001	995	2084	371	708	1100
1355	0.524		24.035		188.11		358.223		772	5	1	1	48.7		FALSE	0.001	0.001	0.001	0.001	0.001	0.001	0.001	0.001	0.001	0.001	0.001	0.001	0.001	0.001	0.001	19305	0.001	0.001	0.001	0.001	0.001	0.001	0.001	0.001	0.001
1356	0.526		15.602		127.19		164.059		772	5	1	1	93.7		FALSE	0.001	0.001	19301	0.001	0.001	0.001	0.001	0.001	0.001	0.001	0.001	0.001	0.001	0.001	0.001	0.001	0.001	0.001	0.001	0.001	0.001	0.001	0.001	0.001	0.001
1357	0.517	0.009	20.842	0.137	165.02	1.09	270.183	0.0001	771	3.72	1	2	96.1		FALSE	0.001	0.001	0.001	0.001	0.001	0.001	0.001	0.001	0.001	0.001	0.001	0.001	0.001	13303	0.001	0.001	0.001	0.001	0.001	0.001	0.001	0.001	0.001	0.001	5978
1358	0.517	0.008	17.938	0.277	144.03	2.23	207.083	0.0013	771	2.68	1	4	84.4		FALSE	3161	0.001	0.001	8623	0.001	0.001	0.001	0.001	0.001	2240	0.001	0.001	0.001	0.001	0.001	5239	0.001	0.001	0.001	0.001	0.001	0.001	0.001	0.001	0.001
1359	0.523		24.444		190.75		390.139		769	5	1	1	100		FALSE	0.001	0.001	0.001	0.001	0.001	0.001	0.001	0.001	0.001	0.001	19224	0.001	0.001	0.001	0.001	0.001	0.001	0.001	0.001	0.001	0.001	0.001	0.001	0.001	0.001
1360	0.523		32.852		253.18		623.361		768	5	1	1	93.4		FALSE	0.001	0.001	0.001	0.001	0.001	0.001	0.001	0.001	0.001	0.001	19208	0.001	0.001	0.001	0.001	0.001	0.001	0.001	0.001	0.001	0.001	0.001	0.001	0.001	0.001
1361	0.521	0.007	33.954	0.085	262.11	0.65	579.531	0.0021	767	2.42	1	6	100		FALSE	0.001	6453	0.001	0.001	0.001	0.001	0.001	0.001	488	0.001	0.001	0.001	312	0.001	0.001	0.001	0.001	2326	0.001	0.001	3450	0.001	6157	0.001	0.001
1362	0.526		25.835		201.33		407.244		767	5	1	1	97.5		FALSE	0.001	0.001	0.001	0.001	0.001	19183	0.001	0.001	0.001	0.001	0.001	0.001	0.001	0.001	0.001	0.001	0.001	0.001	0.001	0.001	0.001	0.001	0.001	0.001	0.001
1363	0.518	0.011	27.455	0.338	213.02	2.63	472.281	0.0014	767	4.95	1	2	89.6		FALSE	0.001	0.001	0.001	0.001	0.001	0.001	0.001	203	0.001	0.001	0.001	0.001	0.001	0.001	0.001	0.001	0.001	0.001	0.001	0.001	0.001	0.001	0.001	0.001	18971
1364	0.521	0.007	20.767	0.147	169.73	1.21	159.116	0.0004	766	1.2	1	14	99.2		FALSE	955	0.001	1554	514	667	0.001	1897	0.001	1725	915	0.001	0.001	0.001	885	2346	0.001	1360	386	0.001	3149	0.001	2225	0.001	0.001	584
1365	0.525	0	28.771	0.052	223.14	0.41	479.364	0.002	766	3.46	1	2	100		FALSE	0.001	0.001	0.001	0.001	0.001	0.001	0.001	0.001	0.001	0.001	0.001	0.001	0.001	0.001	9475	0.001	9686	0.001	0.001	0.001	0.001	0.001	0.001	0.001	0.001
1366	0.526		17.514		141.22		193.121		766	5	1	1	72.3		FALSE	0.001	0.001	0.001	0.001	0.001	0.001	0.001	0.001	0.001	0.001	0.001	0.001	0.001	0.001	0.001	0.001	0.001	0.001	0.001	0.001	0.001	0.001	0.001	19159	0.001
1367	0.523		28.666		438.42		484.216		766	5	2	1	99.7		FALSE	0.001	0.001	0.001	0.001	0.001	0.001	0.001	0.001	0.001	0.001	19148	0.001	0.001	0.001	0.001	0.001	0.001	0.001	0.001	0.001	0.001	0.001	0.001	0.001	0.001
1368	0.526		21.149		167.04		285.137		765	5	1	1	99.1		FALSE	0.001	0.001	0.001	0.001	0.001	19129	0.001	0.001	0.001	0.001	0.001	0.001	0.001	0.001	0.001	0.001	0.001	0.001	0.001	0.001	0.001	0.001	0.001	0.001	0.001
1369	0.524	0.004	16.116	0.092	133.77	0.76	131.085	0.0004	764	1.78	1	12	99.5		FALSE	0.001	0.001	1025	637	545	0.001	0.001	0.001	0.001	0.001	624	343	634	1241	0.001	1003	0.001	0.001	0.001	1864	3903	1553	0.001	5740	0.001
1370	0.521	0.006	19.94	0.18	162.96	1.47	159.116	0.0005	764	1.44	1	13	88.9		FALSE	1595	0.001	1335	361	476	0.001	1502	0.001	1813	475	0.001	0.001	0.001	1408	0.001	0.001	0.001	406	567	3884	1725	3547	0.001	0.001	0.001
1371	0.511	0.001	20.9	0.027	165.94	0.21	255.209	0.0005	762	3.55	1	2	99.7		FALSE	0.001	0.001	0.001	0.001	0.001	0.001	0.001	0.001	0.001	0.001	0.001	0.001	0.001	0.001	0.001	0.001	0.001	11658	0.001	0.001	0.001	0.001	7400	0.001	0.001
1372	0.522	0.006	20.9	0.129	170.99	1.05	157.101	0.0006	762	1.13	1	16	90.5		FALSE	1001	743	1442	1386	514	0.001	0.001	210	0.001	0.001	0.001	0.001	2997	503	1887	1689	1665	0.001	409	2431	0.001	1191	537	0.001	437
1373	0.521	0.007	22.93	0.128	180.82	1.01	296.247	0.0016	759	2.29	1	7	100		FALSE	0.001	4405	0.001	952	0.001	0.001	0.001	0.001	0.001	0.001	276	0.001	0.001	0.001	0.001	459	0.001	6736	0.001	0.001	0.001	4037	2103	0.001	0.001
1374	0.521	0.007	33.54	0.118	268.41	0.94	221.201	0.0005	758	2.44	1	7	100		FALSE	0.001	1115	0.001	0.001	0.001	0.001	0.001	0.001	0.001	0.001	0.001	7679	0.001	5163	200	0.001	1604	0.001	0.001	0.001	0.001	2495	0.001	0.001	699
1375	0.526		36.089		277.03		765.4		758	5	1	1	57.6		FALSE	0.001	0.001	0.001	0.001	0.001	18951	0.001	0.001	0.001	0.001	0.001	0.001	0.001	0.001	0.001	0.001	0.001	0.001	0.001	0.001	0.001	0.001	0.001	0.001	0.001
1376	0.526		23.921		367.13		384.158		758	5	2	1	52.5		FALSE	0.001	0.001	0.001	0.001	0.001	18946	0.001	0.001	0.001	0.001	0.001	0.001	0.001	0.001	0.001	0.001	0.001	0.001	0.001	0.001	0.001	0.001	0.001	0.001	0.001
1377	0.517	0.008	24.38	0.239	190.97	1.88	350.29	0.0012	756	2.86	1	4	91.6		FALSE	0.001	0.001	0.001	0.001	0.001	0.001	8863	0.001	0.001	0.001	0.001	0.001	0.001	0.001	0.001	0.001	6097	0.001	0.001	0.001	0.001	0.001	813	0.001	3127
1378	0.524	0.001	30.081	0.075	232.71	0.58	528.37	0.001	756	2.47	1	4	98.9		FALSE	0.001	0.001	2925	0.001	0.001	0.001	3930	0.001	0.001	0.001	5276	0.001	0.001	0.001	0.001	0.001	0.001	0.001	0.001	6768	0.001	0.001	0.001	0.001	0.001
1379	0.523		25.712		200.64		391.267		756	5	1	1	36.3		FALSE	0.001	0.001	0.001	0.001	0.001	0.001	18891	0.001	0.001	0.001	0.001	0.001	0.001	0.001	0.001	0.001	0.001	0.001	0.001	0.001	0.001	0.001	0.001	0.001	0.001
1380	0.526		19.057		151.36		253.144		754	5	1	1	98.5		FALSE	0.001	0.001	18857	0.001	0.001	0.001	0.001	0.001	0.001	0.001	0.001	0.001	0.001	0.001	0.001	0.001	0.001	0.001	0.001	0.001	0.001	0.001	0.001	0.001	0.001
1381	0.522	0.006	17.002	0.108	139.93	0.89	145.101	0.0004	754	1.98	1	15	97.9		FALSE	346	344	0.001	0.001	0.001	0.001	2382	935	0.001	250	581	0.001	818	565	0.001	495	1054	400	431	849	7221	0.001	0.001	2172	0.001
1382	0.524		23.323		182.95		337.195		752	5	1	1	82.4		FALSE	0.001	0.001	0.001	0.001	0.001	0.001	0.001	0.001	0.001	0.001	0.001	0.001	0.001	0.001	0.001	18789	0.001	0.001	0.001	0.001	0.001	0.001	0.001	0.001	0.001
1383	0.52	0.008	29.619	0.234	229.28	1.81	515.363	0.0018	750	3.1	1	3	91.9		FALSE	0.001	0.001	0.001	0.001	0.001	0.001	0.001	0.001	3313	10358	0.001	0.001	0.001	0.001	5076	0.001	0.001	0.001	0.001	0.001	0.001	0.001	0.001	0.001	0.001
1384	0.519	0.01	21.543	0.26	170.43	2.06	275.176	0.002	748	3.46	1	2	93.7		FALSE	0.001	0.001	0.001	0.001	0.001	0.001	0.001	0.001	0.001	0.001	0.001	0.001	0.001	0.001	0.001	0.001	0.001	9095	0.001	0.001	0.001	9602	0.001	0.001	0.001
1385	0.526		19.235		153.18		240.098		747	5	1	1	73.6		FALSE	0.001	0.001	0.001	0.001	0.001	18672	0.001	0.001	0.001	0.001	0.001	0.001	0.001	0.001	0.001	0.001	0.001	0.001	0.001	0.001	0.001	0.001	0.001	0.001	0.001
1386	0.526		23.366		183.18		342.183		747	5	1	1	50.3		FALSE	0.001	0.001	0.001	0.001	0.001	18665	0.001	0.001	0.001	0.001	0.001	0.001	0.001	0.001	0.001	0.001	0.001	0.001	0.001	0.001	0.001	0.001	0.001	0.001	0.001
1387	0.526		30.795		237.53		598.237		746	5	1	1	71		FALSE	0.001	0.001	0.001	0.001	0.001	18654	0.001	0.001	0.001	0.001	0.001	0.001	0.001	0.001	0.001	0.001	0.001	0.001	0.001	0.001	0.001	0.001	0.001	0.001	0.001
1388	0.524		24.239		189.6		364.238		746	5	1	1	100		FALSE	0.001	0.001	0.001	0.001	0.001	0.001	0.001	0.001	18649	0.001	0.001	0.001	0.001	0.001	0.001	0.001	0.001	0.001	0.001	0.001	0.001	0.001	0.001	0.001	0.001
1389	0.524	0.001	20.583	0.035	163.92	0.28	240.148	0.0003	745	4.61	1	2	43.8		FALSE	0.001	0.001	0.001	0.001	0.001	0.001	17153	0.001	0.001	0.001	0.001	0.001	0.001	0.001	0.001	1472	0.001	0.001	0.001	0.001	0.001	0.001	0.001	0.001	0.001
1390	0.521	0.007	14.862	0.071	124.05	0.59	123.116	0.0006	744	1.27	1	15	100		FALSE	1156	572	575	0.001	0.001	0.001	3314	1210	606	278	0.001	0.001	856	0.001	1017	1209	0.001	1002	1258	0.001	0.001	632	1413	3513	0.001
1391	0.518	0.008	20.107	0.091	162.59	0.74	185.132	0.0004	744	3.16	1	6	92.3		FALSE	0.001	0.001	0.001	0.001	0.001	0.001	0.001	0.001	0.001	334	0.001	0.001	0.001	0.001	8835	0.001	0.001	444	342	0.001	0.001	8243	412	0.001	0.001
1392	0.523		29.731		454.13		532.309		744	5	2	1	88.5		FALSE	0.001	0.001	0.001	18602	0.001	0.001	0.001	0.001	0.001	0.001	0.001	0.001	0.001	0.001	0.001	0.001	0.001	0.001	0.001	0.001	0.001	0.001	0.001	0.001	0.001
1393	0.517	0.009	26.263	0.129	210.58	1.04	213.16	0.0032	744	4.69	1	2	82.4		FALSE	0.001	0.001	0.001	0.001	0.001	0.001	17442	0.001	0.001	1157	0.001	0.001	0.001	0.001	0.001	0.001	0.001	0.001	0.001	0.001	0.001	0.001	0.001	0.001	0.001
1394	0.52	0.008	22.706	0.181	178.45	1.43	321.219	0.001	744	2.81	1	3	85		FALSE	0.001	6552	0.001	0.001	0.001	0.001	0.001	0.001	0.001	4695	0.001	0.001	0.001	0.001	0.001	7351	0.001	0.001	0.001	0.001	0.001	0.001	0.001	0.001	0.001
1395	0.526		23.469		184.47		320.141		743	5	1	1	99.1		FALSE	0.001	0.001	0.001	0.001	0.001	18581	0.001	0.001	0.001	0.001	0.001	0.001	0.001	0.001	0.001	0.001	0.001	0.001	0.001	0.001	0.001	0.001	0.001	0.001	0.001
1396	0.52	0.007	16.45	0.143	133.99	1.17	166.122	0.0005	742	2.62	1	6	97.7		FALSE	1694	0.001	0.001	0.001	0.001	0.001	0.001	0.001	703	0.001	0.001	0.001	0.001	2100	0.001	0.001	0.001	0.001	8788	4256	0.001	0.001	0.001	0.001	1003
1397	0.51		30.86		238.49		551.363		741	5	1	1	93.7		FALSE	0.001	0.001	0.001	0.001	0.001	0.001	0.001	0.001	0.001	18513	0.001	0.001	0.001	0.001	0.001	0.001	0.001	0.001	0.001	0.001	0.001	0.001	0.001	0.001	0.001
1398	0.525		21.625		334.53		263.21		740	5	2	1	67.7		FALSE	0.001	0.001	0.001	0.001	0.001	0.001	0.001	0.001	0.001	0.001	0.001	0.001	0.001	0.001	0.001	0.001	18508	0.001	0.001	0.001	0.001	0.001	0.001	0.001	0.001
1399	0.525		25.827		201.84		374.276		739	5	1	1	68.7		FALSE	0.001	0.001	0.001	0.001	0.001	0.001	0.001	0.001	0.001	0.001	0.001	0.001	0.001	0.001	0.001	0.001	18470	0.001	0.001	0.001	0.001	0.001	0.001	0.001	0.001
1400	0.523	0.006	22.265	0.175	182.07	1.43	158.108	0.0013	738	1.25	1	13	90.9		FALSE	0.001	438	0.001	726	1398	0.001	929	0.001	0.001	1240	0.001	0.001	738	2519	1094	0.001	0.001	0.001	536	1912	0.001	2464	0.001	1591	2858
1401	0.526	0.001	18.916	0.068	151.46	0.54	217.194	0.0004	738	4.08	1	2	100		FALSE	0.001	0.001	0.001	0.001	0.001	0.001	0.001	0.001	0.001	0.001	0.001	0.001	0.001	0.001	3713	0.001	0.001	0.001	0.001	0.001	0.001	0.001	0.001	14727	0.001
1402	0.525	0.001	22.334	0.214	176.06	1.69	298.26	0.0016	737	2.3	1	7	88.7		FALSE	0.001	691	0.001	0.001	0.001	0.001	7512	631	0.001	0.001	0.001	0.001	0.001	0.001	2281	0.001	0.001	0.001	0.001	0.001	2794	1271	0.001	3254	0.001
1403	0.518	0.008	32.995	0.019	254.17	0.15	637.302	0.0012	737	2.89	1	4	100		FALSE	0.001	0.001	0.001	0.001	0.001	0.001	0.001	2606	0.001	0.001	0.001	9844	0.001	0.001	0.001	0.001	0.001	3633	0.001	0.001	2348	0.001	0.001	0.001	0.001
1404	0.525		21.247		168.06		276.23		736	5	1	1	56.1		FALSE	0.001	0.001	0.001	0.001	0.001	0.001	0.001	0.001	0.001	0.001	0.001	0.001	0.001	0.001	0.001	0.001	0.001	0.001	18406	0.001	0.001	0.001	0.001	0.001	0.001
1405	0.525	0.001	29.341	0.165	227.28	1.28	502.356	0.0006	736	2.57	1	4	94.5		FALSE	0.001	0.001	3970	0.001	0.001	0.001	6583	0.001	1762	0.001	0.001	0.001	0.001	0.001	6091	0.001	0.001	0.001	0.001	0.001	0.001	0.001	0.001	0.001	0.001
1406	0.523		27.582		214.21		456.185		736	5	1	1	97.3		FALSE	0.001	0.001	0.001	0.001	0.001	0.001	0.001	0.001	0.001	0.001	18396	0.001	0.001	0.001	0.001	0.001	0.001	0.001	0.001	0.001	0.001	0.001	0.001	0.001	0.001
1407	0.524		24.997		383.63		385.249		736	5	2	1	56.7		FALSE	0.001	0.001	0.001	0.001	0.001	0.001	0.001	0.001	0.001	0.001	0.001	0.001	0.001	0.001	0.001	18391	0.001	0.001	0.001	0.001	0.001	0.001	0.001	0.001	0.001
1408	0.525	0.002	22.439	0.126	176.6	0.99	310.26	0.0026	735	4.07	1	2	93.7		FALSE	0.001	0.001	0.001	0.001	0.001	0.001	14647	0.001	0.001	0.001	0.001	0.001	0.001	0.001	0.001	0.001	0.001	0.001	0.001	0.001	0.001	3724	0.001	0.001	0.001
1409	0.523		26.311		403.18		424.31		734	5	2	1	93.7		FALSE	0.001	0.001	0.001	0.001	0.001	0.001	18356	0.001	0.001	0.001	0.001	0.001	0.001	0.001	0.001	0.001	0.001	0.001	0.001	0.001	0.001	0.001	0.001	0.001	0.001
1410	0.523		29.115		225.37		515.271		734	5	1	1	90.9		FALSE	0.001	0.001	0.001	18345	0.001	0.001	0.001	0.001	0.001	0.001	0.001	0.001	0.001	0.001	0.001	0.001	0.001	0.001	0.001	0.001	0.001	0.001	0.001	0.001	0.001
1411	0.526		23.479		184.46		324.254		731	5	1	1	58.5		FALSE	0.001	0.001	0.001	0.001	0.001	0.001	0.001	0.001	0.001	0.001	0.001	0.001	0.001	0.001	0.001	0.001	0.001	0.001	0.001	0.001	0.001	0.001	0.001	18282	0.001
1412	0.51		25.077		196.4		352.283		731	5	1	1	59.2		FALSE	18272	0.001	0.001	0.001	0.001	0.001	0.001	0.001	0.001	0.001	0.001	0.001	0.001	0.001	0.001	0.001	0.001	0.001	0.001	0.001	0.001	0.001	0.001	0.001	0.001
1413	0.526		23.974		188.06		337.286		731	5	1	1	100		FALSE	0.001	0.001	0.001	0.001	0.001	0.001	0.001	0.001	0.001	0.001	0.001	0.001	18265	0.001	0.001	0.001	0.001	0.001	0.001	0.001	0.001	0.001	0.001	0.001	0.001
1414	0.521	0.007	19.721	0.183	162.42	1.51	144.093	0.0012	730	1.41	1	13	98.9		FALSE	567	1266	1391	0.001	0.001	0.001	0.001	1056	0.001	933	0.001	0.001	378	0.001	0.001	1806	0.001	0.001	667	4486	670	0.001	1806	1315	1916
1415	0.526		27.078		414.52		452.234		730	5	2	1	66.2		FALSE	0.001	0.001	0.001	0.001	0.001	18247	0.001	0.001	0.001	0.001	0.001	0.001	0.001	0.001	0.001	0.001	0.001	0.001	0.001	0.001	0.001	0.001	0.001	0.001	0.001
1416	0.521	0.009	30.627	0.119	236.73	0.92	547.336	0.0014	729	4.57	1	3	93.7		FALSE	0.001	428	0.001	0.001	0.001	0.001	0.001	0.001	0.001	16684	0.001	0.001	0.001	0.001	0.001	0.001	0.001	0.001	0.001	0.001	1121	0.001	0.001	0.001	0.001
1417	0.521	0.007	39.385	0.112	301.56	0.86	898.59	0.0024	729	2.63	1	9	93.7		FALSE	0.001	730	1256	0.001	0.001	0.001	0.001	2628	329	0.001	0.001	1231	475	0.001	0.001	0.001	0.001	1364	0.001	0.001	0.001	0.001	9391	821	0.001
1418	0.525	0.001	31.527	0.256	243.48	1.98	567.394	0.001	729	2.25	1	5	90.4		FALSE	0.001	0.001	1545	0.001	0.001	0.001	5170	0.001	0.001	0.001	0.001	0.001	0.001	0.001	0.001	0.001	5303	0.001	0.001	2268	0.001	3938	0.001	0.001	0.001
1419	0.525		21.439		170		262.178		728	5	1	1	38.7		FALSE	0.001	0.001	0.001	0.001	0.001	0.001	0.001	0.001	0.001	0.001	0.001	0.001	0.001	0.001	0.001	0.001	0.001	0.001	18211	0.001	0.001	0.001	0.001	0.001	0.001
1420	0.523		27.385		213.04		431.296		728	5	1	1	41		FALSE	0.001	0.001	0.001	0.001	0.001	0.001	18204	0.001	0.001	0.001	0.001	0.001	0.001	0.001	0.001	0.001	0.001	0.001	0.001	0.001	0.001	0.001	0.001	0.001	0.001
1421	0.525	0.001	28.299	0.137	219.53	1.06	475.331	0.0032	728	3.17	1	3	96.7		FALSE	0.001	0.001	0.001	0.001	0.001	0.001	0.001	0.001	1526	0.001	0.001	0.001	0.001	0.001	8474	8188	0.001	0.001	0.001	0.001	0.001	0.001	0.001	0.001	0.001
1422	0.525		22.958		180.54		316.261		727	5	1	1	36.8		FALSE	0.001	0.001	0.001	0.001	0.001	0.001	0.001	0.001	0.001	0.001	0.001	0.001	0.001	0.001	0.001	0.001	0.001	0.001	18184	0.001	0.001	0.001	0.001	0.001	0.001
1423	0.525	0.001	28.313	0.317	219.73	2.46	468.368	0.0014	727	3.92	1	2	100		FALSE	0.001	0.001	0.001	0.001	0.001	0.001	0.001	0.001	13719	0.001	0.001	0.001	0.001	0.001	0.001	0.001	0.001	0.001	0.001	0.001	0.001	4456	0.001	0.001	0.001
1424	0.526		19.524		154.77		263.069		727	5	1	1	65.4		FALSE	0.001	0.001	0.001	0.001	0.001	18167	0.001	0.001	0.001	0.001	0.001	0.001	0.001	0.001	0.001	0.001	0.001	0.001	0.001	0.001	0.001	0.001	0.001	0.001	0.001
1425	0.518	0.011	14.121	0.01	119.48	0.08	107.06	0.0001	726	4.27	1	2	98.5		FALSE	15372	2784	0.001	0.001	0.001	0.001	0.001	0.001	0.001	0.001	0.001	0.001	0.001	0.001	0.001	0.001	0.001	0.001	0.001	0.001	0.001	0.001	0.001	0.001	0.001
1426	0.524	0.004	23.229	0.174	188.72	1.42	173.131	0.0007	726	1.1	1	15	92.6		FALSE	0.001	0.001	844	829	918	0.001	2167	0.001	921	0.001	414	294	1277	928	2358	0.001	1938	0.001	0.001	976	805	2475	0.001	1012	0.001
1427	0.525	0.002	17.465	0.017	142.02	0.14	170.19	0.0004	726	3.19	1	3	100		FALSE	0.001	0.001	0.001	0.001	0.001	0.001	10654	0.001	0.001	0.001	0.001	0.001	0.001	0.001	0.001	0.001	0.001	0.001	0.001	0.001	3327	0.001	0.001	4159	0.001
1428	0.516	0.008	19.72	0.018	157.04	0.14	240.113	0.0005	725	2.98	1	3	97.8		FALSE	0.001	0.001	0.001	0.001	0.001	0.001	0.001	9302	0.001	0.001	0.001	4249	0.001	0.001	0.001	0.001	0.001	0.001	0.001	0.001	0.001	0.001	4572	0.001	0.001
1429	0.526		18.411		147.16		224.067		724	5	1	1	93.7		FALSE	0.001	0.001	0.001	0.001	0.001	18094	0.001	0.001	0.001	0.001	0.001	0.001	0.001	0.001	0.001	0.001	0.001	0.001	0.001	0.001	0.001	0.001	0.001	0.001	0.001
1430	0.525	0.001	18.615	0.195	149.68	1.57	202.215	0.0007	723	2.9	1	4	100		FALSE	0.001	0.001	0.001	0.001	0.001	0.001	0.001	0.001	0.001	0.001	2634	0.001	0.001	0.001	0.001	0.001	5314	0.001	1069	0.001	9055	0.001	0.001	0.001	0.001
1431	0.526	0.001	21.249	0.119	167.83	0.94	285.183	0.0004	723	4.06	1	2	69.7		FALSE	0.001	0.001	0.001	0.001	14329	0.001	0.001	0.001	0.001	0.001	0.001	0.001	0.001	0.001	0.001	0.001	0.001	0.001	0.001	0.001	0.001	0.001	0.001	3734	0.001
1432	0.521	0.007	14.156	0.027	118.34	0.23	121.065	0.0002	721	3.06	1	7	100		FALSE	0.001	0.001	1143	0.001	0.001	0.001	0.001	1421	930	462	213	3112	0.001	0.001	0.001	0.001	0.001	0.001	0.001	0.001	10754	0.001	0.001	0.001	0.001
1433	0.523	0.006	15.501	0.083	128.67	0.69	131.085	0.0011	721	1.71	1	12	98.3		FALSE	640	2266	803	0.001	0.001	0.001	1615	0.001	479	0.001	235	0.001	0.001	0.001	2140	0.001	0.001	0.001	341	2518	5276	672	1036	0.001	0.001
1434	0.522	0.006	13.636	0.065	115.38	0.55	107.049	0.0001	720	1.67	1	9	99.9		FALSE	0.001	0.001	0.001	0.001	2282	0.001	1162	1763	987	0.001	0.001	0.001	0.001	0.001	0.001	2312	0.001	3264	0.001	1022	0.001	0.001	846	4373	0.001
1435	0.524		19.664		156.24		251.105		720	5	1	1	96.9		FALSE	0.001	0.001	0.001	0.001	0.001	0.001	0.001	0.001	0.001	0.001	0.001	0.001	0.001	0.001	0.001	17989	0.001	0.001	0.001	0.001	0.001	0.001	0.001	0.001	0.001
1436	0.522	0.007	19.004	0.072	152.17	0.57	217.194	0.0015	719	3.5	1	5	100		FALSE	0.001	0.001	1277	0.001	0.001	0.001	0.001	0.001	0.001	0.001	346	0.001	0.001	0.001	0.001	0.001	0.001	0.001	0.001	1574	12486	0.001	0.001	0.001	2295
1437	0.525		19.019		151.7		233.116		719	5	1	1	95.9		FALSE	0.001	0.001	0.001	0.001	17963	0.001	0.001	0.001	0.001	0.001	0.001	0.001	0.001	0.001	0.001	0.001	0.001	0.001	0.001	0.001	0.001	0.001	0.001	0.001	0.001
1438	0.526		24.066		187.93		382.142		719	5	1	1	91.1		FALSE	0.001	0.001	0.001	0.001	0.001	17963	0.001	0.001	0.001	0.001	0.001	0.001	0.001	0.001	0.001	0.001	0.001	0.001	0.001	0.001	0.001	0.001	0.001	0.001	0.001
1439	0.521	0.009	26.662	0.03	208.53	0.23	366.266	0.0007	718	3.21	1	3	99.1		FALSE	0.001	4180	0.001	0.001	0.001	0.001	0.001	0.001	0.001	0.001	0.001	10631	0.001	0.001	3151	0.001	0.001	0.001	0.001	0.001	0.001	0.001	0.001	0.001	0.001
1440	0.526		18.455		147.33		229.1		718	5	1	1	96.5		FALSE	0.001	0.001	0.001	0.001	0.001	17941	0.001	0.001	0.001	0.001	0.001	0.001	0.001	0.001	0.001	0.001	0.001	0.001	0.001	0.001	0.001	0.001	0.001	0.001	0.001
1441	0.524	0.002	19.394	0.069	153.71	0.55	264.093	0.0002	717	4.74	1	2	96.5		FALSE	0.001	0.001	0.001	16992	0.001	0.001	0.001	0.001	0.001	0.001	0.001	0.001	0.001	0.001	0.001	0.001	0.001	0.001	0.001	0.001	922	0.001	0.001	0.001	0.001
1442	0.523		26.543		206.5		430.169		717	5	1	1	93.2		FALSE	0.001	0.001	0.001	0.001	0.001	0.001	0.001	0.001	0.001	0.001	17913	0.001	0.001	0.001	0.001	0.001	0.001	0.001	0.001	0.001	0.001	0.001	0.001	0.001	0.001
1443	0.519	0.008	16.796	0.092	137.38	0.76	157.101	0.0006	715	2.12	1	9	91		FALSE	1773	930	0.001	0.001	0.001	0.001	0.001	0.001	0.001	800	0.001	0.001	0.001	0.001	5903	0.001	0.001	240	905	2125	4768	0.001	0.001	0.001	443
1444	0.526	0	19.182	0.206	152.66	1.64	243.114	0.0003	715	3.56	1	2	99.2		FALSE	0.001	0.001	0.001	0.001	0.001	0.001	0.001	11038	0.001	0.001	0.001	0.001	0.001	0.001	0.001	0.001	0.001	0.001	0.001	0.001	6838	0.001	0.001	0.001	0.001
1445	0.526		22.302		175.4		315.181		715	5	1	1	39.7		FALSE	0.001	0.001	0.001	0.001	0.001	17872	0.001	0.001	0.001	0.001	0.001	0.001	0.001	0.001	0.001	0.001	0.001	0.001	0.001	0.001	0.001	0.001	0.001	0.001	0.001
1446	0.524	0.002	21.979	0.022	173.68	0.18	282.222	0.0002	714	3.46	1	2	60.5		FALSE	0.001	0.001	0.001	0.001	0.001	0.001	0.001	0.001	0.001	0.001	0.001	0.001	0.001	9084	0.001	0.001	0.001	0.001	8761	0.001	0.001	0.001	0.001	0.001	0.001
1447	0.521	0.008	37.13	0.041	285.3	0.32	727.516	0.0046	713	3.63	1	3	99.8		FALSE	0.001	4869	0.001	0.001	0.001	0.001	0.001	12216	0.001	0.001	0.001	0.001	0.001	0.001	0.001	0.001	0.001	752	0.001	0.001	0.001	0.001	0.001	0.001	0.001
1448	0.516	0.008	27.288	0.025	212.5	0.2	417.216	0	713	3.38	1	3	43		FALSE	0.001	0.001	0.001	0.001	0.001	0.001	0.001	10508	0.001	0.001	0.001	6421	0.001	0.001	0.001	0.001	0.001	907	0.001	0.001	0.001	0.001	0.001	0.001	0.001
1449	0.526		23.469		183.33		378.204		712	5	1	1	99.6		FALSE	0.001	0.001	0.001	0.001	0.001	0.001	0.001	0.001	0.001	0.001	0.001	0.001	0.001	0.001	0.001	0.001	0.001	0.001	0.001	0.001	0.001	0.001	0.001	17805	0.001
1450	0.526		14.364		120.17		120.082		710	5	1	1	86		FALSE	0.001	0.001	0.001	0.001	0.001	0.001	0.001	0.001	0.001	0.001	0.001	0.001	0.001	0.001	0.001	0.001	0.001	0.001	0.001	0.001	0.001	17754	0.001	0.001	0.001
1451	0.518	0.01	29.373	0.013	228.39	0.1	439.376	0.0005	710	4.35	1	2	100		FALSE	0.001	0.001	0.001	0.001	0.001	0.001	0.001	15365	0.001	0.001	0.001	0.001	0.001	0.001	0.001	0.001	0.001	0.001	0.001	0.001	0.001	0.001	2379	0.001	0.001
1452	0.525		30.498		235.43		577.316		707	5	1	1	86		FALSE	0.001	0.001	0.001	0.001	17676	0.001	0.001	0.001	0.001	0.001	0.001	0.001	0.001	0.001	0.001	0.001	0.001	0.001	0.001	0.001	0.001	0.001	0.001	0.001	0.001
1453	0.525	0.001	30.573	0.166	236.28	1.29	550.355	0.001	707	3.87	1	3	93.7		FALSE	0.001	0.001	3635	0.001	0.001	0.001	0.001	0.001	0.001	0.001	13361	0.001	0.001	0.001	0.001	0.001	0.001	0.001	0.001	0.001	677	0.001	0.001	0.001	0.001
1454	0.525		30.201		233.3		561.319		706	5	1	1	89.6		FALSE	0.001	0.001	0.001	0.001	17656	0.001	0.001	0.001	0.001	0.001	0.001	0.001	0.001	0.001	0.001	0.001	0.001	0.001	0.001	0.001	0.001	0.001	0.001	0.001	0.001
1455	0.526		23.212		181.66		359.134		706	5	1	1	63.6		FALSE	0.001	0.001	0.001	0.001	0.001	17650	0.001	0.001	0.001	0.001	0.001	0.001	0.001	0.001	0.001	0.001	0.001	0.001	0.001	0.001	0.001	0.001	0.001	0.001	0.001
1456	0.525		29.875		230.94		545.324		705	5	1	1	63.4		FALSE	0.001	0.001	0.001	0.001	17636	0.001	0.001	0.001	0.001	0.001	0.001	0.001	0.001	0.001	0.001	0.001	0.001	0.001	0.001	0.001	0.001	0.001	0.001	0.001	0.001
1457	0.521	0.007	24.712	0.148	194.96	1.17	293.282	0.0012	705	4.09	1	6	90.9		FALSE	0.001	304	0.001	0.001	0.001	0.001	0.001	0.001	1332	0.001	0.001	0.001	876	0.001	0.001	0.001	0.001	14454	0.001	385	0.001	0.001	270	0.001	0.001
1458	0.523	0.005	24.791	0.13	205.86	1.08	131.085	0.0005	704	2.02	1	14	97.4		FALSE	6601	0.001	0.001	702	180	293	0.001	0.001	0.001	0.001	637	0.001	1505	0.001	611	3209	873	0.001	1287	0.001	243	880	307	282	0.001
1459	0.522	0.006	21.03	0.171	170.84	1.39	173.131	0.0009	703	1.27	1	12	94.2		FALSE	0.001	0.001	1427	0.001	1083	0.001	2311	0.001	2242	1090	250	544	1748	0.001	2421	810	1670	0.001	0.001	0.001	1973	0.001	0.001	0.001	0.001
1460	0.525	0.001	14.272	0.074	119.31	0.62	121.065	0.0003	701	1.91	1	6	100		FALSE	0.001	3365	0.001	0.001	3966	0.001	2969	0.001	0.001	0.001	0.001	0.001	0.001	0.001	0.001	2628	0.001	0.001	0.001	1273	3321	0.001	0.001	0.001	0.001
1461	0.523		31.778		245.12		598.264		700	5	1	1	91.6		FALSE	0.001	0.001	0.001	0.001	0.001	0.001	0.001	0.001	0.001	0.001	17512	0.001	0.001	0.001	0.001	0.001	0.001	0.001	0.001	0.001	0.001	0.001	0.001	0.001	0.001
1462	0.525	0	23.451	0.019	184.52	0.15	312.255	0.0015	700	3.49	1	2	66.3		FALSE	0.001	0.001	9736	0.001	0.001	0.001	0.001	0.001	0.001	0.001	0.001	0.001	0.001	0.001	0.001	0.001	7755	0.001	0.001	0.001	0.001	0.001	0.001	0.001	0.001
1463	0.523		29.882		231.06		538.268		699	5	1	1	93.7		FALSE	0.001	0.001	0.001	17480	0.001	0.001	0.001	0.001	0.001	0.001	0.001	0.001	0.001	0.001	0.001	0.001	0.001	0.001	0.001	0.001	0.001	0.001	0.001	0.001	0.001
1464	0.511		21.45		169.42		285.207		699	5	1	1	93.7		FALSE	0.001	0.001	0.001	0.001	0.001	0.001	0.001	0.001	0.001	0.001	0.001	0.001	0.001	0.001	0.001	0.001	0.001	0.001	0.001	0.001	0.001	0.001	0.001	0.001	17470
1465	0.523		28.501		225.41		278.164		698	5	1	1	88.5		FALSE	0.001	0.001	0.001	0.001	0.001	0.001	17454	0.001	0.001	0.001	0.001	0.001	0.001	0.001	0.001	0.001	0.001	0.001	0.001	0.001	0.001	0.001	0.001	0.001	0.001
1466	0.523		22.46		176.1		341.128		697	5	1	1	96.5		FALSE	0.001	0.001	0.001	0.001	0.001	0.001	0.001	0.001	0.001	0.001	17432	0.001	0.001	0.001	0.001	0.001	0.001	0.001	0.001	0.001	0.001	0.001	0.001	0.001	0.001
1467	0.525		23.683		185.06		375.179		697	5	1	1	91.3		FALSE	0.001	0.001	0.001	0.001	17420	0.001	0.001	0.001	0.001	0.001	0.001	0.001	0.001	0.001	0.001	0.001	0.001	0.001	0.001	0.001	0.001	0.001	0.001	0.001	0.001
1468	0.518	0.011	29.32	0.126	227.01	0.98	511.331	0.0014	697	4.03	1	2	100		FALSE	0.001	0.001	0.001	0.001	0.001	0.001	0.001	0.001	0.001	13675	0.001	0.001	0.001	0.001	0.001	0.001	0.001	0.001	0.001	3739	0.001	0.001	0.001	0.001	0.001
1469	0.519	0.01	21.082	0.033	167.26	0.26	259.24	0.0008	697	4.41	1	2	99.3		FALSE	0.001	0.001	0.001	0.001	0.001	0.001	0.001	0.001	0.001	0.001	0.001	0.001	0.001	0.001	0.001	0.001	0.001	15307	0.001	0.001	2106	0.001	0.001	0.001	0.001
1470	0.522	0.006	22.111	0.224	178.75	1.81	186.14	0.001	695	2.11	1	9	100		FALSE	1036	0.001	0.001	1408	2676	0.001	1201	0.001	0.001	6783	0.001	0.001	0.001	0.001	0.001	0.001	1220	0.001	212	0.001	880	1954	0.001	0.001	0.001
1471	0.525	0.001	17.979	0.139	145.8	1.13	177.128	0.0017	694	3.22	1	6	96.6		FALSE	0.001	0.001	0.001	0.001	516	0.001	2737	1338	0.001	0.001	352	0.001	0.001	0.001	0.001	0.001	0.001	0.001	0.001	0.001	1469	0.001	0.001	10949	0.001
1472	0.526		26.475		212.77		205.098		693	5	1	1	82.4		FALSE	0.001	0.001	0.001	0.001	0.001	17333	0.001	0.001	0.001	0.001	0.001	0.001	0.001	0.001	0.001	0.001	0.001	0.001	0.001	0.001	0.001	0.001	0.001	0.001	0.001
1473	0.526		35.052		269.25		738.379		693	5	1	1	100		FALSE	0.001	0.001	0.001	0.001	0.001	17332	0.001	0.001	0.001	0.001	0.001	0.001	0.001	0.001	0.001	0.001	0.001	0.001	0.001	0.001	0.001	0.001	0.001	0.001	0.001
1474	0.512		20.618		164.89		222.192		692	5	1	1	93.7		FALSE	0.001	0.001	0.001	0.001	0.001	0.001	0.001	0.001	0.001	0.001	0.001	0.001	0.001	0.001	0.001	0.001	0.001	17299	0.001	0.001	0.001	0.001	0.001	0.001	0.001
1475	0.523		19.912		159.29		221.208		691	5	1	1	95.2		FALSE	0.001	0.001	0.001	0.001	0.001	0.001	17279	0.001	0.001	0.001	0.001	0.001	0.001	0.001	0.001	0.001	0.001	0.001	0.001	0.001	0.001	0.001	0.001	0.001	0.001
1476	0.524	0.001	35.586	0.082	273.82	0.63	674.57	0.0011	691	3.13	1	4	100		FALSE	0.001	0.001	9697	5091	0.001	0.001	0.001	0.001	0.001	0.001	1866	0.001	612	0.001	0.001	0.001	0.001	0.001	0.001	0.001	0.001	0.001	0.001	0.001	0.001
1477	0.526		19.595		156.48		228.173		690	5	1	1	95.1		FALSE	0.001	0.001	0.001	0.001	0.001	17254	0.001	0.001	0.001	0.001	0.001	0.001	0.001	0.001	0.001	0.001	0.001	0.001	0.001	0.001	0.001	0.001	0.001	0.001	0.001
1478	0.526	0	21.441	0.169	169.71	1.34	272.2	0.0012	690	3.95	1	2	78.4		FALSE	0.001	0.001	0.001	0.001	0.001	0.001	0.001	0.001	0.001	0.001	0.001	0.001	4071	0.001	0.001	0.001	0.001	0.001	0.001	13178	0.001	0.001	0.001	0.001	0.001
1479	0.524	0.001	22.544	0.124	178.21	0.98	280.298	0.0001	689	4.79	1	2	100		FALSE	0.001	0.001	0.001	0.001	0.001	0.001	16533	0.001	0.001	0.001	0.001	0.001	0.001	0.001	0.001	0.001	701	0.001	0.001	0.001	0.001	0.001	0.001	0.001	0.001
1480	0.525	0.001	20.436	0.012	161.61	0.1	277.157	0.0006	689	3.49	1	2	65.2		FALSE	0.001	0.001	0.001	0.001	0.001	0.001	0.001	0.001	7550	0.001	0.001	0.001	9669	0.001	0.001	0.001	0.001	0.001	0.001	0.001	0.001	0.001	0.001	0.001	0.001
1481	0.524	0.002	26.332	0.004	206.01	0.03	363.283	0.0004	689	3.47	1	2	91.3		FALSE	0.001	0.001	7927	9290	0.001	0.001	0.001	0.001	0.001	0.001	0.001	0.001	0.001	0.001	0.001	0.001	0.001	0.001	0.001	0.001	0.001	0.001	0.001	0.001	0.001
1482	0.526		17.83		142.73		218.02		689	5	1	1	100		FALSE	0.001	0.001	0.001	0.001	0.001	17213	0.001	0.001	0.001	0.001	0.001	0.001	0.001	0.001	0.001	0.001	0.001	0.001	0.001	0.001	0.001	0.001	0.001	0.001	0.001
1483	0.524		25.753		394.87		407.269		686	5	2	1	74		FALSE	0.001	0.001	0.001	0.001	0.001	0.001	0.001	0.001	0.001	0.001	0.001	0.001	0.001	0.001	0.001	17154	0.001	0.001	0.001	0.001	0.001	0.001	0.001	0.001	0.001
1484	0.523		22.113		173.9		316.126		686	5	1	1	81.5		FALSE	0.001	0.001	0.001	17148	0.001	0.001	0.001	0.001	0.001	0.001	0.001	0.001	0.001	0.001	0.001	0.001	0.001	0.001	0.001	0.001	0.001	0.001	0.001	0.001	0.001
1485	0.522	0.006	21.355	0.173	174.63	1.41	158.107	0.0009	686	1.5	1	11	99.1		FALSE	1426	0.001	0.001	729	0.001	0.001	0.001	0.001	3739	409	0.001	0.001	2959	1109	0.001	1127	581	0.001	0.001	1814	1318	1931	0.001	0.001	0.001
1486	0.525	0	20.704	0.198	164.28	1.57	258.226	0.0025	685	3.94	1	3	100		FALSE	0.001	0.001	880	0.001	0.001	0.001	0.001	0.001	0.001	0.001	0.001	0.001	0.001	0.001	2934	0.001	13317	0.001	0.001	0.001	0.001	0.001	0.001	0.001	0.001
1487	0.523		29.762		230.3		523.238		685	5	1	1	93.7		FALSE	0.001	0.001	0.001	0.001	0.001	0.001	0.001	0.001	0.001	0.001	17131	0.001	0.001	0.001	0.001	0.001	0.001	0.001	0.001	0.001	0.001	0.001	0.001	0.001	0.001
1488	0.521	0.007	30.495	0.303	235.78	2.34	540.372	0.0029	685	2.39	1	4	82.3		FALSE	4526	0.001	0.001	0.001	0.001	0.001	5211	0.001	0.001	0.001	0.001	0.001	0.001	0.001	0.001	2923	0.001	0.001	0.001	4468	0.001	0.001	0.001	0.001	0.001
1489	0.521	0.007	19.806	0.141	165.89	1.18	119.085	0.0005	685	1.34	1	15	100		FALSE	481	0.001	981	0.001	0.001	1134	2396	280	0.001	0.001	0.001	459	607	0.001	0.001	3852	411	1793	0.001	929	816	1123	0.001	1239	620
1490	0.526		26.308		205.09		403.303		684	5	1	1	40.5		FALSE	0.001	0.001	0.001	0.001	0.001	0.001	0.001	0.001	0.001	0.001	0.001	0.001	0.001	0.001	0.001	0.001	0.001	0.001	0.001	0.001	0.001	17099	0.001	0.001	0.001
1491	0.522	0.006	16.091	0.097	134.97	0.81	117.07	0.0006	682	1.13	1	16	96.3		FALSE	1215	0.001	991	0.001	426	0.001	814	0.001	637	0.001	0.001	262	1274	894	0.001	968	330	0.001	475	2362	2463	1289	428	2222	0.001
1492	0.522	0.006	15.699	0.064	131.45	0.54	119.085	0.0004	682	1.78	1	13	100		FALSE	0.001	0.001	546	0.001	689	0.001	2331	691	0.001	0.001	284	0.001	0.001	0.001	935	471	0.001	599	0.001	975	4883	0.001	494	3666	485
1493	0.521	0.007	35.793	0.119	276.02	0.91	607.388	0.0023	681	2.14	1	9	99.4		FALSE	0.001	1455	350	0.001	0.001	0.001	0.001	3102	306	0.001	0.001	3384	0.001	0.001	0.001	0.001	0.001	1729	0.001	0.001	526	0.001	5973	192	0.001
1494	0.519	0.008	24.112	0.131	190.23	1.04	293.283	0.0015	679	3.71	1	7	97.1		FALSE	0.001	487	1129	0.001	0.001	0.001	0.001	0.001	1133	0.001	0.001	413	731	0.001	0.001	0.001	0.001	12652	0.001	0.001	0.001	0.001	438	0.001	0.001
1495	0.52	0.007	18.943	0.066	151.3	0.53	227.142	0.0003	678	2.19	1	6	93.5		FALSE	0.001	0.001	0.001	0.001	0.001	0.001	0.001	0.001	1911	4304	1503	0.001	0.001	0.001	5749	0.001	2444	1034	0.001	0.001	0.001	0.001	0.001	0.001	0.001
1496	0.523		26.949		209.4		448.22		677	5	1	1	91.3		FALSE	0.001	0.001	0.001	16934	0.001	0.001	0.001	0.001	0.001	0.001	0.001	0.001	0.001	0.001	0.001	0.001	0.001	0.001	0.001	0.001	0.001	0.001	0.001	0.001	0.001
1497	0.524		21.438		330.94		287.177		677	5	2	1	92.2		FALSE	0.001	0.001	0.001	0.001	0.001	0.001	0.001	0.001	0.001	0.001	0.001	0.001	0.001	0.001	0.001	16917	0.001	0.001	0.001	0.001	0.001	0.001	0.001	0.001	0.001
1498	0.51		29.928		231.56		525.347		675	5	1	1	93.7		FALSE	0.001	0.001	0.001	0.001	0.001	0.001	0.001	0.001	0.001	16886	0.001	0.001	0.001	0.001	0.001	0.001	0.001	0.001	0.001	0.001	0.001	0.001	0.001	0.001	0.001
1499	0.518	0.009	29.412	0.029	228.57	0.22	447.345	0.0008	675	2.73	1	4	100		FALSE	0.001	5848	0.001	0.001	0.001	0.001	0.001	1778	0.001	0.001	0.001	7165	0.001	0.001	0.001	0.001	0.001	0.001	0.001	0.001	0.001	0.001	2075	0.001	0.001
1500	0.521	0.007	13.368	0.071	114.72	0.61	94.0768	0.0007	674	3.47	1	7	98.2		FALSE	0.001	0.001	0.001	468	0.001	0.001	689	0.001	0.001	277	0.001	0.001	0.001	0.001	1178	0.001	1542	0.001	0.001	0.001	11717	0.001	990	0.001	0.001
1501	0.517	0.008	18.539	0.133	148.98	1.07	204.184	0.0013	674	2.22	1	5	100		FALSE	0.001	0.001	0.001	0.001	0.001	0.001	0.001	5682	0.001	0.001	0.001	2908	0.001	0.001	0.001	0.001	0.001	1744	0.001	0.001	2874	0.001	3636	0.001	0.001
1502	0.526		24.911		194.79		368.127		674	5	1	1	99.8		FALSE	0.001	0.001	0.001	0.001	0.001	16841	0.001	0.001	0.001	0.001	0.001	0.001	0.001	0.001	0.001	0.001	0.001	0.001	0.001	0.001	0.001	0.001	0.001	0.001	0.001
1503	0.523		30.22		233.56		549.262		672	5	1	1	93.7		FALSE	0.001	0.001	0.001	16812	0.001	0.001	0.001	0.001	0.001	0.001	0.001	0.001	0.001	0.001	0.001	0.001	0.001	0.001	0.001	0.001	0.001	0.001	0.001	0.001	0.001
1504	0.526		26.745		210.41		314.176		672	5	1	1	100		FALSE	0.001	0.001	0.001	0.001	0.001	16796	0.001	0.001	0.001	0.001	0.001	0.001	0.001	0.001	0.001	0.001	0.001	0.001	0.001	0.001	0.001	0.001	0.001	0.001	0.001
1505	0.522	0.006	22.033	0.077	177.53	0.62	196.124	0.0009	672	1.66	1	11	82.4		FALSE	1200	0.001	0.001	1924	0.001	0.001	488	0.001	4195	0.001	646	0.001	0.001	1321	316	1975	0.001	0.001	0.001	3273	0.001	1066	390	0.001	0.001
1506	0.523		33.315		256.51		652.31		672	5	1	1	93.7		FALSE	0.001	0.001	0.001	0.001	0.001	0.001	0.001	0.001	0.001	0.001	16794	0.001	0.001	0.001	0.001	0.001	0.001	0.001	0.001	0.001	0.001	0.001	0.001	0.001	0.001
1507	0.524	0.002	30.657	0.081	236.84	0.63	559.333	0.0009	672	4.65	1	2	93.7		FALSE	0.001	0.001	0.001	15634	0.001	0.001	0.001	0.001	0.001	0.001	0.001	0.001	0.001	0.001	0.001	0.001	0.001	0.001	0.001	0.001	1158	0.001	0.001	0.001	0.001
1508	0.523		30.738		237.41		564.278		671	5	1	1	92.2		FALSE	0.001	0.001	0.001	0.001	0.001	0.001	0.001	0.001	0.001	0.001	16773	0.001	0.001	0.001	0.001	0.001	0.001	0.001	0.001	0.001	0.001	0.001	0.001	0.001	0.001
1509	0.517	0.01	27.956	0.014	217.16	0.11	453.347	0.0007	671	3.55	1	2	100		FALSE	0.001	0.001	0.001	0.001	0.001	0.001	0.001	0.001	10233	0.001	0.001	0.001	0.001	0.001	0.001	0.001	0.001	0.001	0.001	0.001	0.001	0.001	0.001	0.001	6533
1510	0.522	0.006	18.102	0.119	148.07	0.98	157.101	0.0004	669	1.65	1	12	97.7		FALSE	0.001	0.001	0.001	0.001	1210	0.001	0.001	257	0.001	0.001	375	385	4325	478	2615	0.001	0.001	527	0.001	2336	1486	2171	0.001	0.001	567
1511	0.516	0.008	21.269	0.141	168.52	1.12	266.201	0.0002	666	2.78	1	3	99.6		FALSE	0.001	0.001	0.001	0.001	0.001	0.001	0.001	6361	0.001	0.001	0.001	0.001	0.001	0.001	0.001	0.001	0.001	4819	0.001	0.001	0.001	0.001	5475	0.001	0.001
1512	0.523		30.203		233.58		535.331		665	5	1	1	93.7		FALSE	0.001	0.001	0.001	0.001	0.001	0.001	0.001	0.001	0.001	0.001	16618	0.001	0.001	0.001	0.001	0.001	0.001	0.001	0.001	0.001	0.001	0.001	0.001	0.001	0.001
1513	0.524		21.173		167.28		283.133		664	5	1	1	51.8		FALSE	0.001	0.001	0.001	0.001	0.001	0.001	0.001	0.001	0.001	0.001	0.001	0.001	0.001	0.001	0.001	16612	0.001	0.001	0.001	0.001	0.001	0.001	0.001	0.001	0.001
1514	0.518	0.008	19.884	0.176	158.25	1.4	243.172	0.0005	664	2.38	1	4	87		FALSE	0.001	0.001	0.001	0.001	3456	0.001	0.001	0.001	0.001	0.001	0.001	3915	0.001	0.001	0.001	5340	0.001	0.001	0.001	0.001	0.001	0.001	3895	0.001	0.001
1515	0.526		27.942		217.21		442.334		664	5	1	1	69.6		FALSE	0.001	0.001	0.001	0.001	0.001	0.001	0.001	0.001	0.001	0.001	0.001	0.001	0.001	0.001	0.001	0.001	0.001	0.001	0.001	0.001	0.001	16593	0.001	0.001	0.001
1516	0.525	0.002	36.102	0.027	277.76	0.21	678.601	0.0007	664	3.52	1	3	94.8		FALSE	0.001	0.001	10246	6060	0.001	0.001	0.001	0.001	0.001	0.001	0.001	0.001	0.001	0.001	0.001	0.001	0.001	0.001	0.001	0.001	286	0.001	0.001	0.001	0.001
1517	0.521	0.007	20.116	0.117	164.64	0.96	156.092	0.0011	663	1.33	1	13	92.2		FALSE	1257	742	0.001	906	0.001	1035	0.001	1306	0.001	0.001	0.001	1040	0.001	0.001	0.001	3760	0.001	1229	205	2028	940	1042	1085	0.001	0.001
1518	0.521	0.007	15.814	0.079	130.36	0.65	142.077	0.0007	663	1.76	1	14	100		FALSE	0.001	1609	0.001	0.001	0.001	0.001	1048	0.001	815	675	907	365	0.001	0.001	0.001	932	560	0.001	325	1612	5626	1425	381	0.001	293
1519	0.519	0.007	20.665	0.173	170.02	1.42	146.107	0.0012	663	2.32	1	10	100		FALSE	265	0.001	0.001	0.001	0.001	0.001	5967	428	0.001	451	0.001	652	0.001	309	0.001	902	0.001	0.001	0.001	2204	5024	0.001	362	0.001	0.001
1520	0.523	0.006	19.003	0.166	155.45	1.36	157.101	0.0005	662	1.34	1	12	92.9		FALSE	1119	0.001	890	0.001	778	0.001	1130	0.001	0.001	802	0.001	0.001	816	1527	3092	1180	0.001	0.001	0.001	2809	0.001	1693	0.001	708	0.001
1521	0.525		21.647		170.58		301.178		661	5	1	1	36.8		FALSE	0.001	0.001	0.001	0.001	16536	0.001	0.001	0.001	0.001	0.001	0.001	0.001	0.001	0.001	0.001	0.001	0.001	0.001	0.001	0.001	0.001	0.001	0.001	0.001	0.001
1522	0.523		29.451		227.88		524.253		661	5	1	1	93.7		FALSE	0.001	0.001	0.001	16530	0.001	0.001	0.001	0.001	0.001	0.001	0.001	0.001	0.001	0.001	0.001	0.001	0.001	0.001	0.001	0.001	0.001	0.001	0.001	0.001	0.001
1523	0.526		27.527		213.22		502.2		661	5	1	1	62.2		FALSE	0.001	0.001	0.001	0.001	0.001	16517	0.001	0.001	0.001	0.001	0.001	0.001	0.001	0.001	0.001	0.001	0.001	0.001	0.001	0.001	0.001	0.001	0.001	0.001	0.001
1524	0.518	0.009	22.815	0.222	179.4	1.75	317.244	0.0022	661	3.69	1	2	100		FALSE	0.001	0.001	0.001	0.001	5344	0.001	0.001	0.001	0.001	0.001	0.001	0.001	0.001	0.001	0.001	0.001	0.001	11170	0.001	0.001	0.001	0.001	0.001	0.001	0.001
1525	0.525	0.001	15.218	0.166	124.96	1.37	149.06	0.0015	660	2.51	1	5	82.4		FALSE	0.001	0.001	0.001	0.001	868	0.001	5551	0.001	0.001	0.001	0.001	0.001	1063	0.001	0.001	5787	0.001	0.001	0.001	0.001	3233	0.001	0.001	0.001	0.001
1526	0.522	0.006	15.595	0.071	127.55	0.58	157.065	0.0005	660	1.91	1	9	100		FALSE	1068	1392	2079	0.001	1395	0.001	2628	1030	0.001	0.001	868	0.001	0.001	0.001	0.001	5523	0.001	515	0.001	0.001	0.001	0.001	0.001	0.001	0.001
1527	0.521	0.006	20.268	0.171	173.8	1.46	95.0858	0.0004	660	1.66	1	15	92.8		FALSE	338	0.001	0.001	285	0.001	0.001	637	0.001	0.001	0.001	274	200	926	615	2233	396	0.001	359	0.001	934	2822	1264	573	4638	0.001
1528	0.526		29.258		226.45		518.256		659	5	1	1	92.8		FALSE	0.001	0.001	0.001	0.001	0.001	16482	0.001	0.001	0.001	0.001	0.001	0.001	0.001	0.001	0.001	0.001	0.001	0.001	0.001	0.001	0.001	0.001	0.001	0.001	0.001
1529	0.521	0.007	21.436	0.168	176.57	1.38	144.092	0.0007	659	1.68	1	10	92		FALSE	1915	0.001	0.001	0.001	0.001	0.001	0.001	462	0.001	0.001	0.001	556	2115	2010	0.001	1502	415	0.001	0.001	4291	720	0.001	0.001	0.001	2489
1530	0.523		30.221		461.47		546.325		658	5	2	1	89.2		FALSE	0.001	0.001	0.001	16460	0.001	0.001	0.001	0.001	0.001	0.001	0.001	0.001	0.001	0.001	0.001	0.001	0.001	0.001	0.001	0.001	0.001	0.001	0.001	0.001	0.001
1531	0.525	0.001	32.407	0.255	250.01	1.97	594.415	0.0009	658	2.41	1	5	85.8		FALSE	0.001	0.001	0.001	1117	0.001	0.001	0.001	0.001	3532	0.001	0.001	0.001	6567	0.001	0.001	0.001	0.001	0.001	0.001	2025	0.001	3218	0.001	0.001	0.001
1532	0.522	0.007	22.043	0.091	174.11	0.72	285.22	0.0012	658	2.74	1	4	96.9		FALSE	0.001	3416	0.001	0.001	0.001	0.001	0.001	7169	0.001	0.001	0.001	0.001	0.001	0.001	0.001	0.001	0.001	0.001	0.001	0.001	828	0.001	5036	0.001	0.001
1533	0.526		27.826		215.38		516.214		656	5	1	1	65.5		FALSE	0.001	0.001	0.001	0.001	0.001	16390	0.001	0.001	0.001	0.001	0.001	0.001	0.001	0.001	0.001	0.001	0.001	0.001	0.001	0.001	0.001	0.001	0.001	0.001	0.001
1534	0.519	0.01	24.41	0.285	190.96	2.23	363.211	0.0044	655	4.66	1	2	88.4		FALSE	0.001	0.001	15273	0.001	0.001	0.001	0.001	0.001	0.001	0.001	0.001	0.001	0.001	0.001	0.001	0.001	0.001	1114	0.001	0.001	0.001	0.001	0.001	0.001	0.001
1535	0.525	0	20.519	0.205	162.88	1.63	256.171	0.0027	655	3.14	1	3	87.5		FALSE	0.001	0.001	0.001	0.001	3484	0.001	0.001	0.001	0.001	0.001	0.001	0.001	9393	0.001	0.001	0.001	0.001	0.001	3506	0.001	0.001	0.001	0.001	0.001	0.001
1536	0.522	0.006	21.696	0.135	178.61	1.11	145.1	0.0005	653	1.13	1	15	91.4		FALSE	0.001	345	1442	671	912	0.001	760	0.001	2266	1361	0.001	0.001	0.001	0.001	2491	1294	633	255	792	0.001	0.001	1402	449	1250	0.001
1537	0.525		18.55		151.25		164.142		653	5	1	1	93.7		FALSE	0.001	0.001	0.001	0.001	0.001	0.001	0.001	0.001	0.001	0.001	0.001	0.001	0.001	0.001	0.001	0.001	0.001	0.001	16315	0.001	0.001	0.001	0.001	0.001	0.001
1538	0.523	0.006	21.002	0.156	172.7	1.28	147.116	0.0005	652	1.77	1	12	90.7		FALSE	0.001	0.001	519	0.001	0.001	0.001	0.001	0.001	1239	678	486	0.001	1216	730	1828	0.001	653	0.001	0.001	1853	0.001	1014	0.001	5445	648
1539	0.525		24.563		377.29		367.241		652	5	2	1	95.2		FALSE	0.001	0.001	0.001	0.001	0.001	0.001	0.001	0.001	0.001	0.001	0.001	0.001	0.001	0.001	0.001	0.001	16304	0.001	0.001	0.001	0.001	0.001	0.001	0.001	0.001
1540	0.523		26.866		208.84		442.17		651	5	1	1	93.7		FALSE	0.001	0.001	0.001	0.001	0.001	0.001	0.001	0.001	0.001	0.001	16275	0.001	0.001	0.001	0.001	0.001	0.001	0.001	0.001	0.001	0.001	0.001	0.001	0.001	0.001
1541	0.525		26.602		407.65		423.302		651	5	2	1	100		FALSE	0.001	0.001	0.001	0.001	0.001	0.001	0.001	0.001	0.001	0.001	0.001	0.001	0.001	0.001	0.001	0.001	16272	0.001	0.001	0.001	0.001	0.001	0.001	0.001	0.001
1542	0.522	0.007	21.493	0.115	178.11	0.95	134.107	0.0011	651	2.45	1	13	92.7		FALSE	232	259	0.001	0.001	269	0.001	0.001	0.001	7198	173	0.001	0.001	4082	0.001	698	319	353	0.001	0.001	912	281	437	0.001	0.001	1059
1543	0.511	0	19.664	0.071	155.88	0.56	263.177	0.0018	650	3.61	1	3	62.1		FALSE	11082	0.001	0.001	0.001	0.001	0.001	0.001	0.001	0.001	0.001	0.001	824	0.001	0.001	0.001	0.001	0.001	0.001	0.001	0.001	0.001	0.001	0.001	0.001	4342
1544	0.523		18.297		145.73		239.085		649	5	1	1	96.5		FALSE	0.001	0.001	0.001	16232	0.001	0.001	0.001	0.001	0.001	0.001	0.001	0.001	0.001	0.001	0.001	0.001	0.001	0.001	0.001	0.001	0.001	0.001	0.001	0.001	0.001
1545	0.521	0.007	18.863	0.118	156.6	0.98	131.085	0.0006	649	1.42	1	14	100		FALSE	0.001	0.001	0.001	409	592	0.001	939	322	1720	1106	0.001	0.001	841	0.001	2242	0.001	639	479	0.001	3963	652	0.001	874	0.001	1450
1546	0.523		30.48		465.32		557.317		649	5	2	1	99.1		FALSE	0.001	0.001	0.001	16227	0.001	0.001	0.001	0.001	0.001	0.001	0.001	0.001	0.001	0.001	0.001	0.001	0.001	0.001	0.001	0.001	0.001	0.001	0.001	0.001	0.001
1547	0.524	0.001	20.916	0.022	165.91	0.17	260.236	0.0001	648	3.48	1	2	83.1		FALSE	0.001	0.001	0.001	0.001	0.001	0.001	8877	0.001	0.001	0.001	0.001	0.001	0.001	0.001	0.001	0.001	7329	0.001	0.001	0.001	0.001	0.001	0.001	0.001	0.001
1548	0.524		25.811		200.85		427.225		648	5	1	1	32.4		FALSE	0.001	0.001	0.001	0.001	0.001	0.001	0.001	0.001	0.001	0.001	0.001	0.001	0.001	0.001	0.001	16203	0.001	0.001	0.001	0.001	0.001	0.001	0.001	0.001	0.001
1549	0.525	0.001	14.414	0.069	120.13	0.58	125.061	0.0016	648	4.82	1	2	100		FALSE	0.001	0.001	563	0.001	15628	0.001	0.001	0.001	0.001	0.001	0.001	0.001	0.001	0.001	0.001	0.001	0.001	0.001	0.001	0.001	0.001	0.001	0.001	0.001	0.001
1550	0.526		18.797		149.65		241.067		645	5	1	1	71		FALSE	0.001	0.001	0.001	0.001	0.001	16123	0.001	0.001	0.001	0.001	0.001	0.001	0.001	0.001	0.001	0.001	0.001	0.001	0.001	0.001	0.001	0.001	0.001	0.001	0.001
1551	0.526		22.897		179.58		338.211		645	5	1	1	71.2		FALSE	0.001	0.001	0.001	0.001	0.001	0.001	0.001	0.001	0.001	0.001	0.001	0.001	16113	0.001	0.001	0.001	0.001	0.001	0.001	0.001	0.001	0.001	0.001	0.001	0.001
1552	0.522	0.006	12.634	0.075	113.82	0.67	65.0388	0.0003	644	0.97	1	19	99.6		FALSE	0.001	808	801	280	0.001	0.001	987	644	1116	207	0.001	180	1902	0.001	1185	621	314	0.001	533	1434	2088	511	643	1671	187
1553	0.517	0.01	20.26	0.012	160.85	0.1	255.172	0.0006	644	4.26	1	2	82.4		FALSE	0.001	0.001	0.001	0.001	0.001	0.001	0.001	0.001	0.001	2494	0.001	0.001	0.001	0.001	0.001	13610	0.001	0.001	0.001	0.001	0.001	0.001	0.001	0.001	0.001
1554	0.511		24.034		187.72		380.221		643	5	1	1	67		FALSE	0.001	0.001	0.001	0.001	0.001	0.001	0.001	0.001	0.001	0.001	0.001	0.001	0.001	0.001	0.001	0.001	0.001	0.001	0.001	0.001	0.001	0.001	0.001	0.001	16067
1555	0.524	0.002	28.76	0.095	222.84	0.74	497.319	0.0034	641	4.84	1	2	93.7		FALSE	0.001	499	0.001	15530	0.001	0.001	0.001	0.001	0.001	0.001	0.001	0.001	0.001	0.001	0.001	0.001	0.001	0.001	0.001	0.001	0.001	0.001	0.001	0.001	0.001
1556	0.518	0.011	35.127	0.164	269.88	1.26	729.398	0.0018	641	4.89	1	2	97.1		FALSE	0.001	0.001	0.001	0.001	0.001	15677	0.001	0.001	0.001	0.001	0.001	0.001	0.001	0.001	0.001	0.001	0.001	0.001	0.001	0.001	0.001	0.001	340	0.001	0.001
1557	0.523		29.075		225.37		489.285		640	5	1	1	88.3		FALSE	0.001	0.001	0.001	0.001	0.001	0.001	15990	0.001	0.001	0.001	0.001	0.001	0.001	0.001	0.001	0.001	0.001	0.001	0.001	0.001	0.001	0.001	0.001	0.001	0.001
1558	0.523		31.532		243.62		557.346		639	5	1	1	79		FALSE	0.001	0.001	0.001	0.001	0.001	0.001	15983	0.001	0.001	0.001	0.001	0.001	0.001	0.001	0.001	0.001	0.001	0.001	0.001	0.001	0.001	0.001	0.001	0.001	0.001
1559	0.51		20.633		163.51		265.193		639	5	1	1	100		FALSE	0.001	0.001	0.001	0.001	0.001	0.001	0.001	0.001	0.001	15983	0.001	0.001	0.001	0.001	0.001	0.001	0.001	0.001	0.001	0.001	0.001	0.001	0.001	0.001	0.001
1560	0.525	0.001	21.397	0.219	173.1	1.77	184.123	0.001	639	2.12	1	7	92.8		FALSE	0.001	0.001	0.001	967	3183	0.001	0.001	0.001	5126	0.001	313	0.001	3338	0.001	0.001	0.001	0.001	0.001	0.001	2305	0.001	0.001	0.001	751	0.001
1561	0.525		25.862		201.39		417.242		639	5	1	1	45.9		FALSE	0.001	0.001	0.001	0.001	15976	0.001	0.001	0.001	0.001	0.001	0.001	0.001	0.001	0.001	0.001	0.001	0.001	0.001	0.001	0.001	0.001	0.001	0.001	0.001	0.001
1562	0.521	0.007	20.902	0.172	179.24	1.48	95.0856	0.0004	638	1.28	1	17	87.2		FALSE	366	173	1001	0.001	1456	0.001	1933	0.001	0.001	365	193	0.001	0.001	529	1357	0.001	489	382	299	1074	2414	0.001	555	3016	358
1563	0.511		21.714		171.45		287.221		637	5	1	1	82.4		FALSE	0.001	0.001	0.001	0.001	0.001	0.001	0.001	0.001	0.001	0.001	0.001	0.001	0.001	0.001	0.001	0.001	0.001	0.001	0.001	0.001	0.001	0.001	0.001	0.001	15932
1564	0.522	0.007	20.403	0.112	165.74	0.91	173.131	0.0005	637	1.58	1	12	88.8		FALSE	357	466	0.001	0.001	398	0.001	2706	0.001	0.001	0.001	0.001	529	1904	0.001	3757	0.001	1086	0.001	394	1700	1989	0.001	0.001	0.001	639
1565	0.525	0.001	17.097	0.143	139.27	1.16	166.123	0.0013	637	4.46	1	4	83		FALSE	0.001	0.001	0.001	0.001	0.001	0.001	528	0.001	0.001	0.001	0.001	0.001	930	0.001	0.001	0.001	0.001	0.001	0.001	216	0.001	0.001	0.001	14247	0.001
1566	0.524	0.002	33.599	0.217	258.7	1.67	652.401	0.0013	637	4.28	1	2	93.7		FALSE	0.001	0.001	2402	0.001	0.001	0.001	0.001	0.001	0.001	0.001	13516	0.001	0.001	0.001	0.001	0.001	0.001	0.001	0.001	0.001	0.001	0.001	0.001	0.001	0.001
1567	0.523		21.653		170.69		298.191		636	5	1	1	62.3		FALSE	0.001	0.001	0.001	0.001	0.001	0.001	15912	0.001	0.001	0.001	0.001	0.001	0.001	0.001	0.001	0.001	0.001	0.001	0.001	0.001	0.001	0.001	0.001	0.001	0.001
1568	0.525		19.09		152.12		237.148		636	5	1	1	70		FALSE	0.001	0.001	0.001	0.001	15898	0.001	0.001	0.001	0.001	0.001	0.001	0.001	0.001	0.001	0.001	0.001	0.001	0.001	0.001	0.001	0.001	0.001	0.001	0.001	0.001
1569	0.523	0.005	20.699	0.16	167.44	1.29	184.123	0.0012	635	1.52	1	15	93.5		FALSE	640	552	1496	1056	0.001	0.001	647	0.001	3634	0.001	334	0.001	3295	379	0.001	449	511	0.001	425	1585	518	0.001	366	0.001	0.001
1570	0.523		27.225		211.57		446.303		635	5	1	1	52.5		FALSE	0.001	0.001	0.001	0.001	0.001	0.001	0.001	0.001	0.001	0.001	0.001	0.001	0.001	15887	0.001	0.001	0.001	0.001	0.001	0.001	0.001	0.001	0.001	0.001	0.001
1571	0.518	0.008	19.096	0.031	153.38	0.25	206.108	0.0011	634	2.72	1	6	100		FALSE	0.001	1689	0.001	0.001	0.001	8236	0.001	1078	0.001	633	0.001	2591	0.001	0.001	0.001	0.001	0.001	1635	0.001	0.001	0.001	0.001	0.001	0.001	0.001
1572	0.524	0.002	27.8	0.042	215.95	0.33	453.347	0.0001	634	3.76	1	2	82.4		FALSE	0.001	0.001	0.001	0.001	0.001	0.001	11144	0.001	0.001	0.001	0.001	0.001	4710	0.001	0.001	0.001	0.001	0.001	0.001	0.001	0.001	0.001	0.001	0.001	0.001
1573	0.524		23.113		181.38		333.218		634	5	1	1	76.8		FALSE	0.001	0.001	0.001	0.001	0.001	0.001	0.001	0.001	0.001	0.001	0.001	0.001	0.001	0.001	0.001	15851	0.001	0.001	0.001	0.001	0.001	0.001	0.001	0.001	0.001
1574	0.525		25.704		200.31		407.29		634	5	1	1	60.9		FALSE	0.001	0.001	0.001	0.001	15839	0.001	0.001	0.001	0.001	0.001	0.001	0.001	0.001	0.001	0.001	0.001	0.001	0.001	0.001	0.001	0.001	0.001	0.001	0.001	0.001
1575	0.521	0.007	30.179	0.213	233.6	1.65	516.37	0.0012	633	3	1	4	76.7		FALSE	0.001	0.001	1995	1649	0.001	0.001	0.001	0.001	0.001	0.001	0.001	0.001	0.001	0.001	0.001	0.001	0.001	0.001	0.001	0.001	0.001	8891	0.001	0.001	3301
1576	0.523		19.745		157.45		234.22		633	5	1	1	100		FALSE	0.001	0.001	0.001	0.001	0.001	0.001	15813	0.001	0.001	0.001	0.001	0.001	0.001	0.001	0.001	0.001	0.001	0.001	0.001	0.001	0.001	0.001	0.001	0.001	0.001
1577	0.524	0.002	31.339	0.129	241.86	0.99	584.34	0.0001	632	4.74	1	2	89.7		FALSE	0.001	0.001	0.001	14996	0.001	0.001	0.001	0.001	0.001	0.001	0.001	0.001	0.001	0.001	0.001	0.001	0.001	0.001	0.001	0.001	816	0.001	0.001	0.001	0.001
1578	0.525	0.001	29.274	0.121	226.75	0.94	503.363	0.0019	632	3	1	4	69.4		FALSE	0.001	0.001	0.001	0.001	0.001	0.001	0.001	0.001	0.001	0.001	3747	0.001	2989	0.001	0.001	0.001	8551	0.001	0.001	0.001	507	0.001	0.001	0.001	0.001
1579	0.522	0.006	23.225	0.169	185.67	1.35	224.154	0.0012	631	1.64	1	12	93.7		FALSE	0.001	0.001	1181	0.001	0.001	0.001	609	215	1608	4299	301	0.001	0.001	796	2281	0.001	0.001	0.001	0.001	2023	537	1509	424	0.001	0.001
1580	0.526		19.598		156.04		241.139		627	5	1	1	79.8		FALSE	0.001	0.001	0.001	0.001	0.001	15682	0.001	0.001	0.001	0.001	0.001	0.001	0.001	0.001	0.001	0.001	0.001	0.001	0.001	0.001	0.001	0.001	0.001	0.001	0.001
1581	0.523	0.005	22.652	0.181	182.52	1.46	196.123	0.0008	627	1.89	1	10	99.8		FALSE	0.001	0.001	1381	1351	0.001	5280	620	0.001	577	0.001	807	0.001	0.001	0.001	1223	0.001	887	0.001	0.001	2800	0.001	0.001	0.001	0.001	751
1582	0.525	0.001	25.486	0.228	198.9	1.78	389.315	0.0019	627	2.9	1	4	94.4		FALSE	0.001	0.001	0.001	0.001	0.001	0.001	7933	0.001	0.001	0.001	0.001	0.001	2882	0.001	0.001	0.001	0.001	0.001	0.001	0.001	673	0.001	0.001	4179	0.001
1583	0.526		17.048		138.4		174.185		626	5	1	1	96		FALSE	0.001	0.001	0.001	0.001	0.001	0.001	0.001	0.001	0.001	0.001	0.001	0.001	0.001	0.001	0.001	0.001	0.001	0.001	0.001	0.001	0.001	0.001	0.001	15661	0.001
1584	0.521	0.009	24.438	0.197	190.92	1.54	377.245	0.0007	624	4.31	1	3	82.4		FALSE	0.001	0.001	0.001	0.001	0.001	0.001	0.001	641	0.001	0.001	0.001	0.001	0.001	0.001	0.001	0.001	0.001	0.001	0.001	0.001	0.001	0.001	1520	13445	0.001
1585	0.525	0.001	29.86	0.333	230.84	2.57	543.307	0.003	624	3.62	1	2	80.2		FALSE	0.001	0.001	5539	0.001	10055	0.001	0.001	0.001	0.001	0.001	0.001	0.001	0.001	0.001	0.001	0.001	0.001	0.001	0.001	0.001	0.001	0.001	0.001	0.001	0.001
1586	0.52	0.009	18.715	0.078	149.89	0.63	216.175	0.0022	623	3.17	1	3	93.7		FALSE	3100	0.001	0.001	0.001	0.001	0.001	0.001	0.001	0.001	0.001	0.001	0.001	9080	0.001	0.001	0.001	0.001	0.001	3402	0.001	0.001	0.001	0.001	0.001	0.001
1587	0.525	0.002	16.812	0.055	137.57	0.45	156.174	0.0001	622	3.59	1	3	100		FALSE	0.001	0.001	0.001	0.001	0.001	0.001	10632	0.001	0.001	0.001	0.001	0.001	0.001	0.001	0.001	0.001	1047	0.001	0.001	0.001	0.001	0.001	0.001	3879	0.001
1588	0.519	0.011	17.259	0.16	140.01	1.3	176.152	0.0011	622	3.97	1	2	100		FALSE	0.001	0.001	0.001	0.001	0.001	0.001	0.001	0.001	0.001	0.001	0.001	0.001	0.001	0.001	0.001	0.001	0.001	3591	0.001	0.001	0.001	0.001	0.001	11957	0.001
1589	0.511		21.46		169.95		269.223		622	5	1	1	91.4		FALSE	0.001	0.001	0.001	0.001	0.001	0.001	0.001	0.001	0.001	0.001	0.001	0.001	0.001	0.001	0.001	0.001	0.001	0.001	0.001	0.001	0.001	0.001	15544	0.001	0.001
1590	0.525		21.956		173.01		301.235		621	5	1	1	35.1		FALSE	0.001	0.001	0.001	0.001	0.001	0.001	0.001	0.001	0.001	0.001	0.001	0.001	0.001	0.001	0.001	0.001	0.001	0.001	15537	0.001	0.001	0.001	0.001	0.001	0.001
1591	0.526		22.818		179.01		336.173		621	5	1	1	61.3		FALSE	0.001	0.001	0.001	0.001	0.001	15529	0.001	0.001	0.001	0.001	0.001	0.001	0.001	0.001	0.001	0.001	0.001	0.001	0.001	0.001	0.001	0.001	0.001	0.001	0.001
1592	0.523		21.57		333.56		267.204		621	5	2	1	92.3		FALSE	0.001	0.001	0.001	0.001	0.001	0.001	0.001	0.001	0.001	0.001	0.001	0.001	0.001	15527	0.001	0.001	0.001	0.001	0.001	0.001	0.001	0.001	0.001	0.001	0.001
1593	0.519	0.008	34.667	0.289	267.21	2.23	619.425	0.0041	621	4.1	1	5	93.7		FALSE	0.001	0.001	413	0.001	0.001	0.001	0.001	0.001	0.001	758	1219	0.001	0.001	0.001	0.001	0.001	0.001	0.001	0.001	369	0.001	0.001	0.001	0.001	12765
1594	0.519	0.008	20.901	0.1	168.13	0.81	201.163	0.0007	620	2.83	1	9	92		FALSE	340	0.001	0.001	0.001	0.001	0.001	0.001	0.001	7377	0.001	0.001	369	5275	0.001	0.001	0.001	0.001	335	0.001	489	378	0.001	439	487	0.001
1595	0.523		22.532		177.95		286.238		619	5	1	1	81.7		FALSE	0.001	0.001	0.001	0.001	0.001	0.001	0.001	0.001	0.001	0.001	0.001	0.001	0.001	15484	0.001	0.001	0.001	0.001	0.001	0.001	0.001	0.001	0.001	0.001	0.001
1596	0.52	0.008	30.593	0.228	236.62	1.77	533.41	0.0013	619	3.9	1	3	93.7		FALSE	0.001	0.001	0.001	0.001	0.001	0.001	0.001	0.001	11915	0.001	0.001	0.001	0.001	0.001	2576	0.001	0.001	0.001	0.001	0.001	0.001	0.001	0.001	0.001	991
1597	0.523		29.657		229.63		510.232		619	5	1	1	91.1		FALSE	0.001	0.001	0.001	0.001	0.001	0.001	0.001	0.001	0.001	0.001	15476	0.001	0.001	0.001	0.001	0.001	0.001	0.001	0.001	0.001	0.001	0.001	0.001	0.001	0.001
1598	0.521	0.009	17.77	0.044	144.22	0.36	175.122	0.0002	617	3.46	1	3	100		FALSE	0.001	2237	0.001	0.001	0.001	0.001	0.001	0.001	0.001	0.001	0.001	10283	0.001	0.001	0.001	0.001	0.001	0.001	0.001	0.001	0.001	2903	0.001	0.001	0.001
1599	0.518	0.008	19.694	0.024	157.23	0.19	229.193	0.0009	616	2.57	1	4	98.5		FALSE	0.001	0.001	0.001	0.001	1107	0.001	0.001	5133	0.001	0.001	0.001	4222	0.001	0.001	0.001	0.001	0.001	4935	0.001	0.001	0.001	0.001	0.001	0.001	0.001
1600	0.519	0.007	15.063	0.069	125.28	0.57	128.061	0.0004	615	1.32	1	12	100		FALSE	2481	939	1666	660	0.001	0.001	1329	0.001	0.001	1073	729	770	0.001	0.001	0.001	0.001	0.001	595	0.001	0.001	2799	0.001	1214	1124	0.001
1601	0.526		24.002		187.62		371.149		614	5	1	1	52.5		FALSE	0.001	0.001	0.001	0.001	0.001	15362	0.001	0.001	0.001	0.001	0.001	0.001	0.001	0.001	0.001	0.001	0.001	0.001	0.001	0.001	0.001	0.001	0.001	0.001	0.001
1602	0.518	0.011	34.404	0.111	265.17	0.86	621.443	0.0066	614	4.69	1	2	98		FALSE	0.001	0.001	0.001	0.001	0.001	0.001	0.001	0.001	0.001	0.001	0.001	0.001	0.001	0.001	0.001	0.001	0.001	0.001	0.001	0.001	0.001	948	0.001	0.001	14414
1603	0.521	0.007	21.168	0.134	169.8	1.07	211.147	0.0009	614	1.63	1	12	83.6		FALSE	2746	0.001	0.001	0.001	442	0.001	0.001	0.001	1398	448	296	0.001	0.001	1702	0.001	0.001	307	0.001	906	4074	0.001	1193	1052	779	0.001
1604	0.522	0.006	21.569	0.137	172.38	1.1	225.161	0.0012	614	1.63	1	14	93.7		FALSE	1919	293	0.001	0.001	550	0.001	0.001	0.001	1799	593	197	0.001	1701	2483	0.001	204	177	0.001	0.001	3962	197	0.001	500	768	0.001
1605	0.52	0.008	19.864	0.06	158.15	0.48	241.193	0.0004	614	2.88	1	3	99.3		FALSE	0.001	0.001	0.001	0.001	3319	0.001	0.001	0.001	0.001	5250	0.001	0.001	0.001	0.001	0.001	6769	0.001	0.001	0.001	0.001	0.001	0.001	0.001	0.001	0.001
1606	0.522	0.006	19.628	0.102	157.17	0.82	217.158	0.0014	613	4.42	1	5	79.8		FALSE	0.001	0.001	0.001	0.001	0.001	0.001	13592	544	266	0.001	0.001	0.001	0.001	0.001	0.001	515	0.001	406	0.001	0.001	0.001	0.001	0.001	0.001	0.001
1607	0.525	0.001	21.3	0.175	172.19	1.42	186.139	0.0009	612	1.72	1	9	87.4		FALSE	0.001	295	2225	0.001	0.001	0.001	1560	268	3714	0.001	0.001	0.001	2301	0.001	2540	1441	0.001	0.001	0.001	0.001	964	0.001	0.001	0.001	0.001
1608	0.522	0.007	33.097	0.179	264.92	1.44	220.191	0.0015	611	3.26	1	4	83.2		FALSE	6422	0.001	616	0.001	0.001	0.001	0.001	0.001	0.001	0.001	0.001	0.001	0.001	0.001	0.001	0.001	310	0.001	7916	0.001	0.001	0.001	0.001	0.001	0.001
1609	0.521	0.007	23.99	0.199	191.8	1.59	224.155	0.001	610	1.36	1	15	98.8		FALSE	481	0.001	799	743	0.001	837	0.001	0.001	796	2897	0.001	0.001	599	1517	0.001	0.001	489	0.001	203	2564	252	574	342	0.001	2165
1610	0.52	0.007	21.838	0.119	181.08	0.99	133.101	0.0004	610	1.13	1	14	99.1		FALSE	1438	0.001	1045	0.001	749	0.001	1299	0.001	0.001	1207	661	297	0.001	1044	0.001	1331	0.001	0.001	0.001	2499	0.001	630	380	1544	1133
1611	0.526		27.588		213.95		480.197		610	5	1	1	52.5		FALSE	0.001	0.001	0.001	0.001	0.001	15256	0.001	0.001	0.001	0.001	0.001	0.001	0.001	0.001	0.001	0.001	0.001	0.001	0.001	0.001	0.001	0.001	0.001	0.001	0.001
1612	0.519	0.008	27.881	0.275	217.5	2.15	395.272	0.002	610	2.59	1	5	88.6		FALSE	2512	0.001	0.001	0.001	0.001	0.001	0.001	0.001	2842	0.001	0.001	7081	0.001	0.001	1925	0.001	0.001	0.001	0.001	885	0.001	0.001	0.001	0.001	0.001
1613	0.525	0.002	30.797	0.224	237.77	1.73	574.263	0.0009	610	3.46	1	2	91.2		FALSE	0.001	0.001	0.001	0.001	0.001	7698	0.001	0.001	0.001	0.001	7541	0.001	0.001	0.001	0.001	0.001	0.001	0.001	0.001	0.001	0.001	0.001	0.001	0.001	0.001
1614	0.524		25.034		384.24		383.269		610	5	2	1	52.5		FALSE	0.001	0.001	0.001	0.001	0.001	0.001	0.001	0.001	0.001	0.001	0.001	0.001	0.001	0.001	0.001	15238	0.001	0.001	0.001	0.001	0.001	0.001	0.001	0.001	0.001
1615	0.522	0.006	19.396	0.161	159.93	1.33	142.077	0.0011	609	1.34	1	14	93.7		FALSE	0.001	543	790	346	0.001	1371	0.001	0.001	558	1935	0.001	446	0.001	190	1522	3154	0.001	0.001	0.001	1554	330	1528	958	0.001	0.001
1616	0.526		19.819		158.58		220.287		609	5	1	1	52.5		FALSE	0.001	0.001	0.001	0.001	0.001	0.001	0.001	0.001	0.001	0.001	0.001	0.001	0.001	0.001	0.001	0.001	0.001	0.001	0.001	0.001	0.001	15214	0.001	0.001	0.001
1617	0.525	0.002	29.743	0.176	230.14	1.36	524.341	0.0034	609	4.78	1	2	100		FALSE	0.001	0.001	0.001	0.001	0.001	0.001	0.001	0.001	0.001	0.001	14547	0.001	0.001	0.001	0.001	0.001	0.001	0.001	0.001	0.001	666	0.001	0.001	0.001	0.001
1618	0.523	0.005	25.564	0.199	200.39	1.56	344.248	0.0019	607	2.35	1	7	63.7		FALSE	0.001	0.001	0.001	0.001	0.001	0.001	800	0.001	0.001	0.001	1554	0.001	0.001	0.001	3227	1955	1188	0.001	0.001	0.001	0.001	6282	179	0.001	0.001
1619	0.523		27.981		428.09		471.798		606	5	2	1	93.7		FALSE	0.001	0.001	0.001	15161	0.001	0.001	0.001	0.001	0.001	0.001	0.001	0.001	0.001	0.001	0.001	0.001	0.001	0.001	0.001	0.001	0.001	0.001	0.001	0.001	0.001
1620	0.524		26.408		205.49		427.261		605	5	1	1	93.7		FALSE	0.001	0.001	0.001	0.001	0.001	0.001	0.001	0.001	15129	0.001	0.001	0.001	0.001	0.001	0.001	0.001	0.001	0.001	0.001	0.001	0.001	0.001	0.001	0.001	0.001
1621	0.524	0.004	23.783	0.148	193.22	1.2	173.132	0.0009	605	1.38	1	12	96.2		FALSE	0.001	0.001	785	0.001	0.001	0.001	2127	0.001	1065	677	474	0.001	0.001	789	1881	0.001	2205	0.001	288	1177	878	2767	0.001	0.001	0.001
1622	0.525		19.545		155.32		250.115		604	5	1	1	61.1		FALSE	0.001	0.001	0.001	0.001	15094	0.001	0.001	0.001	0.001	0.001	0.001	0.001	0.001	0.001	0.001	0.001	0.001	0.001	0.001	0.001	0.001	0.001	0.001	0.001	0.001
1623	0.517	0.008	17.446	0.111	140.67	0.89	193.142	0.0009	604	2.73	1	4	73.6		FALSE	4113	0.001	0.001	0.001	0.001	0.001	0.001	0.001	0.001	0.001	0.001	0.001	0.001	6912	0.001	0.001	0.001	0.001	2817	0.001	0.001	0.001	0.001	0.001	1249
1624	0.522	0.006	20.864	0.115	168.84	0.93	183.116	0.0006	604	1.5	1	13	100		FALSE	1282	560	0.001	0.001	769	0.001	1294	0.001	0.001	0.001	534	0.001	0.001	736	2330	0.001	604	426	386	3530	0.001	2199	0.001	0.001	440
1625	0.52	0.008	24.35	0.172	191.08	1.35	334.261	0.0028	603	3.21	1	3	62.3		FALSE	0.001	0.001	0.001	2244	0.001	0.001	0.001	0.001	0.001	4024	0.001	0.001	0.001	0.001	0.001	0.001	0.001	0.001	0.001	0.001	0.001	0.001	0.001	8816	0.001
1626	0.524		19.792		156.95		261.09		603	5	1	1	92.7		FALSE	0.001	0.001	0.001	0.001	0.001	0.001	0.001	0.001	0.001	0.001	0.001	0.001	0.001	0.001	0.001	15079	0.001	0.001	0.001	0.001	0.001	0.001	0.001	0.001	0.001
1627	0.521	0.007	18.035	0.135	145.93	1.09	183.116	0.0005	603	1.79	1	10	82.4		FALSE	0.001	0.001	954	0.001	1810	0.001	0.001	0.001	1961	1199	0.001	0.001	4586	0.001	0.001	1171	389	398	0.001	2147	0.001	0.001	0.001	0.001	462
1628	0.523		24.04		187.8		378.139		602	5	1	1	99.3		FALSE	0.001	0.001	0.001	0.001	0.001	0.001	0.001	0.001	0.001	0.001	15055	0.001	0.001	0.001	0.001	0.001	0.001	0.001	0.001	0.001	0.001	0.001	0.001	0.001	0.001
1629	0.516	0.008	32.393	0.017	250.34	0.13	551.326	0.0008	602	3.22	1	3	99.5		FALSE	0.001	0.001	0.001	0.001	0.001	0.001	0.001	4936	0.001	0.001	0.001	1627	0.001	0.001	0.001	0.001	0.001	0.001	0.001	0.001	0.001	0.001	8491	0.001	0.001
1630	0.523		34.339		264.19		678.325		602	5	1	1	93.5		FALSE	0.001	0.001	0.001	0.001	0.001	0.001	0.001	0.001	0.001	0.001	15043	0.001	0.001	0.001	0.001	0.001	0.001	0.001	0.001	0.001	0.001	0.001	0.001	0.001	0.001
1631	0.522	0.006	23.859	0.157	208.6	1.37	81.0701	0.0003	602	1.1	1	17	99.8		FALSE	514	0.001	912	227	1899	0.001	1095	0.001	991	972	299	0.001	0.001	588	1921	375	568	0.001	367	2319	0.001	1018	256	718	0.001
1632	0.526		30.381		234.99		532.4		601	5	1	1	100		FALSE	0.001	0.001	0.001	0.001	0.001	0.001	0.001	0.001	0.001	0.001	0.001	0.001	15024	0.001	0.001	0.001	0.001	0.001	0.001	0.001	0.001	0.001	0.001	0.001	0.001
1633	0.52	0.008	17.937	0.067	146.44	0.55	161.107	0.0004	601	2.51	1	6	100		FALSE	5874	1102	0.001	0.001	0.001	0.001	0.001	0.001	0.001	0.001	0.001	4779	0.001	1884	0.001	0.001	0.001	0.001	280	0.001	0.001	1102	0.001	0.001	0.001
1634	0.525	0.001	30.739	0.264	237.66	2.04	541.378	0.0022	599	2.58	1	4	91		FALSE	0.001	0.001	0.001	0.001	0.001	0.001	0.001	0.001	0.001	0.001	5139	0.001	1276	0.001	3388	0.001	0.001	0.001	0.001	5166	0.001	0.001	0.001	0.001	0.001
1635	0.518	0.01	25.907	0.019	225.14	0.17	85.1016	0.0004	598	3.46	1	2	98.2		FALSE	0.001	7263	0.001	0.001	0.001	0.001	0.001	0.001	0.001	0.001	0.001	7699	0.001	0.001	0.001	0.001	0.001	0.001	0.001	0.001	0.001	0.001	0.001	0.001	0.001
1636	0.525		29.582		228.81		531.342		598	5	1	1	68.1		FALSE	0.001	0.001	0.001	0.001	14942	0.001	0.001	0.001	0.001	0.001	0.001	0.001	0.001	0.001	0.001	0.001	0.001	0.001	0.001	0.001	0.001	0.001	0.001	0.001	0.001
1637	0.525		26.64		207.11		440.285		597	5	1	1	98.5		FALSE	0.001	0.001	0.001	0.001	14924	0.001	0.001	0.001	0.001	0.001	0.001	0.001	0.001	0.001	0.001	0.001	0.001	0.001	0.001	0.001	0.001	0.001	0.001	0.001	0.001
1638	0.525		23.203		181.93		341.209		597	5	1	1	70		FALSE	0.001	0.001	0.001	0.001	14923	0.001	0.001	0.001	0.001	0.001	0.001	0.001	0.001	0.001	0.001	0.001	0.001	0.001	0.001	0.001	0.001	0.001	0.001	0.001	0.001
1639	0.526		26.359		205.11		427.216		596	5	1	1	90.9		FALSE	0.001	0.001	0.001	0.001	0.001	14906	0.001	0.001	0.001	0.001	0.001	0.001	0.001	0.001	0.001	0.001	0.001	0.001	0.001	0.001	0.001	0.001	0.001	0.001	0.001
1640	0.518	0.008	25.018	0.06	195.06	0.46	401.226	0.001	594	2.36	1	4	98.7		FALSE	0.001	3960	0.001	0.001	0.001	0.001	0.001	0.001	0.001	0.001	0.001	4396	0.001	0.001	0.001	0.001	0.001	3394	0.001	0.001	3110	0.001	0.001	0.001	0.001
1641	0.518	0.008	21.448	0.242	169.88	1.92	268.216	0.0012	594	2.9	1	4	100		FALSE	0.001	0.001	0.001	0.001	0.001	0.001	0.001	6200	0.001	721	1740	0.001	0.001	0.001	0.001	0.001	0.001	6179	0.001	0.001	0.001	0.001	0.001	0.001	0.001
1642	0.522	0.006	19.316	0.138	157.93	1.13	158.108	0.0007	593	1.73	1	13	98.4		FALSE	0.001	557	0.001	0.001	165	0.001	934	0.001	541	599	0.001	0.001	569	0.001	2913	0.001	0.001	0.001	601	4394	1422	0.001	643	443	1056
1643	0.521	0.007	22.963	0.126	184.15	1.01	212.155	0.0019	593	2.07	1	11	97.5		FALSE	0.001	169	0.001	0.001	0.001	0.001	713	0.001	1152	5595	0.001	0.001	0.001	799	0.001	2817	716	0.001	0.001	0.001	392	1170	295	0.001	1013
1644	0.525	0.001	29.72	0.035	230.06	0.27	515.363	0.0008	593	3.47	1	2	100		FALSE	0.001	0.001	0.001	0.001	0.001	0.001	0.001	0.001	0.001	0.001	0.001	0.001	0.001	0.001	0.001	0.001	6937	0.001	0.001	7892	0.001	0.001	0.001	0.001	0.001
1645	0.516	0.009	27.036	0.017	210.15	0.14	443.272	0.0017	593	4.3	1	3	93.7		FALSE	0.001	0.001	0.001	0.001	0.001	0.001	0.001	0.001	0.001	12733	0.001	0.001	0.001	0.001	0.001	0.001	0.001	758	0.001	0.001	1330	0.001	0.001	0.001	0.001
1646	0.52	0.008	40.428	0.194	309.46	1.49	916.601	0.0022	591	2.16	1	7	100		FALSE	0.001	1097	0.001	0.001	0.001	0.001	0.001	1955	0.001	0.001	0.001	3425	0.001	0.001	0.001	0.001	0.001	2633	0.001	0.001	307	0.001	4891	473	0.001
1647	0.523	0.006	14.816	0.074	124.37	0.62	116.061	0.0007	591	2.07	1	7	99.9		FALSE	0.001	0.001	750	0.001	0.001	0.001	0.001	0.001	0.001	0.001	0.001	0.001	4862	0.001	0.001	1460	0.001	0.001	0.001	2228	3290	787	1400	0.001	0.001
1648	0.523	0.007	29.831	0.198	238.71	1.59	221.2	0.0008	591	2.76	1	5	99.3		FALSE	0.001	424	0.001	0.001	0.001	0.001	0.001	0.001	0.001	0.001	0.001	0.001	0.001	0.001	2472	0.001	0.001	0.001	3687	0.001	0.001	7172	0.001	0.001	1019
1649	0.525	0.001	14.217	0.013	117.84	0.11	133.028	0.0001	590	4.25	1	2	99.9		FALSE	0.001	0.001	0.001	0.001	0.001	2328	0.001	0.001	0.001	0.001	0.001	0.001	0.001	0.001	0.001	12429	0.001	0.001	0.001	0.001	0.001	0.001	0.001	0.001	0.001
1650	0.521	0.006	22.427	0.177	180.65	1.43	197.131	0.0015	589	2.03	1	12	96.6		FALSE	0.001	0.001	0.001	0.001	689	0.001	565	0.001	0.001	5647	794	197	2102	617	0.001	1808	0.001	0.001	665	0.001	480	878	295	0.001	0.001
1651	0.523		33.978		261.53		662.295		587	5	1	1	93.6		FALSE	0.001	0.001	0.001	0.001	0.001	0.001	0.001	0.001	0.001	0.001	14686	0.001	0.001	0.001	0.001	0.001	0.001	0.001	0.001	0.001	0.001	0.001	0.001	0.001	0.001
1652	0.523		26.084		203.04		422.128		587	5	1	1	100		FALSE	0.001	0.001	0.001	0.001	0.001	0.001	0.001	0.001	0.001	0.001	14683	0.001	0.001	0.001	0.001	0.001	0.001	0.001	0.001	0.001	0.001	0.001	0.001	0.001	0.001
1653	0.526		27.047		210.33		436.283		587	5	1	1	85.8		FALSE	0.001	0.001	0.001	0.001	0.001	14677	0.001	0.001	0.001	0.001	0.001	0.001	0.001	0.001	0.001	0.001	0.001	0.001	0.001	0.001	0.001	0.001	0.001	0.001	0.001
1654	0.52	0.007	18.794	0.163	151.36	1.32	197.131	0.0009	587	1.22	1	12	78.6		FALSE	1697	0.001	643	0.001	463	0.001	1740	946	0.001	1057	0.001	0.001	0.001	1721	1910	1744	606	0.001	0.001	0.001	0.001	0.001	1197	0.001	944
1655	0.511		34.704		267.63		606.548		586	5	1	1	93.7		FALSE	0.001	0.001	0.001	0.001	0.001	0.001	0.001	0.001	0.001	0.001	0.001	0.001	0.001	0.001	0.001	0.001	0.001	0.001	0.001	0.001	0.001	0.001	14654	0.001	0.001
1656	0.523	0.005	18.747	0.128	154.4	1.06	144.092	0.0007	586	1.66	1	14	99.3		FALSE	0.001	0.001	578	430	0.001	0.001	416	506	1699	0.001	0.001	471	1809	1449	0.001	566	388	0.001	0.001	4448	296	481	0.001	0.001	1111
1657	0.518	0.01	51.245	0.001	390.5	0.01	1325.89	0.0008	586	3.9	1	2	100		FALSE	0.001	0.001	0.001	0.001	0.001	0.001	0.001	3667	0.001	0.001	0.001	0.001	0.001	0.001	0.001	0.001	0.001	0.001	0.001	0.001	0.001	0.001	10976	0.001	0.001
1658	0.524		26.73		207.94		431.29		586	5	1	1	100		FALSE	0.001	0.001	0.001	0.001	0.001	0.001	0.001	0.001	14641	0.001	0.001	0.001	0.001	0.001	0.001	0.001	0.001	0.001	0.001	0.001	0.001	0.001	0.001	0.001	0.001
1659	0.526		23.98		187.73		356.199		586	5	1	1	30.6		FALSE	0.001	0.001	0.001	0.001	0.001	14638	0.001	0.001	0.001	0.001	0.001	0.001	0.001	0.001	0.001	0.001	0.001	0.001	0.001	0.001	0.001	0.001	0.001	0.001	0.001
1660	0.518	0.009	30.343	0.035	235.51	0.27	467.407	0.0015	585	3.66	1	4	99.7		FALSE	0.001	1120	0.001	0.001	0.001	0.001	0.001	10623	0.001	0.001	0.001	1001	0.001	0.001	0.001	0.001	0.001	0.001	0.001	0.001	0.001	0.001	1886	0.001	0.001
1661	0.523		31.084		239.97		576.278		584	5	1	1	99		FALSE	0.001	0.001	0.001	0.001	0.001	0.001	0.001	0.001	0.001	0.001	14591	0.001	0.001	0.001	0.001	0.001	0.001	0.001	0.001	0.001	0.001	0.001	0.001	0.001	0.001
1662	0.52	0.007	21.995	0.182	176.64	1.46	207.117	0.0007	583	1.86	1	10	98.5		FALSE	268	3934	863	818	0.001	0.001	0.001	0.001	0.001	2258	0.001	3509	0.001	685	344	1102	0.001	0.001	0.001	804	0.001	0.001	0.001	0.001	0.001
1663	0.518	0.01	18.859	0.003	150.7	0.02	225.091	0.0008	583	3.72	1	2	91.2		FALSE	0.001	4557	0.001	0.001	0.001	0.001	0.001	0.001	0.001	0.001	0.001	10025	0.001	0.001	0.001	0.001	0.001	0.001	0.001	0.001	0.001	0.001	0.001	0.001	0.001
1664	0.523	0.005	15.276	0.07	126.07	0.58	140.107	0.0008	581	2.54	1	8	99.3		FALSE	2091	0.001	245	0.001	0.001	0.001	0.001	0.001	0.001	0.001	0.001	0.001	1128	2839	0.001	559	426	0.001	6801	0.001	0.001	446	0.001	0.001	0.001
1665	0.519	0.01	18.803	0.006	151.02	0.05	206.165	0.0002	581	3.54	1	2	96.7		FALSE	0.001	0.001	0.001	0.001	0.001	0.001	0.001	8779	0.001	0.001	0.001	0.001	0.001	0.001	0.001	0.001	0.001	5753	0.001	0.001	0.001	0.001	0.001	0.001	0.001
1666	0.52	0.007	23.378	0.14	186.33	1.12	237.161	0.0016	581	1.54	1	10	81.6		FALSE	1056	0.001	0.001	1023	0.001	0.001	0.001	0.001	1244	0.001	0.001	0.001	0.001	1198	2782	1728	0.001	209	0.001	2197	0.001	2554	0.001	0.001	539
1667	0.525	0.001	21.639	0.121	170.91	0.96	285.22	0.0017	581	2.83	1	4	52.5		FALSE	0.001	0.001	0.001	0.001	6268	0.001	0.001	0.001	0.001	0.001	0.001	0.001	0.001	0.001	1254	0.001	5487	0.001	0.001	0.001	1521	0.001	0.001	0.001	0.001
1668	0.523	0.006	26.055	0.188	204.44	1.48	335.329	0.0011	581	3.49	1	6	100		FALSE	0.001	254	937	0.001	0.001	0.001	0.001	0.001	1572	0.001	0.001	0.001	407	0.001	0.001	0.001	0.001	10088	0.001	0.001	0.001	0.001	0.001	1263	0.001
1669	0.523	0.005	15.116	0.075	125.81	0.63	127.054	0.0004	580	1.57	1	9	96.5		FALSE	0.001	0.001	1117	0.001	0.001	0.001	0.001	0.001	2878	0.001	0.001	0.001	2219	2210	0.001	1056	828	0.001	0.001	1500	0.001	2143	0.001	0.001	555
1670	0.521	0.006	22.062	0.163	176.32	1.3	225.163	0.0013	579	1.48	1	16	97.6		FALSE	1754	356	865	344	0.001	0.001	0.001	304	866	1616	198	412	0.001	0.001	0.001	550	232	210	924	3776	512	0.001	0.001	1568	0.001
1671	0.521	0.006	37.935	0.292	291.42	2.24	736.499	0.0058	579	2.42	1	8	99.9		FALSE	0.001	0.001	0.001	0.001	0.001	0.001	647	4353	216	0.001	1217	0.001	0.001	0.001	0.001	232	0.001	1773	0.001	0.001	0.001	0.001	5591	457	0.001
1672	0.523		30.364		234.67		550.263		579	5	1	1	98.7		FALSE	0.001	0.001	0.001	0.001	0.001	0.001	0.001	0.001	0.001	0.001	14479	0.001	0.001	0.001	0.001	0.001	0.001	0.001	0.001	0.001	0.001	0.001	0.001	0.001	0.001
1673	0.524		19.369		153.95		249.09		579	5	1	1	46.3		FALSE	0.001	0.001	0.001	0.001	0.001	0.001	0.001	0.001	0.001	0.001	0.001	0.001	0.001	0.001	0.001	14477	0.001	0.001	0.001	0.001	0.001	0.001	0.001	0.001	0.001
1674	0.524		20.516		162.3		275.106		579	5	1	1	63.8		FALSE	0.001	0.001	0.001	0.001	0.001	0.001	0.001	0.001	0.001	0.001	0.001	0.001	0.001	0.001	0.001	14464	0.001	0.001	0.001	0.001	0.001	0.001	0.001	0.001	0.001
1675	0.521	0.007	16.296	0.143	138.19	1.21	105.07	0.0004	578	1.9	1	14	92.9		FALSE	0.001	0.001	394	0.001	525	0.001	1626	0.001	693	256	439	434	0.001	380	0.001	0.001	621	204	0.001	851	2378	0.001	0.001	5111	529
1676	0.526		30.889		238.32		591.263		577	5	1	1	85.3		FALSE	0.001	0.001	0.001	0.001	0.001	14425	0.001	0.001	0.001	0.001	0.001	0.001	0.001	0.001	0.001	0.001	0.001	0.001	0.001	0.001	0.001	0.001	0.001	0.001	0.001
1677	0.523		21.226		167.92		275.218		577	5	1	1	82.7		FALSE	0.001	0.001	0.001	0.001	0.001	0.001	0.001	0.001	0.001	0.001	0.001	0.001	0.001	14418	0.001	0.001	0.001	0.001	0.001	0.001	0.001	0.001	0.001	0.001	0.001
1678	0.522	0.006	13.769	0.089	118.61	0.77	91.0543	0.0003	576	1.6	1	10	97.2		FALSE	422	0.001	0.001	0.001	477	0.001	1891	848	0.001	0.001	0.001	0.001	2701	0.001	2418	0.001	0.001	0.001	509	0.001	0.001	1616	822	2703	0.001
1679	0.523		29.005		224.75		496.216		575	5	1	1	98.6		FALSE	0.001	0.001	0.001	0.001	0.001	0.001	0.001	0.001	0.001	0.001	14370	0.001	0.001	0.001	0.001	0.001	0.001	0.001	0.001	0.001	0.001	0.001	0.001	0.001	0.001
1680	0.519	0.007	18.072	0.169	147.69	1.39	159.116	0.0007	573	1.73	1	15	91.3		FALSE	434	0.001	315	0.001	1880	0.001	1689	0.001	1155	326	0.001	447	956	126	793	0.001	0.001	418	0.001	0.001	4606	0.001	336	647	199
1681	0.526		17.874		142.83		225.074		573	5	1	1	93.7		FALSE	0.001	0.001	14326	0.001	0.001	0.001	0.001	0.001	0.001	0.001	0.001	0.001	0.001	0.001	0.001	0.001	0.001	0.001	0.001	0.001	0.001	0.001	0.001	0.001	0.001
1682	0.526		17.99		144.32		210.09		573	5	1	1	94.7		FALSE	0.001	0.001	0.001	0.001	0.001	14318	0.001	0.001	0.001	0.001	0.001	0.001	0.001	0.001	0.001	0.001	0.001	0.001	0.001	0.001	0.001	0.001	0.001	0.001	0.001
1683	0.511		25.38		198.18		383.27		571	5	1	1	100		FALSE	0.001	0.001	0.001	0.001	0.001	0.001	0.001	0.001	0.001	0.001	0.001	0.001	0.001	0.001	0.001	0.001	0.001	0.001	0.001	0.001	0.001	0.001	0.001	0.001	14276
1684	0.523	0.005	25.153	0.168	204.37	1.36	173.132	0.0006	571	1.53	1	14	93.1		FALSE	699	0.001	777	341	0.001	0.001	902	0.001	458	922	493	0.001	505	873	1432	0.001	1724	0.001	0.001	718	371	4058	0.001	0.001	0.001
1685	0.523	0.005	21.038	0.117	174.68	0.97	131.085	0.0005	571	1.33	1	13	94.1		FALSE	0.001	435	1236	0.001	0.001	0.001	0.001	175	0.001	945	698	0.001	0.001	1709	0.001	1677	716	0.001	775	2938	1086	0.001	440	1436	0.001
1686	0.521	0.006	18.212	0.156	151.19	1.3	131.085	0.0007	571	0.94	1	17	99.7		FALSE	0.001	406	1154	610	708	0.001	1941	504	0.001	784	507	335	0.001	1271	0.001	1360	254	887	0.001	0.001	1325	774	811	632	0.001
1687	0.526	0	29.161	0.167	246.69	1.41	108.08	0.0003	570	4.74	1	3	75.7		FALSE	0.001	0.001	0.001	0.001	0.001	13530	0.001	0.001	0.001	0.001	0.001	0.001	0.001	0.001	0.001	0.001	0.001	0.001	0.001	0.001	0.001	280	0.001	428	0.001
1688	0.524	0.002	22.404	0.297	178.68	2.37	234.184	0.0009	568	4.9	1	2	100		FALSE	0.001	0.001	0.001	0.001	0.001	0.001	269	0.001	0.001	0.001	0.001	0.001	13939	0.001	0.001	0.001	0.001	0.001	0.001	0.001	0.001	0.001	0.001	0.001	0.001
1689	0.522	0.006	15.041	0.064	125.94	0.54	119.085	0.0004	568	1.8	1	10	100		FALSE	0.001	3608	0.001	0.001	0.001	0.001	587	885	0.001	0.001	273	3402	1315	0.001	555	0.001	0.001	0.001	0.001	0.001	2015	0.001	488	1080	0.001
1690	0.521	0.007	22.089	0.178	178.77	1.44	183.116	0.0009	568	1.15	1	15	93.7		FALSE	544	0.001	0.001	1476	2094	0.001	0.001	321	0.001	1943	824	387	0.001	428	1199	1546	982	0.001	244	0.001	0.001	848	0.001	634	728
1691	0.522	0.006	21.844	0.111	177.53	0.9	172.124	0.0008	567	1.57	1	10	89.6		FALSE	2495	0.001	0.001	0.001	0.001	0.001	984	0.001	0.001	0.001	853	0.001	0.001	1161	0.001	0.001	1473	0.001	0.001	3190	1337	1817	280	596	0.001
1692	0.524	0.001	24.471	0.184	191.67	1.44	351.265	0.0002	567	4.17	1	2	57.6		FALSE	0.001	0.001	0.001	0.001	0.001	0.001	11667	0.001	2510	0.001	0.001	0.001	0.001	0.001	0.001	0.001	0.001	0.001	0.001	0.001	0.001	0.001	0.001	0.001	0.001
1693	0.523	0.006	25.491	0.287	199.95	2.25	338.34	0.0007	567	3.02	1	6	98.1		FALSE	0.001	0.001	1028	0.001	0.001	0.001	0.001	2018	1066	0.001	0.001	0.001	342	0.001	0.001	0.001	0.001	8382	0.001	0.001	1340	0.001	0.001	0.001	0.001
1694	0.521	0.007	19.693	0.11	162.02	0.9	146.107	0.0006	567	2.46	1	10	99.1		FALSE	0.001	0.001	0.001	283	0.001	0.001	0.001	199	0.001	577	0.001	0.001	0.001	720	0.001	665	0.001	0.001	0.001	3610	470	0.001	284	6233	1128
1695	0.524	0.001	25.041	0.348	203.29	2.83	175.112	0.0015	567	4.6	1	4	74		FALSE	0.001	0.001	0.001	0.001	646	0.001	13053	0.001	0.001	0.001	0.001	0.001	0.001	318	0.001	0.001	0.001	0.001	0.001	151	0.001	0.001	0.001	0.001	0.001
1696	0.518	0.009	30.314	0.09	242.58	0.72	221.201	0.0012	565	3.06	1	4	97.4		FALSE	7216	0.001	658	0.001	0.001	0.001	0.001	0.001	0.001	0.001	0.001	0.001	0.001	0.001	0.001	0.001	0.001	0.001	5103	0.001	0.001	0.001	0.001	0.001	1152
1697	0.522	0.006	22.763	0.19	182.6	1.53	211.147	0.0006	565	1.84	1	10	86.4		FALSE	1690	0.001	1304	0.001	655	0.001	0.001	0.001	0.001	0.001	437	240	827	0.001	2315	0.001	0.001	0.001	597	4426	0.001	1633	0.001	0.001	0.001
1698	0.521	0.009	28.39	0.048	224.65	0.38	275.163	0.0007	565	3.31	1	3	100		FALSE	0.001	6346	0.001	0.001	0.001	0.001	0.001	615	0.001	0.001	0.001	7162	0.001	0.001	0.001	0.001	0.001	0.001	0.001	0.001	0.001	0.001	0.001	0.001	0.001
1699	0.521	0.007	14.07	0.135	119.17	1.14	106.065	0.0008	564	3.74	1	4	91.1		FALSE	0.001	0.001	0.001	0.001	0.001	2418	0.001	0.001	0.001	0.001	0.001	0.001	0.001	10391	0.001	373	0.001	0.001	0.001	0.001	0.001	0.001	0.001	0.001	924
1700	0.52	0.007	21.275	0.136	172.9	1.11	172.124	0.0008	564	1.64	1	10	98.8		FALSE	932	394	0.001	0.001	0.001	0.001	1567	222	2859	1972	0.001	0.001	2150	727	0.001	0.001	0.001	0.001	0.001	0.001	0.001	2755	0.001	0.001	521
1701	0.511	0	25.484	0.009	199.91	0.07	337.341	0.0004	564	3.74	1	2	93.7		FALSE	0.001	0.001	0.001	0.001	0.001	0.001	0.001	0.001	0.001	0.001	0.001	4274	0.001	0.001	0.001	0.001	0.001	0.001	0.001	0.001	0.001	0.001	9819	0.001	0.001
1702	0.518	0.01	38.264	0.115	293.63	0.88	781.561	0.0029	564	4	1	2	99.7		FALSE	0.001	0.001	0.001	0.001	0.001	0.001	0.001	3131	0.001	0.001	0.001	10960	0.001	0.001	0.001	0.001	0.001	0.001	0.001	0.001	0.001	0.001	0.001	0.001	0.001
1703	0.522	0.006	16.472	0.11	134.86	0.9	155.085	0.0006	563	0.98	1	16	99.4		FALSE	0.001	0.001	0.001	944	0.001	0.001	233	1003	574	792	601	1302	0.001	607	1996	894	489	0.001	420	1166	641	1152	1254	0.001	0.001
1704	0.525		28.942		224.9		448.319		563	5	1	1	67.7		FALSE	0.001	0.001	0.001	0.001	0.001	0.001	0.001	0.001	0.001	0.001	0.001	0.001	0.001	0.001	0.001	0.001	0.001	0.001	14063	0.001	0.001	0.001	0.001	0.001	0.001
1705	0.524	0.005	20.592	0.075	164.64	0.6	223.205	0.0007	562	1.66	1	8	100		FALSE	0.001	1395	1393	0.001	460	0.001	0.001	2445	2675	0.001	0.001	0.001	1206	0.001	0.001	0.001	0.001	0.001	0.001	0.001	0.001	0.001	2179	2285	0.001
1706	0.525		26.422		205.91		407.291		561	5	1	1	59.8		FALSE	0.001	0.001	0.001	0.001	14037	0.001	0.001	0.001	0.001	0.001	0.001	0.001	0.001	0.001	0.001	0.001	0.001	0.001	0.001	0.001	0.001	0.001	0.001	0.001	0.001
1707	0.522	0.006	21.376	0.144	191.83	1.29	67.0544	0.0003	561	2.11	1	11	100		FALSE	1183	0.001	0.001	0.001	0.001	0.001	595	0.001	5231	0.001	0.001	0.001	3154	571	395	0.001	495	0.001	460	873	0.001	209	0.001	0.001	861
1708	0.521	0.007	24.966	0.131	199.55	1.05	225.163	0.0008	561	1.25	1	12	86		FALSE	892	0.001	627	0.001	0.001	0.001	0.001	0.001	662	868	0.001	0.001	725	1889	1123	1547	635	0.001	0.001	2322	0.001	1156	0.001	0.001	1569
1709	0.521	0.007	18.962	0.101	160.82	0.86	105.07	0.0008	560	1.34	1	18	98.9		FALSE	590	657	323	423	244	3675	1184	0.001	0.001	0.001	0.001	827	625	457	0.001	0.001	264	1080	0.001	1173	770	377	423	601	304
1710	0.524	0.002	18.229	0.09	147.44	0.73	184.205	0.0001	560	3.95	1	3	81		FALSE	0.001	0.001	0.001	0.001	0.001	0.001	10910	0.001	0.001	0.001	674	0.001	0.001	0.001	0.001	0.001	0.001	0.001	0.001	0.001	0.001	0.001	0.001	2408	0.001
1711	0.523		31.179		240.74		572.34		559	5	1	1	89.3		FALSE	0.001	0.001	0.001	13986	0.001	0.001	0.001	0.001	0.001	0.001	0.001	0.001	0.001	0.001	0.001	0.001	0.001	0.001	0.001	0.001	0.001	0.001	0.001	0.001	0.001
1712	0.522	0.007	18.932	0.112	152.19	0.9	203.178	0.0007	559	2.82	1	4	88.5		FALSE	0.001	0.001	6501	0.001	0.001	0.001	0.001	2088	0.001	0.001	0.001	0.001	4454	0.001	0.001	0.001	0.001	937	0.001	0.001	0.001	0.001	0.001	0.001	0.001
1713	0.524	0.001	27.526	0.187	221.48	1.51	201.128	0.0026	559	4.32	1	2	79.8		FALSE	0.001	0.001	0.001	0.001	1986	0.001	11986	0.001	0.001	0.001	0.001	0.001	0.001	0.001	0.001	0.001	0.001	0.001	0.001	0.001	0.001	0.001	0.001	0.001	0.001
1714	0.526		28.825		223.24		505.258		559	5	1	1	88		FALSE	0.001	0.001	0.001	0.001	0.001	13964	0.001	0.001	0.001	0.001	0.001	0.001	0.001	0.001	0.001	0.001	0.001	0.001	0.001	0.001	0.001	0.001	0.001	0.001	0.001
1715	0.524		22.059		173.72		305.187		558	5	1	1	77.3		FALSE	0.001	0.001	0.001	0.001	0.001	0.001	0.001	0.001	0.001	0.001	0.001	0.001	0.001	0.001	0.001	13962	0.001	0.001	0.001	0.001	0.001	0.001	0.001	0.001	0.001
1716	0.521	0.007	19.321	0.08	154.21	0.64	230.198	0.0015	558	4.15	1	4	99.2		FALSE	0.001	1026	0.001	0.001	0.001	0.001	0.001	0.001	965	378	0.001	0.001	0.001	0.001	11579	0.001	0.001	0.001	0.001	0.001	0.001	0.001	0.001	0.001	0.001
1717	0.523	0.005	21.974	0.111	182.46	0.92	131.085	0.0006	558	1.1	1	14	91.2		FALSE	1811	248	1365	801	879	0.001	488	0.001	0.001	0.001	747	626	0.001	0.001	0.001	1593	1323	0.001	439	0.001	1279	929	0.001	1414	0.001
1718	0.522	0.006	21.992	0.204	186.55	1.73	105.07	0.0005	556	1.38	1	15	99.3		FALSE	608	2286	314	0.001	0.001	270	464	0.001	0.001	0.001	0.001	2363	738	264	760	950	0.001	2601	335	806	0.001	705	0.001	440	0.001
1719	0.522	0.007	22.502	0.139	181.14	1.12	199.147	0.0008	555	2.25	1	9	86.5		FALSE	738	271	0.001	0.001	0.001	0.001	1122	0.001	2258	5885	0.001	0.001	0.001	0.001	1239	0.001	602	0.001	648	0.001	0.001	1113	0.001	0.001	0.001
1720	0.51		30.039		232.4		527.362		555	5	1	1	93.7		FALSE	0.001	0.001	0.001	0.001	0.001	0.001	0.001	0.001	0.001	13870	0.001	0.001	0.001	0.001	0.001	0.001	0.001	0.001	0.001	0.001	0.001	0.001	0.001	0.001	0.001
1721	0.526		25.929		204.4		299.152		554	5	1	1	86.7		FALSE	0.001	0.001	0.001	0.001	0.001	13852	0.001	0.001	0.001	0.001	0.001	0.001	0.001	0.001	0.001	0.001	0.001	0.001	0.001	0.001	0.001	0.001	0.001	0.001	0.001
1722	0.52	0.007	21.523	0.206	188.16	1.8	81.07	0.0002	554	1.49	1	10	98.9		FALSE	1800	0.001	663	0.001	0.001	0.001	2300	0.001	0.001	686	0.001	0.001	0.001	1649	0.001	0.001	962	0.001	589	2620	1780	0.001	0.001	0.001	795
1723	0.515	0.007	40.183	0.114	307.41	0.88	952.526	0.0008	553	3.83	1	4	100		FALSE	0.001	0.001	0.001	0.001	0.001	0.001	0.001	1649	0.001	0.001	0.001	361	0.001	0.001	0.001	0.001	0.001	1295	0.001	0.001	0.001	0.001	10526	0.001	0.001
1724	0.522	0.006	20.93	0.156	182.98	1.37	81.0702	0.0006	552	1.12	1	16	98.2		FALSE	436	0.001	1531	0.001	718	0.001	0.001	280	1031	0.001	0.001	0.001	916	710	1644	487	407	310	274	2277	0.001	911	0.001	1324	553
1725	0.524	0.001	20.357	0.136	162.26	1.08	236.236	0.0003	552	3.7	1	3	98.3		FALSE	0.001	0.001	0.001	0.001	0.001	0.001	10008	0.001	0.001	0.001	1387	0.001	0.001	0.001	0.001	0.001	2413	0.001	0.001	0.001	0.001	0.001	0.001	0.001	0.001
1726	0.521	0.007	21.623	0.173	175	1.4	183.116	0.0014	552	1.63	1	11	98		FALSE	724	276	1796	0.001	1186	0.001	0.001	0.001	0.001	3218	936	215	0.001	518	0.001	1773	0.001	0.001	0.001	2628	523	0.001	0.001	0.001	0.001
1727	0.52	0.008	26.073	0.246	206.66	1.95	265.193	0.0018	551	2.82	1	6	96.5		FALSE	0.001	0.001	0.001	0.001	235	0.001	0.001	0.001	0.001	348	0.001	0.001	0.001	0.001	754	0.001	5905	0.001	0.001	1208	0.001	0.001	0.001	0.001	5334
1728	0.525	0.001	21.997	0.141	173.71	1.12	286.253	0.0024	549	3.5	1	3	98.1		FALSE	0.001	1233	0.001	0.001	0.001	0.001	9129	0.001	0.001	0.001	0.001	0.001	3375	0.001	0.001	0.001	0.001	0.001	0.001	0.001	0.001	0.001	0.001	0.001	0.001
1729	0.511	0.001	35.681	0.016	274.66	0.12	661.434	0.0023	549	3.61	1	2	93.7		FALSE	0.001	0.001	0.001	0.001	0.001	0.001	0.001	0.001	0.001	0.001	0.001	0.001	0.001	0.001	0.001	0.001	0.001	4929	0.001	0.001	0.001	0.001	8790	0.001	0.001
1730	0.522	0.006	21.519	0.105	176.05	0.86	157.101	0.0003	549	1.33	1	12	94.3		FALSE	0.001	0.001	1021	0.001	0.001	0.001	590	0.001	0.001	856	1087	0.001	2773	750	1196	1525	764	0.001	0.001	1811	0.001	989	355	0.001	0.001
1731	0.526		27.361		212.3		471.214		547	5	1	1	43		FALSE	0.001	0.001	0.001	0.001	0.001	13687	0.001	0.001	0.001	0.001	0.001	0.001	0.001	0.001	0.001	0.001	0.001	0.001	0.001	0.001	0.001	0.001	0.001	0.001	0.001
1732	0.521	0.006	23.641	0.213	196.18	1.77	132.092	0.0014	547	2.08	1	13	93.3		FALSE	802	0.001	656	392	604	0.001	0.001	0.001	5628	792	362	0.001	0.001	429	925	1640	0.001	0.001	0.001	600	0.001	540	0.001	0.001	316
1733	0.523		34.738		267.1		699.391		546	5	1	1	98.8		FALSE	0.001	0.001	0.001	0.001	0.001	0.001	0.001	0.001	0.001	0.001	13661	0.001	0.001	0.001	0.001	0.001	0.001	0.001	0.001	0.001	0.001	0.001	0.001	0.001	0.001
1734	0.526		32.721		252.09		633.309		545	5	1	1	91.5		FALSE	0.001	0.001	0.001	0.001	0.001	13634	0.001	0.001	0.001	0.001	0.001	0.001	0.001	0.001	0.001	0.001	0.001	0.001	0.001	0.001	0.001	0.001	0.001	0.001	0.001
1735	0.523		20.371		161.96		248.236		545	5	1	1	99.9		FALSE	0.001	0.001	0.001	0.001	0.001	0.001	13631	0.001	0.001	0.001	0.001	0.001	0.001	0.001	0.001	0.001	0.001	0.001	0.001	0.001	0.001	0.001	0.001	0.001	0.001
1736	0.521	0.007	24.075	0.275	191.32	2.18	251.177	0.0007	545	1.88	1	8	96		FALSE	936	0.001	1361	0.001	0.001	0.001	0.001	0.001	2118	0.001	0.001	0.001	0.001	732	0.001	2195	1295	0.001	0.001	0.001	0.001	4200	0.001	0.001	790
1737	0.526		20.796		164.6		272.172		545	5	1	1	82.3		FALSE	0.001	0.001	0.001	0.001	0.001	0.001	0.001	0.001	0.001	0.001	0.001	0.001	0.001	0.001	0.001	0.001	0.001	0.001	0.001	0.001	0.001	13623	0.001	0.001	0.001
1738	0.525	0.001	22.153	0.252	174.56	1.99	301.215	0.0012	545	4.07	1	2	66.7		FALSE	0.001	2750	0.001	0.001	10864	0.001	0.001	0.001	0.001	0.001	0.001	0.001	0.001	0.001	0.001	0.001	0.001	0.001	0.001	0.001	0.001	0.001	0.001	0.001	0.001
1739	0.523		18.708		151.01		190.133		545	5	1	1	82.4		FALSE	0.001	0.001	0.001	0.001	0.001	0.001	13613	0.001	0.001	0.001	0.001	0.001	0.001	0.001	0.001	0.001	0.001	0.001	0.001	0.001	0.001	0.001	0.001	0.001	0.001
1740	0.523	0.005	19.76	0.135	157.99	1.08	223.146	0.0012	544	2.07	1	7	63.1		FALSE	0.001	0.001	1380	0.001	0.001	0.001	717	0.001	0.001	0.001	0.001	0.001	0.001	0.001	0.001	0.001	1012	608	2620	0.001	2993	4275	0.001	0.001	0.001
1741	0.526		24.54		191.74		376.238		544	5	1	1	40.5		FALSE	0.001	0.001	0.001	0.001	0.001	0.001	0.001	0.001	0.001	0.001	0.001	0.001	0.001	0.001	0.001	0.001	0.001	0.001	0.001	13594	0.001	0.001	0.001	0.001	0.001
1742	0.523	0.005	23.146	0.168	202.37	1.47	81.07	0.0003	544	1.18	1	14	99.5		FALSE	982	0.001	1182	234	1876	0.001	997	0.001	789	1314	0.001	0.001	333	591	2057	684	516	0.001	516	0.001	0.001	1520	0.001	0.001	0.001
1743	0.526		23.303		183.46		308.231		543	5	1	1	38.5		FALSE	0.001	0.001	13586	0.001	0.001	0.001	0.001	0.001	0.001	0.001	0.001	0.001	0.001	0.001	0.001	0.001	0.001	0.001	0.001	0.001	0.001	0.001	0.001	0.001	0.001
1744	0.525		22.802		179.12		325.214		543	5	1	1	59.9		FALSE	0.001	0.001	0.001	0.001	13585	0.001	0.001	0.001	0.001	0.001	0.001	0.001	0.001	0.001	0.001	0.001	0.001	0.001	0.001	0.001	0.001	0.001	0.001	0.001	0.001
1745	0.525		26.929		209.43		435.302		543	5	1	1	96.5		FALSE	0.001	0.001	0.001	0.001	0.001	0.001	0.001	0.001	0.001	0.001	0.001	0.001	0.001	0.001	0.001	0.001	13577	0.001	0.001	0.001	0.001	0.001	0.001	0.001	0.001
1746	0.524	0.001	19.453	0.034	156.29	0.28	205.159	0.002	542	3.49	1	2	98.3		FALSE	0.001	0.001	0.001	0.001	0.001	0.001	5890	0.001	7668	0.001	0.001	0.001	0.001	0.001	0.001	0.001	0.001	0.001	0.001	0.001	0.001	0.001	0.001	0.001	0.001
1747	0.526	0	20.414	0.196	162.9	1.57	231.21	0.0008	542	3.11	1	4	81.4		FALSE	0.001	0.001	2488	0.001	0.001	0.001	0.001	487	0.001	0.001	0.001	0.001	0.001	0.001	7870	0.001	0.001	0.001	0.001	0.001	0.001	0.001	0.001	2703	0.001
1748	0.523	0.005	24.291	0.136	193.08	1.08	250.17	0.001	542	1.55	1	10	72.8		FALSE	0.001	0.001	1473	733	0.001	0.001	0.001	0.001	814	2546	548	0.001	0.001	862	1984	0.001	0.001	0.001	0.001	2153	251	2177	0.001	0.001	0.001
1749	0.517	0.009	24.653	0.178	192.79	1.39	367.279	0.0009	542	3.58	1	2	40.9		FALSE	5037	0.001	0.001	0.001	0.001	0.001	0.001	0.001	0.001	0.001	0.001	0.001	0.001	8504	0.001	0.001	0.001	0.001	0.001	0.001	0.001	0.001	0.001	0.001	0.001
1750	0.518	0.008	38.582	0.163	295.61	1.25	860.536	0.005	542	1.98	1	8	99.8		FALSE	0.001	1091	0.001	0.001	0.001	0.001	0.001	2092	403	984	0.001	2249	0.001	0.001	0.001	0.001	0.001	1799	0.001	0.001	0.001	0.001	4447	475	0.001
1751	0.526		20.292		161.3		249.2		540	5	1	1	54.1		FALSE	0.001	0.001	0.001	0.001	0.001	0.001	0.001	0.001	0.001	0.001	0.001	0.001	13512	0.001	0.001	0.001	0.001	0.001	0.001	0.001	0.001	0.001	0.001	0.001	0.001
1752	0.521	0.006	22.022	0.174	180	1.42	159.116	0.0005	540	1.56	1	12	81		FALSE	1604	236	0.001	305	0.001	0.001	0.001	0.001	504	0.001	0.001	463	0.001	1557	1915	1006	0.001	288	1273	3390	957	0.001	0.001	0.001	0.001
1753	0.521	0.007	21.828	0.241	179.5	1.99	147.116	0.0006	539	1.44	1	11	76.4		FALSE	1066	0.001	0.001	0.001	755	0.001	1740	223	0.001	550	0.001	0.001	1114	752	1522	0.001	1637	0.001	0.001	0.001	2910	0.001	0.001	0.001	1212
1754	0.516	0.009	25.945	0.114	213.16	0.94	149.024	0.0006	538	3.36	1	3	73.4		FALSE	0.001	5742	0.001	0.001	0.001	0.001	0.001	0.001	0.001	0.001	0.001	7247	0.001	0.001	0.001	0.001	0.001	0.001	0.001	0.001	0.001	0.001	462	0.001	0.001
1755	0.523		31.717		483.81		597.347		537	5	2	1	91.9		FALSE	0.001	0.001	0.001	13425	0.001	0.001	0.001	0.001	0.001	0.001	0.001	0.001	0.001	0.001	0.001	0.001	0.001	0.001	0.001	0.001	0.001	0.001	0.001	0.001	0.001
1756	0.518	0.009	38.749	0.272	297.41	2.09	774.515	0.005	536	4.13	1	4	93.7		FALSE	0.001	297	0.001	0.001	0.001	0.001	0.001	11045	0.001	1596	0.001	0.001	0.001	0.001	0.001	0.001	0.001	0.001	0.001	0.001	0.001	0.001	0.001	0.001	469
1757	0.523		30.614		236.47		563.275		536	5	1	1	93.6		FALSE	0.001	0.001	0.001	13388	0.001	0.001	0.001	0.001	0.001	0.001	0.001	0.001	0.001	0.001	0.001	0.001	0.001	0.001	0.001	0.001	0.001	0.001	0.001	0.001	0.001
1758	0.522	0.006	24.446	0.136	192.21	1.07	318.232	0.0006	535	2.87	1	5	69.3		FALSE	0.001	0.001	0.001	0.001	0.001	0.001	0.001	0.001	2706	0.001	569	998	0.001	0.001	0.001	0.001	1946	0.001	0.001	7164	0.001	0.001	0.001	0.001	0.001
1759	0.518	0.011	21.932	0.177	172.94	1.39	296.242	0.0005	535	3.51	1	2	57.4		FALSE	0.001	0.001	0.001	0.001	0.001	0.001	0.001	0.001	0.001	0.001	0.001	0.001	0.001	0.001	0.001	0.001	0.001	0.001	0.001	5572	0.001	0.001	0.001	0.001	7805
1760	0.515	0.007	37.142	0.068	285.54	0.53	707.455	0.0002	535	2.64	1	4	100		FALSE	0.001	0.001	0.001	0.001	0.001	0.001	0.001	4267	0.001	0.001	0.001	5352	0.001	0.001	0.001	0.001	0.001	1145	0.001	0.001	0.001	0.001	2611	0.001	0.001
1761	0.518	0.011	22.506	0.001	178.05	0.01	275.211	0.0008	535	4.21	1	2	39.2		FALSE	2240	0.001	0.001	0.001	0.001	0.001	0.001	0.001	0.001	0.001	0.001	0.001	0.001	0.001	0.001	0.001	0.001	0.001	11135	0.001	0.001	0.001	0.001	0.001	0.001
1762	0.521	0.007	18.792	0.091	150.02	0.73	229.121	0.001	535	2.42	1	4	99.3		FALSE	0.001	0.001	0.001	0.001	3290	0.001	0.001	0.001	3732	2083	0.001	0.001	4266	0.001	0.001	0.001	0.001	0.001	0.001	0.001	0.001	0.001	0.001	0.001	0.001
1763	0.521	0.007	21.97	0.176	175.63	1.41	224.155	0.0022	535	1.51	1	11	84		FALSE	0.001	197	1117	0.001	0.001	0.001	729	0.001	0.001	678	0.001	672	1083	0.001	2449	0.001	0.001	0.001	0.001	1612	0.001	2190	0.001	317	2321
1764	0.526	0	25.159	0.021	196.19	0.16	399.25	0.0001	534	3.78	1	2	100		FALSE	0.001	9472	0.001	0.001	0.001	0.001	0.001	0.001	0.001	0.001	0.001	0.001	0.001	0.001	0.001	0.001	0.001	0.001	0.001	0.001	3888	0.001	0.001	0.001	0.001
1765	0.525	0.002	30.231	0.181	233.75	1.4	539.272	0.0053	534	4.79	1	2	96.5		FALSE	0.001	0.001	0.001	0.001	0.001	0.001	0.001	0.001	0.001	0.001	12818	0.001	0.001	0.001	0.001	0.001	0.001	0.001	0.001	0.001	540	0.001	0.001	0.001	0.001
1766	0.521	0.006	24.519	0.212	192.76	1.67	319.238	0.0008	534	1.53	1	9	71.6		FALSE	0.001	0.001	0.001	0.001	0.001	0.001	1761	0.001	0.001	2108	852	0.001	1684	2228	0.001	0.001	987	0.001	0.001	1282	0.001	0.001	0.001	395	2050
1767	0.516	0.009	23.748	0.253	187.11	1.99	302.269	0.0014	533	4.3	1	3	93.7		FALSE	1404	0.001	0.001	0.001	0.001	0.001	0.001	0.001	0.001	0.001	0.001	0.001	0.001	0.001	0.001	0.001	0.001	0.001	0.001	0.001	0.001	478	0.001	0.001	11452
1768	0.525		23.589		184.96		341.275		533	5	1	1	45		FALSE	0.001	0.001	0.001	0.001	0.001	0.001	0.001	0.001	0.001	0.001	0.001	0.001	0.001	0.001	0.001	0.001	0.001	0.001	13326	0.001	0.001	0.001	0.001	0.001	0.001
1769	0.523		16.014		131.23		153.11		533	5	1	1	91.7		FALSE	0.001	0.001	0.001	0.001	0.001	0.001	0.001	0.001	0.001	0.001	0.001	0.001	0.001	13321	0.001	0.001	0.001	0.001	0.001	0.001	0.001	0.001	0.001	0.001	0.001
1770	0.52	0.008	37.488	0.243	287.95	1.87	740.522	0.0008	532	4.29	1	3	99.1		FALSE	0.001	1422	0.001	0.001	0.001	0.001	0.001	0.001	0.001	0.001	494	0.001	0.001	0.001	0.001	0.001	0.001	0.001	0.001	0.001	0.001	0.001	11382	0.001	0.001
1771	0.523		26.039		202.6		428.154		532	5	1	1	100		FALSE	0.001	0.001	0.001	0.001	0.001	0.001	0.001	0.001	0.001	0.001	13293	0.001	0.001	0.001	0.001	0.001	0.001	0.001	0.001	0.001	0.001	0.001	0.001	0.001	0.001
1772	0.521	0.007	17.806	0.159	144.74	1.3	171.116	0.0006	532	1.54	1	11	93.2		FALSE	0.001	396	2639	0.001	0.001	0.001	1514	0.001	2726	0.001	0.001	0.001	0.001	0.001	0.001	0.001	920	524	0.001	1429	1213	1182	298	0.001	451
1773	0.521	0.006	19.729	0.077	158.24	0.62	211.146	0.0013	532	1.68	1	11	87.5		FALSE	0.001	0.001	686	1010	0.001	0.001	0.001	0.001	423	0.001	146	0.001	0.001	1668	1933	0.001	491	1077	0.001	3705	0.001	0.001	520	0.001	1629
1774	0.522	0.006	21.596	0.147	183.18	1.25	105.07	0.0006	530	1.03	1	17	99.7		FALSE	362	0.001	691	498	0.001	0.001	996	0.001	1540	1349	381	0.001	703	0.001	415	902	401	2137	0.001	632	762	563	0.001	555	374
1775	0.525	0.001	20.097	0.157	159.49	1.25	257.153	0	530	3.56	1	2	42.1		FALSE	0.001	0.001	0.001	0.001	5131	0.001	0.001	0.001	0.001	0.001	0.001	0.001	0.001	0.001	0.001	0.001	0.001	0.001	0.001	8121	0.001	0.001	0.001	0.001	0.001
1776	0.522	0.006	14.935	0.062	123.72	0.51	134.069	0.0016	530	2.43	1	5	97.4		FALSE	0.001	0.001	0.001	0.001	3480	999	0.001	0.001	1032	0.001	0.001	0.001	0.001	0.001	0.001	5035	0.001	2700	0.001	0.001	0.001	0.001	0.001	0.001	0.001
1777	0.526	0	17.202	0.104	139.44	0.84	178.158	0.0007	530	2.45	1	4	98.7		FALSE	0.001	4944	0.001	0.001	0.001	0.001	0.001	0.001	0.001	0.001	0.001	0.001	2831	0.001	0.001	0.001	0.001	0.001	2842	2627	0.001	0.001	0.001	0.001	0.001
1778	0.521	0.007	16.254	0.087	133.77	0.72	145.101	0.0007	529	1.49	1	13	99.3		FALSE	384	691	0.001	0.001	0.001	0.001	1227	894	0.001	0.001	455	631	0.001	0.001	1312	0.001	0.001	409	0.001	925	3557	796	526	1422	0.001
1779	0.526		24.09		188.95		338.152		529	5	1	1	60.2		FALSE	0.001	0.001	0.001	0.001	0.001	13220	0.001	0.001	0.001	0.001	0.001	0.001	0.001	0.001	0.001	0.001	0.001	0.001	0.001	0.001	0.001	0.001	0.001	0.001	0.001
1780	0.526		26.877		226.3		113.132		529	5	1	1	99.8		FALSE	0.001	0.001	0.001	0.001	0.001	0.001	0.001	13217	0.001	0.001	0.001	0.001	0.001	0.001	0.001	0.001	0.001	0.001	0.001	0.001	0.001	0.001	0.001	0.001	0.001
1781	0.522	0.006	14.483	0.124	124.45	1.07	93.0699	0.0004	528	0.84	1	20	99.6		FALSE	299	420	272	0.001	605	674	841	486	664	406	0.001	981	1118	282	588	1046	190	294	0.001	0.001	1579	842	273	1346	0.001
1782	0.523		34.342		264.12		690.327		528	5	1	1	92.3		FALSE	0.001	0.001	0.001	0.001	0.001	0.001	0.001	0.001	0.001	0.001	13204	0.001	0.001	0.001	0.001	0.001	0.001	0.001	0.001	0.001	0.001	0.001	0.001	0.001	0.001
1783	0.522	0.006	25.644	0.18	201.29	1.41	332.248	0.001	528	2.98	1	6	80		FALSE	0.001	0.001	0.001	0.001	0.001	0.001	0.001	0.001	7732	650	0.001	0.001	0.001	865	1368	0.001	0.001	0.001	0.001	1129	0.001	1460	0.001	0.001	0.001
1784	0.524		21.218		167.72		280.18		528	5	1	1	94.3		FALSE	0.001	0.001	0.001	0.001	0.001	0.001	0.001	0.001	13192	0.001	0.001	0.001	0.001	0.001	0.001	0.001	0.001	0.001	0.001	0.001	0.001	0.001	0.001	0.001	0.001
1785	0.526		22.217		174.48		327.108		527	5	1	1	84.5		FALSE	0.001	0.001	0.001	0.001	0.001	13185	0.001	0.001	0.001	0.001	0.001	0.001	0.001	0.001	0.001	0.001	0.001	0.001	0.001	0.001	0.001	0.001	0.001	0.001	0.001
1786	0.526		25.241		196.96		391.242		527	5	1	1	66.3		FALSE	0.001	0.001	13183	0.001	0.001	0.001	0.001	0.001	0.001	0.001	0.001	0.001	0.001	0.001	0.001	0.001	0.001	0.001	0.001	0.001	0.001	0.001	0.001	0.001	0.001
1787	0.524	0.004	22.726	0.124	183	1	198.138	0.0015	527	1.1	1	15	90		FALSE	387	0.001	1072	613	893	0.001	624	0.001	1307	0.001	836	0.001	1015	551	875	1783	573	0.001	197	1959	488	0.001	0.001	0.001	0.001
1788	0.517	0.009	24.418	0.01	192.16	0.08	311.233	0.0002	527	3.47	1	2	100		FALSE	6173	0.001	0.001	0.001	0.001	0.001	0.001	0.001	0.001	0.001	0.001	0.001	0.001	7000	0.001	0.001	0.001	0.001	0.001	0.001	0.001	0.001	0.001	0.001	0.001
[truncated: 29,935 more rows]
