# Supplementary material for: Integrative Chemical–Biological Grouping of Complex High Production Volume Substances from Lower Olefin Manufacturing Streams
Source: Toxics. 2023 Jul 5;11(7):586. doi: 10.3390/toxics11070586 (PMC10385386; doi:10.3390/toxics11070586)
Supplement: Supplementary file 1 [file toxics-11-00586-s001.zip › toxics-2446194-SI/Table S3.xlsx]

## Sheet: Sheet1
Table S3. Raw IMS-MS Data Matrix (Before Processing) for DMSO Extracts
MassProfiler(8.0.0.0) 12/20/2017 12:51:54 PM
Data Source: all features in the table
6015 of 6015 Features
ID	RT	SD	DT	SD	CCS	SD	m/z	SD	Abundance	RSD	Z	Freq.	Q Score	Sat.	Mark	TAMU ACC E83618 APPI Pos 13Nov17	TAMU ACC E83683 APPI Pos 13Nov17	TAMU ACC E83757 APPI Pos 13Nov17	TAMU ACC E83758 APPI Pos 13Nov17	TAMU ACC E83806 APPI Pos 13Nov17	TAMU ACC E83879 APPI Pos 13Nov17	TAMU ACC E83931 APPI Pos 13Nov17	TAMU ACC E83946 APPI Pos 13Nov17	TAMU ACC E83949 APPI Pos 13Nov17	TAMU ACC E83955 APPI Pos 13Nov17	TAMU ACC E83956 APPI Pos 13Nov17	TAMU ACC E83979 APPI Pos 13Nov17	TAMU ACC E83980 APPI Pos 13Nov17	TAMU ACC E83981 APPI Pos 13Nov17	TAMU ACC E83984 APPI Pos 13Nov17	TAMU ACC E83985 APPI Pos 13Nov17	TAMU ACC E83998 APPI Pos 13Nov17	TAMU ACC E84003 APPI Pos 13Nov17	TAMU ACC E84012 APPI Pos 13Nov17	TAMU ACC E84023 APPI Pos 13Nov17	TAMU ACC E84024 APPI Pos 13Nov17	TAMU ACC E84068 APPI Pos 13Nov17	TAMU ACC E84070 APPI Pos 13Nov17	TAMU ACC E84074 APPI Pos 13Nov17	TAMU ACC E84075 APPI Pos 13Nov17	TAMU ACC E84082 APPI Pos 13Nov17	TAMU ACC E84543 APPI Pos 13Nov17
2196	0.511	0.001	15.733	0.047	128.43	0.38	161.059	0.0001	36	3.96	1	2	72		FALSE	0.001	0.001	0.001	0.001	0.001	0.001	0.001	0.001	0.001	0.001	272	0.001	0.001	0.001	0.001	694	0.001	0.001	0.001	0.001	0.001	0.001	0.001	0.001	0.001	0.001	0.001
2354	0.512		22.123		173.86		321.111		32	5.2	1	1	68.8		FALSE	0.001	0.001	0.001	0.001	0.001	0.001	0.001	0.001	0.001	0.001	0.001	0.001	0.001	0.001	0.001	859	0.001	0.001	0.001	0.001	0.001	0.001	0.001	0.001	0.001	0.001	0.001
3786	0.512		21.679		177.03		161.058		15	5.2	1	1	66		FALSE	0.001	0.001	0.001	0.001	0.001	0.001	0.001	0.001	0.001	0.001	0.001	0.001	0.001	0.001	0.001	402	0.001	0.001	0.001	0.001	0.001	0.001	0.001	0.001	0.001	0.001	0.001
888	0.518	0.009	20.298	0.216	161.35	1.72	249.162	0.001	131	3.74	1	2	97.2		FALSE	0.001	0.001	0.001	2240	0.001	0.001	0.001	0.001	0.001	0.001	0.001	0.001	0.001	0.001	0.001	1294	0.001	0.001	0.001	0.001	0.001	0.001	0.001	0.001	0.001	0.001	0.001
1637	0.512		18.368		147.4		209.132		56	5.2	1	1	100		FALSE	0.001	0.001	0.001	0.001	0.001	0.001	0.001	0.001	0.001	0.001	0.001	0.001	0.001	0.001	0.001	1507	0.001	0.001	0.001	0.001	0.001	0.001	0.001	0.001	0.001	0.001	0.001
1746	0.512	0	18.325	0.069	147.05	0.56	209.132	0.0004	51	4.09	1	2	95.7		FALSE	0.001	0.001	0.001	0.001	0.001	0.001	0.001	0.001	0.001	1045	0.001	0.001	0.001	0.001	0.001	0.001	333	0.001	0.001	0.001	0.001	0.001	0.001	0.001	0.001	0.001	0.001
2652	0.525		20.375		162.79		226.159		27	5.2	1	1	91.1		FALSE	0.001	0.001	0.001	723	0.001	0.001	0.001	0.001	0.001	0.001	0.001	0.001	0.001	0.001	0.001	0.001	0.001	0.001	0.001	0.001	0.001	0.001	0.001	0.001	0.001	0.001	0.001
2503	0.525		17.874		144.37		188.142		29	5.2	1	1	78		FALSE	0.001	0.001	0.001	782	0.001	0.001	0.001	0.001	0.001	0.001	0.001	0.001	0.001	0.001	0.001	0.001	0.001	0.001	0.001	0.001	0.001	0.001	0.001	0.001	0.001	0.001	0.001
3343	0.525		17.665		142.94		183.115		18	5.2	1	1	73.4		FALSE	0.001	0.001	0.001	497	0.001	0.001	0.001	0.001	0.001	0.001	0.001	0.001	0.001	0.001	0.001	0.001	0.001	0.001	0.001	0.001	0.001	0.001	0.001	0.001	0.001	0.001	0.001
2605	0.511	0.001	18.42	0.12	147.65	0.97	213.161	0.0002	28	3.82	1	2	96.7		FALSE	0.001	0.001	0.001	0.001	0.001	0.001	0.001	0.001	0.001	247	496	0.001	0.001	0.001	0.001	0.001	0.001	0.001	0.001	0.001	0.001	0.001	0.001	0.001	0.001	0.001	0.001
689	0.516	0.008	17.686	0.088	142.42	0.71	197.131	0.0009	196	3.92	1	3	99.2		FALSE	0.001	0.001	0.001	3926	0.001	0.001	0.001	0.001	0.001	603	758	0.001	0.001	0.001	0.001	0.001	0.001	0.001	0.001	0.001	0.001	0.001	0.001	0.001	0.001	0.001	0.001
2200	0.511		15.73		129.3		147.116		36	5.2	1	1	98.2		FALSE	0.001	0.001	0.001	0.001	0.001	0.001	0.001	0.001	0.001	0.001	0.001	0.001	0.001	0.001	0.001	0.001	0.001	0.001	961	0.001	0.001	0.001	0.001	0.001	0.001	0.001	0.001
1705	0.511	0	20.588	0.061	163.46	0.48	255.206	0.0006	53	3.61	1	2	97		FALSE	0.001	0.001	0.001	0.001	0.001	0.001	0.001	0.001	0.001	0.001	0.001	0.001	0.001	0.001	0.001	0.001	0.001	0.001	666	0.001	0.001	0.001	0.001	0.001	0.001	0.001	756
2458	0.525		26.37		206.56		351.3		30	5.2	1	1	85.7		FALSE	0.001	0.001	0.001	805	0.001	0.001	0.001	0.001	0.001	0.001	0.001	0.001	0.001	0.001	0.001	0.001	0.001	0.001	0.001	0.001	0.001	0.001	0.001	0.001	0.001	0.001	0.001
77	0.519	0.008	19.158	0.1	152.7	0.8	236.107	0.0003	3359	4.12	1	4	100		FALSE	0.001	0.001	0.001	0.001	0.001	69652	200	0.001	0.001	0.001	0.001	0.001	0.001	0.001	0.001	0.001	0.001	0.001	0.001	0.001	0.001	0.001	0.001	0.001	319	20510	0.001
3301	0.525		28.77		229.39		236.107		19	5.2	1	1	73.7		FALSE	0.001	0.001	0.001	0.001	0.001	0.001	0.001	0.001	0.001	0.001	0.001	0.001	0.001	0.001	0.001	0.001	0.001	0.001	0.001	0.001	0.001	0.001	0.001	0.001	0.001	507	0.001
3438	0.526	0.001	24.086	0.045	192.02	0.36	236.107	0.0008	18	3.7	1	2	69.3		FALSE	0.001	0.001	0.001	0.001	0.001	291	0.001	0.001	0.001	0.001	0.001	0.001	0.001	0.001	0.001	0.001	0.001	0.001	0.001	0.001	0.001	0.001	0.001	0.001	0.001	184	0.001
4219	0.511		20.267		169.48		121.1		12	5.2	1	1	73.8		FALSE	0.001	0.001	0.001	0.001	0.001	0.001	0.001	0.001	0.001	0.001	0.001	0.001	0.001	0.001	0.001	0.001	0.001	0.001	327	0.001	0.001	0.001	0.001	0.001	0.001	0.001	0.001
880	0.511	0.001	15.356	0.079	127.12	0.66	135.116	0.0005	132	3.6	1	2	99.3		FALSE	0.001	0.001	0.001	0.001	0.001	0.001	1750	0.001	0.001	0.001	0.001	0.001	0.001	0.001	0.001	0.001	0.001	0.001	0.001	0.001	0.001	0.001	0.001	0.001	0.001	0.001	1811
1685	0.511	0.001	20.223	0.141	167.46	1.17	135.117	0.001	54	3.78	1	3	77.4		FALSE	0.001	0.001	0.001	0.001	0.001	0.001	1030	0.001	0.001	0.001	186	0.001	0.001	0.001	0.001	0.001	0.001	0.001	0.001	0.001	0.001	0.001	0.001	0.001	0.001	0.001	236
3798	0.525		21.416		170.21		250.161		15	5.2	1	1	93.7		FALSE	0.001	0.001	0.001	400	0.001	0.001	0.001	0.001	0.001	0.001	0.001	0.001	0.001	0.001	0.001	0.001	0.001	0.001	0.001	0.001	0.001	0.001	0.001	0.001	0.001	0.001	0.001
1507	0.525		18.218		145.84		218.107		63	5.2	1	1	71.4		FALSE	0.001	0.001	0.001	1689	0.001	0.001	0.001	0.001	0.001	0.001	0.001	0.001	0.001	0.001	0.001	0.001	0.001	0.001	0.001	0.001	0.001	0.001	0.001	0.001	0.001	0.001	0.001
962	0.525		17.682		142.05		205.101		118	5.2	1	1	95		FALSE	0.001	0.001	0.001	3183	0.001	0.001	0.001	0.001	0.001	0.001	0.001	0.001	0.001	0.001	0.001	0.001	0.001	0.001	0.001	0.001	0.001	0.001	0.001	0.001	0.001	0.001	0.001
2476	0.525		19.478		155.77		222.128		29	5.2	1	1	76.7		FALSE	0.001	0.001	0.001	0.001	0.001	0.001	0.001	0.001	0.001	0.001	0.001	0.001	0.001	0.001	0.001	0.001	0.001	0.001	0.001	0.001	0.001	0.001	0.001	0.001	0.001	795	0.001
2651	0.526		17.626		141.6		205.101		27	5.2	1	1	81.4		FALSE	0.001	0.001	0.001	0.001	0.001	723	0.001	0.001	0.001	0.001	0.001	0.001	0.001	0.001	0.001	0.001	0.001	0.001	0.001	0.001	0.001	0.001	0.001	0.001	0.001	0.001	0.001
107	0.515	0.008	28.063	0.248	218.19	1.93	439.328	0.0024	2344	5.11	1	4	100		FALSE	0.001	0.001	0.001	0.001	0.001	124	0.001	0.001	0.001	0.001	0.001	359	0.001	0.001	0.001	0.001	0.001	0.001	62322	0.001	0.001	0.001	0.001	0.001	0.001	0.001	494
840	0.527	0	27.366	0.252	212.77	1.96	439.33	0.0012	142	3.6	1	2	93.7		FALSE	1964	0.001	0.001	0.001	0.001	1873	0.001	0.001	0.001	0.001	0.001	0.001	0.001	0.001	0.001	0.001	0.001	0.001	0.001	0.001	0.001	0.001	0.001	0.001	0.001	0.001	0.001
8	0.513	0.005	22.258	0.03	175.44	0.24	299.178	0.0005	29333	1.99	1	14	99.8	x	FALSE	266189	34492	27563	0.001	0.001	0.001	0.001	349	0.001	0.001	2288	61818	0.001	107750	36517	0.001	38762	632	114871	0.001	598	0.001	0.001	15955	0.001	0.001	84207
987	0.515	0.009	20.996	0.032	166.45	0.25	263.175	0.0017	113	3.15	1	3	92.8		FALSE	0.001	563	0.001	0.001	0.001	0.001	0.001	0.001	0.001	0.001	906	0.001	0.001	1587	0.001	0.001	0.001	0.001	0.001	0.001	0.001	0.001	0.001	0.001	0.001	0.001	0.001
4095	0.511		19.57		155.81		241.195		13	5.2	1	1	79.8		FALSE	0.001	0.001	0.001	0.001	0.001	0.001	0.001	0.001	0.001	0.001	0.001	0.001	0.001	0.001	0.001	0.001	0.001	0.001	344	0.001	0.001	0.001	0.001	0.001	0.001	0.001	0.001
2529	0.511		14.669		122.63		121.101		29	5.2	1	1	89.8		FALSE	0.001	0.001	0.001	0.001	0.001	0.001	0.001	0.001	0.001	0.001	0.001	0.001	0.001	0.001	0.001	0.001	0.001	0.001	774	0.001	0.001	0.001	0.001	0.001	0.001	0.001	0.001
3038	0.512		17.346		140.25		185.132		22	5.2	1	1	71.5		FALSE	0.001	0.001	0.001	0.001	0.001	0.001	0.001	0.001	0.001	0.001	0.001	0.001	0.001	0.001	0.001	583	0.001	0.001	0.001	0.001	0.001	0.001	0.001	0.001	0.001	0.001	0.001
674	0.525		17.848		143.3		207.116		202	5.2	1	1	100		FALSE	0.001	0.001	0.001	5460	0.001	0.001	0.001	0.001	0.001	0.001	0.001	0.001	0.001	0.001	0.001	0.001	0.001	0.001	0.001	0.001	0.001	0.001	0.001	0.001	0.001	0.001	0.001
832	0.517	0.008	17.392	0.105	140.62	0.85	185.132	0.0006	144	2.7	1	5	97.2		FALSE	0.001	0.001	332	1660	1172	0.001	0.001	0.001	0.001	0.001	384	0.001	0.001	0.001	343	0.001	0.001	0.001	0.001	0.001	0.001	0.001	0.001	0.001	0.001	0.001	0.001
2957	0.525		18.877		151.79		202.157		23	5.2	1	1	66.2		FALSE	0.001	0.001	0.001	609	0.001	0.001	0.001	0.001	0.001	0.001	0.001	0.001	0.001	0.001	0.001	0.001	0.001	0.001	0.001	0.001	0.001	0.001	0.001	0.001	0.001	0.001	0.001
3103	0.525		18.266		146.87		202.158		21	5.2	1	1	94.4		FALSE	0.001	0.001	0.001	561	0.001	0.001	0.001	0.001	0.001	0.001	0.001	0.001	0.001	0.001	0.001	0.001	0.001	0.001	0.001	0.001	0.001	0.001	0.001	0.001	0.001	0.001	0.001
828	0.514	0.006	16.649	0.177	135.33	1.44	171.117	0.0004	144	3.05	1	5	98.8		FALSE	0.001	0.001	418	2209	0.001	0.001	0.001	0.001	0.001	389	362	0.001	0.001	0.001	0.001	0.001	0.001	0.001	0.001	0.001	0.001	0.001	0.001	523	0.001	0.001	0.001
387	0.514	0.006	20.551	0.06	163.56	0.48	243.115	0.0002	441	2.58	1	6	100		FALSE	5337	1027	0.001	0.001	0.001	0.001	0.001	0.001	0.001	0.001	0.001	1184	0.001	0.001	523	0.001	0.001	0.001	2290	0.001	0.001	0.001	0.001	0.001	0.001	0.001	1537
1679	0.515	0.008	21.358	0.104	170	0.83	243.115	0.0009	54	2.53	1	4	69.7		FALSE	508	0.001	0.001	0.001	0.001	0.001	0.001	0.001	0.001	0.001	0.001	0.001	0.001	0.001	0.001	0.001	346	0.001	342	0.001	0.001	0.001	0.001	0.001	0.001	0.001	266
622	0.518	0.01	19.295	0.084	153.86	0.67	234.128	0.0004	228	3.8	1	2	99.8		FALSE	0.001	0.001	0.001	0.001	0.001	0.001	0.001	0.001	0.001	0.001	4056	0.001	0.001	0.001	0.001	0.001	0.001	0.001	0.001	0.001	0.001	0.001	0.001	0.001	0.001	2090	0.001
894	0.526	0.001	18.055	0.092	144.57	0.74	217.1	0.0008	130	4.67	1	2	100		FALSE	0.001	0.001	0.001	0.001	0.001	3153	0.001	0.001	0.001	0.001	0.001	0.001	0.001	0.001	0.001	0.001	0.001	0.001	0.001	0.001	0.001	0.001	0.001	0.001	0.001	363	0.001
1952	0.526		22.616		181.13		217.101		43	5.2	1	1	98.8		FALSE	0.001	0.001	0.001	0.001	0.001	1163	0.001	0.001	0.001	0.001	0.001	0.001	0.001	0.001	0.001	0.001	0.001	0.001	0.001	0.001	0.001	0.001	0.001	0.001	0.001	0.001	0.001
1492	0.511	0	20.397	0.046	161.7	0.37	263.18	0.0014	63	4.31	1	2	70.9		FALSE	0.001	0.001	0.001	0.001	0.001	0.001	0.001	0.001	0.001	0.001	0.001	0.001	0.001	0.001	313	0.001	0.001	0.001	1388	0.001	0.001	0.001	0.001	0.001	0.001	0.001	0.001
2375	0.512		20.615		163.55		259.238		31	5.2	1	1	99.4		FALSE	0.001	0.001	0.001	0.001	0.001	0.001	0.001	0.001	0.001	0.001	0.001	0.001	0.001	0.001	0.001	0.001	847	0.001	0.001	0.001	0.001	0.001	0.001	0.001	0.001	0.001	0.001
2527	0.512		20.312		161.14		259.237		29	5.2	1	1	74.8		FALSE	0.001	0.001	0.001	0.001	0.001	0.001	0.001	0.001	0.001	0.001	0.001	0.001	0.001	0.001	0.001	0.001	774	0.001	0.001	0.001	0.001	0.001	0.001	0.001	0.001	0.001	0.001
1358	0.511	0.001	15.844	0.056	129.58	0.46	157.1	0.0005	72	3.77	1	2	98.2		FALSE	0.001	0.001	0.001	0.001	0.001	0.001	0.001	0.001	0.001	0.001	681	0.001	0.001	0.001	0.001	0.001	0.001	0.001	1252	0.001	0.001	0.001	0.001	0.001	0.001	0.001	0.001
320	0.518	0.01	25.806	0.143	201.55	1.12	381.254	0.0002	557	3.69	1	2	98.3		FALSE	0.001	0.001	9072	0.001	0.001	0.001	0.001	0.001	0.001	0.001	0.001	0.001	0.001	5960	0.001	0.001	0.001	0.001	0.001	0.001	0.001	0.001	0.001	0.001	0.001	0.001	0.001
1601	0.519	0.009	17.26	0.193	140.13	1.57	174.126	0.0012	58	4.4	1	2	100		FALSE	0.001	0.001	0.001	1313	0.001	0.001	0.001	0.001	0.001	0.001	0.001	0.001	0.001	0.001	0.001	0.001	0.001	0.001	0.001	0.001	0.001	0.001	0.001	253	0.001	0.001	0.001
961	0.511		26.591		207.19		409.284		118	5.2	1	1	66.3		FALSE	0.001	0.001	0.001	0.001	0.001	0.001	0.001	0.001	0.001	0.001	0.001	0.001	0.001	0.001	3186	0.001	0.001	0.001	0.001	0.001	0.001	0.001	0.001	0.001	0.001	0.001	0.001
1862	0.525		22.333		176.16		294.219		47	5.2	1	1	75.5		FALSE	0.001	0.001	0.001	1258	0.001	0.001	0.001	0.001	0.001	0.001	0.001	0.001	0.001	0.001	0.001	0.001	0.001	0.001	0.001	0.001	0.001	0.001	0.001	0.001	0.001	0.001	0.001
4364	0.525		23.186		182.89		294.219		11	5.2	1	1	74.8		FALSE	0.001	0.001	0.001	307	0.001	0.001	0.001	0.001	0.001	0.001	0.001	0.001	0.001	0.001	0.001	0.001	0.001	0.001	0.001	0.001	0.001	0.001	0.001	0.001	0.001	0.001	0.001
1627	0.512	0	18.821	0.207	150.55	1.65	221.133	0.0033	57	4.45	1	2	96.2		FALSE	0.001	0.001	0.001	0.001	0.001	0.001	0.001	0.001	0.001	0.001	0.001	0.001	0.001	0.001	0.001	1297	0.001	0.001	0.001	0.001	0.001	0.001	0.001	232	0.001	0.001	0.001
1175	0.522	0.008	15.111	0.105	124.49	0.87	143.085	0.0004	88	3.4	1	4	99.9		FALSE	293	0.001	0.001	1510	0.001	0.001	0.001	0.001	0.001	0.001	274	0.001	0.001	291	0.001	0.001	0.001	0.001	0.001	0.001	0.001	0.001	0.001	0.001	0.001	0.001	0.001
997	0.525		19.121		151.83		254.106		111	5.2	1	1	95.8		FALSE	0.001	0.001	0.001	3004	0.001	0.001	0.001	0.001	0.001	0.001	0.001	0.001	0.001	0.001	0.001	0.001	0.001	0.001	0.001	0.001	0.001	0.001	0.001	0.001	0.001	0.001	0.001
109	0.526	0.001	22.587	0.007	177.69	0.05	313.193	0.0008	2330	4.9	1	2	93.7		FALSE	59293	0.001	0.001	3604	0.001	0.001	0.001	0.001	0.001	0.001	0.001	0.001	0.001	0.001	0.001	0.001	0.001	0.001	0.001	0.001	0.001	0.001	0.001	0.001	0.001	0.001	0.001
283	0.512	0.001	23.017	0.047	181.08	0.37	313.19	0.0003	704	3.28	1	3	92.5		FALSE	0.001	0.001	0.001	0.001	0.001	0.001	0.001	0.001	0.001	0.001	0.001	0.001	0.001	0.001	0.001	0.001	10826	0.001	0.001	0.001	0.001	0.001	0.001	3276	0.001	0.001	4895
2661	0.512		20.072		159.58		248.153		27	5.2	1	1	70.4		FALSE	0.001	0.001	0.001	0.001	0.001	0.001	0.001	0.001	0.001	0.001	0.001	0.001	0.001	0.001	0.001	721	0.001	0.001	0.001	0.001	0.001	0.001	0.001	0.001	0.001	0.001	0.001
1674	0.511	0.001	20.901	0.118	165.76	0.94	261.162	0.0002	54	3.63	1	2	69.2		FALSE	0.001	0.001	0.001	0.001	0.001	0.001	0.001	0.001	0.001	0.001	650	0.001	0.001	0.001	0.001	817	0.001	0.001	0.001	0.001	0.001	0.001	0.001	0.001	0.001	0.001	0.001
1241	0.526		19.729		156.52		259.074		82	5.2	1	1	97.5		FALSE	0.001	0.001	0.001	0.001	0.001	2206	0.001	0.001	0.001	0.001	0.001	0.001	0.001	0.001	0.001	0.001	0.001	0.001	0.001	0.001	0.001	0.001	0.001	0.001	0.001	0.001	0.001
3936	0.526		18.98		150.57		259.074		14	5.2	1	1	65		FALSE	0.001	0.001	0.001	0.001	0.001	371	0.001	0.001	0.001	0.001	0.001	0.001	0.001	0.001	0.001	0.001	0.001	0.001	0.001	0.001	0.001	0.001	0.001	0.001	0.001	0.001	0.001
2931	0.512		16.998		137.53		183.115		23	5.2	1	1	83.9		FALSE	0.001	0.001	0.001	0.001	0.001	0.001	0.001	0.001	0.001	0.001	0.001	0.001	0.001	0.001	0.001	618	0.001	0.001	0.001	0.001	0.001	0.001	0.001	0.001	0.001	0.001	0.001
1611	0.51		18.949		150.74		245.095		58	5.2	1	1	87.6		FALSE	0.001	0.001	0.001	0.001	0.001	0.001	0.001	0.001	0.001	0.001	1555	0.001	0.001	0.001	0.001	0.001	0.001	0.001	0.001	0.001	0.001	0.001	0.001	0.001	0.001	0.001	0.001
3274	0.525		20.426		163.04		230.19		19	5.2	1	1	85.3		FALSE	0.001	0.001	0.001	514	0.001	0.001	0.001	0.001	0.001	0.001	0.001	0.001	0.001	0.001	0.001	0.001	0.001	0.001	0.001	0.001	0.001	0.001	0.001	0.001	0.001	0.001	0.001
256	0.52	0.008	17.615	0.083	141.12	0.67	215.085	0.0006	801	4.02	1	5	100		FALSE	0.001	0.001	0.001	16750	0.001	1791	0.001	0.001	0.001	0.001	1128	0.001	0.001	0.001	0.001	328	0.001	0.001	0.001	0.001	0.001	0.001	0.001	0.001	0.001	1642	0.001
646	0.525		16.985		136.95		193.1		217	5.2	1	1	96.7		FALSE	0.001	0.001	0.001	5852	0.001	0.001	0.001	0.001	0.001	0.001	0.001	0.001	0.001	0.001	0.001	0.001	0.001	0.001	0.001	0.001	0.001	0.001	0.001	0.001	0.001	0.001	0.001
2742	0.526	0.001	23.032	0.039	184.56	0.32	215.084	0.0007	25	3.6	1	2	73.4		FALSE	0.001	0.001	0.001	0.001	0.001	339	0.001	0.001	0.001	0.001	0.001	0.001	0.001	0.001	0.001	0.001	0.001	0.001	0.001	0.001	0.001	0.001	0.001	0.001	0.001	347	0.001
2241	0.525		15.423		126.39		153.071		34	5.2	1	1	100		FALSE	0.001	0.001	0.001	927	0.001	0.001	0.001	0.001	0.001	0.001	0.001	0.001	0.001	0.001	0.001	0.001	0.001	0.001	0.001	0.001	0.001	0.001	0.001	0.001	0.001	0.001	0.001
859	0.518	0.01	16.288	0.059	131.98	0.48	179.085	0.0006	137	4.82	1	2	100		FALSE	0.001	0.001	264	3425	0.001	0.001	0.001	0.001	0.001	0.001	0.001	0.001	0.001	0.001	0.001	0.001	0.001	0.001	0.001	0.001	0.001	0.001	0.001	0.001	0.001	0.001	0.001
183	0.519	0.01	17.665	0.012	141.75	0.1	209.062	0.0001	1236	4.83	1	2	100		FALSE	0.001	0.001	0.001	0.001	0.001	31017	0.001	0.001	0.001	0.001	0.001	0.001	0.001	0.001	0.001	2343	0.001	0.001	0.001	0.001	0.001	0.001	0.001	0.001	0.001	0.001	0.001
1295	0.527	0	18.591	0.067	148.53	0.54	226.087	0.0023	76	3.68	1	2	83.8		FALSE	813	0.001	0.001	0.001	0.001	1233	0.001	0.001	0.001	0.001	0.001	0.001	0.001	0.001	0.001	0.001	0.001	0.001	0.001	0.001	0.001	0.001	0.001	0.001	0.001	0.001	0.001
483	0.525		18.994		150.88		252.093		329	5.2	1	1	100		FALSE	0.001	0.001	0.001	8893	0.001	0.001	0.001	0.001	0.001	0.001	0.001	0.001	0.001	0.001	0.001	0.001	0.001	0.001	0.001	0.001	0.001	0.001	0.001	0.001	0.001	0.001	0.001
547	0.525		20.115		159.26		270.127		288	5.2	1	1	100		FALSE	0.001	0.001	0.001	0.001	0.001	0.001	0.001	0.001	0.001	0.001	0.001	0.001	0.001	0.001	0.001	0.001	0.001	0.001	0.001	0.001	0.001	0.001	0.001	0.001	0.001	7766	0.001
979	0.522	0.008	18.365	0.17	146.54	1.36	231.081	0.0022	115	2.47	1	4	98.1		FALSE	0.001	0.001	0.001	907	0.001	859	0.001	0.001	0.001	0.001	677	0.001	0.001	0.001	0.001	0.001	0.001	0.001	0.001	0.001	0.001	0.001	0.001	0.001	0.001	661	0.001
3957	0.525		34.137		267.41		352.127		14	5.2	1	1	72.5		FALSE	0.001	0.001	0.001	0.001	0.001	0.001	0.001	0.001	0.001	0.001	0.001	0.001	0.001	0.001	0.001	0.001	0.001	0.001	0.001	0.001	0.001	0.001	0.001	0.001	0.001	369	0.001
1151	0.515	0.007	14.259	0.064	119.39	0.54	119.085	0.0004	91	2.65	1	4	99.7		FALSE	0.001	0.001	0.001	818	0.001	0.001	0.001	0.001	0.001	0.001	243	0.001	0.001	0.001	0.001	0.001	575	0.001	832	0.001	0.001	0.001	0.001	0.001	0.001	0.001	0.001
741	0.511	0	20.367	0.04	161.4	0.32	265.192	0.0021	173	4.99	1	2	97.1		FALSE	0.001	0.001	0.001	0.001	0.001	0.001	0.001	0.001	0.001	0.001	0.001	0.001	4505	0.001	178	0.001	0.001	0.001	0.001	0.001	0.001	0.001	0.001	0.001	0.001	0.001	0.001
337	0.525		16.742		136.02		172.112		524	5.2	1	1	100		FALSE	0.001	0.001	0.001	14140	0.001	0.001	0.001	0.001	0.001	0.001	0.001	0.001	0.001	0.001	0.001	0.001	0.001	0.001	0.001	0.001	0.001	0.001	0.001	0.001	0.001	0.001	0.001
1251	0.518	0.01	15.615	0.052	127.84	0.43	155.085	0.0002	80	4.03	1	2	97		FALSE	0.001	0.001	0.001	1604	0.001	0.001	0.001	0.001	0.001	0.001	560	0.001	0.001	0.001	0.001	0.001	0.001	0.001	0.001	0.001	0.001	0.001	0.001	0.001	0.001	0.001	0.001
1033	0.518	0.01	23.534	0.152	185.2	1.2	311.177	0.002	105	4.39	1	2	82.4		FALSE	0.001	0.001	0.001	2376	0.001	0.001	0.001	0.001	0.001	0.001	467	0.001	0.001	0.001	0.001	0.001	0.001	0.001	0.001	0.001	0.001	0.001	0.001	0.001	0.001	0.001	0.001
2406	0.511		22.038		173.96		289.195		31	5.2	1	1	99.1		FALSE	0.001	0.001	0.001	0.001	0.001	0.001	0.001	0.001	0.001	834	0.001	0.001	0.001	0.001	0.001	0.001	0.001	0.001	0.001	0.001	0.001	0.001	0.001	0.001	0.001	0.001	0.001
5255	0.525		28.316		222.86		311.175		8	5.2	1	1	77.8		FALSE	0.001	0.001	0.001	0.001	0.001	0.001	0.001	0.001	0.001	0.001	0.001	0.001	0.001	206	0.001	0.001	0.001	0.001	0.001	0.001	0.001	0.001	0.001	0.001	0.001	0.001	0.001
1255	0.51		18.276		145.93		228.093		80	5.2	1	1	91		FALSE	0.001	0.001	0.001	0.001	0.001	0.001	0.001	0.001	0.001	0.001	2147	0.001	0.001	0.001	0.001	0.001	0.001	0.001	0.001	0.001	0.001	0.001	0.001	0.001	0.001	0.001	0.001
2543	0.525		13.7		218.61		115.054		28	5.2	2	1	98.8		FALSE	0.001	0.001	0.001	769	0.001	0.001	0.001	0.001	0.001	0.001	0.001	0.001	0.001	0.001	0.001	0.001	0.001	0.001	0.001	0.001	0.001	0.001	0.001	0.001	0.001	0.001	0.001
3191	0.525		19.64		156.27		244.112		20	5.2	1	1	71.5		FALSE	0.001	0.001	0.001	0.001	0.001	0.001	0.001	0.001	0.001	0.001	0.001	0.001	0.001	0.001	0.001	0.001	0.001	0.001	0.001	0.001	0.001	0.001	0.001	0.001	0.001	533	0.001
3946	0.525		29.562		232.4		320.143		14	5.2	1	1	75.1		FALSE	0.001	0.001	0.001	0.001	0.001	0.001	0.001	0.001	0.001	0.001	0.001	0.001	0.001	0.001	0.001	0.001	0.001	0.001	0.001	0.001	0.001	0.001	0.001	0.001	0.001	370	0.001
4475	0.525		29.135		229.05		320.142		11	5.2	1	1	68.4		FALSE	0.001	0.001	0.001	0.001	0.001	0.001	0.001	0.001	0.001	0.001	0.001	0.001	0.001	0.001	0.001	0.001	0.001	0.001	0.001	0.001	0.001	0.001	0.001	0.001	0.001	293	0.001
177	0.511	0.001	22.104	0.021	173.74	0.16	320.143	0.0007	1307	2.68	1	5	100		FALSE	0.001	0.001	0.001	0.001	0.001	0.001	0.001	1537	14575	0.001	5546	0.001	0.001	0.001	0.001	0.001	0.001	0.001	10429	0.001	0.001	0.001	0.001	0.001	3203	0.001	0.001
2621	0.511		26.415		205.97		400.303		27	5.2	1	1	82.2		FALSE	0.001	0.001	0.001	0.001	0.001	0.001	0.001	0.001	0.001	0.001	0.001	0.001	736	0.001	0.001	0.001	0.001	0.001	0.001	0.001	0.001	0.001	0.001	0.001	0.001	0.001	0.001
3174	0.519	0.011	16.676	0.055	135.02	0.44	181.101	0.0008	20	3.63	1	2	67.4		FALSE	0.001	0.001	0.001	0.001	0.001	300	0.001	0.001	0.001	0.001	0.001	0.001	0.001	0.001	0.001	0.001	0.001	0.001	238	0.001	0.001	0.001	0.001	0.001	0.001	0.001	0.001
407	0.519	0.009	21.027	0.167	166.19	1.32	281.134	0.0027	418	4.05	1	2	100		FALSE	0.001	0.001	0.001	8436	0.001	0.001	0.001	0.001	0.001	0.001	0.001	0.001	0.001	0.001	0.001	0.001	0.001	0.001	0.001	0.001	0.001	0.001	0.001	2863	0.001	0.001	0.001
801	0.526	0.001	31.828	0.208	250.17	1.63	322.158	0.0004	151	4.98	1	2	88.3		FALSE	0.001	0.001	0.001	0.001	0.001	168	0.001	0.001	0.001	0.001	0.001	0.001	0.001	0.001	0.001	0.001	0.001	0.001	0.001	0.001	0.001	0.001	0.001	0.001	0.001	3912	0.001
1497	0.511	0	22.285	0.127	175.11	1	322.156	0.0001	63	4.11	1	2	90.3		FALSE	0.001	0.001	0.001	0.001	0.001	0.001	0.001	402	1295	0.001	0.001	0.001	0.001	0.001	0.001	0.001	0.001	0.001	0.001	0.001	0.001	0.001	0.001	0.001	0.001	0.001	0.001
2239	0.526	0.001	26.166	0.171	205.64	1.34	322.158	0.0009	34	3.62	1	2	74		FALSE	0.001	0.001	0.001	0.001	0.001	419	0.001	0.001	0.001	0.001	0.001	0.001	0.001	0.001	0.001	0.001	0.001	0.001	0.001	0.001	0.001	0.001	0.001	0.001	0.001	508	0.001
3192	0.526		26.707		209.89		322.159		20	5.2	1	1	93.3		FALSE	0.001	0.001	0.001	0.001	0.001	533	0.001	0.001	0.001	0.001	0.001	0.001	0.001	0.001	0.001	0.001	0.001	0.001	0.001	0.001	0.001	0.001	0.001	0.001	0.001	0.001	0.001
3650	0.526		33.696		264.86		322.158		16	5.2	1	1	87.1		FALSE	0.001	0.001	0.001	0.001	0.001	430	0.001	0.001	0.001	0.001	0.001	0.001	0.001	0.001	0.001	0.001	0.001	0.001	0.001	0.001	0.001	0.001	0.001	0.001	0.001	0.001	0.001
5982	0.526		43.864		344.83		322.159		4	5.2	1	1	81.4		FALSE	0.001	0.001	0.001	0.001	0.001	121	0.001	0.001	0.001	0.001	0.001	0.001	0.001	0.001	0.001	0.001	0.001	0.001	0.001	0.001	0.001	0.001	0.001	0.001	0.001	0.001	0.001
1475	0.512		20.76		164.32		272.162		64	5.2	1	1	85.5		FALSE	0.001	0.001	0.001	0.001	0.001	0.001	0.001	0.001	0.001	0.001	0.001	0.001	0.001	0.001	0.001	0.001	0.001	0.001	0.001	0.001	0.001	0.001	0.001	1725	0.001	0.001	0.001
3392	0.512		22.361		177		272.162		18	5.2	1	1	77		FALSE	0.001	0.001	0.001	0.001	0.001	0.001	0.001	0.001	0.001	0.001	0.001	0.001	0.001	0.001	0.001	0.001	0.001	0.001	0.001	0.001	0.001	0.001	0.001	487	0.001	0.001	0.001
563	0.516	0.008	18.832	0.053	149.93	0.42	241.101	0.0009	267	4.03	1	3	100		FALSE	0.001	0.001	0.001	5480	0.001	0.001	0.001	0.001	0.001	0.001	1375	0.001	0.001	0.001	0.001	0.001	0.001	0.001	0.001	0.001	0.001	0.001	0.001	0.001	363	0.001	0.001
1809	0.511		16.713		135.9		170.115		49	5.2	1	1	93.4		FALSE	0.001	0.001	0.001	0.001	0.001	0.001	0.001	0.001	0.001	0.001	0.001	0.001	0.001	0.001	0.001	0.001	0.001	0.001	1316	0.001	0.001	0.001	0.001	0.001	0.001	0.001	0.001
710	0.516	0.008	21.887	0.137	172.82	1.09	287.178	0.001	186	3.64	1	3	84.2		FALSE	0.001	0.001	0.001	3400	0.001	0.001	0.001	0.001	0.001	717	912	0.001	0.001	0.001	0.001	0.001	0.001	0.001	0.001	0.001	0.001	0.001	0.001	0.001	0.001	0.001	0.001
912	0.511		22.858		179.4		332.256		126	5.2	1	1	78		FALSE	0.001	0.001	0.001	0.001	0.001	0.001	0.001	0.001	0.001	0.001	0.001	0.001	0.001	0.001	0.001	0.001	0.001	0.001	3405	0.001	0.001	0.001	0.001	0.001	0.001	0.001	0.001
1353	0.525		18.882		150.67		231.117		72	5.2	1	1	98.3		FALSE	0.001	0.001	0.001	1946	0.001	0.001	0.001	0.001	0.001	0.001	0.001	0.001	0.001	0.001	0.001	0.001	0.001	0.001	0.001	0.001	0.001	0.001	0.001	0.001	0.001	0.001	0.001
3823	0.525		22.913		181.19		278.189		15	5.2	1	1	73		FALSE	0.001	0.001	0.001	394	0.001	0.001	0.001	0.001	0.001	0.001	0.001	0.001	0.001	0.001	0.001	0.001	0.001	0.001	0.001	0.001	0.001	0.001	0.001	0.001	0.001	0.001	0.001
415	0.525		18.313		145.86		239.085		405	5.2	1	1	100		FALSE	0.001	0.001	0.001	10927	0.001	0.001	0.001	0.001	0.001	0.001	0.001	0.001	0.001	0.001	0.001	0.001	0.001	0.001	0.001	0.001	0.001	0.001	0.001	0.001	0.001	0.001	0.001
3907	0.525		26.505		208.71		307.145		14	5.2	1	1	71.7		FALSE	0.001	0.001	0.001	378	0.001	0.001	0.001	0.001	0.001	0.001	0.001	0.001	0.001	0.001	0.001	0.001	0.001	0.001	0.001	0.001	0.001	0.001	0.001	0.001	0.001	0.001	0.001
1394	0.51		22.772		179.22		310.169		70	5.2	1	1	82.4		FALSE	0.001	0.001	0.001	0.001	0.001	0.001	0.001	0.001	0.001	0.001	1877	0.001	0.001	0.001	0.001	0.001	0.001	0.001	0.001	0.001	0.001	0.001	0.001	0.001	0.001	0.001	0.001
1490	0.51		19.918		158.07		257.132		63	5.2	1	1	88		FALSE	0.001	0.001	0.001	0.001	0.001	0.001	0.001	0.001	0.001	0.001	1704	0.001	0.001	0.001	0.001	0.001	0.001	0.001	0.001	0.001	0.001	0.001	0.001	0.001	0.001	0.001	0.001
3184	0.525		20.3		160.62		274.158		20	5.2	1	1	96.9		FALSE	0.001	0.001	0.001	0.001	0.001	0.001	0.001	0.001	0.001	0.001	0.001	0.001	0.001	0.001	0.001	0.001	0.001	0.001	0.001	0.001	0.001	0.001	0.001	0.001	0.001	534	0.001
1744	0.525		20.988		166.67		254.19		51	5.2	1	1	70.8		FALSE	0.001	0.001	0.001	1380	0.001	0.001	0.001	0.001	0.001	0.001	0.001	0.001	0.001	0.001	0.001	0.001	0.001	0.001	0.001	0.001	0.001	0.001	0.001	0.001	0.001	0.001	0.001
3785	0.511		25.21		197.68		341.224		15	5.2	1	1	71.5		FALSE	0.001	0.001	0.001	0.001	0.001	0.001	0.001	0.001	0.001	0.001	0.001	0.001	0.001	0.001	0.001	0.001	0.001	0.001	0.001	0.001	0.001	0.001	0.001	0.001	0.001	0.001	403
1006	0.526	0.001	19.589	0.008	156.43	0.06	228.173	0.0005	110	4.36	1	2	97.6		FALSE	0.001	0.001	0.001	2458	0.001	515	0.001	0.001	0.001	0.001	0.001	0.001	0.001	0.001	0.001	0.001	0.001	0.001	0.001	0.001	0.001	0.001	0.001	0.001	0.001	0.001	0.001
3496	0.512		19.514		155.3		243.207		17	5.2	1	1	78.6		FALSE	0.001	0.001	0.001	0.001	0.001	0.001	0.001	0.001	0.001	0.001	0.001	0.001	0.001	0.001	0.001	0.001	461	0.001	0.001	0.001	0.001	0.001	0.001	0.001	0.001	0.001	0.001
2541	0.512	0	18.916	0.007	150.73	0.06	237.162	0.0017	29	3.91	1	2	67.9		FALSE	0.001	0.001	0.001	0.001	0.001	0.001	0.001	0.001	0.001	229	0.001	0.001	0.001	0.001	0.001	542	0.001	0.001	0.001	0.001	0.001	0.001	0.001	0.001	0.001	0.001	0.001
803	0.519	0.009	23.131	0.066	182.25	0.52	302.193	0.004	151	4.36	1	2	74.1		FALSE	0.001	0.001	0.001	3364	0.001	0.001	0.001	0.001	0.001	0.001	0.001	0.001	0.001	0.001	0.001	0.001	0.001	0.001	0.001	0.001	0.001	0.001	0.001	701	0.001	0.001	0.001
1286	0.525		16.93		136.6		191.086		77	5.2	1	1	97.6		FALSE	0.001	0.001	0.001	2077	0.001	0.001	0.001	0.001	0.001	0.001	0.001	0.001	0.001	0.001	0.001	0.001	0.001	0.001	0.001	0.001	0.001	0.001	0.001	0.001	0.001	0.001	0.001
1145	0.525		19.998		158.14		277.099		92	5.2	1	1	88.1		FALSE	0.001	0.001	0.001	2488	0.001	0.001	0.001	0.001	0.001	0.001	0.001	0.001	0.001	0.001	0.001	0.001	0.001	0.001	0.001	0.001	0.001	0.001	0.001	0.001	0.001	0.001	0.001
870	0.525		22.503		177.69		287.179		134	5.2	1	1	85		FALSE	0.001	0.001	0.001	3606	0.001	0.001	0.001	0.001	0.001	0.001	0.001	0.001	0.001	0.001	0.001	0.001	0.001	0.001	0.001	0.001	0.001	0.001	0.001	0.001	0.001	0.001	0.001
1244	0.519	0.012	22.91	0.177	180.05	1.39	321.252	0.0008	81	4.53	1	2	66.1		FALSE	1897	0.001	0.001	0.001	0.001	0.001	0.001	0.001	0.001	0.001	0.001	0.001	0.001	0.001	0.001	0.001	0.001	0.001	0.001	0.001	0.001	0.001	0.001	0.001	0.001	0.001	293
2831	0.525		24.874		195.29		330.219		24	5.2	1	1	69		FALSE	0.001	0.001	0.001	657	0.001	0.001	0.001	0.001	0.001	0.001	0.001	0.001	0.001	0.001	0.001	0.001	0.001	0.001	0.001	0.001	0.001	0.001	0.001	0.001	0.001	0.001	0.001
4432	0.512		15.962		251.03		157.1		11	5.2	2	1	65.8		FALSE	0.001	0.001	0.001	0.001	0.001	0.001	0.001	0.001	0.001	0.001	0.001	0.001	0.001	0.001	0.001	0.001	298	0.001	0.001	0.001	0.001	0.001	0.001	0.001	0.001	0.001	0.001
945	0.525		20.693		164.11		261.162		121	5.2	1	1	82.4		FALSE	0.001	0.001	0.001	3259	0.001	0.001	0.001	0.001	0.001	0.001	0.001	0.001	0.001	0.001	0.001	0.001	0.001	0.001	0.001	0.001	0.001	0.001	0.001	0.001	0.001	0.001	0.001
50	0.521	0.009	25.781	0.02	201.42	0.16	377.223	0.002	5322	3.69	1	3	89.3		FALSE	53668	0.001	0.001	0.001	0.001	0.001	0.001	0.001	0.001	0.001	1018	0.001	0.001	89021	0.001	0.001	0.001	0.001	0.001	0.001	0.001	0.001	0.001	0.001	0.001	0.001	0.001
1129	0.519	0.01	24.283	0.037	189.8	0.29	372.267	0.0014	94	3.6	1	2	100		FALSE	0.001	0.001	0.001	0.001	1291	0.001	0.001	0.001	0.001	0.001	0.001	0.001	0.001	0.001	0.001	0.001	1235	0.001	0.001	0.001	0.001	0.001	0.001	0.001	0.001	0.001	0.001
3017	0.51		26.516		207.17		377.225		22	5.2	1	1	70.7		FALSE	0.001	0.001	0.001	0.001	0.001	0.001	0.001	0.001	0.001	0.001	588	0.001	0.001	0.001	0.001	0.001	0.001	0.001	0.001	0.001	0.001	0.001	0.001	0.001	0.001	0.001	0.001
885	0.518	0.01	23.819	0.062	187.02	0.48	329.222	0.0021	131	3.61	1	2	99.2		FALSE	0.001	0.001	0.001	1913	0.001	0.001	0.001	0.001	0.001	0.001	0.001	0.001	0.001	0.001	0.001	0.001	0.001	0.001	0.001	0.001	0.001	0.001	0.001	0.001	0.001	0.001	1636
176	0.514	0.006	23.807	0.144	187.2	1.13	317.222	0.002	1311	3.03	1	5	94.9		FALSE	0.001	0.001	0.001	0.001	0.001	0.001	386	0.001	0.001	0.001	0.001	0.001	0.001	5541	0.001	0.001	0.001	0.001	11167	0.001	0.001	0.001	0.001	1011	0.001	0.001	17305
1310	0.51		26.238		204.78		389.226		75	5.2	1	1	95		FALSE	0.001	0.001	0.001	0.001	0.001	0.001	0.001	0.001	0.001	0.001	2018	0.001	0.001	0.001	0.001	0.001	0.001	0.001	0.001	0.001	0.001	0.001	0.001	0.001	0.001	0.001	0.001
2819	0.512	0	24.79	0.254	193.86	1.99	367.241	0.0008	24	3.61	1	2	78.2		FALSE	0.001	0.001	0.001	0.001	0.001	0.001	0.001	0.001	0.001	0.001	0.001	343	0.001	0.001	0.001	317	0.001	0.001	0.001	0.001	0.001	0.001	0.001	0.001	0.001	0.001	0.001
152	0.515	0.007	23.281	0.158	183.11	1.25	315.207	0.0014	1611	1.77	1	8	100		FALSE	7557	0.001	5877	0.001	0.001	0.001	0.001	0.001	0.001	1224	0.001	0.001	0.001	6809	0.001	1677	6632	0.001	7873	0.001	0.001	0.001	0.001	0.001	0.001	0.001	5843
1983	0.512	0	23.486	0.211	184.72	1.66	315.211	0.0014	42	3.62	1	2	82.9		FALSE	0.001	0.001	0.001	0.001	0.001	0.001	507	0.001	0.001	0.001	0.001	0.001	0.001	0.001	0.001	628	0.001	0.001	0.001	0.001	0.001	0.001	0.001	0.001	0.001	0.001	0.001
2604	0.511	0.001	25.65	0.066	200.53	0.51	370.268	0.0003	28	2.89	1	3	70.8		FALSE	0.001	0.001	0.001	0.001	0.001	0.001	0.001	251	268	0.001	0.001	0.001	0.001	0.001	0.001	0.001	0.001	0.001	0.001	0.001	225	0.001	0.001	0.001	0.001	0.001	0.001
3418	0.511		25.866		201.8		393.257		18	5.2	1	1	65		FALSE	0.001	0.001	0.001	0.001	0.001	0.001	0.001	0.001	0.001	481	0.001	0.001	0.001	0.001	0.001	0.001	0.001	0.001	0.001	0.001	0.001	0.001	0.001	0.001	0.001	0.001	0.001
1850	0.511	0	22.968	0.155	180.94	1.22	303.207	0.0001	47	3.61	1	2	74.4		FALSE	0.001	0.001	681	0.001	0.001	0.001	0.001	0.001	0.001	0.001	0.001	0.001	0.001	0.001	0.001	0.001	0.001	0.001	0.001	0.001	0.001	0.001	0.001	0.001	0.001	0.001	585
536	0.516	0.008	25.967	0.204	202.52	1.6	397.282	0.001	293	3.64	1	3	99.6		FALSE	0.001	145	0.001	0.001	0.001	0.001	0.001	0.001	0.001	0.001	0.001	0.001	4815	2959	0.001	0.001	0.001	0.001	0.001	0.001	0.001	0.001	0.001	0.001	0.001	0.001	0.001
1210	0.519	0.011	24.881	0.108	194.08	0.84	395.271	0.0032	85	3.97	1	2	85.6		FALSE	636	0.001	0.001	0.001	0.001	0.001	0.001	0.001	0.001	0.001	0.001	0.001	1652	0.001	0.001	0.001	0.001	0.001	0.001	0.001	0.001	0.001	0.001	0.001	0.001	0.001	0.001
453	0.525		25.225		196.9		387.208		358	5.2	1	1	77.5		FALSE	0.001	0.001	0.001	9664	0.001	0.001	0.001	0.001	0.001	0.001	0.001	0.001	0.001	0.001	0.001	0.001	0.001	0.001	0.001	0.001	0.001	0.001	0.001	0.001	0.001	0.001	0.001
2983	0.511	0.001	25.924	0.073	201.81	0.57	421.286	0.0017	22	3.62	1	2	73.3		FALSE	0.001	0.001	0.001	0.001	0.001	0.001	0.001	0.001	0.001	272	330	0.001	0.001	0.001	0.001	0.001	0.001	0.001	0.001	0.001	0.001	0.001	0.001	0.001	0.001	0.001	0.001
332	0.511	0	22.434	0.201	176.06	1.58	333.253	0.001	529	4.67	1	2	100		FALSE	0.001	0.001	0.001	0.001	0.001	0.001	0.001	0.001	0.001	0.001	0.001	0.001	12801	0.001	0.001	0.001	0.001	0.001	1474	0.001	0.001	0.001	0.001	0.001	0.001	0.001	0.001
628	0.518	0.009	22.842	0.099	179.43	0.78	325.193	0.0009	225	4.58	1	2	78.7		FALSE	0.001	0.001	0.001	5335	0.001	0.001	0.001	0.001	0.001	0.001	0.001	0.001	0.001	0.001	0.001	742	0.001	0.001	0.001	0.001	0.001	0.001	0.001	0.001	0.001	0.001	0.001
662	0.511	0	23.383	0.004	183.68	0.03	325.19	0.0003	207	3.61	1	2	90.6		FALSE	0.001	0.001	2675	0.001	0.001	0.001	0.001	0.001	0.001	0.001	0.001	0.001	0.001	0.001	0.001	0.001	0.001	0.001	0.001	0.001	0.001	0.001	0.001	0.001	0.001	0.001	2925
1221	0.512	0	22.164	0.101	174.65	0.8	301.193	0.0003	83	3.6	1	2	69.9		FALSE	0.001	0.001	0.001	0.001	0.001	0.001	0.001	0.001	0.001	1121	0.001	0.001	0.001	0.001	0.001	1132	0.001	0.001	0.001	0.001	0.001	0.001	0.001	0.001	0.001	0.001	0.001
1869	0.512		22.474		177.1		301.193		46	5.2	1	1	78.6		FALSE	0.001	0.001	0.001	0.001	0.001	0.001	0.001	0.001	0.001	0.001	0.001	0.001	0.001	0.001	0.001	1247	0.001	0.001	0.001	0.001	0.001	0.001	0.001	0.001	0.001	0.001	0.001
193	0.521	0.009	23.282	0.241	182.47	1.89	345.161	0.0018	1164	4.18	1	3	99.2		FALSE	0.001	0.001	0.001	0.001	0.001	2742	0.001	0.001	0.001	0.001	3528	0.001	0.001	0.001	0.001	0.001	0.001	0.001	0.001	0.001	0.001	0.001	0.001	0.001	0.001	25154	0.001
965	0.525		24.587		192.71		345.163		117	5.2	1	1	76.9		FALSE	0.001	0.001	0.001	3170	0.001	0.001	0.001	0.001	0.001	0.001	0.001	0.001	0.001	0.001	0.001	0.001	0.001	0.001	0.001	0.001	0.001	0.001	0.001	0.001	0.001	0.001	0.001
99	0.514	0.006	26.207	0.246	204.64	1.92	383.268	0.0007	2565	4.24	1	5	100		FALSE	0.001	0.001	0.001	0.001	0.001	0.001	0.001	0.001	0.001	0.001	0.001	265	0.001	9715	0.001	0.001	0.001	0.001	56104	0.001	0.001	0.001	0.001	1836	0.001	0.001	1330
1893	0.525	0	27.269	0.356	212.95	2.78	383.269	0.0023	45	3.6	1	2	66.1		FALSE	0.001	0.001	0.001	621	0.001	0.001	0.001	0.001	0.001	0.001	0.001	0.001	0.001	600	0.001	0.001	0.001	0.001	0.001	0.001	0.001	0.001	0.001	0.001	0.001	0.001	0.001
875	0.515	0.007	24.13	0.266	189.51	2.09	327.207	0.0017	132	2.49	1	4	72.7		FALSE	0.001	0.001	0.001	0.001	0.001	0.001	0.001	0.001	0.001	0.001	1006	0.001	0.001	1078	847	641	0.001	0.001	0.001	0.001	0.001	0.001	0.001	0.001	0.001	0.001	0.001
3825	0.512		29.795		230.76		505.382		15	5.2	1	1	67.8		FALSE	0.001	0.001	0.001	0.001	0.001	0.001	0.001	0.001	0.001	0.001	0.001	0.001	0.001	0.001	0.001	0.001	393	0.001	0.001	0.001	0.001	0.001	0.001	0.001	0.001	0.001	0.001
461	0.525		21.669		170.89		295.147		351	5.2	1	1	86		FALSE	0.001	0.001	0.001	9478	0.001	0.001	0.001	0.001	0.001	0.001	0.001	0.001	0.001	0.001	0.001	0.001	0.001	0.001	0.001	0.001	0.001	0.001	0.001	0.001	0.001	0.001	0.001
4836	0.527		21.28		167.54		307.237		9	5.2	1	1	70		FALSE	250	0.001	0.001	0.001	0.001	0.001	0.001	0.001	0.001	0.001	0.001	0.001	0.001	0.001	0.001	0.001	0.001	0.001	0.001	0.001	0.001	0.001	0.001	0.001	0.001	0.001	0.001
1413	0.526	0.001	20.453	0.049	162.82	0.39	242.189	0.0001	68	4.43	1	2	97		FALSE	285	0.001	0.001	1554	0.001	0.001	0.001	0.001	0.001	0.001	0.001	0.001	0.001	0.001	0.001	0.001	0.001	0.001	0.001	0.001	0.001	0.001	0.001	0.001	0.001	0.001	0.001
310	0.525		20.5		162.34		269.132		590	5.2	1	1	100		FALSE	0.001	0.001	0.001	15937	0.001	0.001	0.001	0.001	0.001	0.001	0.001	0.001	0.001	0.001	0.001	0.001	0.001	0.001	0.001	0.001	0.001	0.001	0.001	0.001	0.001	0.001	0.001
2288	0.51		20.252		160.41		268.124		33	5.2	1	1	91.3		FALSE	0.001	0.001	0.001	0.001	0.001	0.001	0.001	0.001	0.001	0.001	902	0.001	0.001	0.001	0.001	0.001	0.001	0.001	0.001	0.001	0.001	0.001	0.001	0.001	0.001	0.001	0.001
4261	0.525		22.945		181.21		286.16		12	5.2	1	1	78.6		FALSE	0.001	0.001	0.001	321	0.001	0.001	0.001	0.001	0.001	0.001	0.001	0.001	0.001	0.001	0.001	0.001	0.001	0.001	0.001	0.001	0.001	0.001	0.001	0.001	0.001	0.001	0.001
5388	0.525		22.183		175.68		269.131		7	5.2	1	1	67.6		FALSE	0.001	0.001	0.001	194	0.001	0.001	0.001	0.001	0.001	0.001	0.001	0.001	0.001	0.001	0.001	0.001	0.001	0.001	0.001	0.001	0.001	0.001	0.001	0.001	0.001	0.001	0.001
565	0.525		17.501		141.46		186.127		266	5.2	1	1	100		FALSE	0.001	0.001	0.001	7179	0.001	0.001	0.001	0.001	0.001	0.001	0.001	0.001	0.001	0.001	0.001	0.001	0.001	0.001	0.001	0.001	0.001	0.001	0.001	0.001	0.001	0.001	0.001
1604	0.525		15.972		130.04		167.084		58	5.2	1	1	100		FALSE	0.001	0.001	0.001	1561	0.001	0.001	0.001	0.001	0.001	0.001	0.001	0.001	0.001	0.001	0.001	0.001	0.001	0.001	0.001	0.001	0.001	0.001	0.001	0.001	0.001	0.001	0.001
616	0.525		19.838		157.15		267.116		232	5.2	1	1	83.8		FALSE	0.001	0.001	0.001	6266	0.001	0.001	0.001	0.001	0.001	0.001	0.001	0.001	0.001	0.001	0.001	0.001	0.001	0.001	0.001	0.001	0.001	0.001	0.001	0.001	0.001	0.001	0.001
217	0.526	0.001	21.663	0.016	170.53	0.13	308.142	0	1055	3.72	1	2	100		FALSE	0.001	0.001	0.001	0.001	0.001	10678	0.001	0.001	0.001	0.001	0.001	0.001	0.001	0.001	0.001	0.001	0.001	0.001	0.001	0.001	0.001	0.001	0.001	0.001	0.001	17811	0.001
1263	0.525		25.648		201.93		308.142		79	5.2	1	1	97.4		FALSE	0.001	0.001	0.001	0.001	0.001	0.001	0.001	0.001	0.001	0.001	0.001	0.001	0.001	0.001	0.001	0.001	0.001	0.001	0.001	0.001	0.001	0.001	0.001	0.001	0.001	2122	0.001
1031	0.511		22.745		178.48		334.157		106	5.2	1	1	99.4		FALSE	0.001	0.001	0.001	0.001	0.001	0.001	0.001	0.001	2853	0.001	0.001	0.001	0.001	0.001	0.001	0.001	0.001	0.001	0.001	0.001	0.001	0.001	0.001	0.001	0.001	0.001	0.001
4250	0.525		24.935		195.67		334.159		12	5.2	1	1	77.6		FALSE	0.001	0.001	0.001	323	0.001	0.001	0.001	0.001	0.001	0.001	0.001	0.001	0.001	0.001	0.001	0.001	0.001	0.001	0.001	0.001	0.001	0.001	0.001	0.001	0.001	0.001	0.001
878	0.526		19.606		155.66		255.12		132	5.2	1	1	100		FALSE	0.001	0.001	0.001	0.001	0.001	3566	0.001	0.001	0.001	0.001	0.001	0.001	0.001	0.001	0.001	0.001	0.001	0.001	0.001	0.001	0.001	0.001	0.001	0.001	0.001	0.001	0.001
1115	0.525		18.104		144.6		227.085		95	5.2	1	1	99.9		FALSE	0.001	0.001	0.001	2577	0.001	0.001	0.001	0.001	0.001	0.001	0.001	0.001	0.001	0.001	0.001	0.001	0.001	0.001	0.001	0.001	0.001	0.001	0.001	0.001	0.001	0.001	0.001
360	0.525	0	19.627	0.178	155.86	1.42	254.114	0.0035	479	3.63	1	2	100		FALSE	0.001	0.001	0.001	5760	0.001	0.001	0.001	0.001	0.001	0.001	0.001	0.001	0.001	0.001	0.001	0.001	0.001	0.001	0.001	0.001	0.001	0.001	0.001	0.001	0.001	7173	0.001
989	0.512	0.001	15.063	0.18	124.85	1.5	133.101	0.0013	113	2.94	1	5	98.5		FALSE	0.001	0.001	0.001	0.001	0.001	0.001	192	0.001	0.001	0.001	0.001	0.001	0.001	0.001	0.001	0.001	395	0.001	1562	0.001	0.001	0.001	0.001	733	158	0.001	0.001
1755	0.511		16.126		132.35		150.126		51	5.2	1	1	86.4		FALSE	0.001	0.001	0.001	0.001	0.001	0.001	0.001	0.001	0.001	0.001	0.001	0.001	0.001	0.001	0.001	0.001	0.001	0.001	1369	0.001	0.001	0.001	0.001	0.001	0.001	0.001	0.001
1909	0.511		19.087		158.25		133.101		45	5.2	1	1	100		FALSE	0.001	0.001	0.001	0.001	0.001	0.001	0.001	0.001	0.001	0.001	0.001	0.001	0.001	0.001	0.001	0.001	0.001	0.001	1210	0.001	0.001	0.001	0.001	0.001	0.001	0.001	0.001
2380	0.526	0.001	15.047	0.023	124.72	0.19	133.1	0.0001	31	3.62	1	2	95.1		FALSE	384	0.001	0.001	0.001	0.001	0.001	0.001	0.001	0.001	0.001	0.001	0.001	0.001	461	0.001	0.001	0.001	0.001	0.001	0.001	0.001	0.001	0.001	0.001	0.001	0.001	0.001
3911	0.519	0.01	14.788	0.023	122.57	0.19	133.102	0.0019	14	3.74	1	2	98.5		FALSE	0.001	0.001	0.001	0.001	138	0.001	0.001	0.001	0.001	0.001	0.001	0.001	0.001	0.001	0.001	0.001	0.001	0.001	0.001	0.001	0.001	0.001	0.001	239	0.001	0.001	0.001
1040	0.525		21.534		170.42		273.162		105	5.2	1	1	82.5		FALSE	0.001	0.001	0.001	2827	0.001	0.001	0.001	0.001	0.001	0.001	0.001	0.001	0.001	0.001	0.001	0.001	0.001	0.001	0.001	0.001	0.001	0.001	0.001	0.001	0.001	0.001	0.001
160	0.526		20.284		160.66		268.133		1518	5.2	1	1	100		FALSE	0.001	0.001	0.001	0.001	0.001	40979	0.001	0.001	0.001	0.001	0.001	0.001	0.001	0.001	0.001	0.001	0.001	0.001	0.001	0.001	0.001	0.001	0.001	0.001	0.001	0.001	0.001
4691	0.525		20.343		162.45		228.177		10	5.2	1	1	72.1		FALSE	0.001	0.001	0.001	266	0.001	0.001	0.001	0.001	0.001	0.001	0.001	0.001	0.001	0.001	0.001	0.001	0.001	0.001	0.001	0.001	0.001	0.001	0.001	0.001	0.001	0.001	0.001
119	0.526		22.192		174.66		310.157		2061	5.2	1	1	99.7		FALSE	0.001	0.001	0.001	0.001	0.001	55646	0.001	0.001	0.001	0.001	0.001	0.001	0.001	0.001	0.001	0.001	0.001	0.001	0.001	0.001	0.001	0.001	0.001	0.001	0.001	0.001	0.001
4399	0.525		22.306		176.82		264.173		11	5.2	1	1	83.4		FALSE	0.001	0.001	0.001	303	0.001	0.001	0.001	0.001	0.001	0.001	0.001	0.001	0.001	0.001	0.001	0.001	0.001	0.001	0.001	0.001	0.001	0.001	0.001	0.001	0.001	0.001	0.001
632	0.525		20.668		163.62		271.147		224	5.2	1	1	98.8		FALSE	0.001	0.001	0.001	6038	0.001	0.001	0.001	0.001	0.001	0.001	0.001	0.001	0.001	0.001	0.001	0.001	0.001	0.001	0.001	0.001	0.001	0.001	0.001	0.001	0.001	0.001	0.001
85	0.526		21.976		172.75		319.142		3018	5.2	1	1	93.7		FALSE	0.001	0.001	0.001	0.001	0.001	81474	0.001	0.001	0.001	0.001	0.001	0.001	0.001	0.001	0.001	0.001	0.001	0.001	0.001	0.001	0.001	0.001	0.001	0.001	0.001	0.001	0.001
343	0.518	0.01	19.596	0.05	155.28	0.39	265.1	0.0008	516	4.77	1	2	87.1		FALSE	0.001	0.001	0.001	12781	0.001	0.001	0.001	0.001	0.001	0.001	1158	0.001	0.001	0.001	0.001	0.001	0.001	0.001	0.001	0.001	0.001	0.001	0.001	0.001	0.001	0.001	0.001
608	0.526	0.001	19.199	0.167	152.79	1.33	243.117	0.0001	238	4.79	1	2	99.6		FALSE	498	0.001	0.001	5924	0.001	0.001	0.001	0.001	0.001	0.001	0.001	0.001	0.001	0.001	0.001	0.001	0.001	0.001	0.001	0.001	0.001	0.001	0.001	0.001	0.001	0.001	0.001
802	0.521	0.009	22.099	0.099	175.89	0.79	243.116	0.0004	151	3.25	1	3	99.3		FALSE	2285	0.001	0.001	0.001	0.001	0.001	0.001	0.001	0.001	0.001	0.001	0.001	0.001	1037	0.001	0.001	0.001	0.001	752	0.001	0.001	0.001	0.001	0.001	0.001	0.001	0.001
1002	0.51		19.046		151.61		242.106		111	5.2	1	1	76.3		FALSE	0.001	0.001	0.001	0.001	0.001	0.001	0.001	0.001	0.001	0.001	2988	0.001	0.001	0.001	0.001	0.001	0.001	0.001	0.001	0.001	0.001	0.001	0.001	0.001	0.001	0.001	0.001
1418	0.512	0.001	22.414	0.21	178.4	1.67	243.115	0.0008	68	2.91	1	4	89.3		FALSE	0.001	0.001	275	0.001	0.001	0.001	0.001	0.001	0.001	0.001	0.001	534	0.001	0.001	0.001	0.001	0.001	0.001	866	0.001	0.001	0.001	0.001	158	0.001	0.001	0.001
2820	0.527		19.747		157.19		242.108		24	5.2	1	1	98.4		FALSE	660	0.001	0.001	0.001	0.001	0.001	0.001	0.001	0.001	0.001	0.001	0.001	0.001	0.001	0.001	0.001	0.001	0.001	0.001	0.001	0.001	0.001	0.001	0.001	0.001	0.001	0.001
17	0.515	0.008	23.622	0.023	185.52	0.18	327.207	0.0014	12725	5.12	1	4	100	x	FALSE	338492	716	3573	0.001	0.001	0.001	0.001	0.001	0.001	0.001	0.001	0.001	0.001	0.001	0.001	789	0.001	0.001	0.001	0.001	0.001	0.001	0.001	0.001	0.001	0.001	0.001
1225	0.511	0.001	23.045	0.017	180.98	0.13	327.208	0.0021	83	3.68	1	2	92.9		FALSE	0.001	0.001	0.001	0.001	0.001	0.001	0.001	0.001	0.001	0.001	896	0.001	0.001	0.001	0.001	1337	0.001	0.001	0.001	0.001	0.001	0.001	0.001	0.001	0.001	0.001	0.001
1466	0.511		22.396		175.8		331.238		65	5.2	1	1	68.7		FALSE	0.001	0.001	0.001	0.001	0.001	0.001	0.001	0.001	0.001	0.001	0.001	0.001	1745	0.001	0.001	0.001	0.001	0.001	0.001	0.001	0.001	0.001	0.001	0.001	0.001	0.001	0.001
2871	0.525		19.484		155.78		223.147		24	5.2	1	1	65.3		FALSE	0.001	0.001	0.001	640	0.001	0.001	0.001	0.001	0.001	0.001	0.001	0.001	0.001	0.001	0.001	0.001	0.001	0.001	0.001	0.001	0.001	0.001	0.001	0.001	0.001	0.001	0.001
35	0.525		22.636		177.68		331.143		7526	5.2	1	1	100		FALSE	0.001	0.001	0.001	0.001	0.001	0.001	0.001	0.001	0.001	0.001	0.001	0.001	0.001	0.001	0.001	0.001	0.001	0.001	0.001	0.001	0.001	0.001	0.001	0.001	0.001	203198	0.001
785	0.515	0.007	22.302	0.131	176.05	1.03	289.191	0.0009	156	2.45	1	4	77.4		FALSE	0.001	0.001	974	0.001	0.001	0.001	0.001	0.001	0.001	0.001	0.001	0.001	0.001	1116	0.001	0.001	0.001	0.001	0.001	0.001	0.001	0.001	0.001	964	0.001	0.001	1152
3037	0.512		21.13		166.79		289.194		22	5.2	1	1	70.6		FALSE	0.001	0.001	0.001	0.001	0.001	0.001	0.001	0.001	0.001	0.001	0.001	0.001	0.001	0.001	0.001	583	0.001	0.001	0.001	0.001	0.001	0.001	0.001	0.001	0.001	0.001	0.001
3167	0.512		21.798		172.17		285.254		20	5.2	1	1	77.8		FALSE	0.001	0.001	0.001	0.001	0.001	0.001	0.001	0.001	0.001	0.001	0.001	0.001	0.001	0.001	0.001	0.001	540	0.001	0.001	0.001	0.001	0.001	0.001	0.001	0.001	0.001	0.001
2094	0.525		19.667		157.7		212.142		38	5.2	1	1	76.9		FALSE	0.001	0.001	0.001	1039	0.001	0.001	0.001	0.001	0.001	0.001	0.001	0.001	0.001	0.001	0.001	0.001	0.001	0.001	0.001	0.001	0.001	0.001	0.001	0.001	0.001	0.001	0.001
2809	0.526		20.006		160.21		217.099		25	5.2	1	1	81.8		FALSE	0.001	0.001	0.001	0.001	0.001	664	0.001	0.001	0.001	0.001	0.001	0.001	0.001	0.001	0.001	0.001	0.001	0.001	0.001	0.001	0.001	0.001	0.001	0.001	0.001	0.001	0.001
3427	0.51		17.615		141.95		195.115		18	5.2	1	1	77		FALSE	0.001	0.001	0.001	0.001	0.001	0.001	0.001	0.001	0.001	0.001	478	0.001	0.001	0.001	0.001	0.001	0.001	0.001	0.001	0.001	0.001	0.001	0.001	0.001	0.001	0.001	0.001
3885	0.51		17.226		138.81		195.117		14	5.2	1	1	66.4		FALSE	0.001	0.001	0.001	0.001	0.001	0.001	0.001	0.001	0.001	0.001	382	0.001	0.001	0.001	0.001	0.001	0.001	0.001	0.001	0.001	0.001	0.001	0.001	0.001	0.001	0.001	0.001
6	0.52	0.008	22.077	0.139	173.59	1.09	317.129	0.0042	30364	5.11	1	3	93.7	x	FALSE	0.001	0.001	0.001	13513	0.001	0.001	0.001	0.001	417	0.001	0.001	0.001	0.001	0.001	0.001	0.001	0.001	0.001	0.001	0.001	0.001	0.001	0.001	0.001	0.001	805908	0.001
732	0.525		22.782		178.59		343.144		179	5.2	1	1	74.2		FALSE	0.001	0.001	0.001	0.001	0.001	0.001	0.001	0.001	0.001	0.001	0.001	0.001	0.001	0.001	0.001	0.001	0.001	0.001	0.001	0.001	0.001	0.001	0.001	0.001	0.001	4820	0.001
957	0.51		23.408		183.5		343.148		119	5.2	1	1	68.9		FALSE	0.001	0.001	0.001	0.001	0.001	0.001	0.001	0.001	0.001	0.001	3201	0.001	0.001	0.001	0.001	0.001	0.001	0.001	0.001	0.001	0.001	0.001	0.001	0.001	0.001	0.001	0.001
2387	0.525		25.216		197.79		338.189		31	5.2	1	1	70		FALSE	0.001	0.001	0.001	841	0.001	0.001	0.001	0.001	0.001	0.001	0.001	0.001	0.001	0.001	0.001	0.001	0.001	0.001	0.001	0.001	0.001	0.001	0.001	0.001	0.001	0.001	0.001
1009	0.525		19.638		156.23		245.132		110	5.2	1	1	82.5		FALSE	0.001	0.001	0.001	2970	0.001	0.001	0.001	0.001	0.001	0.001	0.001	0.001	0.001	0.001	0.001	0.001	0.001	0.001	0.001	0.001	0.001	0.001	0.001	0.001	0.001	0.001	0.001
633	0.521	0.009	23.021	0.09	181.3	0.71	305.222	0.0009	223	3.02	1	3	97.1		FALSE	2664	0.001	2123	0.001	0.001	0.001	0.001	0.001	0.001	0.001	0.001	0.001	0.001	1245	0.001	0.001	0.001	0.001	0.001	0.001	0.001	0.001	0.001	0.001	0.001	0.001	0.001
533	0.525		22.396		176.29		309.162		297	5.2	1	1	98		FALSE	0.001	0.001	0.001	8024	0.001	0.001	0.001	0.001	0.001	0.001	0.001	0.001	0.001	0.001	0.001	0.001	0.001	0.001	0.001	0.001	0.001	0.001	0.001	0.001	0.001	0.001	0.001
1319	0.518	0.01	15.747	0.098	128.32	0.8	165.069	0.0007	74	4.16	1	2	99		FALSE	0.001	0.001	0.001	1553	0.001	0.001	0.001	0.001	0.001	0.001	447	0.001	0.001	0.001	0.001	0.001	0.001	0.001	0.001	0.001	0.001	0.001	0.001	0.001	0.001	0.001	0.001
3597	0.526		17.738		143.32		187.147		16	5.2	1	1	91.6		FALSE	0.001	0.001	0.001	0.001	440	0.001	0.001	0.001	0.001	0.001	0.001	0.001	0.001	0.001	0.001	0.001	0.001	0.001	0.001	0.001	0.001	0.001	0.001	0.001	0.001	0.001	0.001
849	0.526		20.138		159.91		254.117		139	5.2	1	1	83.9		FALSE	0.001	0.001	0.001	0.001	0.001	3756	0.001	0.001	0.001	0.001	0.001	0.001	0.001	0.001	0.001	0.001	0.001	0.001	0.001	0.001	0.001	0.001	0.001	0.001	0.001	0.001	0.001
568	0.525		20.365		161		279.117		264	5.2	1	1	69.1		FALSE	0.001	0.001	0.001	7137	0.001	0.001	0.001	0.001	0.001	0.001	0.001	0.001	0.001	0.001	0.001	0.001	0.001	0.001	0.001	0.001	0.001	0.001	0.001	0.001	0.001	0.001	0.001
484	0.525		22.531		177.12		319.148		329	5.2	1	1	81		FALSE	0.001	0.001	0.001	8892	0.001	0.001	0.001	0.001	0.001	0.001	0.001	0.001	0.001	0.001	0.001	0.001	0.001	0.001	0.001	0.001	0.001	0.001	0.001	0.001	0.001	0.001	0.001
3630	0.526		27.3		214.2		336.173		16	5.2	1	1	75.8		FALSE	0.001	0.001	0.001	0.001	0.001	434	0.001	0.001	0.001	0.001	0.001	0.001	0.001	0.001	0.001	0.001	0.001	0.001	0.001	0.001	0.001	0.001	0.001	0.001	0.001	0.001	0.001
418	0.518	0.01	21.964	0.097	173.17	0.77	297.163	0.0011	400	4.36	1	2	98.4		FALSE	0.001	0.001	0.001	8936	0.001	0.001	0.001	0.001	0.001	0.001	1862	0.001	0.001	0.001	0.001	0.001	0.001	0.001	0.001	0.001	0.001	0.001	0.001	0.001	0.001	0.001	0.001
491	0.511	0.002	22.381	0.026	176.46	0.2	297.162	0.0003	324	3.61	1	2	99.6		FALSE	0.001	4557	0.001	0.001	0.001	0.001	0.001	0.001	0.001	0.001	0.001	4188	0.001	0.001	0.001	0.001	0.001	0.001	0.001	0.001	0.001	0.001	0.001	0.001	0.001	0.001	0.001
1874	0.51		22.428		175.73		347.177		46	5.2	1	1	82.7		FALSE	0.001	0.001	0.001	0.001	0.001	0.001	0.001	0.001	0.001	0.001	1243	0.001	0.001	0.001	0.001	0.001	0.001	0.001	0.001	0.001	0.001	0.001	0.001	0.001	0.001	0.001	0.001
3536	0.512		21.979		172.64		325.197		17	5.2	1	1	73.9		FALSE	0.001	0.001	0.001	0.001	0.001	0.001	0.001	0.001	0.001	0.001	0.001	0.001	0.001	0.001	0.001	0.001	452	0.001	0.001	0.001	0.001	0.001	0.001	0.001	0.001	0.001	0.001
276	0.525		22.786		179.08		321.162		716	5.2	1	1	82.4		FALSE	0.001	0.001	0.001	19327	0.001	0.001	0.001	0.001	0.001	0.001	0.001	0.001	0.001	0.001	0.001	0.001	0.001	0.001	0.001	0.001	0.001	0.001	0.001	0.001	0.001	0.001	0.001
1165	0.525		24.072		189.32		316.205		89	5.2	1	1	98.9		FALSE	0.001	0.001	0.001	2410	0.001	0.001	0.001	0.001	0.001	0.001	0.001	0.001	0.001	0.001	0.001	0.001	0.001	0.001	0.001	0.001	0.001	0.001	0.001	0.001	0.001	0.001	0.001
15	0.526	0.001	18.584	0.02	148.69	0.16	220.112	0.0003	15503	3.83	1	2	100	x	FALSE	0.001	0.001	0.001	0.001	0.001	281905	0.001	0.001	0.001	0.001	0.001	0.001	0.001	0.001	0.001	0.001	0.001	0.001	0.001	0.001	0.001	0.001	0.001	0.001	0.001	136675	0.001
249	0.526	0.001	22.777	0.21	182.27	1.68	220.111	0.0001	832	3.88	1	2	98.1		FALSE	0.001	0.001	0.001	0.001	0.001	15578	0.001	0.001	0.001	0.001	0.001	0.001	0.001	0.001	0.001	0.001	0.001	0.001	0.001	0.001	0.001	0.001	0.001	0.001	0.001	6893	0.001
512	0.525		23.337		186.76		220.111		307	5.2	1	1	96.8		FALSE	0.001	0.001	0.001	0.001	0.001	0.001	0.001	0.001	0.001	0.001	0.001	0.001	0.001	0.001	0.001	0.001	0.001	0.001	0.001	0.001	0.001	0.001	0.001	0.001	0.001	8292	0.001
1556	0.526	0.001	28.475	0.202	227.91	1.61	220.111	0.0007	60	4.29	1	2	82.3		FALSE	0.001	0.001	0.001	0.001	0.001	307	0.001	0.001	0.001	0.001	0.001	0.001	0.001	0.001	0.001	0.001	0.001	0.001	0.001	0.001	0.001	0.001	0.001	0.001	0.001	1322	0.001
1747	0.526	0.001	27	0.266	216.09	2.13	220.112	0.0008	51	3.8	1	2	67.6		FALSE	0.001	0.001	0.001	0.001	0.001	908	0.001	0.001	0.001	0.001	0.001	0.001	0.001	0.001	0.001	0.001	0.001	0.001	0.001	0.001	0.001	0.001	0.001	0.001	0.001	469	0.001
1757	0.526	0.001	27.569	0.117	220.65	0.94	220.111	0.0005	51	3.88	1	2	65.6		FALSE	0.001	0.001	0.001	0.001	0.001	948	0.001	0.001	0.001	0.001	0.001	0.001	0.001	0.001	0.001	0.001	0.001	0.001	0.001	0.001	0.001	0.001	0.001	0.001	0.001	420	0.001
2231	0.526	0.001	34.627	0.129	277.19	1.03	220.111	0.0006	35	3.82	1	2	97.8		FALSE	0.001	0.001	0.001	0.001	0.001	310	0.001	0.001	0.001	0.001	0.001	0.001	0.001	0.001	0.001	0.001	0.001	0.001	0.001	0.001	0.001	0.001	0.001	0.001	0.001	630	0.001
2367	0.526	0.001	36.247	0.057	290.16	0.46	220.111	0.0003	32	4.04	1	2	99.1		FALSE	0.001	0.001	0.001	0.001	0.001	219	0.001	0.001	0.001	0.001	0.001	0.001	0.001	0.001	0.001	0.001	0.001	0.001	0.001	0.001	0.001	0.001	0.001	0.001	0.001	632	0.001
2536	0.526	0.001	26.1	0.066	208.89	0.53	220.112	0.0011	29	3.63	1	2	73.9		FALSE	0.001	0.001	0.001	0.001	0.001	429	0.001	0.001	0.001	0.001	0.001	0.001	0.001	0.001	0.001	0.001	0.001	0.001	0.001	0.001	0.001	0.001	0.001	0.001	0.001	342	0.001
3005	0.525		36.693		293.73		220.112		22	5.2	1	1	82.7		FALSE	0.001	0.001	0.001	0.001	0.001	0.001	0.001	0.001	0.001	0.001	0.001	0.001	0.001	0.001	0.001	0.001	0.001	0.001	0.001	0.001	0.001	0.001	0.001	0.001	0.001	593	0.001
3078	0.525		34.215		273.88		220.112		21	5.2	1	1	77.1		FALSE	0.001	0.001	0.001	0.001	0.001	0.001	0.001	0.001	0.001	0.001	0.001	0.001	0.001	0.001	0.001	0.001	0.001	0.001	0.001	0.001	0.001	0.001	0.001	0.001	0.001	570	0.001
3083	0.525		37.117		297.13		220.111		21	5.2	1	1	89.4		FALSE	0.001	0.001	0.001	0.001	0.001	0.001	0.001	0.001	0.001	0.001	0.001	0.001	0.001	0.001	0.001	0.001	0.001	0.001	0.001	0.001	0.001	0.001	0.001	0.001	0.001	567	0.001
3087	0.526		32.814		262.66		220.111		21	5.2	1	1	90.5		FALSE	0.001	0.001	0.001	0.001	0.001	566	0.001	0.001	0.001	0.001	0.001	0.001	0.001	0.001	0.001	0.001	0.001	0.001	0.001	0.001	0.001	0.001	0.001	0.001	0.001	0.001	0.001
3486	0.525		35.147		281.35		220.112		17	5.2	1	1	68.2		FALSE	0.001	0.001	0.001	0.001	0.001	0.001	0.001	0.001	0.001	0.001	0.001	0.001	0.001	0.001	0.001	0.001	0.001	0.001	0.001	0.001	0.001	0.001	0.001	0.001	0.001	463	0.001
5450	0.526		43.25		346.25		220.114		7	5.2	1	1	93.1		FALSE	0.001	0.001	0.001	0.001	0.001	188	0.001	0.001	0.001	0.001	0.001	0.001	0.001	0.001	0.001	0.001	0.001	0.001	0.001	0.001	0.001	0.001	0.001	0.001	0.001	0.001	0.001
747	0.521	0.008	19.274	0.111	153.73	0.89	233.131	0.001	171	3.3	1	3	82.4		FALSE	0.001	0.001	0.001	2638	0.001	1266	0.001	0.001	0.001	0.001	0.001	0.001	0.001	0.001	0.001	722	0.001	0.001	0.001	0.001	0.001	0.001	0.001	0.001	0.001	0.001	0.001
2954	0.51		30.584		237.11		487.239		23	5.2	1	1	65.4		FALSE	0.001	0.001	0.001	0.001	0.001	0.001	0.001	0.001	0.001	0.001	610	0.001	0.001	0.001	0.001	0.001	0.001	0.001	0.001	0.001	0.001	0.001	0.001	0.001	0.001	0.001	0.001
2963	0.525		16.848		136.03		189.071		22	5.2	1	1	72.3		FALSE	0.001	0.001	0.001	607	0.001	0.001	0.001	0.001	0.001	0.001	0.001	0.001	0.001	0.001	0.001	0.001	0.001	0.001	0.001	0.001	0.001	0.001	0.001	0.001	0.001	0.001	0.001
864	0.526	0.001	18.135	0.17	145.91	1.37	200.143	0.0005	135	4.76	1	2	100		FALSE	307	0.001	0.001	3349	0.001	0.001	0.001	0.001	0.001	0.001	0.001	0.001	0.001	0.001	0.001	0.001	0.001	0.001	0.001	0.001	0.001	0.001	0.001	0.001	0.001	0.001	0.001
376	0.525		21.175		167.3		283.148		458	5.2	1	1	100		FALSE	0.001	0.001	0.001	12362	0.001	0.001	0.001	0.001	0.001	0.001	0.001	0.001	0.001	0.001	0.001	0.001	0.001	0.001	0.001	0.001	0.001	0.001	0.001	0.001	0.001	0.001	0.001
1677	0.526		13.64		114.58		115.054		54	5.2	1	1	99.5		FALSE	0.001	0.001	0.001	0.001	0.001	1466	0.001	0.001	0.001	0.001	0.001	0.001	0.001	0.001	0.001	0.001	0.001	0.001	0.001	0.001	0.001	0.001	0.001	0.001	0.001	0.001	0.001
3875	0.511		20.162		173.32		93.0707		14	5.2	1	1	67.4		FALSE	0.001	0.001	0.001	0.001	0.001	0.001	0.001	0.001	0.001	0.001	0.001	0.001	0.001	0.001	0.001	0.001	0.001	0.001	383	0.001	0.001	0.001	0.001	0.001	0.001	0.001	0.001
315	0.525		18.276		145.9		229.101		577	5.2	1	1	100		FALSE	0.001	0.001	0.001	15576	0.001	0.001	0.001	0.001	0.001	0.001	0.001	0.001	0.001	0.001	0.001	0.001	0.001	0.001	0.001	0.001	0.001	0.001	0.001	0.001	0.001	0.001	0.001
1	0.514	0.006	21.673	0.019	171.82	0.15	263.211	0.0005	98351	3.49	1	22	100	x	FALSE	10872	0.001	3265	16470	0.001	9327	0.001	1845	2761	4021	3397	6302	1813	4755	1521609	1484	21410	5448	0.001	3785	9804	3435	1559	1001587	1889	0.001	18642
2	0.515	0.007	17.759	0.048	142.63	0.39	206.096	0.0005	50069	3.75	1	7	100	x	FALSE	0.001	0.001	0.001	0.001	0.001	871295	0.001	734	3080	1680	0.001	0.001	0.001	0.001	0.001	0.001	0.001	0.001	0.001	0.001	0.001	0.001	543	0.001	1928	472591	0.001
3	0.515	0.006	22.751	0.026	178.21	0.2	350.117	0.0005	42103	3.93	1	9	100	x	FALSE	0.001	0.001	0.001	0.001	0.001	288328	1424	894	12641	0.001	0.001	0.001	1535	0.001	0.001	0.001	0.001	0.001	7656	0.001	0.001	0.001	599	0.001	1796	821912	0.001
4	0.525		25.605		198.97		447.161		32488	5.2	1	1	98.7	x	FALSE	0.001	0.001	0.001	0.001	0.001	0.001	0.001	0.001	0.001	0.001	0.001	0.001	0.001	0.001	0.001	0.001	0.001	0.001	0.001	0.001	0.001	0.001	0.001	0.001	0.001	877165	0.001
5	0.514	0.006	20.138	0.034	161.09	0.27	221.201	0.0008	31554	2.96	1	11	100	x	FALSE	209807	23829	9422	0.001	0.001	0.001	0.001	0.001	0.001	0.001	3208	12630	0.001	97814	0.001	568	5221	0.001	445045	0.001	0.001	0.001	0.001	7453	0.001	0.001	36974
7	0.515	0.007	19.888	0.069	159.17	0.55	219.185	0.0005	30088	2.59	1	12	100	x	FALSE	249730	85424	0.001	357	0.001	0.001	0.001	0.001	0.001	0.001	1974	50774	0.001	40794	17643	0.001	22120	763	326775	0.001	0.001	0.001	0.001	15312	701	0.001	0.001
9	0.518	0.01	26.824	0.341	208.02	2.64	480.158	0.0015	23960	5.19	1	2	100	x	FALSE	0.001	0.001	0.001	0.001	0.001	0.001	0.001	0.001	488	0.001	0.001	0.001	0.001	0.001	0.001	0.001	0.001	0.001	0.001	0.001	0.001	0.001	0.001	0.001	0.001	646432	0.001
10	0.518	0.01	24.843	0.022	193.35	0.17	424.167	0.0025	22009	5.17	1	2	93.7	x	FALSE	0.001	0.001	0.001	0.001	0.001	0.001	0.001	0.001	3329	0.001	0.001	0.001	0.001	0.001	0.001	0.001	0.001	0.001	0.001	0.001	0.001	0.001	0.001	0.001	0.001	590918	0.001
11	0.518	0.008	25.147	0.075	196.73	0.59	363.242	0.0002	19260	2.52	1	7	100		FALSE	92661	0.001	0.001	0.001	0.001	382	0.001	0.001	0.001	0.001	0.001	0.001	0.001	226422	0.001	0.001	58902	0.001	39885	0.001	0.001	0.001	0.001	25952	0.001	0.001	75821
12	0.514	0.007	29.081	0.042	225.93	0.33	451.341	0.0018	17141	4.46	1	5	100	x	FALSE	395137	777	3138	0.001	0.001	0.001	0.001	0.001	0.001	0.001	0.001	0.001	0.001	0.001	504	0.001	0.001	0.001	63264	0.001	0.001	0.001	0.001	0.001	0.001	0.001	0.001
13	0.521	0.009	21.105	0.235	166.7	1.85	285.138	0.0007	16959	5.08	1	3	100	x	FALSE	0.001	0.001	0.001	0.001	0.001	8522	0.001	0.001	1700	0.001	0.001	0.001	0.001	0.001	0.001	0.001	0.001	0.001	0.001	0.001	0.001	0.001	0.001	0.001	0.001	447659	0.001
14	0.513	0.005	25.596	0.11	199.98	0.86	377.257	0.0013	16491	3.13	1	7	100		FALSE	0.001	403	0.001	0.001	0.001	0.001	0.001	0.001	388	0.001	0.001	0.001	0.001	44133	20698	0.001	242076	0.001	0.001	0.001	0.001	0.001	0.001	12493	0.001	0.001	125065
16	0.517	0.008	27.142	0.043	211.41	0.34	414.356	0.0006	14365	4.59	1	5	100	x	FALSE	0.001	0.001	34093	342616	0.001	0.001	0.001	0.001	0.001	0.001	9665	0.001	0.001	711	0.001	0.001	0.001	0.001	0.001	0.001	773	0.001	0.001	0.001	0.001	0.001	0.001
18	0.518	0.01	25.417	0.287	197.45	2.23	451.185	0.0036	12401	5.19	1	2	100	x	FALSE	0.001	0.001	0.001	0.001	0.001	0.001	0.001	0.001	251	0.001	0.001	0.001	0.001	0.001	0.001	0.001	0.001	0.001	0.001	0.001	0.001	0.001	0.001	0.001	0.001	334571	0.001
19	0.521	0.009	26.562	0.012	206.01	0.1	478.142	0.0012	11162	4.25	1	3	90.8		FALSE	0.001	0.001	0.001	0.001	0.001	56983	0.001	0.001	2255	0.001	0.001	0.001	0.001	0.001	0.001	0.001	0.001	0.001	0.001	0.001	0.001	0.001	0.001	0.001	0.001	242143	0.001
20	0.516	0.008	27.324	0.293	212.13	2.28	462.148	0.0011	10954	5.18	1	3	93.7	x	FALSE	0.001	0.001	0.001	0.001	0.001	0.001	0.001	0.001	847	0.001	0.001	0.001	0.001	0.001	0.001	0.001	0.001	0.001	294	0.001	0.001	0.001	0.001	0.001	0.001	294622	0.001
21	0.515	0.007	21.647	0.102	170.69	0.81	296.2	0.0013	10229	2.74	1	7	100		FALSE	51422	0.001	0.001	0.001	0.001	0.001	0.001	0.001	0.001	0.001	724	0.001	2701	65083	0.001	0.001	5386	0.001	124873	0.001	0.001	0.001	0.001	0.001	0.001	0.001	25981
22	0.525		26.588		207.14		411.328		9803	5.2	1	1	100	x	FALSE	0.001	0.001	0.001	264671	0.001	0.001	0.001	0.001	0.001	0.001	0.001	0.001	0.001	0.001	0.001	0.001	0.001	0.001	0.001	0.001	0.001	0.001	0.001	0.001	0.001	0.001	0.001
23	0.517	0.008	22.603	0.037	177.32	0.29	336.137	0.0007	9594	3.74	1	5	97.7		FALSE	0.001	0.001	0.001	0.001	0.001	86480	0.001	426	2138	0.001	0.001	0.001	0.001	0.001	0.001	0.001	0.001	0.001	1417	0.001	0.001	0.001	0.001	0.001	0.001	168585	0.001
24	0.521	0.009	25.661	0.012	199.85	0.09	415.179	0.0005	9281	5.04	1	3	93.7		FALSE	0.001	0.001	0.001	0.001	0.001	6651	0.001	0.001	646	0.001	0.001	0.001	0.001	0.001	0.001	0.001	0.001	0.001	0.001	0.001	0.001	0.001	0.001	0.001	0.001	243282	0.001
25	0.526	0.001	31.129	0.017	240.64	0.13	545.315	0.0001	8755	4.81	1	2	98.3		FALSE	218939	0.001	0.001	0.001	0.001	0.001	0.001	0.001	0.001	0.001	0.001	0.001	0.001	17444	0.001	0.001	0.001	0.001	0.001	0.001	0.001	0.001	0.001	0.001	0.001	0.001	0.001
26	0.514	0.007	15.391	0.014	127.41	0.11	135.092	0.0001	8749	3.24	1	9	100		FALSE	57993	4327	2843	0.001	0.001	0.001	0.001	0.001	0.001	0.001	821	1974	0.001	20673	2754	0.001	0.001	0.001	137932	0.001	0.001	0.001	0.001	0.001	0.001	0.001	6908
27	0.525		22.061		173.37		321.147		8686	5.2	1	1	100		FALSE	0.001	0.001	0.001	0.001	0.001	0.001	0.001	0.001	0.001	0.001	0.001	0.001	0.001	0.001	0.001	0.001	0.001	0.001	0.001	0.001	0.001	0.001	0.001	0.001	0.001	234520	0.001
28	0.527		30.133		233.46		498.383		8631	5.2	1	1	93.7		FALSE	233025	0.001	0.001	0.001	0.001	0.001	0.001	0.001	0.001	0.001	0.001	0.001	0.001	0.001	0.001	0.001	0.001	0.001	0.001	0.001	0.001	0.001	0.001	0.001	0.001	0.001	0.001
29	0.516	0.008	25.335	0.051	198.16	0.4	365.257	0.0003	8462	2.13	1	6	100		FALSE	34286	0.001	33119	0.001	0.001	0.001	0.001	0.001	0.001	0.001	0.001	0.001	0.001	61300	0.001	0.001	30169	0.001	0.001	0.001	0.001	0.001	0.001	12490	0.001	0.001	57098
30	0.521	0.009	29.857	0.009	231.42	0.07	491.268	0.0005	8306	5.03	1	3	100		FALSE	217192	0.001	1552	0.001	0.001	0.001	0.001	0.001	0.001	0.001	0.001	0.001	0.001	5508	0.001	0.001	0.001	0.001	0.001	0.001	0.001	0.001	0.001	0.001	0.001	0.001	0.001
31	0.518	0.008	18.393	0.063	147.09	0.5	222.091	0.0007	7968	3.58	1	6	100		FALSE	0.001	0.001	0.001	0.001	0.001	127043	0.001	0.001	2999	0.001	0.001	0.001	0.001	322	0.001	0.001	0.001	0.001	2573	0.001	0.001	0.001	254	0.001	0.001	81955	0.001
32	0.521	0.009	22.543	0.08	176.89	0.63	334.121	0.0002	7916	4.38	1	3	100		FALSE	0.001	0.001	0.001	0.001	0.001	32744	0.001	0.001	2350	0.001	0.001	0.001	0.001	0.001	0.001	0.001	0.001	0.001	0.001	0.001	0.001	0.001	0.001	0.001	0.001	178648	0.001
33	0.514	0.007	27.736	0.042	216.33	0.33	397.295	0.0006	7638	3.83	1	9	100		FALSE	152114	2188	2724	0.001	0.001	0.001	0.001	0.001	0.001	0.001	0.001	0.001	0.001	16068	6488	0.001	640	0.001	19149	0.001	0.001	0.001	0.001	3872	0.001	0.001	2981
34	0.516	0.008	27.232	0.098	210.68	0.76	526.145	0.0016	7576	5.17	1	3	99.1		FALSE	0.001	0.001	0.001	0.001	0.001	0.001	0.001	0.001	480	0.001	0.001	0.001	0.001	0.001	0.001	0.001	0.001	0.001	437	0.001	0.001	0.001	0.001	0.001	0.001	203635	0.001
36	0.521	0.009	21.432	0.048	168.97	0.38	297.138	0.0003	7211	4.02	1	3	100		FALSE	0.001	0.001	0.001	0.001	0.001	50461	0.001	214	0.001	0.001	0.001	0.001	0.001	0.001	0.001	0.001	0.001	0.001	0.001	0.001	0.001	0.001	0.001	0.001	0.001	144029	0.001
37	0.514	0.006	25.853	0.105	201.95	0.82	379.272	0.0007	7170	2.86	1	5	100		FALSE	0.001	0.001	0.001	0.001	0.001	0.001	0.001	0.001	0.001	0.001	0.001	0.001	0.001	15411	20816	0.001	65034	0.001	0.001	0.001	0.001	0.001	0.001	6542	0.001	0.001	85795
38	0.518	0.01	25.612	0.015	199.07	0.12	443.173	0.0021	6882	5.18	1	2	100		FALSE	0.001	0.001	0.001	0.001	0.001	0.001	0.001	0.001	540	0.001	0.001	0.001	0.001	0.001	0.001	0.001	0.001	0.001	0.001	0.001	0.001	0.001	0.001	0.001	0.001	185284	0.001
39	0.514	0.006	24.793	0.061	194.23	0.48	349.226	0.0001	6391	4.18	1	5	100		FALSE	0.001	0.001	0.001	0.001	0.001	0.001	0.001	0.001	0.001	0.001	0.001	0.001	0.001	138869	5190	0.001	14785	0.001	0.001	0.001	0.001	0.001	0.001	5860	0.001	0.001	7852
40	0.518	0.01	25.446	0.044	197.85	0.35	438.182	0.0009	6310	5.17	1	2	93.7		FALSE	0.001	0.001	0.001	0.001	0.001	0.001	0.001	0.001	809	0.001	0.001	0.001	0.001	0.001	0.001	0.001	0.001	0.001	0.001	0.001	0.001	0.001	0.001	0.001	0.001	169573	0.001
41	0.516	0.008	26.987	0.034	209.08	0.26	498.133	0.0015	6166	5.16	1	3	97.2		FALSE	0.001	0.001	0.001	0.001	0.001	0.001	0.001	0.001	617	0.001	0.001	0.001	0.001	0.001	0.001	0.001	0.001	0.001	382	0.001	0.001	0.001	0.001	0.001	0.001	165486	0.001
42	0.521	0.009	27.84	0.214	215.55	1.66	510.169	0.0002	6060	4.77	1	3	93.7		FALSE	0.001	0.001	0.001	0.001	0.001	12850	0.001	0.001	677	0.001	0.001	0.001	0.001	0.001	0.001	0.001	0.001	0.001	0.001	0.001	0.001	0.001	0.001	0.001	0.001	150102	0.001
43	0.514	0.006	30.081	0.073	233.03	0.56	501.393	0.0004	5974	3.54	1	5	100		FALSE	0.001	0.001	2799	0.001	0.001	0.001	0.001	0.001	0.001	0.001	0.001	0.001	0.001	62989	1646	0.001	0.001	0.001	92784	0.001	0.001	0.001	0.001	0.001	0.001	0.001	1073
44	0.511		25.916		202.11		398.269		5785	5.2	1	1	100		FALSE	0.001	0.001	0.001	0.001	0.001	0.001	0.001	0.001	0.001	0.001	0.001	0.001	0.001	0.001	0.001	0.001	0.001	0.001	156198	0.001	0.001	0.001	0.001	0.001	0.001	0.001	0.001
45	0.516	0.008	25.978	0.245	203.57	1.92	347.305	0.0001	5676	4.68	1	3	100		FALSE	0.001	0.001	14802	137900	0.001	0.001	0.001	0.001	0.001	0.001	0.001	0.001	0.001	0.001	0.001	0.001	0.001	0.001	546	0.001	0.001	0.001	0.001	0.001	0.001	0.001	0.001
46	0.511	0.001	26.086	0.048	203.56	0.37	391.273	0.0006	5595	3.19	1	4	100		FALSE	0.001	0.001	10227	0.001	0.001	0.001	0.001	0.001	0.001	0.001	0.001	0.001	0.001	0.001	83840	0.001	41788	0.001	0.001	0.001	0.001	0.001	0.001	0.001	0.001	0.001	15207
47	0.515	0.007	34.66	0.023	267.97	0.18	543.415	0.0007	5526	4.27	1	8	100		FALSE	123132	2439	2181	0.001	0.001	0.001	0.001	0.001	0.001	0.001	0.001	0.001	0.001	3570	2958	0.001	0.001	0.001	9552	0.001	0.001	0.001	0.001	1340	0.001	0.001	4024
48	0.515	0.007	19.89	0.087	158.07	0.69	250.179	0.0008	5409	4.62	1	4	100		FALSE	0.001	0.001	0.001	0.001	0.001	0.001	0.001	0.001	0.001	0.001	0.001	0.001	961	3695	0.001	0.001	0.001	0.001	130059	0.001	0.001	0.001	0.001	0.001	0.001	0.001	11327
49	0.525		22.753		349.75		352.132		5357	5.2	2	1	100		FALSE	0.001	0.001	0.001	0.001	0.001	0.001	0.001	0.001	0.001	0.001	0.001	0.001	0.001	0.001	0.001	0.001	0.001	0.001	0.001	0.001	0.001	0.001	0.001	0.001	0.001	144628	0.001
51	0.518	0.009	17.431	0.021	141.09	0.17	182.154	0.0002	5164	4.49	1	4	100		FALSE	3835	0.001	0.001	0.001	0.001	0.001	0.001	0.001	0.001	0.001	0.001	0.001	0.001	2457	0.001	0.001	0.001	0.001	120569	0.001	0.001	0.001	0.001	0.001	0.001	0.001	12570
52	0.518	0.01	23.36	0.02	182.72	0.15	364.131	0.0015	5114	5.13	1	2	100		FALSE	0.001	0.001	0.001	0.001	0.001	0.001	0.001	0.001	1599	0.001	0.001	0.001	0.001	0.001	0.001	0.001	0.001	0.001	0.001	0.001	0.001	0.001	0.001	0.001	0.001	136477	0.001
53	0.514	0.006	16.876	0.031	137.59	0.25	164.13	0.0008	5065	3.02	1	10	100		FALSE	32379	3745	2225	0.001	0.001	0.001	0.001	0.001	0.001	0.001	288	1668	0.001	15397	1790	0.001	0.001	0.001	73868	0.001	0.001	0.001	0.001	1099	0.001	0.001	4289
54	0.512	0	20.714	0.105	163.9	0.83	274.181	0.0023	4646	5.07	1	2	100		FALSE	0.001	0.001	0.001	0.001	0.001	0.001	0.001	0.001	0.001	0.001	0.001	0.001	122461	0.001	0.001	0.001	2970	0.001	0.001	0.001	0.001	0.001	0.001	0.001	0.001	0.001	0.001
55	0.525		28.697		221.86		541.226		4633	5.2	1	1	100		FALSE	0.001	0.001	0.001	0.001	0.001	0.001	0.001	0.001	0.001	0.001	0.001	0.001	0.001	0.001	0.001	0.001	0.001	0.001	0.001	0.001	0.001	0.001	0.001	0.001	0.001	125090	0.001
56	0.525		26.167		400.01		498.133		4627	5.2	2	1	93		FALSE	0.001	0.001	0.001	0.001	0.001	0.001	0.001	0.001	0.001	0.001	0.001	0.001	0.001	0.001	0.001	0.001	0.001	0.001	0.001	0.001	0.001	0.001	0.001	0.001	0.001	124917	0.001
57	0.526	0.001	22.753	0.03	178.45	0.24	338.153	0.0002	4581	3.61	1	2	100		FALSE	0.001	0.001	0.001	0.001	0.001	66067	0.001	0.001	0.001	0.001	0.001	0.001	0.001	0.001	0.001	0.001	0.001	0.001	0.001	0.001	0.001	0.001	0.001	0.001	0.001	57625	0.001
58	0.519	0.009	29.304	0.272	226.73	2.1	525.23	0.0019	4498	5.17	1	2	100		FALSE	0.001	0.001	0.001	0.001	0.001	0.001	0.001	0.001	0.001	0.001	0.001	0.001	0.001	0.001	0.001	0.001	0.001	0.001	0.001	0.001	0.001	0.001	0.001	0.001	508	120936	0.001
59	0.514	0.006	20.909	0.078	166.14	0.62	251.211	0.0005	4449	4.44	1	6	100		FALSE	102926	1538	4793	0.001	0.001	0.001	0.001	0.001	0.001	0.001	0.001	671	0.001	0.001	0.001	0.001	0.001	0.001	8366	0.001	0.001	0.001	0.001	1840	0.001	0.001	0.001
60	0.511		20.447		316.26		264.195		4377	5.2	2	1	100		FALSE	0.001	0.001	0.001	0.001	0.001	0.001	0.001	0.001	0.001	0.001	0.001	0.001	0.001	0.001	0.001	0.001	0.001	0.001	118172	0.001	0.001	0.001	0.001	0.001	0.001	0.001	0.001
61	0.519	0.011	25.693	0.054	199.61	0.42	450.183	0.0018	4360	5.12	1	2	93.7		FALSE	0.001	0.001	0.001	0.001	0.001	116047	0.001	0.001	1668	0.001	0.001	0.001	0.001	0.001	0.001	0.001	0.001	0.001	0.001	0.001	0.001	0.001	0.001	0.001	0.001	0.001	0.001
62	0.518	0.01	30.515	0.233	235.36	1.8	600.215	0.0016	4345	5.18	1	2	100		FALSE	0.001	0.001	0.001	0.001	0.001	0.001	0.001	0.001	0.001	0.001	0.001	0.001	0.001	0.001	0.001	0.001	0.001	0.001	249	0.001	0.001	0.001	0.001	0.001	0.001	117058	0.001
63	0.521	0.009	23.125	0.056	181.18	0.44	348.137	0.0006	4292	4.5	1	3	100		FALSE	0.001	0.001	0.001	0.001	0.001	14060	0.001	0.001	1778	0.001	0.001	0.001	0.001	0.001	0.001	0.001	0.001	0.001	0.001	0.001	0.001	0.001	0.001	0.001	0.001	100034	0.001
64	0.518	0.009	36.836	0.018	283.63	0.14	653.524	0.0006	4189	4.85	1	4	100		FALSE	105756	970	4577	0.001	0.001	0.001	0.001	0.001	0.001	0.001	0.001	0.001	0.001	1806	0.001	0.001	0.001	0.001	0.001	0.001	0.001	0.001	0.001	0.001	0.001	0.001	0.001
65	0.515	0.007	32.585	0.105	250.9	0.81	651.241	0.0018	4132	5.06	1	4	99.5		FALSE	0.001	0.001	0.001	0.001	0.001	0.001	227	0.001	1423	0.001	0.001	0.001	0.001	0.001	0.001	0.001	0.001	0.001	1215	0.001	0.001	0.001	0.001	0.001	0.001	108707	0.001
66	0.516	0.008	31.473	0.096	243.82	0.74	501.394	0.0007	4073	3.38	1	6	93		FALSE	66561	0.001	614	0.001	0.001	0.001	0.001	0.001	0.001	0.001	0.001	0.001	0.001	15894	497	0.001	0.001	0.001	26054	0.001	0.001	0.001	0.001	0.001	0.001	0.001	358
67	0.519	0.011	22.699	0.113	177.76	0.89	352.131	0.0013	4031	5.14	1	2	97.8		FALSE	0.001	0.001	0.001	0.001	0.001	107689	0.001	0.001	1155	0.001	0.001	0.001	0.001	0.001	0.001	0.001	0.001	0.001	0.001	0.001	0.001	0.001	0.001	0.001	0.001	0.001	0.001
68	0.518	0.01	28.465	0.002	221.37	0.02	436.305	0.0022	3978	3.66	1	2	93.7		FALSE	0.001	0.001	0.001	0.001	0.001	0.001	0.001	0.001	0.001	0.001	0.001	0.001	0.001	63098	44306	0.001	0.001	0.001	0.001	0.001	0.001	0.001	0.001	0.001	0.001	0.001	0.001
69	0.525		27.716		214.28		541.19		3892	5.2	1	1	87.6		FALSE	0.001	0.001	0.001	0.001	0.001	0.001	0.001	0.001	0.001	0.001	0.001	0.001	0.001	0.001	0.001	0.001	0.001	0.001	0.001	0.001	0.001	0.001	0.001	0.001	0.001	105077	0.001
70	0.518	0.01	26.178	0.057	203.22	0.44	462.183	0.0015	3809	5.16	1	2	91		FALSE	0.001	0.001	0.001	0.001	0.001	0.001	0.001	0.001	772	0.001	0.001	0.001	0.001	0.001	0.001	0.001	0.001	0.001	0.001	0.001	0.001	0.001	0.001	0.001	0.001	102082	0.001
71	0.525		26.804		207.89		478.177		3778	5.2	1	1	74.7		FALSE	0.001	0.001	0.001	0.001	0.001	0.001	0.001	0.001	0.001	0.001	0.001	0.001	0.001	0.001	0.001	0.001	0.001	0.001	0.001	0.001	0.001	0.001	0.001	0.001	0.001	102017	0.001
72	0.519	0.009	28.815	0.017	222.66	0.13	553.192	0.0007	3716	5.18	1	2	100		FALSE	0.001	0.001	0.001	0.001	0.001	0.001	0.001	0.001	0.001	0.001	0.001	0.001	0.001	0.001	0.001	0.001	0.001	0.001	0.001	0.001	0.001	0.001	0.001	0.001	385	99952	0.001
73	0.513	0.005	24.328	0.037	190.17	0.29	371.264	0.0009	3716	0.74	1	19	100		FALSE	7248	5157	8769	3037	0.001	0.001	5949	0.001	5189	4105	4162	4292	7167	0.001	6562	4296	0.001	4198	0.001	4882	4804	4379	6826	0.001	5746	0.001	3561
74	0.519	0.011	29.048	0.042	225.71	0.32	449.326	0.0009	3704	4.55	1	2	100		FALSE	87137	0.001	0.001	0.001	0.001	0.001	0.001	0.001	0.001	0.001	0.001	0.001	0.001	0.001	0.001	0.001	0.001	0.001	12873	0.001	0.001	0.001	0.001	0.001	0.001	0.001	0.001
75	0.521	0.009	22.564	0.015	181.26	0.12	206.096	0.0006	3597	3.6	1	3	100		FALSE	0.001	0.001	0.001	0.001	0.001	44327	0.001	0.001	348	0.001	0.001	0.001	0.001	0.001	0.001	0.001	0.001	0.001	0.001	0.001	0.001	0.001	0.001	0.001	0.001	52453	0.001
76	0.525		26.036		202.55		430.182		3549	5.2	1	1	97.2		FALSE	0.001	0.001	0.001	0.001	0.001	0.001	0.001	0.001	0.001	0.001	0.001	0.001	0.001	0.001	0.001	0.001	0.001	0.001	0.001	0.001	0.001	0.001	0.001	0.001	0.001	95817	0.001
78	0.525		30.103		232.31		586.202		3327	5.2	1	1	93.7		FALSE	0.001	0.001	0.001	0.001	0.001	0.001	0.001	0.001	0.001	0.001	0.001	0.001	0.001	0.001	0.001	0.001	0.001	0.001	0.001	0.001	0.001	0.001	0.001	0.001	0.001	89821	0.001
79	0.518	0.01	26.376	0.156	205.12	1.22	436.168	0.001	3308	5.13	1	2	91		FALSE	0.001	0.001	0.001	0.001	0.001	0.001	0.001	0.001	1038	0.001	0.001	0.001	0.001	0.001	0.001	0.001	0.001	0.001	0.001	0.001	0.001	0.001	0.001	0.001	0.001	88265	0.001
80	0.511	0	25.145	0.012	196.73	0.09	362.232	0.0012	3258	3.67	1	2	93.7		FALSE	0.001	0.001	52401	0.001	0.001	0.001	0.001	0.001	0.001	0.001	0.001	0.001	0.001	0.001	35567	0.001	0.001	0.001	0.001	0.001	0.001	0.001	0.001	0.001	0.001	0.001	0.001
81	0.518	0.01	26.611	0.088	206.91	0.69	438.185	0.0002	3222	5.14	1	2	100		FALSE	0.001	0.001	0.001	0.001	0.001	0.001	0.001	0.001	909	0.001	0.001	0.001	0.001	0.001	0.001	0.001	0.001	0.001	0.001	0.001	0.001	0.001	0.001	0.001	0.001	86079	0.001
82	0.511	0.001	26.229	0.022	204.64	0.17	393.288	0.0006	3120	3.45	1	4	98.5		FALSE	0.001	0.001	4809	0.001	0.001	0.001	0.001	0.001	0.001	0.001	0.001	0.001	0.001	0.001	54148	0.001	11804	0.001	0.001	0.001	0.001	0.001	0.001	0.001	0.001	0.001	13483
83	0.526		23.316		358.18		364.132		3100	5.2	2	1	100		FALSE	0.001	0.001	0.001	0.001	0.001	83689	0.001	0.001	0.001	0.001	0.001	0.001	0.001	0.001	0.001	0.001	0.001	0.001	0.001	0.001	0.001	0.001	0.001	0.001	0.001	0.001	0.001
84	0.525		27.147		210.34		496.154		3028	5.2	1	1	82.4		FALSE	0.001	0.001	0.001	0.001	0.001	0.001	0.001	0.001	0.001	0.001	0.001	0.001	0.001	0.001	0.001	0.001	0.001	0.001	0.001	0.001	0.001	0.001	0.001	0.001	0.001	81744	0.001
86	0.513	0.005	20.595	0.022	162.82	0.17	279.092	0.0006	2975	0.56	1	22	100		FALSE	800	2865	3245	0.001	4473	0.001	3793	3592	4287	3123	0.001	4659	3561	3941	3390	0.001	3588	5672	3759	3422	4113	2881	3644	4058	4012	0.001	3459
87	0.515	0.008	22.551	0.165	177.96	1.3	291.242	0.0011	2972	3.49	1	4	97.9		FALSE	28368	0.001	0.001	0.001	0.001	0.001	0.001	0.001	0.001	0.001	0.001	0.001	0.001	0.001	4723	0.001	0.001	0.001	46931	0.001	0.001	0.001	0.001	0.001	231	0.001	0.001
88	0.516	0.008	22.251	0.1	175.11	0.79	310.216	0.0021	2944	2.54	1	6	100		FALSE	9744	0.001	0.001	0.001	0.001	0.001	0.001	0.001	0.001	0.001	0.001	0.001	866	16168	0.001	0.001	4314	0.001	32457	0.001	0.001	0.001	0.001	0.001	0.001	0.001	15929
89	0.525		21.715		171.11		301.133		2916	5.2	1	1	100		FALSE	0.001	0.001	0.001	0.001	0.001	0.001	0.001	0.001	0.001	0.001	0.001	0.001	0.001	0.001	0.001	0.001	0.001	0.001	0.001	0.001	0.001	0.001	0.001	0.001	0.001	78733	0.001
90	0.525		21.968		173.15		299.154		2878	5.2	1	1	100		FALSE	0.001	0.001	0.001	0.001	0.001	0.001	0.001	0.001	0.001	0.001	0.001	0.001	0.001	0.001	0.001	0.001	0.001	0.001	0.001	0.001	0.001	0.001	0.001	0.001	0.001	77701	0.001
91	0.525		29.718		229.74		543.207		2758	5.2	1	1	91.2		FALSE	0.001	0.001	0.001	0.001	0.001	0.001	0.001	0.001	0.001	0.001	0.001	0.001	0.001	0.001	0.001	0.001	0.001	0.001	0.001	0.001	0.001	0.001	0.001	0.001	0.001	74463	0.001
92	0.511	0.001	22.231	0.067	175.82	0.53	277.227	0.0005	2750	3.53	1	4	100		FALSE	0.001	0.001	0.001	0.001	0.001	0.001	0.001	0.001	0.001	0.001	616	0.001	0.001	0.001	37626	0.001	0.001	0.001	0.001	0.001	0.001	0.001	0.001	35283	0.001	0.001	737
93	0.526		22.858		179.05		350.152		2713	5.2	1	1	69.3		FALSE	0.001	0.001	0.001	0.001	0.001	73250	0.001	0.001	0.001	0.001	0.001	0.001	0.001	0.001	0.001	0.001	0.001	0.001	0.001	0.001	0.001	0.001	0.001	0.001	0.001	0.001	0.001
94	0.511		25.615		200.15		376.243		2713	5.2	1	1	93.7		FALSE	0.001	0.001	73244	0.001	0.001	0.001	0.001	0.001	0.001	0.001	0.001	0.001	0.001	0.001	0.001	0.001	0.001	0.001	0.001	0.001	0.001	0.001	0.001	0.001	0.001	0.001	0.001
95	0.518	0.012	24.706	0.202	193.57	1.58	348.214	0.0007	2701	5.19	1	2	98.5		FALSE	72783	136	0.001	0.001	0.001	0.001	0.001	0.001	0.001	0.001	0.001	0.001	0.001	0.001	0.001	0.001	0.001	0.001	0.001	0.001	0.001	0.001	0.001	0.001	0.001	0.001	0.001
96	0.518	0.008	27.091	0.122	209.95	0.94	492.157	0.002	2659	3.67	1	4	100		FALSE	0.001	0.001	0.001	0.001	0.001	26972	0.001	0.001	499	0.001	0.001	0.001	0.001	0.001	0.001	0.001	0.001	0.001	334	0.001	0.001	0.001	0.001	0.001	0.001	43985	0.001
97	0.511		24.788		381.11		349.227		2649	5.2	2	1	100		FALSE	0.001	0.001	0.001	0.001	0.001	0.001	0.001	0.001	0.001	0.001	0.001	0.001	0.001	0.001	0.001	0.001	0.001	0.001	71516	0.001	0.001	0.001	0.001	0.001	0.001	0.001	0.001
98	0.526		26.671		207		466.179		2590	5.2	1	1	80.1		FALSE	0.001	0.001	0.001	0.001	0.001	69934	0.001	0.001	0.001	0.001	0.001	0.001	0.001	0.001	0.001	0.001	0.001	0.001	0.001	0.001	0.001	0.001	0.001	0.001	0.001	0.001	0.001
100	0.526	0.001	29.406	0.008	226.61	0.06	624.179	0.0002	2563	4.45	1	2	93.7		FALSE	0.001	0.001	0.001	0.001	0.001	10539	0.001	0.001	0.001	0.001	0.001	0.001	0.001	0.001	0.001	0.001	0.001	0.001	0.001	0.001	0.001	0.001	0.001	0.001	0.001	58663	0.001
101	0.526	0.001	23.349	0.077	182.6	0.6	366.146	0.0007	2507	3.6	1	2	86.6		FALSE	0.001	0.001	0.001	0.001	0.001	33182	0.001	0.001	0.001	0.001	0.001	0.001	0.001	0.001	0.001	0.001	0.001	0.001	0.001	0.001	0.001	0.001	0.001	0.001	0.001	34510	0.001
102	0.515	0.007	20.366	0.025	162.38	0.2	235.18	0.0005	2436	2.56	1	9	100		FALSE	24220	0.001	2231	0.001	0.001	0.001	0.001	0.001	0.001	0.001	509	1024	0.001	8274	3025	0.001	0.001	0.001	22222	0.001	0.001	0.001	0.001	1665	0.001	0.001	2613
103	0.525		29.492		450.41		539.21		2411	5.2	2	1	36		FALSE	0.001	0.001	0.001	0.001	0.001	0.001	0.001	0.001	0.001	0.001	0.001	0.001	0.001	0.001	0.001	0.001	0.001	0.001	0.001	0.001	0.001	0.001	0.001	0.001	0.001	65096	0.001
104	0.517	0.008	19.76	0.19	157.64	1.52	232.169	0.0021	2406	3.47	1	5	99.9		FALSE	39072	0.001	0.001	0.001	0.001	0.001	0.001	0.001	0.001	0.001	0.001	0.001	367	3529	0.001	0.001	20566	0.001	0.001	0.001	0.001	0.001	0.001	0.001	0.001	0.001	1415
105	0.525		22.684		177.98		335.161		2389	5.2	1	1	99.8		FALSE	0.001	0.001	0.001	0.001	0.001	0.001	0.001	0.001	0.001	0.001	0.001	0.001	0.001	0.001	0.001	0.001	0.001	0.001	0.001	0.001	0.001	0.001	0.001	0.001	0.001	64490	0.001
106	0.518	0.01	23.086	0.039	180.54	0.31	366.111	0	2383	5.1	1	2	77.3		FALSE	0.001	0.001	0.001	0.001	0.001	0.001	0.001	0.001	0.001	0.001	0.001	0.001	0.001	0.001	0.001	0.001	0.001	0.001	1173	0.001	0.001	0.001	0.001	0.001	0.001	63167	0.001
108	0.525		29.664		229.37		538.248		2335	5.2	1	1	78.7		FALSE	0.001	0.001	0.001	0.001	0.001	0.001	0.001	0.001	0.001	0.001	0.001	0.001	0.001	0.001	0.001	0.001	0.001	0.001	0.001	0.001	0.001	0.001	0.001	0.001	0.001	63032	0.001
110	0.521	0.009	21.835	0.035	175.4	0.28	206.096	0.0006	2321	3.61	1	3	96.3		FALSE	0.001	0.001	0.001	0.001	0.001	35108	0.001	0.001	376	0.001	0.001	0.001	0.001	0.001	0.001	0.001	0.001	0.001	0.001	0.001	0.001	0.001	0.001	0.001	0.001	27177	0.001
111	0.518	0.01	27.901	0.121	216.43	0.94	476.164	0.0016	2304	5.15	1	2	100		FALSE	0.001	0.001	0.001	0.001	0.001	0.001	0.001	0.001	592	0.001	0.001	0.001	0.001	0.001	0.001	0.001	0.001	0.001	0.001	0.001	0.001	0.001	0.001	0.001	0.001	61615	0.001
112	0.526		21.533		169.72		299.153		2294	5.2	1	1	99.4		FALSE	0.001	0.001	0.001	0.001	0.001	61939	0.001	0.001	0.001	0.001	0.001	0.001	0.001	0.001	0.001	0.001	0.001	0.001	0.001	0.001	0.001	0.001	0.001	0.001	0.001	0.001	0.001
113	0.513	0.005	27.539	0.042	214.09	0.32	441.341	0.0008	2189	0.66	1	21	100		FALSE	0.001	3713	5064	0.001	1812	0.001	3204	2692	3336	1815	2260	2560	0.001	4084	0.001	2054	2696	2484	0.001	2502	2722	3401	3497	3366	2919	407	2506
114	0.525		26.643		407.68		466.178		2157	5.2	2	1	94.4		FALSE	0.001	0.001	0.001	0.001	0.001	0.001	0.001	0.001	0.001	0.001	0.001	0.001	0.001	0.001	0.001	0.001	0.001	0.001	0.001	0.001	0.001	0.001	0.001	0.001	0.001	58234	0.001
115	0.514	0.006	22.404	0.029	177.02	0.23	283.216	0.0001	2123	2.54	1	6	100		FALSE	24846	0.001	3484	0.001	0.001	0.001	0.001	0.001	0.001	0.001	0.001	0.001	0.001	0.001	5695	0.001	10947	0.001	0.001	0.001	0.001	0.001	0.001	2953	0.001	0.001	9402
116	0.516	0.008	20.14	0.044	160.12	0.35	248.201	0.0009	2119	3.15	1	6	100		FALSE	1876	0.001	633	0.001	0.001	0.001	0.001	0.001	0.001	0.001	0.001	0.001	5423	11035	0.001	0.001	5069	0.001	0.001	0.001	0.001	0.001	0.001	0.001	0.001	0.001	33190
117	0.518	0.01	27.011	0.21	209.88	1.63	448.169	0.0004	2087	5.12	1	2	88.6		FALSE	0.001	0.001	0.001	0.001	0.001	0.001	0.001	0.001	792	0.001	0.001	0.001	0.001	0.001	0.001	0.001	0.001	0.001	0.001	0.001	0.001	0.001	0.001	0.001	0.001	55547	0.001
118	0.518	0.01	25.853	0.071	201.2	0.56	425.167	0.0006	2067	5.08	1	2	52.7		FALSE	0.001	0.001	0.001	0.001	0.001	0.001	0.001	0.001	1193	0.001	0.001	0.001	0.001	0.001	0.001	0.001	0.001	0.001	0.001	0.001	0.001	0.001	0.001	0.001	0.001	54618	0.001
120	0.514	0.006	20.046	0.101	159.44	0.8	246.185	0.0014	2060	2.56	1	12	100		FALSE	2481	0.001	545	0.001	0.001	0.001	1191	0.001	0.001	0.001	440	0.001	1908	5364	572	0.001	19251	0.001	20511	0.001	0.001	0.001	0.001	383	460	0.001	2505
121	0.511		26.341		205.2		412.284		2027	5.2	1	1	93.7		FALSE	0.001	0.001	0.001	0.001	0.001	0.001	0.001	0.001	0.001	0.001	0.001	0.001	0.001	0.001	0.001	0.001	0.001	0.001	54721	0.001	0.001	0.001	0.001	0.001	0.001	0.001	0.001
122	0.511	0.001	22.879	0.078	180.34	0.61	299.211	0.0016	2026	2.08	1	6	75.6		FALSE	0.001	0.001	6468	0.001	0.001	0.001	0.001	0.001	0.001	0.001	0.001	0.001	0.001	0.001	11998	0.001	9032	0.001	8513	0.001	0.001	0.001	0.001	3990	0.001	0.001	14698
123	0.518	0.01	21.876	0.07	172.09	0.55	313.133	0.0003	2022	5.08	1	2	100		FALSE	0.001	0.001	0.001	0.001	0.001	0.001	0.001	0.001	1222	0.001	0.001	0.001	0.001	0.001	0.001	0.001	0.001	0.001	0.001	0.001	0.001	0.001	0.001	0.001	0.001	53369	0.001
124	0.527		26.346		205.5		396.264		2004	5.2	1	1	95.6		FALSE	54107	0.001	0.001	0.001	0.001	0.001	0.001	0.001	0.001	0.001	0.001	0.001	0.001	0.001	0.001	0.001	0.001	0.001	0.001	0.001	0.001	0.001	0.001	0.001	0.001	0.001	0.001
125	0.525		26.99		209.69		450.184		1986	5.2	1	1	43.3		FALSE	0.001	0.001	0.001	0.001	0.001	0.001	0.001	0.001	0.001	0.001	0.001	0.001	0.001	0.001	0.001	0.001	0.001	0.001	0.001	0.001	0.001	0.001	0.001	0.001	0.001	53619	0.001
126	0.515	0.007	19.129	0.167	153.14	1.34	218.154	0.0011	1969	3.25	1	7	100		FALSE	0.001	0.001	0.001	640	0.001	0.001	0.001	0.001	0.001	0.001	0.001	0.001	202	10647	356	0.001	8932	0.001	31209	0.001	0.001	0.001	0.001	0.001	0.001	0.001	1165
127	0.525		25.686		200.17		407.174		1959	5.2	1	1	93.7		FALSE	0.001	0.001	0.001	0.001	0.001	0.001	0.001	0.001	0.001	0.001	0.001	0.001	0.001	0.001	0.001	0.001	0.001	0.001	0.001	0.001	0.001	0.001	0.001	0.001	0.001	52893	0.001
128	0.519	0.012	29.975	0.296	232.36	2.29	489.253	0.0004	1955	5.07	1	2	100		FALSE	51551	0.001	0.001	0.001	0.001	0.001	0.001	0.001	0.001	0.001	1228	0.001	0.001	0.001	0.001	0.001	0.001	0.001	0.001	0.001	0.001	0.001	0.001	0.001	0.001	0.001	0.001
129	0.525		30.007		231.6		582.206		1953	5.2	1	1	93.7		FALSE	0.001	0.001	0.001	0.001	0.001	0.001	0.001	0.001	0.001	0.001	0.001	0.001	0.001	0.001	0.001	0.001	0.001	0.001	0.001	0.001	0.001	0.001	0.001	0.001	0.001	52719	0.001
130	0.515	0.007	28.34	0.046	220.56	0.36	425.351	0.0004	1939	3.89	1	4	100		FALSE	0.001	0.001	0.001	0.001	0.001	0.001	0.001	0.001	0.001	0.001	0.001	0.001	0.001	7574	3943	0.001	0.001	0.001	38789	0.001	0.001	0.001	0.001	2060	0.001	0.001	0.001
131	0.516	0.009	31.787	0.03	245.51	0.23	565.424	0.0004	1928	3.68	1	3	93.7		FALSE	31798	293	0.001	0.001	0.001	0.001	0.001	0.001	0.001	0.001	0.001	0.001	0.001	0.001	0.001	0.001	0.001	0.001	19971	0.001	0.001	0.001	0.001	0.001	0.001	0.001	0.001
132	0.516	0.008	29.503	0.078	227.78	0.61	574.179	0.0024	1927	5.06	1	3	74.2		FALSE	0.001	0.001	0.001	0.001	0.001	0.001	0.001	0.001	939	0.001	0.001	0.001	0.001	0.001	0.001	0.001	0.001	0.001	405	0.001	0.001	0.001	0.001	0.001	0.001	50692	0.001
133	0.526		27.289		211.63		480.194		1903	5.2	1	1	58.5		FALSE	0.001	0.001	0.001	0.001	0.001	51389	0.001	0.001	0.001	0.001	0.001	0.001	0.001	0.001	0.001	0.001	0.001	0.001	0.001	0.001	0.001	0.001	0.001	0.001	0.001	0.001	0.001
134	0.511		25.905		202.06		396.255		1900	5.2	1	1	93.7		FALSE	0.001	0.001	0.001	0.001	0.001	0.001	0.001	0.001	0.001	0.001	0.001	0.001	0.001	0.001	0.001	0.001	0.001	0.001	51308	0.001	0.001	0.001	0.001	0.001	0.001	0.001	0.001
135	0.516	0.008	20.346	0.112	161.44	0.89	258.184	0.0007	1865	3.5	1	6	100		FALSE	1725	0.001	715	0.001	0.001	0.001	0.001	0.001	0.001	0.001	0.001	0.001	33271	3771	0.001	0.001	0.001	0.001	8584	0.001	0.001	0.001	0.001	0.001	0.001	0.001	2301
136	0.511		23.613		184.89		354.205		1838	5.2	1	1	100		FALSE	0.001	0.001	0.001	0.001	0.001	0.001	0.001	0.001	0.001	0.001	0.001	0.001	49619	0.001	0.001	0.001	0.001	0.001	0.001	0.001	0.001	0.001	0.001	0.001	0.001	0.001	0.001
137	0.519	0.011	27.687	0.078	215.97	0.61	396.265	0.0013	1824	5.15	1	2	96.5		FALSE	48865	0.001	396	0.001	0.001	0.001	0.001	0.001	0.001	0.001	0.001	0.001	0.001	0.001	0.001	0.001	0.001	0.001	0.001	0.001	0.001	0.001	0.001	0.001	0.001	0.001	0.001
138	0.526	0.001	22.009	0.118	172.92	0.93	323.161	0.0001	1820	3.63	1	2	100		FALSE	0.001	0.001	0.001	0.001	0.001	21906	0.001	0.001	0.001	0.001	0.001	0.001	0.001	0.001	0.001	0.001	0.001	0.001	0.001	0.001	0.001	0.001	0.001	0.001	0.001	27237	0.001
139	0.525		24.189		189.44		352.17		1819	5.2	1	1	100		FALSE	0.001	0.001	0.001	49114	0.001	0.001	0.001	0.001	0.001	0.001	0.001	0.001	0.001	0.001	0.001	0.001	0.001	0.001	0.001	0.001	0.001	0.001	0.001	0.001	0.001	0.001	0.001
140	0.515	0.008	20.337	0.025	162.22	0.2	233.201	0.0007	1787	3.58	1	4	100		FALSE	19704	0.001	666	0.001	0.001	0.001	0.001	0.001	0.001	0.001	0.001	0.001	0.001	0.001	0.001	0.001	0.001	0.001	27603	0.001	0.001	0.001	0.001	284	0.001	0.001	0.001
141	0.517	0.008	32.485	0.244	251.46	1.89	517.388	0.0003	1787	3.88	1	5	100		FALSE	34880	0.001	291	0.001	0.001	0.001	0.001	0.001	0.001	0.001	0.001	0.001	0.001	10838	0.001	0.001	966	0.001	0.001	0.001	0.001	0.001	0.001	0.001	0.001	0.001	1265
142	0.521	0.009	20.455	0.052	162.13	0.41	264.195	0.0001	1775	3.09	1	3	100		FALSE	7665	0.001	0.001	0.001	0.001	0.001	0.001	0.001	0.001	0.001	0.001	0.001	0.001	19741	0.001	0.001	0.001	0.001	0.001	0.001	0.001	0.001	0.001	0.001	0.001	0.001	20513
143	0.517	0.008	22.657	0.052	178.64	0.41	297.195	0.0002	1751	2.53	1	5	100		FALSE	19063	0.001	4836	0.001	0.001	0.001	0.001	0.001	0.001	0.001	0.001	0.001	0.001	11856	6473	0.001	0.001	0.001	0.001	0.001	0.001	0.001	0.001	5049	0.001	0.001	0.001
144	0.513	0.006	22.528	0.044	177.89	0.35	287.211	0.0002	1743	2.23	1	6	100		FALSE	0.001	455	0.001	0.001	0.001	0.001	0.001	0.001	0.001	0.001	0.001	0.001	0.001	13441	8990	0.001	0.001	0.001	5391	0.001	0.001	0.001	0.001	7635	0.001	0.001	11157
145	0.526	0.001	22.496	0.056	176.69	0.44	326.153	0.0003	1712	4.85	1	2	96.5		FALSE	0.001	0.001	0.001	0.001	0.001	43121	0.001	0.001	0.001	0.001	0.001	0.001	0.001	0.001	0.001	0.001	0.001	0.001	0.001	0.001	0.001	0.001	0.001	0.001	0.001	3106	0.001
146	0.527		30.051		232.65		513.361		1687	5.2	1	1	100		FALSE	45559	0.001	0.001	0.001	0.001	0.001	0.001	0.001	0.001	0.001	0.001	0.001	0.001	0.001	0.001	0.001	0.001	0.001	0.001	0.001	0.001	0.001	0.001	0.001	0.001	0.001	0.001
147	0.511	0.001	28.472	0.017	221.41	0.13	437.315	0.0001	1679	2.61	1	5	98.7		FALSE	0.001	2741	12480	0.001	0.001	0.001	0.001	0.001	0.001	0.001	0.001	1526	0.001	0.001	0.001	0.001	0.001	0.001	0.001	0.001	0.001	0.001	0.001	14737	0.001	0.001	13860
148	0.526	0.001	30.843	0.008	238.55	0.06	533.315	0.0001	1673	4.75	1	2	86		FALSE	41289	0.001	0.001	0.001	0.001	0.001	0.001	0.001	0.001	0.001	0.001	0.001	0.001	3887	0.001	0.001	0.001	0.001	0.001	0.001	0.001	0.001	0.001	0.001	0.001	0.001	0.001
149	0.514	0.006	24.886	0.114	195.01	0.89	347.211	0.0007	1668	2.95	1	6	97.1		FALSE	0.001	373	0.001	0.001	0.001	0.001	0.001	0.001	0.001	0.001	0.001	990	0.001	21337	2457	0.001	5209	0.001	14683	0.001	0.001	0.001	0.001	0.001	0.001	0.001	0.001
150	0.525		26.177		202.79		499.136		1631	5.2	1	1	96.9		FALSE	0.001	0.001	0.001	0.001	0.001	0.001	0.001	0.001	0.001	0.001	0.001	0.001	0.001	0.001	0.001	0.001	0.001	0.001	0.001	0.001	0.001	0.001	0.001	0.001	0.001	44037	0.001
151	0.525		31.379		242.94		513.309		1627	5.2	1	1	96.6		FALSE	0.001	0.001	0.001	43936	0.001	0.001	0.001	0.001	0.001	0.001	0.001	0.001	0.001	0.001	0.001	0.001	0.001	0.001	0.001	0.001	0.001	0.001	0.001	0.001	0.001	0.001	0.001
153	0.511	0	36.803	0.447	283.38	3.44	652.517	0.0023	1603	5.13	1	3	98		FALSE	0.001	0.001	143	0.001	0.001	0.001	0.001	0.001	0.001	0.001	408	0.001	0.001	0.001	0.001	0.001	0.001	0.001	42719	0.001	0.001	0.001	0.001	0.001	0.001	0.001	0.001
154	0.518	0.009	21.019	0.022	166.2	0.18	278.211	0.0003	1561	3.39	1	4	100		FALSE	5320	0.001	0.001	0.001	0.001	0.001	0.001	0.001	0.001	0.001	0.001	0.001	0.001	4340	0.001	0.001	0.001	0.001	26676	0.001	0.001	0.001	0.001	0.001	0.001	0.001	5814
155	0.511	0.001	27.397	0.294	213.18	2.29	428.244	0.0002	1548	5.02	1	2	93.7		FALSE	0.001	0.001	0.001	0.001	0.001	0.001	0.001	0.001	0.001	0.001	1413	0.001	0.001	0.001	0.001	0.001	40388	0.001	0.001	0.001	0.001	0.001	0.001	0.001	0.001	0.001	0.001
156	0.519	0.009	18.847	0.065	150.79	0.52	220.169	0.001	1540	2.8	1	4	100		FALSE	5805	0.001	0.001	0.001	0.001	0.001	0.001	0.001	0.001	0.001	0.001	0.001	0.001	15000	0.001	0.001	4353	0.001	0.001	0.001	0.001	0.001	0.001	0.001	0.001	0.001	16433
157	0.526	0.001	29.925	0.069	231.45	0.53	533.315	0.0005	1536	4.82	1	2	82.4		FALSE	38482	0.001	0.001	0.001	0.001	0.001	0.001	0.001	0.001	0.001	0.001	0.001	0.001	2983	0.001	0.001	0.001	0.001	0.001	0.001	0.001	0.001	0.001	0.001	0.001	0.001	0.001
158	0.521	0.009	23.049	0.01	180.47	0.08	354.147	0.0005	1536	3.61	1	3	90.8		FALSE	0.001	0.001	0.001	0.001	0.001	24153	0.001	0.001	672	0.001	0.001	0.001	0.001	0.001	0.001	0.001	0.001	0.001	0.001	0.001	0.001	0.001	0.001	0.001	0.001	16634	0.001
159	0.525		26.179		203.3		457.19		1525	5.2	1	1	100		FALSE	0.001	0.001	0.001	0.001	0.001	0.001	0.001	0.001	0.001	0.001	0.001	0.001	0.001	0.001	0.001	0.001	0.001	0.001	0.001	0.001	0.001	0.001	0.001	0.001	0.001	41181	0.001
161	0.525		18.226		146.83		196.112		1503	5.2	1	1	93.7		FALSE	0.001	0.001	0.001	0.001	0.001	0.001	0.001	0.001	0.001	0.001	0.001	0.001	0.001	0.001	0.001	0.001	0.001	0.001	0.001	0.001	0.001	0.001	0.001	0.001	0.001	40581	0.001
162	0.517	0.008	30.396	0.102	235.3	0.79	515.372	0.0006	1497	3.55	1	5	100		FALSE	26724	0.001	1571	0.001	0.001	0.001	0.001	0.001	0.001	0.001	310	0.001	0.001	7855	0.001	0.001	0.001	0.001	0.001	0.001	0.001	0.001	0.001	0.001	0.001	0.001	3966
163	0.525		30.085		232.47		554.213		1449	5.2	1	1	74.2		FALSE	0.001	0.001	0.001	0.001	0.001	0.001	0.001	0.001	0.001	0.001	0.001	0.001	0.001	0.001	0.001	0.001	0.001	0.001	0.001	0.001	0.001	0.001	0.001	0.001	0.001	39132	0.001
164	0.511	0.001	26.535	0.085	206.71	0.66	412.341	0.0005	1422	3.71	1	3	100		FALSE	0.001	0.001	24433	0.001	0.001	0.001	0.001	0.001	0.001	0.001	13376	0.001	0.001	0.001	0.001	0.001	0.001	0.001	0.001	0.001	579	0.001	0.001	0.001	0.001	0.001	0.001
165	0.511		24.079		370.22		348.263		1404	5.2	2	1	100		FALSE	0.001	0.001	0.001	0.001	0.001	0.001	0.001	0.001	0.001	0.001	0.001	0.001	0.001	0.001	0.001	0.001	0.001	0.001	37901	0.001	0.001	0.001	0.001	0.001	0.001	0.001	0.001
166	0.525		24.899		194.73		366.186		1398	5.2	1	1	93.5		FALSE	0.001	0.001	0.001	37733	0.001	0.001	0.001	0.001	0.001	0.001	0.001	0.001	0.001	0.001	0.001	0.001	0.001	0.001	0.001	0.001	0.001	0.001	0.001	0.001	0.001	0.001	0.001
167	0.518	0.01	22.202	0.018	174.71	0.14	311.154	0.0008	1395	5.08	1	2	100		FALSE	0.001	0.001	0.001	0.001	0.001	0.001	0.001	0.001	815	0.001	0.001	0.001	0.001	0.001	0.001	0.001	0.001	0.001	0.001	0.001	0.001	0.001	0.001	0.001	0.001	36855	0.001
168	0.514	0.006	28.334	0.08	220.55	0.63	423.335	0.0006	1367	3.96	1	5	100		FALSE	0.001	0.001	0.001	0.001	0.001	0.001	0.001	0.001	0.001	0.001	0.001	985	0.001	5842	1512	0.001	0.001	0.001	27835	0.001	0.001	0.001	0.001	732	0.001	0.001	0.001
169	0.525		27.172		211.08		452.197		1364	5.2	1	1	62		FALSE	0.001	0.001	0.001	0.001	0.001	0.001	0.001	0.001	0.001	0.001	0.001	0.001	0.001	0.001	0.001	0.001	0.001	0.001	0.001	0.001	0.001	0.001	0.001	0.001	0.001	36817	0.001
170	0.518	0.01	30.147	0.068	233.01	0.53	548.197	0.0011	1362	5.12	1	2	100		FALSE	0.001	0.001	0.001	0.001	0.001	0.001	0.001	0.001	523	0.001	0.001	0.001	0.001	0.001	0.001	0.001	0.001	0.001	0.001	0.001	0.001	0.001	0.001	0.001	0.001	36252	0.001
171	0.526	0.001	27.303	0.138	211.42	1.07	508.153	0.0008	1361	3.68	1	2	79.2		FALSE	0.001	0.001	0.001	0.001	0.001	14756	0.001	0.001	0.001	0.001	0.001	0.001	0.001	0.001	0.001	0.001	0.001	0.001	0.001	0.001	0.001	0.001	0.001	0.001	0.001	21990	0.001
172	0.514	0.006	26.631	0.024	208.26	0.18	367.273	0.0003	1353	3	1	6	100		FALSE	0.001	2924	0.001	0.001	0.001	0.001	0.001	0.001	0.001	0.001	0.001	1617	0.001	8267	2791	0.001	0.001	0.001	19718	0.001	0.001	0.001	0.001	1218	0.001	0.001	0.001
173	0.517	0.009	25.558	0.091	198.59	0.7	448.168	0.0007	1348	4.69	1	3	93.7		FALSE	0.001	0.001	0.001	0.001	0.001	32826	0.001	0.001	2909	0.001	0.001	0.001	0.001	0.001	0.001	0.001	0.001	0.001	0.001	0.001	0.001	0.001	0.001	0.001	656	0.001	0.001
174	0.525		31.865		245.33		653.257		1332	5.2	1	1	76.9		FALSE	0.001	0.001	0.001	0.001	0.001	0.001	0.001	0.001	0.001	0.001	0.001	0.001	0.001	0.001	0.001	0.001	0.001	0.001	0.001	0.001	0.001	0.001	0.001	0.001	0.001	35951	0.001
175	0.526	0.001	31.832	0.137	245.36	1.05	618.256	0.0061	1330	4.36	1	2	99.6		FALSE	0.001	0.001	0.001	0.001	0.001	6198	0.001	0.001	0.001	0.001	0.001	0.001	0.001	0.001	0.001	0.001	0.001	0.001	0.001	0.001	0.001	0.001	0.001	0.001	0.001	29704	0.001
178	0.511		24.489		192.26		330.253		1285	5.2	1	1	97.4		FALSE	0.001	0.001	0.001	0.001	0.001	0.001	0.001	0.001	0.001	0.001	0.001	0.001	0.001	0.001	0.001	0.001	0.001	0.001	34703	0.001	0.001	0.001	0.001	0.001	0.001	0.001	0.001
179	0.511	0	25.216	0.086	197.25	0.68	364.246	0.0001	1278	3.69	1	2	98.5		FALSE	0.001	0.001	13633	0.001	0.001	0.001	0.001	0.001	0.001	0.001	0.001	0.001	0.001	0.001	20879	0.001	0.001	0.001	0.001	0.001	0.001	0.001	0.001	0.001	0.001	0.001	0.001
180	0.517	0.009	20.428	0.104	162.06	0.82	259.2	0.0014	1259	4.81	1	3	93.7		FALSE	2191	0.001	0.001	0.001	0.001	0.001	0.001	0.001	0.001	0.001	0.001	0.001	0.001	0.001	0.001	0.001	0.001	0.001	31470	0.001	0.001	0.001	0.001	0.001	326	0.001	0.001
181	0.513	0.005	22.567	0.063	178.54	0.5	275.21	0.0006	1250	2.84	1	7	100		FALSE	0.001	0.001	1575	0.001	0.001	0.001	0.001	0.001	0.001	0.001	0.001	0.001	0.001	13053	3447	0.001	797	0.001	13579	0.001	0.001	0.001	0.001	860	0.001	0.001	449
182	0.515	0.008	25.307	0.257	198.02	2.01	361.226	0.0006	1241	2.67	1	4	93.2		FALSE	8920	0.001	0.001	0.001	0.001	0.001	0.001	0.001	0.001	0.001	0.001	0.001	0.001	0.001	0.001	0.001	12865	0.001	0.001	0.001	0.001	0.001	0.001	3314	0.001	0.001	8396
184	0.519	0.011	26.606	0.071	206.52	0.55	464.199	0.0007	1233	5.03	1	2	90.3		FALSE	0.001	0.001	0.001	0.001	0.001	32244	0.001	0.001	0.001	1041	0.001	0.001	0.001	0.001	0.001	0.001	0.001	0.001	0.001	0.001	0.001	0.001	0.001	0.001	0.001	0.001	0.001
185	0.514	0.006	22.995	0.103	180.66	0.81	324.23	0.0011	1223	2.85	1	6	100		FALSE	0.001	0.001	566	0.001	0.001	0.001	0.001	0.001	0.001	0.001	0.001	0.001	0.001	6983	0.001	0.001	0.001	0.001	12705	0.001	0.001	196	0.001	551	0.001	0.001	12009
186	0.515	0.008	27.685	0.019	215.04	0.15	454.351	0.0003	1220	3.18	1	3	100		FALSE	0.001	0.001	7146	17726	0.001	0.001	0.001	0.001	0.001	0.001	8072	0.001	0.001	0.001	0.001	0.001	0.001	0.001	0.001	0.001	0.001	0.001	0.001	0.001	0.001	0.001	0.001
187	0.518	0.01	29.927	0.216	231.02	1.67	577.199	0.0029	1218	5.11	1	2	93.7		FALSE	0.001	0.001	0.001	0.001	0.001	0.001	0.001	0.001	503	0.001	0.001	0.001	0.001	0.001	0.001	0.001	0.001	0.001	0.001	0.001	0.001	0.001	0.001	0.001	0.001	32385	0.001
188	0.519	0.011	19.939	0.161	162.66	1.31	163.122	0.0009	1212	5.11	1	2	93.7		FALSE	555	0.001	0.001	0.001	0.001	0.001	0.001	0.001	0.001	0.001	0.001	0.001	0.001	0.001	0.001	0.001	0.001	0.001	32164	0.001	0.001	0.001	0.001	0.001	0.001	0.001	0.001
189	0.525		22.951		180.25		327.149		1189	5.2	1	1	93.7		FALSE	0.001	0.001	0.001	0.001	0.001	0.001	0.001	0.001	0.001	0.001	0.001	0.001	0.001	0.001	0.001	0.001	0.001	0.001	0.001	0.001	0.001	0.001	0.001	0.001	0.001	32115	0.001
190	0.514	0.007	20.058	0.047	163.56	0.39	164.131	0.0006	1184	2.58	1	9	100		FALSE	13939	2560	1122	0.001	0.001	0.001	0.001	0.001	0.001	0.001	431	976	0.001	7904	762	0.001	0.001	0.001	0.001	0.001	0.001	0.001	0.001	596	0.001	0.001	3674
191	0.526		22.606		177.41		333.158		1181	5.2	1	1	62.9		FALSE	0.001	0.001	0.001	0.001	0.001	31896	0.001	0.001	0.001	0.001	0.001	0.001	0.001	0.001	0.001	0.001	0.001	0.001	0.001	0.001	0.001	0.001	0.001	0.001	0.001	0.001	0.001
192	0.525		32.789		252.32		670.258		1176	5.2	1	1	60		FALSE	0.001	0.001	0.001	0.001	0.001	0.001	0.001	0.001	0.001	0.001	0.001	0.001	0.001	0.001	0.001	0.001	0.001	0.001	0.001	0.001	0.001	0.001	0.001	0.001	0.001	31749	0.001
194	0.525		31.114		239.87		612.215		1162	5.2	1	1	93.7		FALSE	0.001	0.001	0.001	0.001	0.001	0.001	0.001	0.001	0.001	0.001	0.001	0.001	0.001	0.001	0.001	0.001	0.001	0.001	0.001	0.001	0.001	0.001	0.001	0.001	0.001	31387	0.001
195	0.525		24.303		189.96		372.099		1158	5.2	1	1	99.6		FALSE	0.001	0.001	0.001	0.001	0.001	0.001	0.001	0.001	0.001	0.001	0.001	0.001	0.001	0.001	0.001	0.001	0.001	0.001	0.001	0.001	0.001	0.001	0.001	0.001	0.001	31266	0.001
196	0.514	0.006	19.606	0.199	156.34	1.59	234.184	0.0013	1149	2.57	1	5	99.9		FALSE	0.001	0.001	0.001	0.001	0.001	0.001	0.001	0.001	0.001	0.001	0.001	0.001	501	4866	0.001	0.001	5968	0.001	11898	0.001	0.001	0.001	0.001	0.001	0.001	0.001	7788
197	0.525		26.491		206.41		409.311		1148	5.2	1	1	93.7		FALSE	0.001	0.001	0.001	31002	0.001	0.001	0.001	0.001	0.001	0.001	0.001	0.001	0.001	0.001	0.001	0.001	0.001	0.001	0.001	0.001	0.001	0.001	0.001	0.001	0.001	0.001	0.001
198	0.519	0.011	36.782	0.047	283.23	0.36	651.506	0.0003	1144	5.14	1	2	97.7		FALSE	30562	0.001	321	0.001	0.001	0.001	0.001	0.001	0.001	0.001	0.001	0.001	0.001	0.001	0.001	0.001	0.001	0.001	0.001	0.001	0.001	0.001	0.001	0.001	0.001	0.001	0.001
199	0.525		29.937		231.15		572.21		1143	5.2	1	1	93.7		FALSE	0.001	0.001	0.001	0.001	0.001	0.001	0.001	0.001	0.001	0.001	0.001	0.001	0.001	0.001	0.001	0.001	0.001	0.001	0.001	0.001	0.001	0.001	0.001	0.001	0.001	30856	0.001
200	0.516	0.009	14.224	0.111	118.05	0.92	131.049	0.0003	1143	4.9	1	3	100		FALSE	0.001	0.001	0.001	0.001	0.001	29144	0.001	0.001	0.001	0.001	0.001	0.001	0.001	0.001	0.001	1317	0.001	0.001	387	0.001	0.001	0.001	0.001	0.001	0.001	0.001	0.001
201	0.526		23.021		180.28		352.168		1139	5.2	1	1	68.1		FALSE	0.001	0.001	0.001	0.001	0.001	30747	0.001	0.001	0.001	0.001	0.001	0.001	0.001	0.001	0.001	0.001	0.001	0.001	0.001	0.001	0.001	0.001	0.001	0.001	0.001	0.001	0.001
202	0.521	0.009	24.151	0.178	190.32	1.4	301.227	0	1135	4.93	1	3	100		FALSE	456	0.001	0.001	0.001	0.001	0.001	0.001	0.001	0.001	0.001	0.001	0.001	0.001	29113	0.001	0.001	0.001	0.001	1067	0.001	0.001	0.001	0.001	0.001	0.001	0.001	0.001
203	0.518	0.01	24.722	0.003	193.64	0.02	351.242	0.0008	1117	4.44	1	2	93.7		FALSE	0.001	0.001	0.001	0.001	0.001	0.001	0.001	0.001	0.001	0.001	0.001	0.001	0.001	25565	0.001	0.001	0.001	0.001	0.001	0.001	0.001	0.001	0.001	0.001	0.001	0.001	4598
204	0.515	0.008	28.176	0.03	218.83	0.23	456.366	0.0003	1114	3.2	1	3	100		FALSE	0.001	0.001	8020	16317	0.001	0.001	0.001	0.001	0.001	0.001	5742	0.001	0.001	0.001	0.001	0.001	0.001	0.001	0.001	0.001	0.001	0.001	0.001	0.001	0.001	0.001	0.001
205	0.527		24.853		194.77		346.201		1111	5.2	1	1	88.5		FALSE	29987	0.001	0.001	0.001	0.001	0.001	0.001	0.001	0.001	0.001	0.001	0.001	0.001	0.001	0.001	0.001	0.001	0.001	0.001	0.001	0.001	0.001	0.001	0.001	0.001	0.001	0.001
206	0.511		25.712		200.87		378.261		1110	5.2	1	1	93.7		FALSE	0.001	0.001	29969	0.001	0.001	0.001	0.001	0.001	0.001	0.001	0.001	0.001	0.001	0.001	0.001	0.001	0.001	0.001	0.001	0.001	0.001	0.001	0.001	0.001	0.001	0.001	0.001
207	0.515	0.008	18.576	0.042	151.39	0.34	165.138	0.0002	1100	3.75	1	4	100		FALSE	8150	889	0.001	0.001	0.001	0.001	0.001	0.001	0.001	0.001	0.001	0.001	0.001	0.001	496	0.001	0.001	0.001	20175	0.001	0.001	0.001	0.001	0.001	0.001	0.001	0.001
208	0.526	0.001	23.275	0.199	182.2	1.56	356.163	0.0001	1098	3.79	1	2	93.7		FALSE	0.001	0.001	0.001	0.001	0.001	19446	0.001	0.001	0.001	0.001	0.001	0.001	0.001	0.001	0.001	0.001	0.001	0.001	0.001	0.001	0.001	0.001	0.001	0.001	0.001	10212	0.001
209	0.518	0.008	31.721	0.284	245.56	2.2	515.374	0.0036	1094	2.45	1	6	99		FALSE	9435	0.001	2068	409	0.001	0.001	0.001	0.001	0.001	0.001	0.001	0.001	0.001	5254	0.001	0.001	0.001	0.001	9513	0.001	0.001	0.001	0.001	0.001	0.001	0.001	2858
210	0.526	0.001	26.719	0.086	206.85	0.66	512.148	0	1092	3.79	1	2	82.8		FALSE	0.001	0.001	0.001	0.001	0.001	10175	0.001	0.001	0.001	0.001	0.001	0.001	0.001	0.001	0.001	0.001	0.001	0.001	0.001	0.001	0.001	0.001	0.001	0.001	0.001	19318	0.001
211	0.515	0.007	22.522	0.098	177.6	0.78	296.2	0.001	1079	2.78	1	4	93.7		FALSE	0.001	0.001	0.001	1662	0.001	0.001	0.001	0.001	0.001	0.001	0.001	0.001	0.001	0.001	0.001	0.001	9716	0.001	11146	0.001	0.001	0.001	0.001	0.001	0.001	0.001	6611
212	0.516	0.008	19.191	0.029	154.09	0.23	207.149	0.0009	1079	3.65	1	4	100		FALSE	791	0.001	0.001	0.001	0.001	0.001	0.001	0.001	0.001	0.001	0.001	0.001	0.001	0.001	18733	0.001	456	0.001	0.001	0.001	0.001	0.001	0.001	9141	0.001	0.001	0.001
213	0.518	0.01	20.854	0.004	165.74	0.04	250.198	0	1074	4.56	1	2	93.7		FALSE	0.001	0.001	0.001	0.001	0.001	0.001	0.001	0.001	0.001	0.001	0.001	0.001	0.001	25334	3674	0.001	0.001	0.001	0.001	0.001	0.001	0.001	0.001	0.001	0.001	0.001	0.001
214	0.514	0.006	20.601	0.13	163.4	1.03	260.201	0.0021	1072	2.98	1	5	100		FALSE	0.001	0.001	0.001	0.001	0.001	0.001	1567	0.001	0.001	0.001	0.001	0.001	0.001	10168	0.001	0.001	13360	0.001	0.001	277	0.001	0.001	0.001	0.001	0.001	0.001	3566
215	0.513	0.004	37.664	0.056	289.3	0.43	741.464	0.0008	1067	0.54	1	22	100		FALSE	0.001	1310	1074	0.001	1343	932	1427	1728	1418	1669	1155	1181	1775	0.001	1249	1749	1226	1197	0.001	935	1196	896	1554	982	1524	0.001	1284
216	0.517	0.008	23.07	0.038	182.12	0.3	289.227	0.0007	1061	3.04	1	5	100		FALSE	3848	0.001	1211	0.001	0.001	0.001	0.001	0.001	0.001	0.001	0.001	0.001	0.001	7501	993	0.001	0.001	0.001	15085	0.001	0.001	0.001	0.001	0.001	0.001	0.001	0.001
218	0.518	0.01	28.317	0.151	218.79	1.17	555.203	0.0029	1053	5.14	1	2	65.4		FALSE	0.001	0.001	0.001	0.001	0.001	0.001	0.001	0.001	293	0.001	0.001	0.001	0.001	0.001	0.001	0.001	0.001	0.001	0.001	0.001	0.001	0.001	0.001	0.001	0.001	28130	0.001
219	0.525		30.463		235.01		594.205		1047	5.2	1	1	93.7		FALSE	0.001	0.001	0.001	0.001	0.001	0.001	0.001	0.001	0.001	0.001	0.001	0.001	0.001	0.001	0.001	0.001	0.001	0.001	0.001	0.001	0.001	0.001	0.001	0.001	0.001	28262	0.001
220	0.512	0.001	18.722	0.078	150.11	0.62	212.117	0.0008	1036	5.07	1	2	100		FALSE	0.001	0.001	0.001	0.001	0.001	0.001	0.001	0.001	0.001	0.001	0.001	0.001	0.001	0.001	0.001	0.001	0.001	0.001	27304	0.001	0.001	0.001	0.001	0.001	659	0.001	0.001
221	0.526	0.001	29.577	0.011	228.07	0.09	606.169	0.0002	1030	4.07	1	2	97.4		FALSE	0.001	0.001	0.001	0.001	0.001	6892	0.001	0.001	0.001	0.001	0.001	0.001	0.001	0.001	0.001	0.001	0.001	0.001	0.001	0.001	0.001	0.001	0.001	0.001	0.001	20915	0.001
222	0.527		29.886		231.64		491.341		1030	5.2	1	1	52.5		FALSE	27800	0.001	0.001	0.001	0.001	0.001	0.001	0.001	0.001	0.001	0.001	0.001	0.001	0.001	0.001	0.001	0.001	0.001	0.001	0.001	0.001	0.001	0.001	0.001	0.001	0.001	0.001
223	0.518	0.009	17.183	0.058	139.19	0.47	180.102	0.0008	1018	3.89	1	4	100		FALSE	19924	0.001	711	0.001	0.001	0.001	0.001	0.001	0.001	0.001	0.001	0.001	0.001	6095	755	0.001	0.001	0.001	0.001	0.001	0.001	0.001	0.001	0.001	0.001	0.001	0.001
224	0.526		17.514		141.22		193.068		1018	5.2	1	1	100		FALSE	0.001	0.001	0.001	0.001	0.001	27484	0.001	0.001	0.001	0.001	0.001	0.001	0.001	0.001	0.001	0.001	0.001	0.001	0.001	0.001	0.001	0.001	0.001	0.001	0.001	0.001	0.001
225	0.516	0.008	18.346	0.101	147.34	0.81	206.154	0.0012	1012	2.5	1	6	100		FALSE	1117	0.001	1588	0.001	0.001	0.001	0.001	0.001	0.001	0.001	0.001	0.001	0.001	5164	0.001	0.001	2465	0.001	11023	0.001	0.001	0.001	0.001	0.001	0.001	0.001	5962
226	0.518	0.01	26.571	0.011	207.92	0.09	361.32	0.0003	1006	4.83	1	2	100		FALSE	0.001	0.001	1892	25279	0.001	0.001	0.001	0.001	0.001	0.001	0.001	0.001	0.001	0.001	0.001	0.001	0.001	0.001	0.001	0.001	0.001	0.001	0.001	0.001	0.001	0.001	0.001
227	0.518	0.008	17.674	0.121	142.56	0.98	192.137	0.0003	1000	2.82	1	6	100		FALSE	1666	0.001	1422	499	0.001	0.001	0.001	0.001	0.001	0.001	0.001	0.001	0.001	5538	0.001	0.001	0.001	0.001	13279	0.001	0.001	0.001	0.001	0.001	0.001	0.001	4607
228	0.518	0.01	26.978	0.01	209.82	0.08	434.325	0.0003	980	4.77	1	2	100		FALSE	0.001	0.001	2208	24242	0.001	0.001	0.001	0.001	0.001	0.001	0.001	0.001	0.001	0.001	0.001	0.001	0.001	0.001	0.001	0.001	0.001	0.001	0.001	0.001	0.001	0.001	0.001
229	0.518	0.01	22.78	0.005	179.19	0.04	314.21	0.0005	952	4.53	1	2	96.5		FALSE	0.001	0.001	0.001	0.001	0.001	0.001	0.001	0.001	0.001	0.001	0.001	0.001	3406	22305	0.001	0.001	0.001	0.001	0.001	0.001	0.001	0.001	0.001	0.001	0.001	0.001	0.001
230	0.519	0.008	19.069	0.132	152.94	1.06	211.123	0.0003	952	4.74	1	4	100		FALSE	0.001	0.001	0.001	0.001	0.001	1014	0.001	0.001	625	0.001	0.001	550	0.001	0.001	0.001	0.001	0.001	0.001	0.001	0.001	0.001	0.001	0.001	0.001	0.001	23510	0.001
231	0.521	0.009	31.219	0.069	241.69	0.53	513.355	0.0027	950	3.73	1	3	84		FALSE	17298	0.001	0.001	0.001	0.001	0.001	0.001	0.001	0.001	0.001	0.001	0.001	0.001	1283	0.001	0.001	0.001	0.001	7070	0.001	0.001	0.001	0.001	0.001	0.001	0.001	0.001
232	0.511		34.467		265.75		611.383		945	5.2	1	1	100		FALSE	0.001	0.001	0.001	0.001	0.001	0.001	0.001	0.001	0.001	0.001	0.001	0.001	0.001	0.001	0.001	0.001	0.001	0.001	25515	0.001	0.001	0.001	0.001	0.001	0.001	0.001	0.001
233	0.519	0.011	32.838	0.002	253.64	0.01	565.424	0.0005	935	3.74	1	2	81.1		FALSE	16022	0.001	0.001	0.001	0.001	0.001	0.001	0.001	0.001	0.001	0.001	0.001	0.001	0.001	0.001	0.001	0.001	0.001	9228	0.001	0.001	0.001	0.001	0.001	0.001	0.001	0.001
234	0.518	0.01	21.63	0.137	170.42	1.08	302.21	0.0005	929	4.87	1	2	100		FALSE	0.001	0.001	0.001	0.001	0.001	0.001	0.001	0.001	0.001	0.001	0.001	0.001	23522	1556	0.001	0.001	0.001	0.001	0.001	0.001	0.001	0.001	0.001	0.001	0.001	0.001	0.001
235	0.516	0.008	19.76	0.055	157.09	0.43	248.165	0.0023	927	3.76	1	3	100		FALSE	0.001	0.001	0.001	0.001	0.001	0.001	0.001	0.001	0.001	0.001	0.001	0.001	0.001	3050	0.001	0.001	17629	0.001	4345	0.001	0.001	0.001	0.001	0.001	0.001	0.001	0.001
236	0.525		33.044		254.32		665.257		923	5.2	1	1	100		FALSE	0.001	0.001	0.001	0.001	0.001	0.001	0.001	0.001	0.001	0.001	0.001	0.001	0.001	0.001	0.001	0.001	0.001	0.001	0.001	0.001	0.001	0.001	0.001	0.001	0.001	24917	0.001
237	0.516	0.008	18.616	0.017	150.21	0.14	191.154	0.0003	916	2.74	1	6	100		FALSE	9069	866	0.001	0.001	0.001	0.001	0.001	0.001	0.001	0.001	0.001	0.001	0.001	1540	0.001	0.001	2757	0.001	9605	0.001	0.001	0.001	0.001	900	0.001	0.001	0.001
238	0.521	0.009	32.206	0.022	249.52	0.17	499.377	0.0004	914	2.96	1	3	99		FALSE	10588	0.001	0.001	0.001	0.001	0.001	0.001	0.001	0.001	0.001	0.001	0.001	0.001	6204	0.001	0.001	0.001	0.001	7882	0.001	0.001	0.001	0.001	0.001	0.001	0.001	0.001
239	0.526		27.755		215.08		494.174		892	5.2	1	1	82.5		FALSE	0.001	0.001	0.001	0.001	0.001	24072	0.001	0.001	0.001	0.001	0.001	0.001	0.001	0.001	0.001	0.001	0.001	0.001	0.001	0.001	0.001	0.001	0.001	0.001	0.001	0.001	0.001
240	0.525		29.745		230.68		481.229		888	5.2	1	1	72.2		FALSE	0.001	0.001	0.001	23975	0.001	0.001	0.001	0.001	0.001	0.001	0.001	0.001	0.001	0.001	0.001	0.001	0.001	0.001	0.001	0.001	0.001	0.001	0.001	0.001	0.001	0.001	0.001
241	0.516	0.008	21.128	0.042	166.88	0.33	285.127	0.0004	877	3.62	1	3	98.8		FALSE	0.001	0.001	0.001	14695	0.001	0.001	0.001	0.001	0.001	0.001	0.001	0.001	0.001	0.001	0.001	0.001	0.001	0.001	0.001	8112	876	0.001	0.001	0.001	0.001	0.001	0.001
242	0.526	0.001	21.405	0.013	169.23	0.1	279.15	0.0033	873	5.06	1	2	100		FALSE	22939	0.001	0.001	0.001	0.001	0.001	0.001	0.001	0.001	0.001	0.001	0.001	0.001	0.001	0.001	0.001	0.001	0.001	0.001	0.001	0.001	0.001	0.001	0.001	0.001	621	0.001
243	0.525		31.773		245.41		564.415		857	5.2	1	1	86.4		FALSE	0.001	0.001	0.001	0.001	0.001	0.001	0.001	0.001	0.001	0.001	0.001	0.001	0.001	23145	0.001	0.001	0.001	0.001	0.001	0.001	0.001	0.001	0.001	0.001	0.001	0.001	0.001
244	0.525		23.48		184.25		334.168		855	5.2	1	1	83.8		FALSE	0.001	0.001	0.001	23094	0.001	0.001	0.001	0.001	0.001	0.001	0.001	0.001	0.001	0.001	0.001	0.001	0.001	0.001	0.001	0.001	0.001	0.001	0.001	0.001	0.001	0.001	0.001
245	0.526		26.648		206.77		470.209		847	5.2	1	1	98.7		FALSE	0.001	0.001	0.001	0.001	0.001	22877	0.001	0.001	0.001	0.001	0.001	0.001	0.001	0.001	0.001	0.001	0.001	0.001	0.001	0.001	0.001	0.001	0.001	0.001	0.001	0.001	0.001
246	0.516	0.008	22.009	0.018	172.74	0.14	332.106	0.0001	847	4.22	1	3	100		FALSE	0.001	0.001	0.001	0.001	0.001	0.001	0.001	0.001	2381	0.001	0.001	0.001	0.001	0.001	0.001	0.001	0.001	0.001	2018	0.001	0.001	0.001	0.001	0.001	0.001	18473	0.001
247	0.521	0.009	22.244	0.141	175.01	1.11	312.231	0.0005	840	3.87	1	3	99.5		FALSE	2776	0.001	0.001	0.001	0.001	0.001	0.001	0.001	0.001	0.001	0.001	0.001	0.001	3343	0.001	0.001	0.001	0.001	16562	0.001	0.001	0.001	0.001	0.001	0.001	0.001	0.001
248	0.525		34.747		266.97		728.302		835	5.2	1	1	93.7		FALSE	0.001	0.001	0.001	0.001	0.001	0.001	0.001	0.001	0.001	0.001	0.001	0.001	0.001	0.001	0.001	0.001	0.001	0.001	0.001	0.001	0.001	0.001	0.001	0.001	0.001	22542	0.001
250	0.515	0.008	24.505	0.049	192.28	0.38	335.247	0.0007	831	4.05	1	4	96.6		FALSE	17454	0.001	1110	0.001	0.001	0.001	0.001	0.001	0.001	0.001	0.001	0.001	0.001	0.001	0.001	0.001	0.001	0.001	0.001	0.001	0.001	0.001	0.001	1892	0.001	0.001	1984
251	0.515	0.007	30.952	0.082	239.95	0.63	488.336	0.0021	825	2.37	1	7	100		FALSE	4186	0.001	1230	0.001	0.001	0.001	0.001	0.001	0.001	0.001	0.001	0.001	0.001	2114	3318	0.001	0.001	0.001	8963	0.001	0.001	0.001	0.001	1245	0.001	0.001	1230
252	0.511	0	25.936	0.008	202.95	0.06	361.227	0.0002	821	2.89	1	3	89		FALSE	0.001	0.001	7166	0.001	0.001	0.001	0.001	0.001	0.001	0.001	0.001	0.001	0.001	0.001	6809	0.001	0.001	0.001	0.001	0.001	0.001	0.001	0.001	0.001	0.001	0.001	8192
253	0.525		30.641		236.24		610.201		820	5.2	1	1	50.6		FALSE	0.001	0.001	0.001	0.001	0.001	0.001	0.001	0.001	0.001	0.001	0.001	0.001	0.001	0.001	0.001	0.001	0.001	0.001	0.001	0.001	0.001	0.001	0.001	0.001	0.001	22136	0.001
254	0.521	0.009	22.806	0.22	179.06	1.73	329.164	0.0002	813	4.15	1	3	100		FALSE	0.001	0.001	0.001	0.001	0.001	17097	0.001	0.001	237	0.001	0.001	0.001	0.001	0.001	0.001	0.001	0.001	0.001	0.001	0.001	0.001	0.001	0.001	0.001	0.001	4609	0.001
255	0.511		21.383		168.89		285.204		804	5.2	1	1	92.3		FALSE	0.001	0.001	0.001	0.001	0.001	0.001	0.001	0.001	0.001	0.001	0.001	0.001	0.001	0.001	0.001	0.001	0.001	0.001	21718	0.001	0.001	0.001	0.001	0.001	0.001	0.001	0.001
257	0.518	0.01	24.922	0.053	196.29	0.42	305.294	0.0004	800	5.01	1	2	100		FALSE	0.001	0.001	0.001	20866	0.001	0.001	0.001	0.001	0.001	0.001	0.001	0.001	0.001	0.001	0.001	0.001	0.001	0.001	742	0.001	0.001	0.001	0.001	0.001	0.001	0.001	0.001
258	0.511	0.001	25.028	0.016	196.08	0.12	349.262	0.0006	799	3.96	1	2	94		FALSE	0.001	0.001	0.001	0.001	0.001	0.001	0.001	0.001	0.001	0.001	0.001	0.001	0.001	0.001	0.001	0.001	15519	0.001	0.001	0.001	0.001	0.001	0.001	0.001	0.001	0.001	6057
259	0.517	0.008	24.508	0.046	192.25	0.36	337.261	0.0011	799	2.56	1	5	100		FALSE	5877	0.001	0.001	0.001	0.001	0.001	0.001	0.001	0.001	0.001	0.001	0.001	0.001	1429	0.001	0.001	0.001	0.001	7048	0.001	0.001	0.001	0.001	6199	0.001	0.001	1019
260	0.525		23.596		184.63		361.151		793	5.2	1	1	93.7		FALSE	0.001	0.001	0.001	0.001	0.001	0.001	0.001	0.001	0.001	0.001	0.001	0.001	0.001	0.001	0.001	0.001	0.001	0.001	0.001	0.001	0.001	0.001	0.001	0.001	0.001	21418	0.001
261	0.515	0.007	17.912	0.16	144.38	1.29	194.153	0.0002	786	4.16	1	4	100		FALSE	0.001	0.001	0.001	0.001	0.001	0.001	0.001	0.001	0.001	0.001	0.001	0.001	0.001	2226	0.001	0.001	1014	0.001	16944	0.001	0.001	0.001	0.001	0.001	1032	0.001	0.001
262	0.511		32.43		251.05		516.376		781	5.2	1	1	82.4		FALSE	0.001	0.001	0.001	0.001	0.001	0.001	0.001	0.001	0.001	0.001	0.001	0.001	0.001	0.001	0.001	0.001	0.001	0.001	21093	0.001	0.001	0.001	0.001	0.001	0.001	0.001	0.001
263	0.525		29.674		229.14		569.221		774	5.2	1	1	33.6		FALSE	0.001	0.001	0.001	0.001	0.001	0.001	0.001	0.001	0.001	0.001	0.001	0.001	0.001	0.001	0.001	0.001	0.001	0.001	0.001	0.001	0.001	0.001	0.001	0.001	0.001	20892	0.001
264	0.514	0.006	20.673	0.077	163.91	0.61	262.214	0.0026	762	3.11	1	5	100		FALSE	0.001	0.001	0.001	0.001	0.001	0.001	0.001	0.001	0.001	0.001	290	0.001	0.001	4980	0.001	0.001	4227	0.001	0.001	0.001	0.001	0.001	0.001	159	0.001	0.001	10905
265	0.526		27.361		418.23		502.2		759	5.2	2	1	79.7		FALSE	0.001	0.001	0.001	0.001	0.001	20489	0.001	0.001	0.001	0.001	0.001	0.001	0.001	0.001	0.001	0.001	0.001	0.001	0.001	0.001	0.001	0.001	0.001	0.001	0.001	0.001	0.001
266	0.527		24.727		380.16		350.232		759	5.2	2	1	98.3		FALSE	20487	0.001	0.001	0.001	0.001	0.001	0.001	0.001	0.001	0.001	0.001	0.001	0.001	0.001	0.001	0.001	0.001	0.001	0.001	0.001	0.001	0.001	0.001	0.001	0.001	0.001	0.001
267	0.511		25.746		395.23		380.26		754	5.2	2	1	72.6		FALSE	0.001	0.001	0.001	0.001	0.001	0.001	0.001	0.001	0.001	0.001	0.001	0.001	0.001	0.001	0.001	0.001	0.001	0.001	20349	0.001	0.001	0.001	0.001	0.001	0.001	0.001	0.001
268	0.526	0.001	23.592	0.112	184.47	0.87	368.161	0.0003	753	3.9	1	2	98		FALSE	0.001	0.001	0.001	0.001	0.001	14203	0.001	0.001	0.001	0.001	0.001	0.001	0.001	0.001	0.001	0.001	0.001	0.001	0.001	0.001	0.001	0.001	0.001	0.001	0.001	6125	0.001
269	0.516	0.009	23.629	0.102	184.55	0.8	380.125	0.0026	750	4.89	1	3	100		FALSE	0.001	0.001	0.001	0.001	0.001	19089	0.001	0.001	511	0.001	0.001	0.001	0.001	0.001	0.001	0.001	0.001	0.001	659	0.001	0.001	0.001	0.001	0.001	0.001	0.001	0.001
270	0.511	0	18.068	0.004	145.55	0.03	196.169	0.0004	744	4.49	1	2	100		FALSE	0.001	0.001	0.001	0.001	0.001	0.001	0.001	0.001	0.001	0.001	0.001	0.001	0.001	0.001	0.001	0.001	0.001	0.001	17219	0.001	0.001	0.001	0.001	0.001	0.001	0.001	2877
271	0.526		25.053		194.81		437.101		744	5.2	1	1	100		FALSE	0.001	0.001	0.001	0.001	0.001	20089	0.001	0.001	0.001	0.001	0.001	0.001	0.001	0.001	0.001	0.001	0.001	0.001	0.001	0.001	0.001	0.001	0.001	0.001	0.001	0.001	0.001
272	0.514	0.006	23.59	0.083	186.25	0.66	288.289	0.0014	740	1.71	1	10	100		FALSE	0.001	0.001	0.001	0.001	0.001	1335	4421	1200	0.001	0.001	909	0.001	1055	1569	0.001	0.001	0.001	0.001	836	0.001	0.001	2043	4431	0.001	0.001	0.001	2176
273	0.525		30.349		235.18		495.243		735	5.2	1	1	63.3		FALSE	0.001	0.001	0.001	19847	0.001	0.001	0.001	0.001	0.001	0.001	0.001	0.001	0.001	0.001	0.001	0.001	0.001	0.001	0.001	0.001	0.001	0.001	0.001	0.001	0.001	0.001	0.001
274	0.526		26.054		202.5		444.195		732	5.2	1	1	96		FALSE	0.001	0.001	0.001	0.001	0.001	19764	0.001	0.001	0.001	0.001	0.001	0.001	0.001	0.001	0.001	0.001	0.001	0.001	0.001	0.001	0.001	0.001	0.001	0.001	0.001	0.001	0.001
275	0.526	0.001	25.652	0.202	199.61	1.57	427.179	0.0012	721	4.68	1	2	38.5		FALSE	0.001	0.001	0.001	0.001	0.001	1980	0.001	0.001	0.001	0.001	0.001	0.001	0.001	0.001	0.001	0.001	0.001	0.001	0.001	0.001	0.001	0.001	0.001	0.001	0.001	17486	0.001
277	0.525		30.8		238.03		551.211		715	5.2	1	1	97.8		FALSE	0.001	0.001	0.001	0.001	0.001	0.001	0.001	0.001	0.001	0.001	0.001	0.001	0.001	0.001	0.001	0.001	0.001	0.001	0.001	0.001	0.001	0.001	0.001	0.001	0.001	19316	0.001
278	0.517	0.008	24.226	0.048	189.43	0.38	368.257	0.0005	715	2.79	1	5	100		FALSE	3780	0.001	0.001	0.001	0.001	0.001	0.001	0.001	0.001	0.001	0.001	0.001	0.001	5314	0.001	0.001	0.001	0.001	8506	0.001	0.001	0.001	0.001	332	0.001	0.001	1368
279	0.518	0.01	22.277	0.205	175.21	1.62	315.148	0	710	4.96	1	2	100		FALSE	0.001	0.001	0.001	0.001	0.001	0.001	0.001	0.001	865	0.001	0.001	0.001	0.001	0.001	0.001	0.001	0.001	0.001	0.001	0.001	0.001	0.001	0.001	0.001	0.001	18317	0.001
280	0.518	0.01	22.382	0.003	176.87	0.02	282.206	0.0009	708	3.66	1	2	93.7		FALSE	0.001	0.001	0.001	0.001	0.001	0.001	0.001	0.001	0.001	0.001	0.001	0.001	0.001	11220	0.001	0.001	0.001	0.001	7904	0.001	0.001	0.001	0.001	0.001	0.001	0.001	0.001
281	0.514	0.006	21.944	0.149	172.75	1.17	308.2	0.0007	707	3	1	5	90.2		FALSE	0.001	0.001	0.001	0.001	0.001	0.001	233	0.001	0.001	0.001	0.001	0.001	5072	2869	0.001	0.001	0.001	0.001	9759	0.001	0.001	0.001	0.001	0.001	0.001	0.001	1152
282	0.518	0.01	27.477	0.008	213.65	0.06	438.356	0.0007	704	4.71	1	2	100		FALSE	0.001	0.001	1802	17214	0.001	0.001	0.001	0.001	0.001	0.001	0.001	0.001	0.001	0.001	0.001	0.001	0.001	0.001	0.001	0.001	0.001	0.001	0.001	0.001	0.001	0.001	0.001
284	0.511		34.287		264.19		630.42		703	5.2	1	1	91.2		FALSE	0.001	0.001	0.001	0.001	0.001	0.001	0.001	0.001	0.001	0.001	0.001	0.001	0.001	0.001	0.001	0.001	0.001	0.001	18982	0.001	0.001	0.001	0.001	0.001	0.001	0.001	0.001
285	0.516	0.008	26.555	0.03	206.98	0.24	405.288	0.0006	699	3.94	1	3	93.7		FALSE	0.001	0.001	3394	0.001	0.001	0.001	0.001	0.001	0.001	0.001	0.001	0.001	0.001	1446	0.001	0.001	0.001	0.001	0.001	0.001	0.001	0.001	0.001	14037	0.001	0.001	0.001
286	0.515	0.007	16.844	0.061	139.46	0.51	135.091	0.0004	691	3.07	1	7	100		FALSE	4463	410	427	0.001	0.001	0.001	0.001	0.001	0.001	0.001	0.001	241	0.001	2126	0.001	0.001	0.001	0.001	10198	0.001	0.001	0.001	0.001	0.001	0.001	0.001	788
287	0.511	0	22.284	0.173	175.64	1.36	299.216	0.0009	688	4.99	1	2	97.9		FALSE	0.001	0.001	0.001	0.001	0.001	0.001	0.001	0.001	0.001	0.001	0.001	0.001	741	0.001	0.001	0.001	0.001	0.001	17846	0.001	0.001	0.001	0.001	0.001	0.001	0.001	0.001
288	0.518	0.01	25.435	0.165	198.67	1.29	380.204	0.0041	682	4.92	1	2	85.4		FALSE	0.001	0.001	0.001	17433	0.001	0.001	0.001	0.001	0.001	0.001	970	0.001	0.001	0.001	0.001	0.001	0.001	0.001	0.001	0.001	0.001	0.001	0.001	0.001	0.001	0.001	0.001
289	0.526		22.893		179.79		327.184		670	5.2	1	1	64.3		FALSE	0.001	0.001	0.001	0.001	0.001	18084	0.001	0.001	0.001	0.001	0.001	0.001	0.001	0.001	0.001	0.001	0.001	0.001	0.001	0.001	0.001	0.001	0.001	0.001	0.001	0.001	0.001
290	0.513	0.006	20.978	0.033	166.69	0.26	251.175	0.0006	665	2.81	1	6	100		FALSE	0.001	0.001	0.001	0.001	0.001	0.001	0.001	0.001	0.001	0.001	1273	1300	0.001	3891	0.001	0.001	0.001	338	8868	0.001	0.001	0.001	0.001	0.001	0.001	0.001	2277
291	0.519	0.009	19.234	0.002	153.38	0.01	234.15	0.0026	663	3.84	1	2	98.4		FALSE	0.001	0.001	0.001	0.001	0.001	0.001	0.001	0.001	0.001	0.001	0.001	0.001	0.001	5745	0.001	0.001	12157	0.001	0.001	0.001	0.001	0.001	0.001	0.001	0.001	0.001	0.001
292	0.526	0.001	27.754	0.351	215.16	2.72	486.206	0.0012	661	3.72	1	2	81.5		FALSE	0.001	0.001	0.001	0.001	0.001	11180	0.001	0.001	0.001	0.001	0.001	0.001	0.001	0.001	0.001	0.001	0.001	0.001	0.001	0.001	0.001	0.001	0.001	0.001	0.001	6678	0.001
293	0.519	0.008	21.765	0.128	172.25	1.02	273.196	0.0003	658	2.61	1	4	92.7		FALSE	6080	0.001	0.001	0.001	0.001	0.001	0.001	0.001	0.001	0.001	0.001	0.001	0.001	1977	0.001	0.001	4276	0.001	5423	0.001	0.001	0.001	0.001	0.001	0.001	0.001	0.001
294	0.517	0.008	23.839	0.151	186.66	1.18	354.241	0.001	655	2.87	1	5	70.7		FALSE	4241	0.001	0.001	0.001	0.001	0.001	0.001	0.001	0.001	0.001	0.001	0.001	0.001	3331	503	0.001	0.001	0.001	8534	0.001	0.001	0.001	0.001	0.001	0.001	0.001	1078
295	0.512		21.689		335.53		262.851		654	5.2	2	1	31.2		FALSE	0.001	0.001	0.001	0.001	0.001	0.001	0.001	0.001	0.001	0.001	0.001	0.001	0.001	0.001	0.001	0.001	0.001	0.001	0.001	0.001	0.001	0.001	0.001	17661	0.001	0.001	0.001
296	0.516	0.008	24.78	0.138	194.01	1.08	355.273	0.0002	653	3.45	1	3	98.5		FALSE	0.001	0.001	0.001	0.001	0.001	0.001	0.001	0.001	0.001	0.001	0.001	0.001	0.001	725	8705	0.001	0.001	0.001	0.001	0.001	0.001	0.001	0.001	8195	0.001	0.001	0.001
297	0.527		21.596		170.91		273.231		650	5.2	1	1	100		FALSE	17556	0.001	0.001	0.001	0.001	0.001	0.001	0.001	0.001	0.001	0.001	0.001	0.001	0.001	0.001	0.001	0.001	0.001	0.001	0.001	0.001	0.001	0.001	0.001	0.001	0.001	0.001
298	0.526		20.219		159.95		275.07		649	5.2	1	1	100		FALSE	0.001	0.001	0.001	0.001	0.001	17525	0.001	0.001	0.001	0.001	0.001	0.001	0.001	0.001	0.001	0.001	0.001	0.001	0.001	0.001	0.001	0.001	0.001	0.001	0.001	0.001	0.001
299	0.511		18.798		150.44		219.168		643	5.2	1	1	93.7		FALSE	0.001	0.001	0.001	0.001	0.001	0.001	0.001	0.001	0.001	0.001	0.001	0.001	0.001	0.001	0.001	0.001	0.001	0.001	17357	0.001	0.001	0.001	0.001	0.001	0.001	0.001	0.001
300	0.525		22.619		177.97		312.195		639	5.2	1	1	91.9		FALSE	0.001	0.001	0.001	0.001	0.001	0.001	0.001	0.001	0.001	0.001	0.001	0.001	0.001	17246	0.001	0.001	0.001	0.001	0.001	0.001	0.001	0.001	0.001	0.001	0.001	0.001	0.001
301	0.526		19.595		155.7		251.106		635	5.2	1	1	93.7		FALSE	0.001	0.001	0.001	0.001	0.001	17149	0.001	0.001	0.001	0.001	0.001	0.001	0.001	0.001	0.001	0.001	0.001	0.001	0.001	0.001	0.001	0.001	0.001	0.001	0.001	0.001	0.001
302	0.517	0.009	20.29	0.274	160.41	2.17	279.1	0.0013	631	3.62	1	3	99		FALSE	0.001	0.001	0.001	0.001	0.001	10528	0.001	0.001	0.001	604	0.001	0.001	0.001	0.001	0.001	5900	0.001	0.001	0.001	0.001	0.001	0.001	0.001	0.001	0.001	0.001	0.001
303	0.525		21.963		173.39		288.149		622	5.2	1	1	96.5		FALSE	0.001	0.001	0.001	0.001	0.001	0.001	0.001	0.001	0.001	0.001	0.001	0.001	0.001	0.001	0.001	0.001	0.001	0.001	0.001	0.001	0.001	0.001	0.001	0.001	0.001	16790	0.001
304	0.526		23.115		181.26		340.167		616	5.2	1	1	99.7		FALSE	0.001	0.001	0.001	0.001	0.001	16639	0.001	0.001	0.001	0.001	0.001	0.001	0.001	0.001	0.001	0.001	0.001	0.001	0.001	0.001	0.001	0.001	0.001	0.001	0.001	0.001	0.001
305	0.526		21.446		168.49		323.109		609	5.2	1	1	99.9		FALSE	0.001	0.001	0.001	0.001	0.001	16455	0.001	0.001	0.001	0.001	0.001	0.001	0.001	0.001	0.001	0.001	0.001	0.001	0.001	0.001	0.001	0.001	0.001	0.001	0.001	0.001	0.001
306	0.525		26.33		204.38		464.305		604	5.2	1	1	56.3		FALSE	0.001	0.001	0.001	0.001	0.001	0.001	0.001	0.001	0.001	0.001	0.001	0.001	0.001	0.001	0.001	0.001	0.001	0.001	0.001	0.001	0.001	0.001	0.001	0.001	0.001	16314	0.001
307	0.518	0.01	22.002	0.105	173.25	0.83	306.139	0.001	597	4.29	1	2	63.5		FALSE	0.001	0.001	0.001	13067	0.001	0.001	0.001	0.001	0.001	0.001	3055	0.001	0.001	0.001	0.001	0.001	0.001	0.001	0.001	0.001	0.001	0.001	0.001	0.001	0.001	0.001	0.001
308	0.526	0.001	32.895	0.015	253.36	0.12	641.292	0.001	596	4.39	1	2	73.3		FALSE	0.001	0.001	0.001	0.001	0.001	2650	0.001	0.001	0.001	0.001	0.001	0.001	0.001	0.001	0.001	0.001	0.001	0.001	0.001	0.001	0.001	0.001	0.001	0.001	0.001	13433	0.001
309	0.525		24.209		189.26		370.143		595	5.2	1	1	64.2		FALSE	0.001	0.001	0.001	0.001	0.001	0.001	0.001	0.001	0.001	0.001	0.001	0.001	0.001	0.001	0.001	0.001	0.001	0.001	0.001	0.001	0.001	0.001	0.001	0.001	0.001	16058	0.001
311	0.512	0.001	26.56	0.003	206.86	0.02	415.309	0.0004	589	3.6	1	2	100		FALSE	0.001	0.001	0.001	0.001	0.001	0.001	0.001	0.001	0.001	0.001	0.001	0.001	0.001	0.001	8022	0.001	0.001	0.001	0.001	0.001	0.001	0.001	0.001	7887	0.001	0.001	0.001
312	0.511		21.532		170.12		283.193		587	5.2	1	1	91.2		FALSE	0.001	0.001	0.001	0.001	0.001	0.001	0.001	0.001	0.001	0.001	0.001	0.001	0.001	0.001	0.001	0.001	0.001	0.001	15843	0.001	0.001	0.001	0.001	0.001	0.001	0.001	0.001
313	0.512	0.001	23.178	0.176	182.42	1.39	310.237	0.0004	581	4.77	1	2	100		FALSE	0.001	0.001	0.001	0.001	0.001	0.001	0.001	0.001	0.001	0.001	0.001	0.001	0.001	0.001	14384	0.001	0.001	0.001	0.001	0.001	0.001	0.001	0.001	0.001	1304	0.001	0.001
314	0.517	0.009	16.772	0.264	136.5	2.15	168.137	0.0007	579	4.98	1	3	100		FALSE	400	0.001	0.001	0.001	0.001	0.001	0.001	0.001	0.001	0.001	0.001	0.001	0.001	0.001	0.001	0.001	0.001	0.001	15000	0.001	0.001	0.001	0.001	0.001	231	0.001	0.001
316	0.525		23.832		186.86		341.164		568	5.2	1	1	100		FALSE	0.001	0.001	0.001	0.001	0.001	0.001	0.001	0.001	0.001	0.001	0.001	0.001	0.001	0.001	0.001	0.001	0.001	0.001	0.001	0.001	0.001	0.001	0.001	0.001	0.001	15336	0.001
317	0.525		27.858		216.11		475.215		568	5.2	1	1	95.9		FALSE	0.001	0.001	0.001	0.001	0.001	0.001	0.001	0.001	0.001	0.001	0.001	0.001	0.001	0.001	0.001	0.001	0.001	0.001	0.001	0.001	0.001	0.001	0.001	0.001	0.001	15328	0.001
318	0.519	0.011	28.591	0.007	222.34	0.06	437.353	0.004	566	3.62	1	2	71.4		FALSE	6931	0.001	0.001	0.001	0.001	0.001	0.001	0.001	0.001	0.001	0.001	0.001	0.001	0.001	0.001	0.001	0.001	0.001	8338	0.001	0.001	0.001	0.001	0.001	0.001	0.001	0.001
319	0.525		26.31		204.76		425.224		564	5.2	1	1	52.8		FALSE	0.001	0.001	0.001	15240	0.001	0.001	0.001	0.001	0.001	0.001	0.001	0.001	0.001	0.001	0.001	0.001	0.001	0.001	0.001	0.001	0.001	0.001	0.001	0.001	0.001	0.001	0.001
321	0.525		28.951		224.23		504.207		553	5.2	1	1	100		FALSE	0.001	0.001	0.001	0.001	0.001	0.001	0.001	0.001	0.001	0.001	0.001	0.001	0.001	0.001	0.001	0.001	0.001	0.001	0.001	0.001	0.001	0.001	0.001	0.001	0.001	14930	0.001
322	0.527		26.485		206.09		427.205		553	5.2	1	1	95.7		FALSE	14918	0.001	0.001	0.001	0.001	0.001	0.001	0.001	0.001	0.001	0.001	0.001	0.001	0.001	0.001	0.001	0.001	0.001	0.001	0.001	0.001	0.001	0.001	0.001	0.001	0.001	0.001
323	0.511	0.001	21.039	0.221	166.41	1.75	276.197	0.0018	550	4.68	1	3	92.9		FALSE	0.001	0.001	0.001	0.001	0.001	0.001	0.001	0.001	0.001	0.001	0.001	0.001	0.001	0.001	270	0.001	13357	0.001	0.001	0.001	0.001	0.001	0.001	0.001	0.001	0.001	1214
324	0.527		23.796		186.69		336.22		548	5.2	1	1	58.5		FALSE	14790	0.001	0.001	0.001	0.001	0.001	0.001	0.001	0.001	0.001	0.001	0.001	0.001	0.001	0.001	0.001	0.001	0.001	0.001	0.001	0.001	0.001	0.001	0.001	0.001	0.001	0.001
325	0.515	0.007	21.228	0.162	168.75	1.29	249.195	0.0007	544	2.87	1	7	100		FALSE	7842	1686	1387	392	0.001	0.001	0.001	0.001	0.001	0.001	406	0.001	0.001	0.001	1148	0.001	0.001	0.001	0.001	0.001	0.001	0.001	0.001	1825	0.001	0.001	0.001
326	0.511	0.001	31.091	0.095	240.43	0.74	537.345	0.0009	542	3.32	1	3	97.2		FALSE	0.001	0.001	4426	0.001	0.001	0.001	0.001	0.001	0.001	0.001	0.001	0.001	0.001	0.001	1892	0.001	8319	0.001	0.001	0.001	0.001	0.001	0.001	0.001	0.001	0.001	0.001
327	0.525		24.062		188.53		348.182		542	5.2	1	1	68		FALSE	0.001	0.001	0.001	14623	0.001	0.001	0.001	0.001	0.001	0.001	0.001	0.001	0.001	0.001	0.001	0.001	0.001	0.001	0.001	0.001	0.001	0.001	0.001	0.001	0.001	0.001	0.001
328	0.525		26.653		207.17		443.209		535	5.2	1	1	58		FALSE	0.001	0.001	0.001	0.001	0.001	0.001	0.001	0.001	0.001	0.001	0.001	0.001	0.001	0.001	0.001	0.001	0.001	0.001	0.001	0.001	0.001	0.001	0.001	0.001	0.001	14452	0.001
329	0.511	0.001	27.592	0.027	214.68	0.21	429.254	0.0012	533	3.34	1	3	93.7		FALSE	0.001	0.001	0.001	0.001	0.001	0.001	0.001	0.001	0.001	0.001	1318	0.001	0.001	0.001	5337	0.001	0.001	0.001	0.001	0.001	0.001	0.001	0.001	7736	0.001	0.001	0.001
330	0.525		30.892		239.21		509.259		532	5.2	1	1	57.9		FALSE	0.001	0.001	0.001	14373	0.001	0.001	0.001	0.001	0.001	0.001	0.001	0.001	0.001	0.001	0.001	0.001	0.001	0.001	0.001	0.001	0.001	0.001	0.001	0.001	0.001	0.001	0.001
331	0.511		28.508		221.67		438.319		530	5.2	1	1	93.7		FALSE	0.001	0.001	0.001	0.001	0.001	0.001	0.001	0.001	0.001	0.001	0.001	0.001	0.001	0.001	14298	0.001	0.001	0.001	0.001	0.001	0.001	0.001	0.001	0.001	0.001	0.001	0.001
333	0.512	0	20.259	0.136	160.91	1.08	253.16	0.0014	528	3.94	1	4	100		FALSE	0.001	0.001	0.001	0.001	0.001	0.001	10731	0.001	0.001	0.001	0.001	0.001	730	0.001	0.001	1519	1265	0.001	0.001	0.001	0.001	0.001	0.001	0.001	0.001	0.001	0.001
334	0.517	0.009	23.638	0.298	185.87	2.35	317.255	0.0016	526	4.47	1	3	93.7		FALSE	12199	0.001	0.001	0.001	0.001	0.001	0.001	0.001	0.001	0.001	0.001	0.001	0.001	0.001	1492	0.001	0.001	0.001	0.001	0.001	0.001	0.001	0.001	514	0.001	0.001	0.001
335	0.511	0.001	20.724	0.014	163.95	0.11	275.105	0.0003	526	2.65	1	4	100		FALSE	0.001	0.001	0.001	0.001	0.001	0.001	0.001	0.001	0.001	2772	4979	0.001	0.001	0.001	0.001	4739	0.001	0.001	0.001	0.001	0.001	0.001	0.001	0.001	1710	0.001	0.001
336	0.515	0.007	24.581	0.091	192.92	0.72	333.232	0.0007	525	3.58	1	4	97.5		FALSE	0.001	0.001	0.001	0.001	0.001	0.001	0.001	0.001	0.001	0.001	0.001	0.001	0.001	2671	798	0.001	0.001	0.001	9499	0.001	0.001	0.001	0.001	1207	0.001	0.001	0.001
338	0.512	0.003	37.603	0.112	289.45	0.87	663.451	0.0011	522	0.65	1	20	97.8		FALSE	0.001	716	512	0.001	738	0.001	611	933	867	556	0.001	787	861	0.001	502	958	643	939	721	441	791	703	658	558	604	0.001	0.001
339	0.517	0.008	18.725	0.134	149.35	1.07	233.095	0.0011	520	3.42	1	5	100		FALSE	0.001	0.001	0.001	0.001	0.001	3655	0.001	0.001	0.001	633	0.001	0.001	0.001	0.001	0.001	8637	0.001	0.001	0.001	217	0.001	0.001	0.001	0.001	0.001	885	0.001
340	0.526	0.001	29.482	0.28	228.18	2.17	518.257	0.0016	518	3.91	1	2	61.7		FALSE	0.001	0.001	0.001	9846	0.001	4151	0.001	0.001	0.001	0.001	0.001	0.001	0.001	0.001	0.001	0.001	0.001	0.001	0.001	0.001	0.001	0.001	0.001	0.001	0.001	0.001	0.001
341	0.521	0.009	31.953	0.185	247.15	1.43	532.37	0.0018	518	4.75	1	3	91.9		FALSE	12798	0.001	0.001	0.001	0.001	0.001	0.001	0.001	0.001	0.001	0.001	0.001	0.001	669	0.001	0.001	0.001	0.001	0.001	0.001	0.001	0.001	0.001	0.001	0.001	0.001	512
342	0.512		19.937		158.31		254.174		517	5.2	1	1	100		FALSE	0.001	0.001	0.001	0.001	0.001	0.001	0.001	0.001	0.001	0.001	0.001	0.001	0.001	0.001	0.001	0.001	0.001	0.001	0.001	0.001	0.001	0.001	0.001	0.001	13958	0.001	0.001
344	0.525		24.189		188.63		398.121		513	5.2	1	1	100		FALSE	0.001	0.001	0.001	0.001	0.001	0.001	0.001	0.001	0.001	0.001	0.001	0.001	0.001	0.001	0.001	0.001	0.001	0.001	0.001	0.001	0.001	0.001	0.001	0.001	0.001	13844	0.001
345	0.511		17.153		138.94		180.138		511	5.2	1	1	100		FALSE	0.001	0.001	0.001	0.001	0.001	0.001	0.001	0.001	0.001	0.001	0.001	0.001	0.001	0.001	0.001	0.001	0.001	0.001	13802	0.001	0.001	0.001	0.001	0.001	0.001	0.001	0.001
346	0.527		36.467		280.43		696.465		510	5.2	1	1	93.7		FALSE	13783	0.001	0.001	0.001	0.001	0.001	0.001	0.001	0.001	0.001	0.001	0.001	0.001	0.001	0.001	0.001	0.001	0.001	0.001	0.001	0.001	0.001	0.001	0.001	0.001	0.001	0.001
347	0.525		26.27		205.52		363.281		510	5.2	1	1	99.8		FALSE	0.001	0.001	0.001	13766	0.001	0.001	0.001	0.001	0.001	0.001	0.001	0.001	0.001	0.001	0.001	0.001	0.001	0.001	0.001	0.001	0.001	0.001	0.001	0.001	0.001	0.001	0.001
348	0.511	0.001	31.76	0.167	245.84	1.29	517.388	0.0017	506	4.72	1	4	68.3		FALSE	0.001	0.001	436	0.001	0.001	0.001	0.001	0.001	0.001	0.001	0.001	0.001	0.001	0.001	314	0.001	461	0.001	12444	0.001	0.001	0.001	0.001	0.001	0.001	0.001	0.001
349	0.512	0.001	24.3	0.004	190.89	0.03	325.262	0.0004	506	3.62	1	2	98.7		FALSE	0.001	0.001	0.001	0.001	0.001	0.001	0.001	0.001	0.001	0.001	0.001	0.001	0.001	0.001	7459	0.001	0.001	0.001	0.001	0.001	0.001	0.001	0.001	6191	0.001	0.001	0.001
350	0.525		29.881		230.16		638.194		503	5.2	1	1	100		FALSE	0.001	0.001	0.001	0.001	0.001	0.001	0.001	0.001	0.001	0.001	0.001	0.001	0.001	0.001	0.001	0.001	0.001	0.001	0.001	0.001	0.001	0.001	0.001	0.001	0.001	13593	0.001
351	0.512		27.544		214.29		430.256		502	5.2	1	1	93.7		FALSE	0.001	0.001	0.001	0.001	0.001	0.001	0.001	0.001	0.001	0.001	0.001	0.001	0.001	0.001	0.001	0.001	13549	0.001	0.001	0.001	0.001	0.001	0.001	0.001	0.001	0.001	0.001
352	0.526		28.346		219.73		488.22		500	5.2	1	1	91.6		FALSE	0.001	0.001	0.001	0.001	0.001	13511	0.001	0.001	0.001	0.001	0.001	0.001	0.001	0.001	0.001	0.001	0.001	0.001	0.001	0.001	0.001	0.001	0.001	0.001	0.001	0.001	0.001
353	0.515	0.008	24.483	0.201	191.4	1.58	370.27	0.0031	499	3.22	1	4	93.7		FALSE	1342	0.001	0.001	0.001	0.001	0.001	0.001	6512	0.001	0.001	0.001	0.001	0.001	0.001	0.001	0.001	0.001	0.001	0.001	0.001	0.001	0.001	183	5436	0.001	0.001	0.001
354	0.511	0	27.534	0.239	214.42	1.86	417.288	0.0016	498	4.74	1	2	99.5		FALSE	0.001	0.001	1190	0.001	0.001	0.001	0.001	0.001	0.001	0.001	0.001	0.001	0.001	0.001	12254	0.001	0.001	0.001	0.001	0.001	0.001	0.001	0.001	0.001	0.001	0.001	0.001
355	0.525		30.305		234.09		562.213		496	5.2	1	1	92.8		FALSE	0.001	0.001	0.001	0.001	0.001	0.001	0.001	0.001	0.001	0.001	0.001	0.001	0.001	0.001	0.001	0.001	0.001	0.001	0.001	0.001	0.001	0.001	0.001	0.001	0.001	13398	0.001
356	0.512	0.001	22.825	0.025	179.91	0.2	299.178	0.0001	493	4.04	1	2	39.7		FALSE	0.001	0.001	0.001	0.001	0.001	0.001	0.001	0.001	0.001	0.001	0.001	0.001	0.001	0.001	9900	0.001	0.001	0.001	0.001	0.001	0.001	0.001	0.001	3401	0.001	0.001	0.001
357	0.511		34.965		269.26		647.429		491	5.2	1	1	91.5		FALSE	0.001	0.001	0.001	0.001	0.001	0.001	0.001	0.001	0.001	0.001	0.001	0.001	0.001	0.001	0.001	0.001	0.001	0.001	13252	0.001	0.001	0.001	0.001	0.001	0.001	0.001	0.001
358	0.525		29.922		457.66		482.323		486	5.2	2	1	100		FALSE	0.001	0.001	0.001	13135	0.001	0.001	0.001	0.001	0.001	0.001	0.001	0.001	0.001	0.001	0.001	0.001	0.001	0.001	0.001	0.001	0.001	0.001	0.001	0.001	0.001	0.001	0.001
359	0.525		23.57		184.26		370.178		482	5.2	1	1	67.5		FALSE	0.001	0.001	0.001	0.001	0.001	0.001	0.001	0.001	0.001	0.001	0.001	0.001	0.001	0.001	0.001	0.001	0.001	0.001	0.001	0.001	0.001	0.001	0.001	0.001	0.001	13026	0.001
361	0.525		26.963		209.61		441.223		475	5.2	1	1	33.2		FALSE	0.001	0.001	0.001	12827	0.001	0.001	0.001	0.001	0.001	0.001	0.001	0.001	0.001	0.001	0.001	0.001	0.001	0.001	0.001	0.001	0.001	0.001	0.001	0.001	0.001	0.001	0.001
362	0.526		26.763		207.82		458.21		474	5.2	1	1	93.7		FALSE	0.001	0.001	0.001	0.001	0.001	12798	0.001	0.001	0.001	0.001	0.001	0.001	0.001	0.001	0.001	0.001	0.001	0.001	0.001	0.001	0.001	0.001	0.001	0.001	0.001	0.001	0.001
363	0.525		22.868		179.52		330.139		473	5.2	1	1	65.7		FALSE	0.001	0.001	0.001	12770	0.001	0.001	0.001	0.001	0.001	0.001	0.001	0.001	0.001	0.001	0.001	0.001	0.001	0.001	0.001	0.001	0.001	0.001	0.001	0.001	0.001	0.001	0.001
364	0.518	0.01	28.581	0.347	221.49	2.69	493.25	0.0043	472	5.07	1	2	54.8		FALSE	0.001	307	0.001	12437	0.001	0.001	0.001	0.001	0.001	0.001	0.001	0.001	0.001	0.001	0.001	0.001	0.001	0.001	0.001	0.001	0.001	0.001	0.001	0.001	0.001	0.001	0.001
365	0.519	0.009	22.895	0.304	179.82	2.39	326.212	0.0016	469	4.27	1	2	96.8		FALSE	0.001	0.001	0.001	0.001	0.001	0.001	0.001	0.001	0.001	0.001	0.001	0.001	0.001	10224	0.001	0.001	2442	0.001	0.001	0.001	0.001	0.001	0.001	0.001	0.001	0.001	0.001
366	0.525		24.339		189.97		388.073		468	5.2	1	1	70.9		FALSE	0.001	0.001	0.001	0.001	0.001	0.001	0.001	0.001	0.001	0.001	0.001	0.001	0.001	0.001	0.001	0.001	0.001	0.001	0.001	0.001	0.001	0.001	0.001	0.001	0.001	12648	0.001
367	0.518	0.009	22.408	0.117	177.19	0.93	278.221	0.0012	468	3.02	1	4	100		FALSE	4955	0.001	0.001	0.001	0.001	0.001	0.001	0.001	0.001	0.001	0.001	0.001	0.001	1791	0.001	0.001	0.001	0.001	5483	0.001	0.001	0.001	0.001	0.001	0.001	0.001	416
368	0.512	0.001	26.683	0.144	207.99	1.12	404.276	0.0006	468	4.31	1	2	70.4		FALSE	0.001	0.001	0.001	0.001	0.001	0.001	0.001	0.001	0.001	0.001	0.001	0.001	0.001	0.001	10317	0.001	0.001	0.001	0.001	0.001	0.001	0.001	0.001	2321	0.001	0.001	0.001
369	0.512	0.001	26.101	0.13	203.52	1.01	400.28	0	467	5.09	1	2	93.7		FALSE	0.001	0.001	0.001	0.001	0.001	0.001	0.001	0.001	0.001	0.001	0.001	0.001	0.001	0.001	12342	0.001	0.001	0.001	0.001	0.001	0.001	0.001	0.001	259	0.001	0.001	0.001
370	0.512		25.993		202.66		401.294		466	5.2	1	1	100		FALSE	0.001	0.001	0.001	0.001	0.001	0.001	0.001	0.001	0.001	0.001	0.001	0.001	0.001	0.001	0.001	0.001	0.001	0.001	0.001	0.001	0.001	0.001	0.001	12576	0.001	0.001	0.001
371	0.527		26.014		202.64		413.189		465	5.2	1	1	90.8		FALSE	12564	0.001	0.001	0.001	0.001	0.001	0.001	0.001	0.001	0.001	0.001	0.001	0.001	0.001	0.001	0.001	0.001	0.001	0.001	0.001	0.001	0.001	0.001	0.001	0.001	0.001	0.001
372	0.521	0.009	21.855	0.021	174.98	0.16	218.153	0.0001	464	3.74	1	3	100		FALSE	1287	0.001	0.001	0.001	0.001	0.001	0.001	0.001	0.001	0.001	0.001	0.001	0.001	2514	0.001	0.001	0.001	0.001	8738	0.001	0.001	0.001	0.001	0.001	0.001	0.001	0.001
373	0.525		34.166		263.72		582.419		464	5.2	1	1	93.7		FALSE	0.001	0.001	0.001	0.001	0.001	0.001	0.001	0.001	0.001	0.001	0.001	0.001	0.001	12521	0.001	0.001	0.001	0.001	0.001	0.001	0.001	0.001	0.001	0.001	0.001	0.001	0.001
374	0.525		32.968		253.66		675.263		460	5.2	1	1	99.8		FALSE	0.001	0.001	0.001	0.001	0.001	0.001	0.001	0.001	0.001	0.001	0.001	0.001	0.001	0.001	0.001	0.001	0.001	0.001	0.001	0.001	0.001	0.001	0.001	0.001	0.001	12432	0.001
375	0.525		24.832		380.46		426.253		459	5.2	2	1	39.4		FALSE	0.001	0.001	0.001	0.001	0.001	0.001	0.001	0.001	0.001	0.001	0.001	0.001	0.001	0.001	0.001	0.001	0.001	0.001	0.001	0.001	0.001	0.001	0.001	0.001	0.001	12404	0.001
377	0.515	0.007	19.463	0.048	154.77	0.38	247.112	0.0016	457	2.9	1	4	100		FALSE	0.001	0.001	0.001	3806	0.001	0.001	0.001	0.001	0.001	771	2124	0.001	0.001	0.001	0.001	5626	0.001	0.001	0.001	0.001	0.001	0.001	0.001	0.001	0.001	0.001	0.001
378	0.526	0.001	27.701	0.027	222.56	0.21	206.096	0.0001	456	4.74	1	2	99.6		FALSE	0.001	0.001	0.001	0.001	0.001	1085	0.001	0.001	0.001	0.001	0.001	0.001	0.001	0.001	0.001	0.001	0.001	0.001	0.001	0.001	0.001	0.001	0.001	0.001	0.001	11216	0.001
379	0.511	0	23.143	0.053	181.52	0.41	338.21	0.0008	453	4.97	1	2	100		FALSE	0.001	0.001	0.001	0.001	0.001	0.001	0.001	0.001	0.001	0.001	0.001	0.001	11712	0.001	532	0.001	0.001	0.001	0.001	0.001	0.001	0.001	0.001	0.001	0.001	0.001	0.001
380	0.511	0.001	17.56	0.066	142.03	0.54	184.169	0.0005	451	4.18	1	3	100		FALSE	0.001	0.001	0.001	0.001	0.001	0.001	0.001	0.001	0.001	0.001	0.001	0.001	0.001	0.001	0.001	0.001	381	0.001	9642	0.001	0.001	0.001	0.001	0.001	0.001	0.001	2160
381	0.511	0.001	28.418	0.091	220.53	0.71	469.336	0.0007	450	1.35	1	11	100		FALSE	0.001	1902	0.001	0.001	0.001	0.001	870	0.001	778	924	0.001	1119	0.001	0.001	0.001	873	0.001	1662	0.001	1206	660	0.001	1385	0.001	766	0.001	0.001
382	0.521	0.009	36.797	0.024	283.17	0.19	671.497	0.0024	448	3.53	1	3	100		FALSE	6764	0.001	0.001	0.001	0.001	0.001	0.001	0.001	0.001	0.001	0.001	0.001	0.001	395	0.001	0.001	0.001	0.001	4938	0.001	0.001	0.001	0.001	0.001	0.001	0.001	0.001
383	0.511		27.76		215.48		465.29		447	5.2	1	1	67.3		FALSE	0.001	0.001	0.001	0.001	0.001	0.001	0.001	0.001	0.001	0.001	0.001	0.001	0.001	0.001	0.001	0.001	0.001	0.001	12077	0.001	0.001	0.001	0.001	0.001	0.001	0.001	0.001
384	0.511		22.483		176.67		322.216		446	5.2	1	1	93.2		FALSE	0.001	0.001	0.001	0.001	0.001	0.001	0.001	0.001	0.001	0.001	0.001	0.001	0.001	0.001	0.001	0.001	0.001	0.001	12037	0.001	0.001	0.001	0.001	0.001	0.001	0.001	0.001
385	0.515	0.008	27.717	0.149	215.86	1.16	416.369	0.0046	444	4.29	1	3	93.7		FALSE	0.001	0.001	1535	9852	0.001	0.001	0.001	0.001	0.001	0.001	610	0.001	0.001	0.001	0.001	0.001	0.001	0.001	0.001	0.001	0.001	0.001	0.001	0.001	0.001	0.001	0.001
386	0.519	0.011	22.534	0.116	177.72	0.91	295.181	0.0028	441	4.91	1	2	51.1		FALSE	11260	0.001	0.001	0.001	0.001	0.001	0.001	0.001	0.001	0.001	0.001	0.001	0.001	0.001	642	0.001	0.001	0.001	0.001	0.001	0.001	0.001	0.001	0.001	0.001	0.001	0.001
388	0.525		30.47		235.29		569.225		439	5.2	1	1	55.9		FALSE	0.001	0.001	0.001	0.001	0.001	0.001	0.001	0.001	0.001	0.001	0.001	0.001	0.001	0.001	0.001	0.001	0.001	0.001	0.001	0.001	0.001	0.001	0.001	0.001	0.001	11850	0.001
389	0.517	0.008	24.119	0.163	188.82	1.28	356.256	0.0016	438	2.86	1	5	76.6		FALSE	3646	0.001	0.001	0.001	0.001	0.001	0.001	0.001	0.001	0.001	0.001	0.001	594	1727	0.001	0.001	0.001	0.001	5407	0.001	0.001	0.001	0.001	0.001	0.001	0.001	452
390	0.525		32.794		253.31		564.422		436	5.2	1	1	73.8		FALSE	0.001	0.001	0.001	0.001	0.001	0.001	0.001	0.001	0.001	0.001	0.001	0.001	0.001	11760	0.001	0.001	0.001	0.001	0.001	0.001	0.001	0.001	0.001	0.001	0.001	0.001	0.001
391	0.518	0.01	29.705	0.233	230.61	1.81	463.294	0.0002	436	3.61	1	2	96.6		FALSE	0.001	0.001	0.001	5668	0.001	0.001	0.001	0.001	0.001	0.001	0.001	0.001	0.001	0.001	0.001	0.001	0.001	0.001	6091	0.001	0.001	0.001	0.001	0.001	0.001	0.001	0.001
392	0.516	0.009	23.19	0.04	182.74	0.31	301.227	0.0003	433	3.39	1	3	79.1		FALSE	6600	0.001	1012	0.001	0.001	0.001	0.001	0.001	0.001	0.001	0.001	0.001	0.001	0.001	0.001	0.001	0.001	0.001	4087	0.001	0.001	0.001	0.001	0.001	0.001	0.001	0.001
393	0.518	0.01	23.034	0.058	180.79	0.46	332.153	0.001	433	4.11	1	2	55		FALSE	0.001	0.001	0.001	8946	0.001	0.001	0.001	0.001	0.001	0.001	2748	0.001	0.001	0.001	0.001	0.001	0.001	0.001	0.001	0.001	0.001	0.001	0.001	0.001	0.001	0.001	0.001
394	0.511		20.959		165.86		273.22		431	5.2	1	1	82.4		FALSE	0.001	0.001	0.001	0.001	0.001	0.001	0.001	0.001	0.001	0.001	0.001	0.001	0.001	0.001	0.001	0.001	0.001	0.001	11644	0.001	0.001	0.001	0.001	0.001	0.001	0.001	0.001
395	0.525		29.939		231.58		531.269		431	5.2	1	1	86		FALSE	0.001	0.001	0.001	11638	0.001	0.001	0.001	0.001	0.001	0.001	0.001	0.001	0.001	0.001	0.001	0.001	0.001	0.001	0.001	0.001	0.001	0.001	0.001	0.001	0.001	0.001	0.001
396	0.516	0.009	32.697	0.137	252.93	1.06	531.367	0.0001	430	3.62	1	3	98.9		FALSE	7179	0.001	0.001	0.001	0.001	0.001	0.001	0.001	0.001	0.001	0.001	0.001	0.001	0.001	0.001	0.001	0.001	0.001	4039	0.001	0.001	0.001	0.001	0.001	0.001	0.001	400
397	0.511	0.001	26.262	0.309	204.73	2.41	403.271	0.0038	430	3.75	1	3	100		FALSE	0.001	0.001	3499	0.001	0.001	0.001	0.001	0.001	0.001	0.001	0.001	0.001	0.001	0.001	0.001	0.001	0.001	0.001	0.001	350	0.001	0.001	0.001	7758	0.001	0.001	0.001
398	0.512		25.957		203.14		360.216		430	5.2	1	1	82.4		FALSE	0.001	0.001	0.001	0.001	0.001	0.001	0.001	0.001	0.001	0.001	0.001	0.001	0.001	0.001	0.001	0.001	11598	0.001	0.001	0.001	0.001	0.001	0.001	0.001	0.001	0.001	0.001
399	0.526		24.967		194.82		391.132		429	5.2	1	1	54.4		FALSE	0.001	0.001	0.001	0.001	0.001	11593	0.001	0.001	0.001	0.001	0.001	0.001	0.001	0.001	0.001	0.001	0.001	0.001	0.001	0.001	0.001	0.001	0.001	0.001	0.001	0.001	0.001
400	0.512	0.001	16.34	0.047	133.58	0.39	158.154	0	427	4.42	1	2	100		FALSE	0.001	0.001	0.001	0.001	0.001	0.001	0.001	0.001	0.001	0.001	0.001	0.001	0.001	0.001	0.001	0.001	1830	0.001	9700	0.001	0.001	0.001	0.001	0.001	0.001	0.001	0.001
401	0.519	0.009	24.471	0.047	192.03	0.37	334.239	0.0023	426	3.97	1	2	93.7		FALSE	0.001	0.001	0.001	0.001	0.001	0.001	0.001	0.001	0.001	0.001	0.001	0.001	0.001	8307	0.001	0.001	3207	0.001	0.001	0.001	0.001	0.001	0.001	0.001	0.001	0.001	0.001
402	0.527		26.063		203.36		392.304		422	5.2	1	1	96.5		FALSE	11381	0.001	0.001	0.001	0.001	0.001	0.001	0.001	0.001	0.001	0.001	0.001	0.001	0.001	0.001	0.001	0.001	0.001	0.001	0.001	0.001	0.001	0.001	0.001	0.001	0.001	0.001
403	0.518	0.01	23.039	0.153	180.54	1.2	346.122	0.0001	421	4.76	1	2	96.4		FALSE	0.001	0.001	0.001	0.001	0.001	0.001	0.001	0.001	955	0.001	0.001	0.001	0.001	0.001	0.001	0.001	0.001	0.001	0.001	0.001	0.001	0.001	0.001	0.001	0.001	10400	0.001
404	0.527		22.314		176.19		287.247		420	5.2	1	1	93.7		FALSE	11353	0.001	0.001	0.001	0.001	0.001	0.001	0.001	0.001	0.001	0.001	0.001	0.001	0.001	0.001	0.001	0.001	0.001	0.001	0.001	0.001	0.001	0.001	0.001	0.001	0.001	0.001
405	0.525		23.89		186.62		378.148		419	5.2	1	1	38.5		FALSE	0.001	0.001	0.001	0.001	0.001	0.001	0.001	0.001	0.001	0.001	0.001	0.001	0.001	0.001	0.001	0.001	0.001	0.001	0.001	0.001	0.001	0.001	0.001	0.001	0.001	11322	0.001
406	0.514	0.007	15.995	0.081	131.14	0.66	152.107	0.0002	419	4.69	1	4	100		FALSE	0.001	0.001	146	0.001	0.001	0.001	0.001	0.001	0.001	0.001	0.001	0.001	0.001	610	0.001	0.001	0.001	0.001	10224	0.001	0.001	0.001	0.001	0.001	0.001	0.001	323
408	0.518	0.01	24.504	0.257	191.75	2.02	360.182	0.0013	417	4.27	1	2	74.7		FALSE	0.001	0.001	0.001	9084	0.001	0.001	0.001	0.001	0.001	0.001	2171	0.001	0.001	0.001	0.001	0.001	0.001	0.001	0.001	0.001	0.001	0.001	0.001	0.001	0.001	0.001	0.001
409	0.521	0.009	23.198	0.263	182.25	2.07	324.195	0.0021	417	3.76	1	3	82.4		FALSE	7907	0.001	0.001	0.001	0.001	0.001	0.001	0.001	0.001	0.001	1170	0.001	0.001	2173	0.001	0.001	0.001	0.001	0.001	0.001	0.001	0.001	0.001	0.001	0.001	0.001	0.001
410	0.511		20.918		165.6		271.207		413	5.2	1	1	93.7		FALSE	0.001	0.001	0.001	0.001	0.001	0.001	0.001	0.001	0.001	0.001	0.001	0.001	0.001	0.001	0.001	0.001	0.001	0.001	11144	0.001	0.001	0.001	0.001	0.001	0.001	0.001	0.001
411	0.525		22.32		175.59		313.167		411	5.2	1	1	56.2		FALSE	0.001	0.001	0.001	0.001	0.001	0.001	0.001	0.001	0.001	0.001	0.001	0.001	0.001	0.001	0.001	0.001	0.001	0.001	0.001	0.001	0.001	0.001	0.001	0.001	0.001	11086	0.001
412	0.511	0	20.133	0.088	164.09	0.72	165.138	0.0001	410	5.12	1	2	100		FALSE	0.001	0.001	166	0.001	0.001	0.001	0.001	0.001	0.001	0.001	0.001	0.001	0.001	0.001	0.001	0.001	0.001	0.001	10898	0.001	0.001	0.001	0.001	0.001	0.001	0.001	0.001
413	0.519	0.011	24.044	0.292	187.76	2.28	382.144	0.0018	407	4.88	1	2	100		FALSE	0.001	0.001	0.001	0.001	0.001	10336	0.001	0.001	660	0.001	0.001	0.001	0.001	0.001	0.001	0.001	0.001	0.001	0.001	0.001	0.001	0.001	0.001	0.001	0.001	0.001	0.001
414	0.519	0.011	23.734	0.244	186.44	1.91	325.227	0.0007	406	3.81	1	2	98		FALSE	3680	0.001	0.001	0.001	0.001	0.001	0.001	0.001	0.001	0.001	0.001	0.001	0.001	0.001	7275	0.001	0.001	0.001	0.001	0.001	0.001	0.001	0.001	0.001	0.001	0.001	0.001
416	0.527		34.121		263.84		540.39		404	5.2	1	1	93.7		FALSE	10921	0.001	0.001	0.001	0.001	0.001	0.001	0.001	0.001	0.001	0.001	0.001	0.001	0.001	0.001	0.001	0.001	0.001	0.001	0.001	0.001	0.001	0.001	0.001	0.001	0.001	0.001
417	0.525		22.054		173.18		328.134		403	5.2	1	1	82.6		FALSE	0.001	0.001	0.001	0.001	0.001	0.001	0.001	0.001	0.001	0.001	0.001	0.001	0.001	0.001	0.001	0.001	0.001	0.001	0.001	0.001	0.001	0.001	0.001	0.001	0.001	10889	0.001
419	0.527		26.164		203.77		415.204		398	5.2	1	1	58.6		FALSE	10734	0.001	0.001	0.001	0.001	0.001	0.001	0.001	0.001	0.001	0.001	0.001	0.001	0.001	0.001	0.001	0.001	0.001	0.001	0.001	0.001	0.001	0.001	0.001	0.001	0.001	0.001
420	0.526		23.962		187.35		369.165		397	5.2	1	1	89.2		FALSE	0.001	0.001	0.001	0.001	0.001	10729	0.001	0.001	0.001	0.001	0.001	0.001	0.001	0.001	0.001	0.001	0.001	0.001	0.001	0.001	0.001	0.001	0.001	0.001	0.001	0.001	0.001
421	0.518	0.01	21.222	0.262	167.57	2.07	287.144	0.0011	397	4.58	1	2	70.4		FALSE	0.001	0.001	0.001	9414	0.001	0.001	0.001	0.001	0.001	0.001	1308	0.001	0.001	0.001	0.001	0.001	0.001	0.001	0.001	0.001	0.001	0.001	0.001	0.001	0.001	0.001	0.001
422	0.516	0.008	26.88	0.096	209.81	0.75	388.338	0.0045	396	4.33	1	3	100		FALSE	0.001	0.001	1442	8872	0.001	0.001	0.001	0.001	0.001	0.001	0.001	0.001	0.001	0.001	0.001	0.001	0.001	0.001	0.001	0.001	0.001	0.001	0.001	0.001	391	0.001	0.001
423	0.525		27.571		214.15		454.224		395	5.2	1	1	52.5		FALSE	0.001	0.001	0.001	10654	0.001	0.001	0.001	0.001	0.001	0.001	0.001	0.001	0.001	0.001	0.001	0.001	0.001	0.001	0.001	0.001	0.001	0.001	0.001	0.001	0.001	0.001	0.001
424	0.513	0.005	21.008	0.077	166.28	0.61	272.198	0.0025	393	2.21	1	8	97.8		FALSE	0.001	763	997	0.001	0.001	0.001	0.001	0.001	0.001	0.001	0.001	0.001	0.001	4005	0.001	0.001	1529	412	0.001	0.001	600	0.001	583	0.001	0.001	0.001	1712
425	0.512		23.504		185.02		309.231		390	5.2	1	1	100		FALSE	0.001	0.001	0.001	0.001	0.001	0.001	0.001	0.001	0.001	0.001	0.001	0.001	0.001	0.001	0.001	0.001	0.001	0.001	0.001	0.001	0.001	0.001	0.001	10539	0.001	0.001	0.001
426	0.511		23.984		188.72		312.216		388	5.2	1	1	93.7		FALSE	0.001	0.001	10486	0.001	0.001	0.001	0.001	0.001	0.001	0.001	0.001	0.001	0.001	0.001	0.001	0.001	0.001	0.001	0.001	0.001	0.001	0.001	0.001	0.001	0.001	0.001	0.001
427	0.525		30.272		234.03		543.27		388	5.2	1	1	52.5		FALSE	0.001	0.001	0.001	10485	0.001	0.001	0.001	0.001	0.001	0.001	0.001	0.001	0.001	0.001	0.001	0.001	0.001	0.001	0.001	0.001	0.001	0.001	0.001	0.001	0.001	0.001	0.001
428	0.527		31.313		242.03		547.362		387	5.2	1	1	58		FALSE	10459	0.001	0.001	0.001	0.001	0.001	0.001	0.001	0.001	0.001	0.001	0.001	0.001	0.001	0.001	0.001	0.001	0.001	0.001	0.001	0.001	0.001	0.001	0.001	0.001	0.001	0.001
429	0.525		21.671		170.48		313.16		386	5.2	1	1	75.7		FALSE	0.001	0.001	0.001	10424	0.001	0.001	0.001	0.001	0.001	0.001	0.001	0.001	0.001	0.001	0.001	0.001	0.001	0.001	0.001	0.001	0.001	0.001	0.001	0.001	0.001	0.001	0.001
430	0.525		28.798		223.09		500.213		384	5.2	1	1	78.4		FALSE	0.001	0.001	0.001	0.001	0.001	0.001	0.001	0.001	0.001	0.001	0.001	0.001	0.001	0.001	0.001	0.001	0.001	0.001	0.001	0.001	0.001	0.001	0.001	0.001	0.001	10378	0.001
431	0.526		26.542		206.47		431.246		384	5.2	1	1	100		FALSE	0.001	0.001	0.001	0.001	0.001	10367	0.001	0.001	0.001	0.001	0.001	0.001	0.001	0.001	0.001	0.001	0.001	0.001	0.001	0.001	0.001	0.001	0.001	0.001	0.001	0.001	0.001
432	0.516	0.009	16.992	0.026	138.72	0.22	161.106	0.0013	381	4.38	1	3	100		FALSE	8615	1429	0.001	0.001	0.001	0.001	0.001	0.001	0.001	0.001	0.001	0.001	0.001	0.001	0.001	0.001	240	0.001	0.001	0.001	0.001	0.001	0.001	0.001	0.001	0.001	0.001
433	0.512	0.001	28.056	0.015	217.91	0.12	455.305	0.0003	381	3.61	1	2	97		FALSE	0.001	0.001	0.001	0.001	0.001	0.001	0.001	0.001	0.001	0.001	0.001	0.001	0.001	0.001	4875	0.001	0.001	0.001	0.001	0.001	0.001	0.001	0.001	5403	0.001	0.001	0.001
434	0.527		25.79		201.28		389.258		379	5.2	1	1	82		FALSE	10244	0.001	0.001	0.001	0.001	0.001	0.001	0.001	0.001	0.001	0.001	0.001	0.001	0.001	0.001	0.001	0.001	0.001	0.001	0.001	0.001	0.001	0.001	0.001	0.001	0.001	0.001
435	0.526	0.001	22.834	0.107	179.93	0.84	301.17	0.0023	379	5.11	1	2	90		FALSE	0.001	0.001	0.001	0.001	0.001	160	0.001	0.001	0.001	0.001	0.001	0.001	0.001	0.001	0.001	0.001	0.001	0.001	0.001	0.001	0.001	0.001	0.001	0.001	0.001	10081	0.001
436	0.511		21.537		169.88		294.184		378	5.2	1	1	100		FALSE	0.001	0.001	0.001	0.001	0.001	0.001	0.001	0.001	0.001	0.001	0.001	0.001	10210	0.001	0.001	0.001	0.001	0.001	0.001	0.001	0.001	0.001	0.001	0.001	0.001	0.001	0.001
437	0.516	0.008	28.238	0.088	219.3	0.69	457.32	0.0005	372	3.11	1	3	96.3		FALSE	0.001	0.001	0.001	0.001	0.001	0.001	0.001	0.001	0.001	0.001	0.001	0.001	0.001	5110	2762	0.001	0.001	0.001	0.001	0.001	0.001	0.001	0.001	2164	0.001	0.001	0.001
438	0.518	0.01	24.634	0.034	192.37	0.27	382.271	0.0017	371	4.35	1	2	69.9		FALSE	0.001	0.001	0.001	0.001	0.001	0.001	0.001	0.001	0.001	0.001	0.001	0.001	0.001	1758	0.001	0.001	0.001	0.001	8268	0.001	0.001	0.001	0.001	0.001	0.001	0.001	0.001
439	0.526		28.136		217.65		528.179		370	5.2	1	1	52.5		FALSE	0.001	0.001	0.001	0.001	0.001	9995	0.001	0.001	0.001	0.001	0.001	0.001	0.001	0.001	0.001	0.001	0.001	0.001	0.001	0.001	0.001	0.001	0.001	0.001	0.001	0.001	0.001
440	0.511		23.529		185.23		308.219		367	5.2	1	1	93.7		FALSE	0.001	0.001	0.001	0.001	0.001	0.001	0.001	0.001	0.001	0.001	0.001	0.001	0.001	0.001	9914	0.001	0.001	0.001	0.001	0.001	0.001	0.001	0.001	0.001	0.001	0.001	0.001
441	0.521	0.009	24.323	0.055	191.31	0.44	315.242	0.0006	366	3.96	1	3	96.2		FALSE	928	0.001	1544	0.001	0.001	0.001	0.001	0.001	0.001	0.001	0.001	0.001	0.001	7416	0.001	0.001	0.001	0.001	0.001	0.001	0.001	0.001	0.001	0.001	0.001	0.001	0.001
442	0.525		23.449		183.8		344.155		365	5.2	1	1	48.7		FALSE	0.001	0.001	0.001	9866	0.001	0.001	0.001	0.001	0.001	0.001	0.001	0.001	0.001	0.001	0.001	0.001	0.001	0.001	0.001	0.001	0.001	0.001	0.001	0.001	0.001	0.001	0.001
443	0.518	0.009	21.598	0.249	170.4	1.97	292.226	0.0007	364	4.31	1	4	97.6		FALSE	579	0.001	0.001	0.001	0.001	0.001	0.001	0.001	0.001	0.001	0.001	0.001	0.001	610	0.001	0.001	0.001	0.001	8178	0.001	0.001	0.001	0.001	0.001	0.001	0.001	472
444	0.519	0.011	16.031	0.158	131.71	1.3	148.112	0.0014	364	4.83	1	2	93.7		FALSE	9144	0.001	0.001	0.001	0.001	0.001	0.001	0.001	0.001	0.001	0.001	0.001	0.001	0.001	0.001	0.001	0.001	0.001	686	0.001	0.001	0.001	0.001	0.001	0.001	0.001	0.001
445	0.526		22.421		175.76		343.099		363	5.2	1	1	100		FALSE	0.001	0.001	0.001	0.001	0.001	9812	0.001	0.001	0.001	0.001	0.001	0.001	0.001	0.001	0.001	0.001	0.001	0.001	0.001	0.001	0.001	0.001	0.001	0.001	0.001	0.001	0.001
446	0.514	0.006	17.802	0.116	143.19	0.94	201.127	0.0009	363	1.98	1	7	100		FALSE	0.001	0.001	2628	0.001	1274	0.001	0.001	0.001	0.001	0.001	0.001	0.001	0.001	0.001	1085	405	1660	0.001	0.001	0.001	0.001	0.001	0.001	1919	823	0.001	0.001
447	0.525		30.806		237.38		627.197		362	5.2	1	1	52.5		FALSE	0.001	0.001	0.001	0.001	0.001	0.001	0.001	0.001	0.001	0.001	0.001	0.001	0.001	0.001	0.001	0.001	0.001	0.001	0.001	0.001	0.001	0.001	0.001	0.001	0.001	9787	0.001
448	0.515	0.008	18.019	0.02	145.45	0.16	190.146	0.0005	362	2.98	1	4	100		FALSE	3459	823	0.001	0.001	0.001	0.001	0.001	0.001	0.001	0.001	0.001	1014	0.001	0.001	0.001	0.001	0.001	0.001	4467	0.001	0.001	0.001	0.001	0.001	0.001	0.001	0.001
449	0.527		29.956		231.73		529.285		361	5.2	1	1	89		FALSE	9755	0.001	0.001	0.001	0.001	0.001	0.001	0.001	0.001	0.001	0.001	0.001	0.001	0.001	0.001	0.001	0.001	0.001	0.001	0.001	0.001	0.001	0.001	0.001	0.001	0.001	0.001
450	0.511		23.019		181.24		307.237		361	5.2	1	1	93.7		FALSE	0.001	0.001	0.001	0.001	0.001	0.001	0.001	0.001	0.001	0.001	0.001	0.001	0.001	0.001	0.001	0.001	0.001	0.001	9742	0.001	0.001	0.001	0.001	0.001	0.001	0.001	0.001
451	0.511		20.145		161.15		221.296		360	5.2	1	1	37.9		FALSE	0.001	0.001	0.001	0.001	0.001	0.001	0.001	0.001	0.001	0.001	0.001	0.001	0.001	0.001	0.001	0.001	0.001	0.001	9725	0.001	0.001	0.001	0.001	0.001	0.001	0.001	0.001
452	0.525		30.97		239.16		569.284		360	5.2	1	1	64.2		FALSE	0.001	0.001	0.001	9713	0.001	0.001	0.001	0.001	0.001	0.001	0.001	0.001	0.001	0.001	0.001	0.001	0.001	0.001	0.001	0.001	0.001	0.001	0.001	0.001	0.001	0.001	0.001
454	0.525		22.749		178.41		339.177		356	5.2	1	1	31.7		FALSE	0.001	0.001	0.001	9614	0.001	0.001	0.001	0.001	0.001	0.001	0.001	0.001	0.001	0.001	0.001	0.001	0.001	0.001	0.001	0.001	0.001	0.001	0.001	0.001	0.001	0.001	0.001
455	0.525		34.958		268.47		746.312		355	5.2	1	1	83.9		FALSE	0.001	0.001	0.001	0.001	0.001	0.001	0.001	0.001	0.001	0.001	0.001	0.001	0.001	0.001	0.001	0.001	0.001	0.001	0.001	0.001	0.001	0.001	0.001	0.001	0.001	9580	0.001
456	0.525		35.557		272.85		780.273		355	5.2	1	1	93.5		FALSE	0.001	0.001	0.001	0.001	0.001	0.001	0.001	0.001	0.001	0.001	0.001	0.001	0.001	0.001	0.001	0.001	0.001	0.001	0.001	0.001	0.001	0.001	0.001	0.001	0.001	9576	0.001
457	0.512	0.001	16.743	0.142	136.38	1.16	166.122	0.001	354	4.48	1	3	98.2		FALSE	0.001	0.001	0.001	0.001	0.001	0.001	0.001	0.001	0.001	0.001	0.001	0.001	450	0.001	0.001	0.001	0.001	0.001	8234	0.001	0.001	0.001	0.001	0.001	876	0.001	0.001
458	0.517	0.008	19.3	0.068	153.97	0.54	232.169	0.0004	353	2.63	1	5	100		FALSE	900	0.001	0.001	0.001	0.001	0.001	0.001	0.001	0.001	0.001	0.001	0.001	1613	4125	671	0.001	0.001	0.001	0.001	0.001	0.001	0.001	0.001	0.001	0.001	0.001	2220
459	0.519	0.011	24.638	0.001	196.55	0.01	233.2	0.0002	352	3.61	1	2	100		FALSE	5057	0.001	0.001	0.001	0.001	0.001	0.001	0.001	0.001	0.001	0.001	0.001	0.001	0.001	0.001	0.001	0.001	0.001	4450	0.001	0.001	0.001	0.001	0.001	0.001	0.001	0.001
460	0.525		22.089		172.95		354.112		352	5.2	1	1	93.7		FALSE	0.001	0.001	0.001	0.001	0.001	0.001	0.001	0.001	0.001	0.001	0.001	0.001	0.001	0.001	0.001	0.001	0.001	0.001	0.001	0.001	0.001	0.001	0.001	0.001	0.001	9507	0.001
462	0.515	0.007	21.747	0.134	171.69	1.06	288.231	0.0025	351	3.52	1	4	50.7		FALSE	0.001	0.001	0.001	0.001	0.001	0.001	526	0.001	0.001	0.001	0.001	0.001	0.001	1703	0.001	0.001	0.001	0.001	6233	0.001	0.001	0.001	0.001	0.001	0.001	0.001	1006
463	0.514	0.006	18.472	0.127	148.27	1.02	208.169	0.0004	350	2.65	1	5	100		FALSE	0.001	0.001	0.001	0.001	0.001	0.001	0.001	0.001	0.001	0.001	0.001	0.001	0.001	1188	0.001	0.001	1912	0.001	4280	0.001	0.001	0.001	0.001	0.001	843	0.001	1225
464	0.512	0.001	28.99	0.052	224.81	0.41	482.321	0.0025	350	4.35	1	2	88.8		FALSE	0.001	0.001	0.001	0.001	0.001	0.001	0.001	0.001	0.001	0.001	0.001	0.001	0.001	0.001	7786	0.001	0.001	0.001	0.001	0.001	0.001	0.001	0.001	1656	0.001	0.001	0.001
465	0.519	0.011	23.013	0.081	180.75	0.63	326.245	0.0005	350	4.23	1	2	60.2		FALSE	1917	0.001	0.001	0.001	0.001	0.001	0.001	0.001	0.001	0.001	0.001	0.001	0.001	0.001	0.001	0.001	0.001	0.001	7521	0.001	0.001	0.001	0.001	0.001	0.001	0.001	0.001
466	0.518	0.01	24.535	0.099	191.79	0.78	371.18	0.0007	348	3.95	1	2	47.9		FALSE	0.001	0.001	0.001	6710	0.001	0.001	0.001	0.001	0.001	0.001	2674	0.001	0.001	0.001	0.001	0.001	0.001	0.001	0.001	0.001	0.001	0.001	0.001	0.001	0.001	0.001	0.001
467	0.518	0.01	24.132	0.088	189.53	0.69	327.242	0.001	347	4.28	1	2	98.4		FALSE	0.001	0.001	0.001	0.001	0.001	0.001	0.001	0.001	0.001	0.001	0.001	0.001	0.001	1789	7580	0.001	0.001	0.001	0.001	0.001	0.001	0.001	0.001	0.001	0.001	0.001	0.001
468	0.525		23.367		183.49		328.226		346	5.2	1	1	96.1		FALSE	0.001	0.001	0.001	0.001	0.001	0.001	0.001	0.001	0.001	0.001	0.001	0.001	0.001	9345	0.001	0.001	0.001	0.001	0.001	0.001	0.001	0.001	0.001	0.001	0.001	0.001	0.001
469	0.527		35.479		273.27		641.416		343	5.2	1	1	77.1		FALSE	9257	0.001	0.001	0.001	0.001	0.001	0.001	0.001	0.001	0.001	0.001	0.001	0.001	0.001	0.001	0.001	0.001	0.001	0.001	0.001	0.001	0.001	0.001	0.001	0.001	0.001	0.001
470	0.525		33.169		255.12		687.268		339	5.2	1	1	49		FALSE	0.001	0.001	0.001	0.001	0.001	0.001	0.001	0.001	0.001	0.001	0.001	0.001	0.001	0.001	0.001	0.001	0.001	0.001	0.001	0.001	0.001	0.001	0.001	0.001	0.001	9140	0.001
471	0.511		34.263		522.34		632.437		338	5.2	2	1	93.7		FALSE	0.001	0.001	0.001	0.001	0.001	0.001	0.001	0.001	0.001	0.001	0.001	0.001	0.001	0.001	0.001	0.001	0.001	0.001	9135	0.001	0.001	0.001	0.001	0.001	0.001	0.001	0.001
472	0.525		19.83		157.41		256.123		337	5.2	1	1	89.2		FALSE	0.001	0.001	0.001	9101	0.001	0.001	0.001	0.001	0.001	0.001	0.001	0.001	0.001	0.001	0.001	0.001	0.001	0.001	0.001	0.001	0.001	0.001	0.001	0.001	0.001	0.001	0.001
473	0.526	0.001	32.573	0.137	261.73	1.1	206.096	0.0001	337	4.41	1	2	97.2		FALSE	0.001	0.001	0.001	0.001	0.001	1454	0.001	0.001	0.001	0.001	0.001	0.001	0.001	0.001	0.001	0.001	0.001	0.001	0.001	0.001	0.001	0.001	0.001	0.001	0.001	7643	0.001
474	0.525		28.11		218.16		468.202		337	5.2	1	1	82.4		FALSE	0.001	0.001	0.001	0.001	0.001	0.001	0.001	0.001	0.001	0.001	0.001	0.001	0.001	0.001	0.001	0.001	0.001	0.001	0.001	0.001	0.001	0.001	0.001	0.001	0.001	9095	0.001
475	0.521	0.009	24.312	0.047	190.83	0.37	332.267	0.0012	337	3.04	1	3	91.5		FALSE	3713	0.001	0.001	0.001	0.001	0.001	0.001	0.001	0.001	0.001	0.001	0.001	0.001	1667	0.001	0.001	0.001	0.001	3711	0.001	0.001	0.001	0.001	0.001	0.001	0.001	0.001
476	0.511	0	26.361	0.18	205.74	1.4	389.257	0.0002	336	3.66	1	3	84.8		FALSE	0.001	0.001	2011	0.001	0.001	0.001	0.001	0.001	0.001	0.001	0.001	0.001	0.001	0.001	6135	0.001	0.001	0.001	0.001	0.001	0.001	0.001	0.001	0.001	0.001	0.001	937
477	0.519	0.012	25.53	0.016	200.06	0.13	347.248	0.0022	336	3.71	1	2	86.8		FALSE	3471	0.001	0.001	0.001	0.001	0.001	0.001	0.001	0.001	0.001	0.001	0.001	0.001	0.001	0.001	0.001	0.001	0.001	0.001	0.001	0.001	0.001	0.001	0.001	0.001	0.001	5608
478	0.511		23.758		186.54		329.205		335	5.2	1	1	96.6		FALSE	0.001	0.001	0.001	0.001	0.001	0.001	0.001	0.001	0.001	0.001	0.001	0.001	0.001	0.001	9036	0.001	0.001	0.001	0.001	0.001	0.001	0.001	0.001	0.001	0.001	0.001	0.001
479	0.527		29.177		226.48		465.356		334	5.2	1	1	52.5		FALSE	9007	0.001	0.001	0.001	0.001	0.001	0.001	0.001	0.001	0.001	0.001	0.001	0.001	0.001	0.001	0.001	0.001	0.001	0.001	0.001	0.001	0.001	0.001	0.001	0.001	0.001	0.001
480	0.525		28.222		218.86		481.252		333	5.2	1	1	52.5		FALSE	0.001	0.001	0.001	8995	0.001	0.001	0.001	0.001	0.001	0.001	0.001	0.001	0.001	0.001	0.001	0.001	0.001	0.001	0.001	0.001	0.001	0.001	0.001	0.001	0.001	0.001	0.001
481	0.526		26.286		204.19		452.197		332	5.2	1	1	44.6		FALSE	0.001	0.001	0.001	0.001	0.001	8972	0.001	0.001	0.001	0.001	0.001	0.001	0.001	0.001	0.001	0.001	0.001	0.001	0.001	0.001	0.001	0.001	0.001	0.001	0.001	0.001	0.001
482	0.525		28.315		219.77		466.222		331	5.2	1	1	55.2		FALSE	0.001	0.001	0.001	0.001	0.001	0.001	0.001	0.001	0.001	0.001	0.001	0.001	0.001	0.001	0.001	0.001	0.001	0.001	0.001	0.001	0.001	0.001	0.001	0.001	0.001	8938	0.001
485	0.521	0.009	23.655	0.09	185.54	0.7	338.245	0.0004	327	2.97	1	3	99.7		FALSE	3424	0.001	0.001	0.001	0.001	0.001	0.001	0.001	0.001	0.001	0.001	0.001	0.001	1949	0.001	0.001	0.001	0.001	0.001	0.001	0.001	0.001	0.001	0.001	0.001	0.001	3452
486	0.519	0.011	21.103	0.203	166.76	1.6	282.186	0.0021	327	4.17	1	2	93.7		FALSE	1947	0.001	0.001	0.001	0.001	0.001	0.001	0.001	0.001	0.001	0.001	0.001	0.001	0.001	0.001	0.001	6874	0.001	0.001	0.001	0.001	0.001	0.001	0.001	0.001	0.001	0.001
487	0.521	0.009	32.17	0.042	248.33	0.32	579.437	0.001	327	3.04	1	3	65.6		FALSE	4082	0.001	0.001	0.001	0.001	0.001	0.001	0.001	0.001	0.001	0.001	0.001	0.001	1786	0.001	0.001	0.001	0.001	2949	0.001	0.001	0.001	0.001	0.001	0.001	0.001	0.001
488	0.519	0.011	19.325	0.014	154.51	0.11	223.169	0.0006	326	3.81	1	2	97.3		FALSE	2956	0.001	0.001	0.001	0.001	0.001	0.001	0.001	0.001	0.001	0.001	0.001	0.001	0.001	0.001	0.001	0.001	0.001	5851	0.001	0.001	0.001	0.001	0.001	0.001	0.001	0.001
489	0.512		19.293		153.64		240.159		325	5.2	1	1	100		FALSE	0.001	0.001	0.001	0.001	0.001	0.001	0.001	0.001	0.001	0.001	0.001	0.001	0.001	0.001	0.001	0.001	0.001	0.001	0.001	0.001	0.001	0.001	0.001	0.001	8783	0.001	0.001
490	0.525		19.262		153.01		252.101		324	5.2	1	1	100		FALSE	0.001	0.001	0.001	0.001	0.001	0.001	0.001	0.001	0.001	0.001	0.001	0.001	0.001	0.001	0.001	0.001	0.001	0.001	0.001	0.001	0.001	0.001	0.001	0.001	0.001	8757	0.001
492	0.526		30.488		465.04		598.236		323	5.2	2	1	66.8		FALSE	0.001	0.001	0.001	0.001	0.001	8734	0.001	0.001	0.001	0.001	0.001	0.001	0.001	0.001	0.001	0.001	0.001	0.001	0.001	0.001	0.001	0.001	0.001	0.001	0.001	0.001	0.001
493	0.518	0.01	27.707	0.316	216.4	2.47	381.288	0.0018	323	4.7	1	2	99.8		FALSE	0.001	0.001	0.001	0.001	0.001	0.001	0.001	0.001	0.001	0.001	0.001	0.001	0.001	838	0.001	0.001	0.001	0.001	7886	0.001	0.001	0.001	0.001	0.001	0.001	0.001	0.001
494	0.526		17.496		146.53		119.049		323	5.2	1	1	100		FALSE	0.001	0.001	0.001	0.001	0.001	8716	0.001	0.001	0.001	0.001	0.001	0.001	0.001	0.001	0.001	0.001	0.001	0.001	0.001	0.001	0.001	0.001	0.001	0.001	0.001	0.001	0.001
495	0.526	0.001	19.518	0.087	155.43	0.69	240.137	0	322	3.88	1	2	100		FALSE	0.001	0.001	0.001	0.001	0.001	2677	0.001	0.001	0.001	0.001	0.001	0.001	0.001	0.001	0.001	0.001	0.001	0.001	0.001	0.001	0.001	0.001	0.001	0.001	0.001	6007	0.001
496	0.525		29.663		229.25		550.213		319	5.2	1	1	88.3		FALSE	0.001	0.001	0.001	0.001	0.001	0.001	0.001	0.001	0.001	0.001	0.001	0.001	0.001	0.001	0.001	0.001	0.001	0.001	0.001	0.001	0.001	0.001	0.001	0.001	0.001	8623	0.001
497	0.525		31.356		242.03		581.285		319	5.2	1	1	52.5		FALSE	0.001	0.001	0.001	8616	0.001	0.001	0.001	0.001	0.001	0.001	0.001	0.001	0.001	0.001	0.001	0.001	0.001	0.001	0.001	0.001	0.001	0.001	0.001	0.001	0.001	0.001	0.001
498	0.518	0.009	20.87	0.031	165.25	0.24	270.184	0.0007	318	3.06	1	4	99.4		FALSE	1085	0.001	0.001	0.001	0.001	0.001	0.001	0.001	0.001	0.001	0.001	0.001	0.001	2106	0.001	0.001	0.001	0.001	4587	0.001	0.001	0.001	0.001	0.001	0.001	0.001	801
499	0.527		38.402		294.9		750.487		317	5.2	1	1	93.7		FALSE	8570	0.001	0.001	0.001	0.001	0.001	0.001	0.001	0.001	0.001	0.001	0.001	0.001	0.001	0.001	0.001	0.001	0.001	0.001	0.001	0.001	0.001	0.001	0.001	0.001	0.001	0.001
500	0.511		31.235		242.02		497.315		317	5.2	1	1	100		FALSE	0.001	0.001	0.001	0.001	0.001	0.001	0.001	0.001	0.001	0.001	0.001	0.001	0.001	0.001	0.001	0.001	0.001	0.001	8567	0.001	0.001	0.001	0.001	0.001	0.001	0.001	0.001
501	0.525		24.006		187.89		358.168		317	5.2	1	1	54.9		FALSE	0.001	0.001	0.001	8562	0.001	0.001	0.001	0.001	0.001	0.001	0.001	0.001	0.001	0.001	0.001	0.001	0.001	0.001	0.001	0.001	0.001	0.001	0.001	0.001	0.001	0.001	0.001
502	0.525		23.379		182.8		368.126		316	5.2	1	1	55		FALSE	0.001	0.001	0.001	0.001	0.001	0.001	0.001	0.001	0.001	0.001	0.001	0.001	0.001	0.001	0.001	0.001	0.001	0.001	0.001	0.001	0.001	0.001	0.001	0.001	0.001	8533	0.001
503	0.525		22.816		179.27		323.176		316	5.2	1	1	45.7		FALSE	0.001	0.001	0.001	8529	0.001	0.001	0.001	0.001	0.001	0.001	0.001	0.001	0.001	0.001	0.001	0.001	0.001	0.001	0.001	0.001	0.001	0.001	0.001	0.001	0.001	0.001	0.001
504	0.527		30.329		234.23		567.319		316	5.2	1	1	87.6		FALSE	8526	0.001	0.001	0.001	0.001	0.001	0.001	0.001	0.001	0.001	0.001	0.001	0.001	0.001	0.001	0.001	0.001	0.001	0.001	0.001	0.001	0.001	0.001	0.001	0.001	0.001	0.001
505	0.526		22.638		348.28		336.679		315	5.2	2	1	63.2		FALSE	0.001	0.001	0.001	0.001	0.001	8517	0.001	0.001	0.001	0.001	0.001	0.001	0.001	0.001	0.001	0.001	0.001	0.001	0.001	0.001	0.001	0.001	0.001	0.001	0.001	0.001	0.001
506	0.525		18.582		148.52		224.106		312	5.2	1	1	100		FALSE	0.001	0.001	0.001	0.001	0.001	0.001	0.001	0.001	0.001	0.001	0.001	0.001	0.001	0.001	0.001	0.001	0.001	0.001	0.001	0.001	0.001	0.001	0.001	0.001	0.001	8414	0.001
507	0.512	0.004	35.849	0.124	275.94	0.96	663.449	0.0014	312	0.99	1	15	98.9		FALSE	0.001	827	0.001	0.001	558	0.001	0.001	619	0.001	742	0.001	627	607	0.001	805	0.001	605	597	0.001	355	364	326	536	318	528	0.001	0.001
508	0.525		25.743		200.57		410.2		311	5.2	1	1	54.2		FALSE	0.001	0.001	0.001	8389	0.001	0.001	0.001	0.001	0.001	0.001	0.001	0.001	0.001	0.001	0.001	0.001	0.001	0.001	0.001	0.001	0.001	0.001	0.001	0.001	0.001	0.001	0.001
509	0.525		29.72		453.83		544.7		310	5.2	2	1	63		FALSE	0.001	0.001	0.001	0.001	0.001	0.001	0.001	0.001	0.001	0.001	0.001	0.001	0.001	0.001	0.001	0.001	0.001	0.001	0.001	0.001	0.001	0.001	0.001	0.001	0.001	8370	0.001
510	0.527		22.971		181.3		290.258		309	5.2	1	1	100		FALSE	8345	0.001	0.001	0.001	0.001	0.001	0.001	0.001	0.001	0.001	0.001	0.001	0.001	0.001	0.001	0.001	0.001	0.001	0.001	0.001	0.001	0.001	0.001	0.001	0.001	0.001	0.001
511	0.526		27.162		210.74		472.221		307	5.2	1	1	86.1		FALSE	0.001	0.001	0.001	0.001	0.001	8298	0.001	0.001	0.001	0.001	0.001	0.001	0.001	0.001	0.001	0.001	0.001	0.001	0.001	0.001	0.001	0.001	0.001	0.001	0.001	0.001	0.001
513	0.527		26.65		207.34		429.221		306	5.2	1	1	35.1		FALSE	8259	0.001	0.001	0.001	0.001	0.001	0.001	0.001	0.001	0.001	0.001	0.001	0.001	0.001	0.001	0.001	0.001	0.001	0.001	0.001	0.001	0.001	0.001	0.001	0.001	0.001	0.001
514	0.519	0.011	21.757	0.189	171.72	1.49	290.212	0.0023	306	4.23	1	2	95.5		FALSE	1683	0.001	0.001	0.001	0.001	0.001	0.001	0.001	0.001	0.001	0.001	0.001	0.001	0.001	0.001	0.001	6574	0.001	0.001	0.001	0.001	0.001	0.001	0.001	0.001	0.001	0.001
515	0.511	0	20.747	0.041	164.38	0.32	266.209	0.0017	305	3.62	1	2	100		FALSE	0.001	0.001	0.001	0.001	0.001	0.001	0.001	0.001	0.001	0.001	0.001	0.001	0.001	0.001	0.001	0.001	0.001	0.001	4461	0.001	0.001	0.001	0.001	0.001	0.001	0.001	3770
516	0.526		26.036		201.72		497.154		305	5.2	1	1	52.5		FALSE	0.001	0.001	0.001	0.001	0.001	8224	0.001	0.001	0.001	0.001	0.001	0.001	0.001	0.001	0.001	0.001	0.001	0.001	0.001	0.001	0.001	0.001	0.001	0.001	0.001	0.001	0.001
517	0.511		25.321		198.15		360.216		304	5.2	1	1	82.4		FALSE	0.001	0.001	0.001	0.001	0.001	0.001	0.001	0.001	0.001	0.001	0.001	0.001	0.001	0.001	8210	0.001	0.001	0.001	0.001	0.001	0.001	0.001	0.001	0.001	0.001	0.001	0.001
518	0.512		17.553		142.51		174.185		304	5.2	1	1	100		FALSE	0.001	0.001	0.001	0.001	0.001	0.001	0.001	0.001	0.001	0.001	0.001	0.001	0.001	0.001	0.001	0.001	8198	0.001	0.001	0.001	0.001	0.001	0.001	0.001	0.001	0.001	0.001
519	0.511		32.336		249.79		561.311		303	5.2	1	1	68.2		FALSE	0.001	0.001	0.001	0.001	0.001	0.001	0.001	0.001	0.001	0.001	0.001	0.001	0.001	0.001	0.001	0.001	0.001	0.001	8194	0.001	0.001	0.001	0.001	0.001	0.001	0.001	0.001
520	0.518	0.01	26.202	0.048	204.39	0.37	395.268	0.0002	303	3.71	1	2	52.9		FALSE	0.001	0.001	3140	0.001	0.001	0.001	0.001	0.001	0.001	0.001	0.001	0.001	0.001	5049	0.001	0.001	0.001	0.001	0.001	0.001	0.001	0.001	0.001	0.001	0.001	0.001	0.001
521	0.517	0.008	20.493	0.103	163.31	0.82	237.194	0.0003	303	2.67	1	5	99.8		FALSE	3267	0.001	533	0.001	0.001	0.001	0.001	0.001	0.001	0.001	0.001	0.001	0.001	1032	0.001	0.001	0.001	0.001	2656	0.001	0.001	0.001	0.001	0.001	0.001	0.001	694
522	0.525		27.992		217.23		469.251		303	5.2	1	1	45.3		FALSE	0.001	0.001	0.001	8176	0.001	0.001	0.001	0.001	0.001	0.001	0.001	0.001	0.001	0.001	0.001	0.001	0.001	0.001	0.001	0.001	0.001	0.001	0.001	0.001	0.001	0.001	0.001
523	0.516	0.008	21.98	0.107	174.01	0.85	271.216	0.0006	302	2.38	1	6	98.1		FALSE	2543	0.001	0.001	0.001	0.001	0.001	0.001	0.001	0.001	0.001	0.001	0.001	0.001	295	897	0.001	0.001	0.001	2444	0.001	0.001	0.001	0.001	1534	0.001	0.001	448
524	0.526	0.001	24.206	0.057	189.01	0.45	383.146	0.0005	302	3.64	1	2	47.3		FALSE	0.001	0.001	0.001	0.001	0.001	4633	0.001	0.001	0.001	0.001	0.001	0.001	0.001	0.001	0.001	0.001	0.001	0.001	0.001	0.001	0.001	0.001	0.001	0.001	0.001	3523	0.001
525	0.512		27.629		215.22		413.257		302	5.2	1	1	97.5		FALSE	0.001	0.001	0.001	0.001	0.001	0.001	0.001	0.001	0.001	0.001	0.001	0.001	0.001	0.001	0.001	0.001	8153	0.001	0.001	0.001	0.001	0.001	0.001	0.001	0.001	0.001	0.001
526	0.511	0	32.457	0.006	251.22	0.05	518.391	0.0003	302	4.71	1	2	88.8		FALSE	0.001	0.001	0.001	0.001	0.001	0.001	0.001	0.001	0.001	0.001	0.001	0.001	0.001	0.001	0.001	0.001	0.001	0.001	7367	0.001	0.001	0.001	0.001	0.001	0.001	0.001	778
527	0.526	0.001	24.104	0.29	188.42	2.27	371.049	0.0002	302	5.03	1	2	100		FALSE	0.001	0.001	0.001	0.001	0.001	7883	0.001	0.001	0.001	0.001	0.001	0.001	0.001	0.001	0.001	0.001	0.001	0.001	0.001	0.001	0.001	0.001	0.001	0.001	0.001	258	0.001
528	0.518	0.01	35.004	0.105	268.62	0.8	779.266	0.0043	301	5.12	1	2	100		FALSE	0.001	0.001	0.001	0.001	0.001	0.001	0.001	0.001	0.001	0.001	0.001	0.001	0.001	0.001	0.001	0.001	0.001	0.001	119	0.001	0.001	0.001	0.001	0.001	0.001	8017	0.001
529	0.518	0.01	29.15	0.362	225.18	2.8	560.2	0.0023	300	5.05	1	2	50.3		FALSE	0.001	0.001	0.001	0.001	0.001	0.001	0.001	0.001	219	0.001	0.001	0.001	0.001	0.001	0.001	0.001	0.001	0.001	0.001	0.001	0.001	0.001	0.001	0.001	0.001	7880	0.001
530	0.525		23.631		185.18		346.168		299	5.2	1	1	75.4		FALSE	0.001	0.001	0.001	8079	0.001	0.001	0.001	0.001	0.001	0.001	0.001	0.001	0.001	0.001	0.001	0.001	0.001	0.001	0.001	0.001	0.001	0.001	0.001	0.001	0.001	0.001	0.001
531	0.526		23.263		182.38		342.183		299	5.2	1	1	82.6		FALSE	0.001	0.001	0.001	0.001	0.001	8075	0.001	0.001	0.001	0.001	0.001	0.001	0.001	0.001	0.001	0.001	0.001	0.001	0.001	0.001	0.001	0.001	0.001	0.001	0.001	0.001	0.001
532	0.525		22.421		177.07		286.044		299	5.2	1	1	96.5		FALSE	0.001	0.001	0.001	0.001	0.001	0.001	0.001	0.001	0.001	0.001	0.001	0.001	0.001	0.001	0.001	0.001	0.001	0.001	0.001	0.001	0.001	0.001	0.001	0.001	0.001	8070	0.001
534	0.516	0.007	14.711	0.042	122.09	0.35	131.085	0.0004	294	1.92	1	9	100		FALSE	765	0.001	0.001	1772	0.001	0.001	0.001	0.001	0.001	339	903	0.001	0.001	613	0.001	2219	615	0.001	0.001	430	0.001	0.001	0.001	0.001	0.001	0.001	288
535	0.525		29.094		226.05		450.33		294	5.2	1	1	93.7		FALSE	0.001	0.001	0.001	0.001	0.001	0.001	0.001	0.001	0.001	0.001	0.001	0.001	0.001	7933	0.001	0.001	0.001	0.001	0.001	0.001	0.001	0.001	0.001	0.001	0.001	0.001	0.001
537	0.512		20.717		163.43		293.08		293	5.2	1	1	97.8		FALSE	0.001	0.001	0.001	0.001	0.001	0.001	0.001	0.001	0.001	0.001	0.001	0.001	0.001	0.001	0.001	7898	0.001	0.001	0.001	0.001	0.001	0.001	0.001	0.001	0.001	0.001	0.001
538	0.526		13.942		116.73		119.049		292	5.2	1	1	100		FALSE	0.001	0.001	0.001	0.001	0.001	7892	0.001	0.001	0.001	0.001	0.001	0.001	0.001	0.001	0.001	0.001	0.001	0.001	0.001	0.001	0.001	0.001	0.001	0.001	0.001	0.001	0.001
539	0.517	0.008	22.249	0.164	176.08	1.3	273.231	0.0007	291	2.58	1	5	87		FALSE	3324	0.001	827	0.001	0.001	0.001	0.001	0.001	0.001	0.001	0.001	0.001	0.001	1830	1171	0.001	0.001	0.001	0.001	0.001	0.001	0.001	0.001	712	0.001	0.001	0.001
540	0.519	0.011	29.757	0.371	230.72	2.87	485.338	0.0065	291	4.92	1	2	71.6		FALSE	7458	0.001	0.001	0.001	0.001	0.001	0.001	0.001	0.001	0.001	0.001	0.001	0.001	0.001	406	0.001	0.001	0.001	0.001	0.001	0.001	0.001	0.001	0.001	0.001	0.001	0.001
541	0.521	0.008	24.039	0.135	188.95	1.06	320.269	0.0011	290	4.38	1	3	100		FALSE	6564	0.001	0.001	0.001	0.001	0.001	0.001	0.001	0.001	0.001	0.001	0.001	0.001	1123	0.001	0.001	0.001	0.001	0.001	0.001	0.001	0.001	0.001	0.001	154	0.001	0.001
542	0.518	0.01	25.853	0.114	201.62	0.89	398.164	0.0003	289	4.5	1	2	97.3		FALSE	0.001	0.001	0.001	0.001	0.001	0.001	0.001	0.001	1101	0.001	0.001	0.001	0.001	0.001	0.001	0.001	0.001	0.001	0.001	0.001	0.001	0.001	0.001	0.001	0.001	6709	0.001
543	0.512		28.238		219.34		454.312		289	5.2	1	1	93.7		FALSE	0.001	0.001	0.001	0.001	0.001	0.001	0.001	0.001	0.001	0.001	0.001	0.001	0.001	0.001	0.001	0.001	7806	0.001	0.001	0.001	0.001	0.001	0.001	0.001	0.001	0.001	0.001
544	0.519	0.009	26.832	0.273	209.1	2.13	407.303	0.0012	289	4.13	1	2	100		FALSE	0.001	0.001	0.001	0.001	0.001	0.001	0.001	0.001	0.001	0.001	0.001	0.001	0.001	1788	0.001	0.001	0.001	0.001	0.001	0.001	0.001	0.001	0.001	6016	0.001	0.001	0.001
545	0.525		30.97		238.67		624.215		289	5.2	1	1	45.3		FALSE	0.001	0.001	0.001	0.001	0.001	0.001	0.001	0.001	0.001	0.001	0.001	0.001	0.001	0.001	0.001	0.001	0.001	0.001	0.001	0.001	0.001	0.001	0.001	0.001	0.001	7794	0.001
546	0.512	0	19.711	0.026	157.48	0.21	226.216	0.0004	288	4.86	1	2	100		FALSE	0.001	0.001	0.001	0.001	0.001	0.001	503	0.001	0.001	0.001	0.001	0.001	0.001	0.001	0.001	0.001	7264	0.001	0.001	0.001	0.001	0.001	0.001	0.001	0.001	0.001	0.001
548	0.525		31.805		246		533.383		287	5.2	1	1	92.7		FALSE	0.001	0.001	0.001	0.001	0.001	0.001	0.001	0.001	0.001	0.001	0.001	0.001	0.001	7740	0.001	0.001	0.001	0.001	0.001	0.001	0.001	0.001	0.001	0.001	0.001	0.001	0.001
549	0.525		35.651		273.24		840.272		287	5.2	1	1	100		FALSE	0.001	0.001	0.001	0.001	0.001	0.001	0.001	0.001	0.001	0.001	0.001	0.001	0.001	0.001	0.001	0.001	0.001	0.001	0.001	0.001	0.001	0.001	0.001	0.001	0.001	7737	0.001
550	0.527		24.226		189.92		343.24		285	5.2	1	1	65.7		FALSE	7693	0.001	0.001	0.001	0.001	0.001	0.001	0.001	0.001	0.001	0.001	0.001	0.001	0.001	0.001	0.001	0.001	0.001	0.001	0.001	0.001	0.001	0.001	0.001	0.001	0.001	0.001
551	0.511		27.054		210.66		418.292		283	5.2	1	1	89.7		FALSE	0.001	0.001	0.001	0.001	0.001	0.001	0.001	0.001	0.001	0.001	0.001	0.001	0.001	0.001	7642	0.001	0.001	0.001	0.001	0.001	0.001	0.001	0.001	0.001	0.001	0.001	0.001
552	0.525	0	24.833	0.294	194.33	2.3	360.23	0.0006	283	4.08	1	2	84.7		FALSE	0.001	0.001	0.001	1868	0.001	0.001	0.001	0.001	0.001	0.001	0.001	0.001	0.001	5761	0.001	0.001	0.001	0.001	0.001	0.001	0.001	0.001	0.001	0.001	0.001	0.001	0.001
553	0.512	0	21.28	0.188	167.54	1.48	307.093	0.0027	279	4.97	1	2	100		FALSE	0.001	0.001	0.001	0.001	0.001	0.001	0.001	0.001	0.001	0.001	0.001	0.001	0.001	0.001	0.001	7212	0.001	0.001	328	0.001	0.001	0.001	0.001	0.001	0.001	0.001	0.001
554	0.525		22.646		177.84		327.176		276	5.2	1	1	39.7		FALSE	0.001	0.001	0.001	7452	0.001	0.001	0.001	0.001	0.001	0.001	0.001	0.001	0.001	0.001	0.001	0.001	0.001	0.001	0.001	0.001	0.001	0.001	0.001	0.001	0.001	0.001	0.001
555	0.512	0	21.446	0.008	169.69	0.07	274.218	0	276	4.56	1	2	99.5		FALSE	0.001	0.001	0.001	0.001	0.001	0.001	936	0.001	0.001	0.001	0.001	0.001	0.001	0.001	0.001	0.001	6507	0.001	0.001	0.001	0.001	0.001	0.001	0.001	0.001	0.001	0.001
556	0.526		24.414		191.21		352.132		274	5.2	1	1	65.9		FALSE	0.001	0.001	0.001	0.001	0.001	7409	0.001	0.001	0.001	0.001	0.001	0.001	0.001	0.001	0.001	0.001	0.001	0.001	0.001	0.001	0.001	0.001	0.001	0.001	0.001	0.001	0.001
557	0.527		30.01		232.36		511.344		273	5.2	1	1	63.9		FALSE	7383	0.001	0.001	0.001	0.001	0.001	0.001	0.001	0.001	0.001	0.001	0.001	0.001	0.001	0.001	0.001	0.001	0.001	0.001	0.001	0.001	0.001	0.001	0.001	0.001	0.001	0.001
558	0.519	0.009	23.37	0.059	183.01	0.46	353.194	0.0032	272	5.08	1	2	39		FALSE	0.001	0.001	0.001	7191	0.001	0.001	0.001	0.001	0.001	0.001	0.001	0.001	0.001	0.001	0.001	0.001	0.001	0.001	0.001	0.001	157	0.001	0.001	0.001	0.001	0.001	0.001
559	0.511		23.595		185.11		336.195		271	5.2	1	1	80.7		FALSE	0.001	0.001	0.001	0.001	0.001	0.001	0.001	0.001	0.001	0.001	0.001	0.001	0.001	0.001	0.001	0.001	0.001	0.001	0.001	0.001	0.001	0.001	0.001	0.001	0.001	0.001	7325
560	0.521	0.008	20.236	0.196	160.48	1.56	261.129	0.0012	270	3.49	1	3	83.4		FALSE	0.001	0.001	0.001	4548	811	0.001	0.001	0.001	0.001	0.001	0.001	0.001	0.001	0.001	0.001	1941	0.001	0.001	0.001	0.001	0.001	0.001	0.001	0.001	0.001	0.001	0.001
561	0.526		17.505		143.92		147.043		269	5.2	1	1	100		FALSE	0.001	0.001	0.001	0.001	0.001	7265	0.001	0.001	0.001	0.001	0.001	0.001	0.001	0.001	0.001	0.001	0.001	0.001	0.001	0.001	0.001	0.001	0.001	0.001	0.001	0.001	0.001
562	0.511		24.378		190.88		354.205		269	5.2	1	1	51.1		FALSE	0.001	0.001	0.001	0.001	0.001	0.001	0.001	0.001	0.001	0.001	0.001	0.001	7258	0.001	0.001	0.001	0.001	0.001	0.001	0.001	0.001	0.001	0.001	0.001	0.001	0.001	0.001
564	0.511	0	28.545	0.002	221.52	0.02	469.323	0.0022	267	3.6	1	2	52.5		FALSE	0.001	0.001	3509	0.001	0.001	0.001	0.001	0.001	0.001	0.001	0.001	0.001	0.001	0.001	3691	0.001	0.001	0.001	0.001	0.001	0.001	0.001	0.001	0.001	0.001	0.001	0.001
566	0.525		25.008		196.61		319.273		265	5.2	1	1	100		FALSE	0.001	0.001	0.001	7160	0.001	0.001	0.001	0.001	0.001	0.001	0.001	0.001	0.001	0.001	0.001	0.001	0.001	0.001	0.001	0.001	0.001	0.001	0.001	0.001	0.001	0.001	0.001
567	0.526	0.001	29.966	0.042	230.96	0.32	620.185	0.0005	264	4.01	1	2	74.6		FALSE	0.001	0.001	0.001	0.001	0.001	1900	0.001	0.001	0.001	0.001	0.001	0.001	0.001	0.001	0.001	0.001	0.001	0.001	0.001	0.001	0.001	0.001	0.001	0.001	0.001	5241	0.001
569	0.512	0.001	27.43	0.038	213.64	0.3	415.309	0.0003	264	3.63	1	2	98.9		FALSE	0.001	0.001	0.001	0.001	0.001	0.001	0.001	0.001	0.001	0.001	0.001	0.001	0.001	0.001	3974	0.001	0.001	0.001	0.001	0.001	0.001	0.001	0.001	3142	0.001	0.001	0.001
570	0.525		28.604		221.65		495.268		263	5.2	1	1	33.3		FALSE	0.001	0.001	0.001	7096	0.001	0.001	0.001	0.001	0.001	0.001	0.001	0.001	0.001	0.001	0.001	0.001	0.001	0.001	0.001	0.001	0.001	0.001	0.001	0.001	0.001	0.001	0.001
571	0.516	0.009	22.964	0.086	180.28	0.68	330.241	0.0009	263	3.57	1	3	71.7		FALSE	1221	0.001	0.001	0.001	0.001	0.001	0.001	0.001	0.001	0.001	0.001	0.001	1195	0.001	0.001	0.001	0.001	0.001	4675	0.001	0.001	0.001	0.001	0.001	0.001	0.001	0.001
572	0.525		24.718		193.17		374.194		262	5.2	1	1	63.5		FALSE	0.001	0.001	0.001	7087	0.001	0.001	0.001	0.001	0.001	0.001	0.001	0.001	0.001	0.001	0.001	0.001	0.001	0.001	0.001	0.001	0.001	0.001	0.001	0.001	0.001	0.001	0.001
573	0.527		27.551		214.01		453.221		262	5.2	1	1	45.7		FALSE	7086	0.001	0.001	0.001	0.001	0.001	0.001	0.001	0.001	0.001	0.001	0.001	0.001	0.001	0.001	0.001	0.001	0.001	0.001	0.001	0.001	0.001	0.001	0.001	0.001	0.001	0.001
574	0.525		32.058		247.2		607.3		262	5.2	1	1	42.2		FALSE	0.001	0.001	0.001	7086	0.001	0.001	0.001	0.001	0.001	0.001	0.001	0.001	0.001	0.001	0.001	0.001	0.001	0.001	0.001	0.001	0.001	0.001	0.001	0.001	0.001	0.001	0.001
575	0.519	0.008	18.274	0.122	146.85	0.98	204.141	0.0037	262	2.97	1	4	100		FALSE	0.001	0.001	0.001	0.001	393	0.001	0.001	0.001	0.001	0.001	0.001	0.001	0.001	1043	0.001	0.001	3323	0.001	2316	0.001	0.001	0.001	0.001	0.001	0.001	0.001	0.001
576	0.525		27.427		213.21		441.289		262	5.2	1	1	40.1		FALSE	0.001	0.001	0.001	0.001	0.001	0.001	0.001	0.001	0.001	0.001	0.001	0.001	0.001	7061	0.001	0.001	0.001	0.001	0.001	0.001	0.001	0.001	0.001	0.001	0.001	0.001	0.001
577	0.519	0.011	34.124	0.032	263.38	0.25	583.435	0.0008	260	4.95	1	2	69.7		FALSE	6681	0.001	334	0.001	0.001	0.001	0.001	0.001	0.001	0.001	0.001	0.001	0.001	0.001	0.001	0.001	0.001	0.001	0.001	0.001	0.001	0.001	0.001	0.001	0.001	0.001	0.001
578	0.525		33.133		254.71		706.238		259	5.2	1	1	52.7		FALSE	0.001	0.001	0.001	0.001	0.001	0.001	0.001	0.001	0.001	0.001	0.001	0.001	0.001	0.001	0.001	0.001	0.001	0.001	0.001	0.001	0.001	0.001	0.001	0.001	0.001	7005	0.001
579	0.512	0.001	19.144	0.194	153.5	1.56	212.199	0.0016	259	4.91	1	2	100		FALSE	0.001	0.001	0.001	0.001	0.001	0.001	0.001	0.001	0.001	0.001	0.001	0.001	0.001	0.001	0.001	0.001	6617	0.001	381	0.001	0.001	0.001	0.001	0.001	0.001	0.001	0.001
580	0.511	0.001	25.612	0.114	199.72	0.89	399.258	0.0006	256	3.08	1	4	100		FALSE	0.001	165	0.001	0.001	0.001	0.001	0.001	0.001	0.001	0.001	2340	0.001	0.001	0.001	0.001	3355	0.001	0.001	0.001	1046	0.001	0.001	0.001	0.001	0.001	0.001	0.001
581	0.516	0.008	18.503	0.051	148.4	0.41	211.147	0.0008	253	3.49	1	3	97.6		FALSE	0.001	0.001	0.001	4240	0.001	0.001	0.001	0.001	0.001	0.001	699	0.001	0.001	0.001	0.001	1900	0.001	0.001	0.001	0.001	0.001	0.001	0.001	0.001	0.001	0.001	0.001
582	0.511		25.68		200.67		375.278		253	5.2	1	1	100		FALSE	0.001	0.001	0.001	0.001	0.001	0.001	0.001	0.001	0.001	0.001	0.001	0.001	0.001	0.001	6822	0.001	0.001	0.001	0.001	0.001	0.001	0.001	0.001	0.001	0.001	0.001	0.001
583	0.518	0.009	22.411	0.196	177.24	1.55	277.262	0.0002	252	2.77	1	4	100		FALSE	2368	0.001	0.001	0.001	0.001	0.001	0.001	0.001	0.001	0.001	0.001	0.001	0.001	988	0.001	0.001	0.001	0.001	2679	0.001	0.001	0.001	0.001	0.001	0.001	0.001	774
584	0.519	0.011	22.14	0.22	174.08	1.73	317.226	0.0022	252	5.05	1	2	84.3		FALSE	190	0.001	0.001	0.001	0.001	0.001	0.001	0.001	0.001	0.001	0.001	0.001	0.001	0.001	0.001	0.001	0.001	0.001	6609	0.001	0.001	0.001	0.001	0.001	0.001	0.001	0.001
585	0.518	0.01	22.178	0.119	174.73	0.94	302.21	0	252	4.05	1	2	48.1		FALSE	0.001	0.001	0.001	0.001	0.001	0.001	0.001	0.001	0.001	0.001	0.001	0.001	0.001	1710	0.001	0.001	0.001	0.001	5086	0.001	0.001	0.001	0.001	0.001	0.001	0.001	0.001
586	0.521	0.009	19.014	0.337	152.29	2.7	216.173	0.0014	251	4.55	1	3	93.7		FALSE	283	0.001	0.001	561	0.001	0.001	0.001	0.001	0.001	0.001	0.001	0.001	0.001	0.001	0.001	0.001	0.001	0.001	5943	0.001	0.001	0.001	0.001	0.001	0.001	0.001	0.001
587	0.511		29.756		231.26		446.292		250	5.2	1	1	82.4		FALSE	0.001	0.001	0.001	0.001	0.001	0.001	0.001	0.001	0.001	0.001	0.001	0.001	0.001	0.001	0.001	0.001	0.001	0.001	6757	0.001	0.001	0.001	0.001	0.001	0.001	0.001	0.001
588	0.518	0.01	27.263	0.075	212.55	0.59	402.355	0.0008	250	4.52	1	2	100		FALSE	0.001	0.001	913	5839	0.001	0.001	0.001	0.001	0.001	0.001	0.001	0.001	0.001	0.001	0.001	0.001	0.001	0.001	0.001	0.001	0.001	0.001	0.001	0.001	0.001	0.001	0.001
589	0.526		29.157		225.85		502.234		249	5.2	1	1	57.3		FALSE	0.001	0.001	0.001	0.001	0.001	6712	0.001	0.001	0.001	0.001	0.001	0.001	0.001	0.001	0.001	0.001	0.001	0.001	0.001	0.001	0.001	0.001	0.001	0.001	0.001	0.001	0.001
590	0.525		23.84		186.18		381.127		249	5.2	1	1	92.6		FALSE	0.001	0.001	0.001	0.001	0.001	0.001	0.001	0.001	0.001	0.001	0.001	0.001	0.001	0.001	0.001	0.001	0.001	0.001	0.001	0.001	0.001	0.001	0.001	0.001	0.001	6710	0.001
591	0.518	0.01	30.013	0.054	232.52	0.42	499.374	0.0022	247	3.9	1	2	68.4		FALSE	0.001	0.001	0.001	0.001	0.001	0.001	0.001	0.001	0.001	0.001	0.001	0.001	0.001	2009	0.001	0.001	0.001	0.001	4671	0.001	0.001	0.001	0.001	0.001	0.001	0.001	0.001
592	0.512	0.001	18.998	0.027	151.92	0.22	222.184	0.0001	247	3.61	1	2	81.7		FALSE	0.001	0.001	0.001	0.001	0.001	0.001	0.001	0.001	0.001	0.001	0.001	0.001	0.001	0.001	0.001	0.001	3175	0.001	3486	0.001	0.001	0.001	0.001	0.001	0.001	0.001	0.001
593	0.525		32.503		250.52		620.305		247	5.2	1	1	52.5		FALSE	0.001	0.001	0.001	6656	0.001	0.001	0.001	0.001	0.001	0.001	0.001	0.001	0.001	0.001	0.001	0.001	0.001	0.001	0.001	0.001	0.001	0.001	0.001	0.001	0.001	0.001	0.001
594	0.512	0.001	24.327	0.241	191.17	1.89	322.233	0.0007	246	4.69	1	3	93.7		FALSE	0.001	0.001	0.001	0.001	0.001	0.001	0.001	0.001	0.001	0.001	0.001	0.001	0.001	0.001	256	0.001	387	0.001	0.001	0.001	0.001	0.001	0.001	5995	0.001	0.001	0.001
595	0.511	0.001	21.075	0.141	166.61	1.12	279.174	0.001	245	2.93	1	4	84.7		FALSE	0.001	0.001	0.001	0.001	0.001	0.001	0.001	0.001	0.001	349	3051	0.001	0.001	0.001	0.001	1139	2088	0.001	0.001	0.001	0.001	0.001	0.001	0.001	0.001	0.001	0.001
596	0.512	0.001	29.921	0.007	232.24	0.05	467.361	0.0001	245	3.83	1	2	98		FALSE	0.001	0.001	0.001	0.001	0.001	0.001	0.001	0.001	0.001	0.001	0.001	0.001	0.001	0.001	4459	0.001	0.001	0.001	0.001	0.001	0.001	0.001	0.001	2162	0.001	0.001	0.001
597	0.519	0.011	34.895	0.018	269.02	0.14	615.404	0.0017	245	3.7	1	2	98.6		FALSE	2549	0.001	0.001	0.001	0.001	0.001	0.001	0.001	0.001	0.001	0.001	0.001	0.001	0.001	0.001	0.001	0.001	0.001	4062	0.001	0.001	0.001	0.001	0.001	0.001	0.001	0.001
598	0.526		29.562		228.63		534.252		243	5.2	1	1	71.6		FALSE	0.001	0.001	0.001	0.001	0.001	6574	0.001	0.001	0.001	0.001	0.001	0.001	0.001	0.001	0.001	0.001	0.001	0.001	0.001	0.001	0.001	0.001	0.001	0.001	0.001	0.001	0.001
599	0.527		27.992		217.63		440.286		243	5.2	1	1	52.5		FALSE	6566	0.001	0.001	0.001	0.001	0.001	0.001	0.001	0.001	0.001	0.001	0.001	0.001	0.001	0.001	0.001	0.001	0.001	0.001	0.001	0.001	0.001	0.001	0.001	0.001	0.001	0.001
600	0.511	0.001	25.121	0.057	196.76	0.45	351.277	0.0004	243	3.04	1	3	99.3		FALSE	0.001	0.001	0.001	0.001	0.001	0.001	0.001	0.001	0.001	0.001	0.001	0.001	0.001	0.001	1623	0.001	0.001	0.001	0.001	0.001	0.001	0.001	0.001	3141	0.001	0.001	1785
601	0.518	0.009	18.351	0.114	146.79	0.91	221.098	0.0002	243	4.36	1	2	98.2		FALSE	0.001	0.001	0.001	5419	0.001	0.001	0.001	0.001	0.001	0.001	0.001	0.001	0.001	0.001	0.001	1130	0.001	0.001	0.001	0.001	0.001	0.001	0.001	0.001	0.001	0.001	0.001
602	0.511		26.966		210.26		401.294		242	5.2	1	1	97.2		FALSE	0.001	0.001	0.001	0.001	0.001	0.001	0.001	0.001	0.001	0.001	0.001	0.001	0.001	0.001	6535	0.001	0.001	0.001	0.001	0.001	0.001	0.001	0.001	0.001	0.001	0.001	0.001
603	0.525		24.343		190.46		362.196		241	5.2	1	1	62.8		FALSE	0.001	0.001	0.001	6501	0.001	0.001	0.001	0.001	0.001	0.001	0.001	0.001	0.001	0.001	0.001	0.001	0.001	0.001	0.001	0.001	0.001	0.001	0.001	0.001	0.001	0.001	0.001
604	0.518	0.01	21.15	0.197	167.05	1.56	285.162	0.0006	240	4.82	1	2	36.6		FALSE	0.001	0.001	0.001	6016	0.001	0.001	0.001	0.001	0.001	468	0.001	0.001	0.001	0.001	0.001	0.001	0.001	0.001	0.001	0.001	0.001	0.001	0.001	0.001	0.001	0.001	0.001
605	0.525		26.805		209.14		393.288		239	5.2	1	1	57.6		FALSE	0.001	0.001	0.001	0.001	0.001	0.001	0.001	0.001	0.001	0.001	0.001	0.001	0.001	6451	0.001	0.001	0.001	0.001	0.001	0.001	0.001	0.001	0.001	0.001	0.001	0.001	0.001
606	0.512		26.224		204.66		390.262		239	5.2	1	1	91.7		FALSE	0.001	0.001	0.001	0.001	0.001	0.001	0.001	0.001	0.001	0.001	0.001	0.001	0.001	0.001	0.001	0.001	0.001	0.001	0.001	0.001	0.001	0.001	0.001	6444	0.001	0.001	0.001
607	0.512	0	28.108	0.013	218.99	0.1	411.241	0.0005	239	4.25	1	2	82.8		FALSE	0.001	0.001	0.001	0.001	0.001	0.001	0.001	0.001	0.001	0.001	0.001	0.001	0.001	0.001	0.001	0.001	5164	0.001	0.001	0.001	0.001	0.001	0.001	1279	0.001	0.001	0.001
609	0.526		24.147		188.35		395.139		238	5.2	1	1	82.4		FALSE	0.001	0.001	0.001	0.001	0.001	6422	0.001	0.001	0.001	0.001	0.001	0.001	0.001	0.001	0.001	0.001	0.001	0.001	0.001	0.001	0.001	0.001	0.001	0.001	0.001	0.001	0.001
610	0.525		33.41		256.64		736.244		238	5.2	1	1	77.7		FALSE	0.001	0.001	0.001	0.001	0.001	0.001	0.001	0.001	0.001	0.001	0.001	0.001	0.001	0.001	0.001	0.001	0.001	0.001	0.001	0.001	0.001	0.001	0.001	0.001	0.001	6419	0.001
611	0.526	0.001	13.943	0.015	117.87	0.12	108.081	0.0001	237	3.77	1	2	100		FALSE	0.001	0.001	0.001	0.001	0.001	2254	0.001	0.001	0.001	0.001	0.001	0.001	0.001	0.001	0.001	0.001	0.001	0.001	0.001	0.001	0.001	0.001	0.001	0.001	0.001	4140	0.001
612	0.511		23.629		185.36		337.249		236	5.2	1	1	52.5		FALSE	0.001	0.001	0.001	0.001	0.001	0.001	0.001	0.001	0.001	0.001	0.001	0.001	0.001	0.001	0.001	0.001	0.001	0.001	6385	0.001	0.001	0.001	0.001	0.001	0.001	0.001	0.001
613	0.526		20.259		160.6		263.106		235	5.2	1	1	97.5		FALSE	0.001	0.001	0.001	0.001	0.001	6334	0.001	0.001	0.001	0.001	0.001	0.001	0.001	0.001	0.001	0.001	0.001	0.001	0.001	0.001	0.001	0.001	0.001	0.001	0.001	0.001	0.001
614	0.525		35.714		273.95		799.295		233	5.2	1	1	63		FALSE	0.001	0.001	0.001	0.001	0.001	0.001	0.001	0.001	0.001	0.001	0.001	0.001	0.001	0.001	0.001	0.001	0.001	0.001	0.001	0.001	0.001	0.001	0.001	0.001	0.001	6290	0.001
615	0.518	0.01	32.447	0.096	249.94	0.74	637.26	0.0021	233	4.84	1	2	76.4		FALSE	0.001	0.001	0.001	0.001	0.001	0.001	0.001	0.001	429	0.001	0.001	0.001	0.001	0.001	0.001	0.001	0.001	0.001	0.001	0.001	0.001	0.001	0.001	0.001	0.001	5850	0.001
617	0.515	0.006	26.952	0.134	209.36	1.04	453.341	0.0018	231	1.2	1	13	95		FALSE	0.001	0.001	0.001	0.001	236	480	729	392	484	241	0.001	470	564	770	0.001	0.001	251	351	0.001	0.001	469	811	0.001	0.001	0.001	0.001	0.001
618	0.526		27.161		211.09		445.261		231	5.2	1	1	61.7		FALSE	0.001	0.001	0.001	0.001	0.001	6228	0.001	0.001	0.001	0.001	0.001	0.001	0.001	0.001	0.001	0.001	0.001	0.001	0.001	0.001	0.001	0.001	0.001	0.001	0.001	0.001	0.001
619	0.525		33.449		257.1		711.263		230	5.2	1	1	69.9		FALSE	0.001	0.001	0.001	0.001	0.001	0.001	0.001	0.001	0.001	0.001	0.001	0.001	0.001	0.001	0.001	0.001	0.001	0.001	0.001	0.001	0.001	0.001	0.001	0.001	0.001	6221	0.001
620	0.51		21.49		168.89		321.09		228	5.2	1	1	66.5		FALSE	0.001	0.001	0.001	0.001	0.001	0.001	0.001	0.001	0.001	0.001	6164	0.001	0.001	0.001	0.001	0.001	0.001	0.001	0.001	0.001	0.001	0.001	0.001	0.001	0.001	0.001	0.001
621	0.512	0	18.11	0.152	146.27	1.23	188.201	0.0001	228	4.55	1	2	100		FALSE	0.001	0.001	0.001	0.001	0.001	0.001	0.001	0.001	0.001	0.001	0.001	0.001	0.001	0.001	0.001	0.001	5360	0.001	0.001	0.001	790	0.001	0.001	0.001	0.001	0.001	0.001
623	0.51	0	26.445	0.031	206.04	0.25	410.326	0.0001	227	3.61	1	2	100		FALSE	0.001	0.001	3249	0.001	0.001	0.001	0.001	0.001	0.001	0.001	2887	0.001	0.001	0.001	0.001	0.001	0.001	0.001	0.001	0.001	0.001	0.001	0.001	0.001	0.001	0.001	0.001
624	0.516	0.008	15.202	0.048	126.44	0.4	128.107	0.0005	227	3.36	1	3	100		FALSE	0.001	0.001	0.001	0.001	0.001	0.001	0.001	0.001	0.001	0.001	0.001	0.001	0.001	1061	0.001	0.001	0.001	0.001	3655	0.001	0.001	0.001	0.001	0.001	0.001	0.001	1409
625	0.518	0.01	23.495	0.202	184.82	1.59	314.193	0.0012	226	3.96	1	2	82.4		FALSE	0.001	0.001	0.001	1704	0.001	0.001	0.001	0.001	0.001	0.001	0.001	0.001	0.001	0.001	4397	0.001	0.001	0.001	0.001	0.001	0.001	0.001	0.001	0.001	0.001	0.001	0.001
626	0.511	0	23.385	0.176	183.18	1.38	350.246	0.0009	226	4.72	1	2	62.6		FALSE	0.001	0.001	0.001	0.001	0.001	0.001	0.001	0.001	0.001	0.001	0.001	0.001	563	0.001	0.001	0.001	0.001	0.001	5535	0.001	0.001	0.001	0.001	0.001	0.001	0.001	0.001
627	0.511	0.001	19.24	0.137	153.42	1.1	234.185	0.0003	226	4.93	1	2	100		FALSE	0.001	0.001	0.001	0.001	0.001	0.001	0.001	0.001	0.001	0.001	308	0.001	5788	0.001	0.001	0.001	0.001	0.001	0.001	0.001	0.001	0.001	0.001	0.001	0.001	0.001	0.001
629	0.512		26.657		207.64		413.256		224	5.2	1	1	67		FALSE	0.001	0.001	0.001	0.001	0.001	0.001	0.001	0.001	0.001	0.001	0.001	0.001	0.001	0.001	0.001	0.001	6046	0.001	0.001	0.001	0.001	0.001	0.001	0.001	0.001	0.001	0.001
630	0.519	0.012	30.193	0.119	234.21	0.93	477.254	0.0024	224	4.63	1	2	86.7		FALSE	5375	0.001	0.001	0.001	0.001	0.001	0.001	0.001	0.001	0.001	669	0.001	0.001	0.001	0.001	0.001	0.001	0.001	0.001	0.001	0.001	0.001	0.001	0.001	0.001	0.001	0.001
631	0.515	0.008	22.071	0.123	173.84	0.97	304.226	0.0006	224	3.54	1	4	74.6		FALSE	1086	0.001	0.001	0.001	0.001	0.001	0.001	0.001	0.001	0.001	0.001	0.001	0.001	0.001	746	0.001	0.001	0.001	3984	0.001	0.001	0.001	0.001	0.001	0.001	0.001	223
634	0.512		20.616		163.28		268.19		223	5.2	1	1	100		FALSE	0.001	0.001	0.001	0.001	0.001	0.001	0.001	0.001	0.001	0.001	0.001	0.001	0.001	0.001	0.001	0.001	0.001	0.001	0.001	0.001	0.001	0.001	0.001	0.001	6011	0.001	0.001
635	0.511	0.001	30.487	0.125	235.91	0.97	523.331	0.0012	222	4.2	1	3	83.7		FALSE	0.001	0.001	0.001	0.001	0.001	0.001	0.001	0.001	0.001	0.001	0.001	0.001	0.001	0.001	0.001	235	4800	0.001	0.001	0.001	0.001	0.001	0.001	0.001	0.001	0.001	970
636	0.525		20.227		159.66		289.101		222	5.2	1	1	62.9		FALSE	0.001	0.001	0.001	6002	0.001	0.001	0.001	0.001	0.001	0.001	0.001	0.001	0.001	0.001	0.001	0.001	0.001	0.001	0.001	0.001	0.001	0.001	0.001	0.001	0.001	0.001	0.001
637	0.516	0.008	21.765	0.138	171.94	1.09	284.199	0.0024	222	4.19	1	3	76.6		FALSE	0.001	0.001	0.001	0.001	0.001	0.001	0.001	0.001	0.001	0.001	0.001	0.001	940	4785	0.001	0.001	0.001	0.001	0.001	0.001	0.001	0.001	0.001	271	0.001	0.001	0.001
638	0.516	0.008	21.544	0.165	170.14	1.3	286.215	0.0026	222	3.59	1	3	96.9		FALSE	0.001	0.001	723	0.001	0.001	0.001	0.001	0.001	0.001	0.001	0.001	0.001	0.001	3945	0.001	0.001	1327	0.001	0.001	0.001	0.001	0.001	0.001	0.001	0.001	0.001	0.001
639	0.516	0.008	24.562	0.13	192.04	1.02	369.255	0.0041	222	3.7	1	3	44.5		FALSE	0.001	0.001	847	0.001	0.001	0.001	0.001	0.001	0.001	0.001	0.001	0.001	0.001	1002	0.001	0.001	0.001	0.001	4145	0.001	0.001	0.001	0.001	0.001	0.001	0.001	0.001
640	0.525		25.409		199.44		332.282		220	5.2	1	1	79.8		FALSE	0.001	0.001	0.001	5927	0.001	0.001	0.001	0.001	0.001	0.001	0.001	0.001	0.001	0.001	0.001	0.001	0.001	0.001	0.001	0.001	0.001	0.001	0.001	0.001	0.001	0.001	0.001
641	0.511	0	19.991	0.173	158.84	1.38	251.143	0.0022	219	2.85	1	4	99.1		FALSE	0.001	0.001	0.001	0.001	0.001	0.001	1941	0.001	0.001	709	0.001	0.001	0.001	0.001	0.001	2602	0.001	0.001	0.001	671	0.001	0.001	0.001	0.001	0.001	0.001	0.001
642	0.526		31.033		239.12		628.211		218	5.2	1	1	52.5		FALSE	0.001	0.001	0.001	0.001	0.001	5892	0.001	0.001	0.001	0.001	0.001	0.001	0.001	0.001	0.001	0.001	0.001	0.001	0.001	0.001	0.001	0.001	0.001	0.001	0.001	0.001	0.001
643	0.512	0.001	28.813	0.149	222.95	1.15	523.216	0.001	217	3.36	1	4	100		FALSE	0.001	0.001	0.001	0.001	0.001	0.001	0.001	0.001	3571	0.001	0.001	0.001	756	0.001	0.001	0.001	0.001	0.001	0.001	0.001	0.001	0.001	216	0.001	1328	0.001	0.001
644	0.511		24.96		199.8		219.181		217	5.2	1	1	91		FALSE	0.001	0.001	0.001	0.001	0.001	0.001	0.001	0.001	0.001	0.001	0.001	0.001	0.001	0.001	0.001	0.001	0.001	0.001	5859	0.001	0.001	0.001	0.001	0.001	0.001	0.001	0.001
645	0.518	0.01	23.988	0.327	188.13	2.57	339.207	0.0009	217	4.53	1	2	44		FALSE	0.001	0.001	0.001	5082	0.001	0.001	0.001	0.001	0.001	0.001	0.001	0.001	0.001	0.001	0.001	0.001	0.001	0.001	0.001	0.001	0.001	0.001	0.001	0.001	0.001	0.001	777
647	0.526		25.917		201.81		417.231		217	5.2	1	1	100		FALSE	0.001	0.001	0.001	0.001	0.001	5851	0.001	0.001	0.001	0.001	0.001	0.001	0.001	0.001	0.001	0.001	0.001	0.001	0.001	0.001	0.001	0.001	0.001	0.001	0.001	0.001	0.001
648	0.525		31.734		249.07		334.122		216	5.2	1	1	97		FALSE	0.001	0.001	0.001	0.001	0.001	0.001	0.001	0.001	0.001	0.001	0.001	0.001	0.001	0.001	0.001	0.001	0.001	0.001	0.001	0.001	0.001	0.001	0.001	0.001	0.001	5832	0.001
649	0.521	0.009	20.1	0.226	159.55	1.79	256.132	0.0002	216	3.21	1	3	98.1		FALSE	0.001	0.001	0.001	0.001	0.001	3126	0.001	0.001	0.001	0.001	0.001	0.001	0.001	0.001	0.001	0.001	0.001	0.001	0.001	0.001	0.001	0.001	0.001	0.001	0.001	939	1766
650	0.512		27.461		213.95		411.243		216	5.2	1	1	78.3		FALSE	0.001	0.001	0.001	0.001	0.001	0.001	0.001	0.001	0.001	0.001	0.001	0.001	0.001	0.001	0.001	0.001	5824	0.001	0.001	0.001	0.001	0.001	0.001	0.001	0.001	0.001	0.001
651	0.512		20.397		161.58		267.175		215	5.2	1	1	93.7		FALSE	0.001	0.001	0.001	0.001	0.001	0.001	0.001	0.001	0.001	0.001	0.001	0.001	0.001	0.001	0.001	0.001	5813	0.001	0.001	0.001	0.001	0.001	0.001	0.001	0.001	0.001	0.001
652	0.512	0.001	26.719	0.234	208.07	1.82	417.287	0.0011	215	4.02	1	2	77.8		FALSE	0.001	0.001	1513	0.001	0.001	0.001	0.001	0.001	0.001	0.001	0.001	0.001	0.001	0.001	0.001	0.001	0.001	0.001	0.001	0.001	0.001	0.001	0.001	4297	0.001	0.001	0.001
653	0.525		21.693		171		298.214		215	5.2	1	1	61.8		FALSE	0.001	0.001	0.001	0.001	0.001	0.001	0.001	0.001	0.001	0.001	0.001	0.001	0.001	5807	0.001	0.001	0.001	0.001	0.001	0.001	0.001	0.001	0.001	0.001	0.001	0.001	0.001
654	0.518	0.009	20.785	0.05	164.43	0.4	275.142	0.0026	215	4.36	1	2	56.5		FALSE	0.001	0.001	0.001	4791	0.001	0.001	0.001	0.001	0.001	0.001	0.001	0.001	0.001	0.001	0.001	1001	0.001	0.001	0.001	0.001	0.001	0.001	0.001	0.001	0.001	0.001	0.001
655	0.514	0.007	34.137	0.082	262.63	0.63	679.507	0.0018	214	1.53	1	10	99.2		FALSE	342	725	0.001	0.001	0.001	151	355	944	598	0.001	0.001	958	0.001	0.001	0.001	0.001	0.001	691	0.001	0.001	293	0.001	718	0.001	0.001	0.001	0.001
656	0.525		33.233		255.92		647.33		214	5.2	1	1	46.6		FALSE	0.001	0.001	0.001	5769	0.001	0.001	0.001	0.001	0.001	0.001	0.001	0.001	0.001	0.001	0.001	0.001	0.001	0.001	0.001	0.001	0.001	0.001	0.001	0.001	0.001	0.001	0.001
657	0.525		20.856		165.68		252.214		213	5.2	1	1	100		FALSE	0.001	0.001	0.001	0.001	0.001	0.001	0.001	0.001	0.001	0.001	0.001	0.001	0.001	5756	0.001	0.001	0.001	0.001	0.001	0.001	0.001	0.001	0.001	0.001	0.001	0.001	0.001
658	0.527		28.789		223.73		447.31		211	5.2	1	1	78		FALSE	5693	0.001	0.001	0.001	0.001	0.001	0.001	0.001	0.001	0.001	0.001	0.001	0.001	0.001	0.001	0.001	0.001	0.001	0.001	0.001	0.001	0.001	0.001	0.001	0.001	0.001	0.001
659	0.525		16.016		130.93		158.096		210	5.2	1	1	97.4		FALSE	0.001	0.001	0.001	5682	0.001	0.001	0.001	0.001	0.001	0.001	0.001	0.001	0.001	0.001	0.001	0.001	0.001	0.001	0.001	0.001	0.001	0.001	0.001	0.001	0.001	0.001	0.001
660	0.511		17.477		139.79		221.087		209	5.2	1	1	100		FALSE	0.001	0.001	0.001	0.001	0.001	0.001	0.001	0.001	0.001	0.001	0.001	0.001	0.001	0.001	0.001	0.001	0.001	0.001	5640	0.001	0.001	0.001	0.001	0.001	0.001	0.001	0.001
661	0.527		25.698		200.38		400.177		208	5.2	1	1	90.2		FALSE	5617	0.001	0.001	0.001	0.001	0.001	0.001	0.001	0.001	0.001	0.001	0.001	0.001	0.001	0.001	0.001	0.001	0.001	0.001	0.001	0.001	0.001	0.001	0.001	0.001	0.001	0.001
663	0.527		28.042		217.42		484.299		206	5.2	1	1	88.1		FALSE	5570	0.001	0.001	0.001	0.001	0.001	0.001	0.001	0.001	0.001	0.001	0.001	0.001	0.001	0.001	0.001	0.001	0.001	0.001	0.001	0.001	0.001	0.001	0.001	0.001	0.001	0.001
664	0.518	0.01	23.318	0.078	183.2	0.61	324.181	0.0031	206	3.66	1	2	67.9		FALSE	0.001	0.001	0.001	3245	0.001	0.001	0.001	0.001	0.001	0.001	2312	0.001	0.001	0.001	0.001	0.001	0.001	0.001	0.001	0.001	0.001	0.001	0.001	0.001	0.001	0.001	0.001
665	0.525		28.463		219.99		548.197		206	5.2	1	1	46.4		FALSE	0.001	0.001	0.001	0.001	0.001	0.001	0.001	0.001	0.001	0.001	0.001	0.001	0.001	0.001	0.001	0.001	0.001	0.001	0.001	0.001	0.001	0.001	0.001	0.001	0.001	5549	0.001
666	0.519	0.01	19.939	0.054	163.95	0.44	147.044	0.0001	206	4.59	1	2	100		FALSE	0.001	0.001	0.001	0.001	0.001	4877	0.001	0.001	0.001	0.001	0.001	0.001	0.001	0.001	0.001	672	0.001	0.001	0.001	0.001	0.001	0.001	0.001	0.001	0.001	0.001	0.001
667	0.525		27.396		212.7		461.188		205	5.2	1	1	32.5		FALSE	0.001	0.001	0.001	0.001	0.001	0.001	0.001	0.001	0.001	0.001	0.001	0.001	0.001	0.001	0.001	0.001	0.001	0.001	0.001	0.001	0.001	0.001	0.001	0.001	0.001	5547	0.001
668	0.52	0.008	27.885	0.266	216.96	2.07	429.342	0.004	205	3.08	1	3	59.4		FALSE	0.001	0.001	0.001	934	0.001	0.001	0.001	0.001	0.001	0.001	0.001	0.001	0.001	2199	0.001	0.001	0.001	0.001	2404	0.001	0.001	0.001	0.001	0.001	0.001	0.001	0.001
669	0.525		17.74		142.35		209.095		205	5.2	1	1	34		FALSE	0.001	0.001	0.001	5536	0.001	0.001	0.001	0.001	0.001	0.001	0.001	0.001	0.001	0.001	0.001	0.001	0.001	0.001	0.001	0.001	0.001	0.001	0.001	0.001	0.001	0.001	0.001
670	0.525		25.252		197.01		393.195		204	5.2	1	1	92.5		FALSE	0.001	0.001	0.001	0.001	0.001	0.001	0.001	0.001	0.001	0.001	0.001	0.001	0.001	0.001	0.001	0.001	0.001	0.001	0.001	0.001	0.001	0.001	0.001	0.001	0.001	5509	0.001
671	0.511		26.618		207.45		406.292		204	5.2	1	1	85.7		FALSE	0.001	0.001	0.001	0.001	0.001	0.001	0.001	0.001	0.001	0.001	0.001	0.001	0.001	0.001	5505	0.001	0.001	0.001	0.001	0.001	0.001	0.001	0.001	0.001	0.001	0.001	0.001
672	0.518	0.01	32.04	0.363	248.21	2.81	501.39	0.0028	203	4.98	1	2	50.2		FALSE	0.001	0.001	0.001	0.001	0.001	0.001	0.001	0.001	0.001	0.001	0.001	0.001	0.001	5263	0.001	0.001	0.001	0.001	0.001	0.001	0.001	0.001	0.001	0.001	0.001	0.001	225
673	0.525		33.395		256.74		703.26		203	5.2	1	1	44.9		FALSE	0.001	0.001	0.001	0.001	0.001	0.001	0.001	0.001	0.001	0.001	0.001	0.001	0.001	0.001	0.001	0.001	0.001	0.001	0.001	0.001	0.001	0.001	0.001	0.001	0.001	5475	0.001
675	0.526		26.08		216.58		131.049		202	5.2	1	1	98.4		FALSE	0.001	0.001	0.001	0.001	0.001	5456	0.001	0.001	0.001	0.001	0.001	0.001	0.001	0.001	0.001	0.001	0.001	0.001	0.001	0.001	0.001	0.001	0.001	0.001	0.001	0.001	0.001
676	0.518	0.01	24.02	0.023	188.04	0.18	356.157	0.0044	202	3.76	1	2	43.5		FALSE	0.001	0.001	0.001	1942	0.001	0.001	0.001	0.001	0.001	0.001	3509	0.001	0.001	0.001	0.001	0.001	0.001	0.001	0.001	0.001	0.001	0.001	0.001	0.001	0.001	0.001	0.001
677	0.526		22.907		179.06		371.05		202	5.2	1	1	89.4		FALSE	0.001	0.001	0.001	0.001	0.001	5447	0.001	0.001	0.001	0.001	0.001	0.001	0.001	0.001	0.001	0.001	0.001	0.001	0.001	0.001	0.001	0.001	0.001	0.001	0.001	0.001	0.001
678	0.525		33.566		258.39		659.331		201	5.2	1	1	30.4		FALSE	0.001	0.001	0.001	5421	0.001	0.001	0.001	0.001	0.001	0.001	0.001	0.001	0.001	0.001	0.001	0.001	0.001	0.001	0.001	0.001	0.001	0.001	0.001	0.001	0.001	0.001	0.001
679	0.518	0.01	22.012	0.239	173.81	1.89	287.215	0.0024	201	4.12	1	2	60		FALSE	0.001	0.001	0.001	0.001	0.001	0.001	0.001	0.001	0.001	0.001	0.001	0.001	0.001	1264	0.001	0.001	0.001	0.001	4155	0.001	0.001	0.001	0.001	0.001	0.001	0.001	0.001
680	0.512	0.001	24.239	0.088	190.55	0.69	319.273	0.0001	201	3.99	1	2	93.7		FALSE	0.001	0.001	0.001	0.001	0.001	0.001	0.001	0.001	0.001	0.001	0.001	0.001	0.001	0.001	3956	0.001	0.001	0.001	0.001	0.001	0.001	0.001	0.001	1460	0.001	0.001	0.001
681	0.511		21.398		168.96		287.218		199	5.2	1	1	74.3		FALSE	0.001	0.001	0.001	0.001	0.001	0.001	0.001	0.001	0.001	0.001	0.001	0.001	0.001	0.001	0.001	0.001	0.001	0.001	5372	0.001	0.001	0.001	0.001	0.001	0.001	0.001	0.001
682	0.511		30.522		236.2		522.32		198	5.2	1	1	86.8		FALSE	0.001	0.001	5353	0.001	0.001	0.001	0.001	0.001	0.001	0.001	0.001	0.001	0.001	0.001	0.001	0.001	0.001	0.001	0.001	0.001	0.001	0.001	0.001	0.001	0.001	0.001	0.001
683	0.517	0.009	20.761	0.148	168.32	1.2	178.122	0.0001	198	4.66	1	3	100		FALSE	4797	0.001	0.001	0.001	0.001	0.001	0.001	0.001	0.001	0.001	0.001	0.001	0.001	0.001	0.001	0.001	0.001	0.001	315	0.001	0.001	0.001	0.001	0.001	234	0.001	0.001
684	0.527		20.425		162.07		258.148		198	5.2	1	1	34.8		FALSE	5338	0.001	0.001	0.001	0.001	0.001	0.001	0.001	0.001	0.001	0.001	0.001	0.001	0.001	0.001	0.001	0.001	0.001	0.001	0.001	0.001	0.001	0.001	0.001	0.001	0.001	0.001
685	0.519	0.011	22.042	0.068	174.21	0.54	281.201	0.0005	197	3.75	1	2	78.4		FALSE	1921	0.001	0.001	0.001	0.001	0.001	0.001	0.001	0.001	0.001	0.001	0.001	0.001	0.001	0.001	0.001	0.001	0.001	3408	0.001	0.001	0.001	0.001	0.001	0.001	0.001	0.001
686	0.525		29.397		227.57		514.227		197	5.2	1	1	44.2		FALSE	0.001	0.001	0.001	0.001	0.001	0.001	0.001	0.001	0.001	0.001	0.001	0.001	0.001	0.001	0.001	0.001	0.001	0.001	0.001	0.001	0.001	0.001	0.001	0.001	0.001	5327	0.001
687	0.511		31.826		246.63		495.346		197	5.2	1	1	100		FALSE	0.001	0.001	0.001	0.001	0.001	0.001	0.001	0.001	0.001	0.001	0.001	0.001	0.001	0.001	0.001	0.001	0.001	0.001	5313	0.001	0.001	0.001	0.001	0.001	0.001	0.001	0.001
688	0.511		23.69		184.99		382.2		196	5.2	1	1	77.5		FALSE	0.001	0.001	0.001	0.001	0.001	0.001	0.001	0.001	0.001	0.001	0.001	0.001	5301	0.001	0.001	0.001	0.001	0.001	0.001	0.001	0.001	0.001	0.001	0.001	0.001	0.001	0.001
690	0.525		32.573		251.56		567.406		195	5.2	1	1	89.3		FALSE	0.001	0.001	0.001	0.001	0.001	0.001	0.001	0.001	0.001	0.001	0.001	0.001	0.001	5254	0.001	0.001	0.001	0.001	0.001	0.001	0.001	0.001	0.001	0.001	0.001	0.001	0.001
691	0.525		33.516		257.43		740.241		195	5.2	1	1	59.7		FALSE	0.001	0.001	0.001	0.001	0.001	0.001	0.001	0.001	0.001	0.001	0.001	0.001	0.001	0.001	0.001	0.001	0.001	0.001	0.001	0.001	0.001	0.001	0.001	0.001	0.001	5252	0.001
692	0.515	0.007	19.26	0.07	153.44	0.56	238.179	0.0004	194	3.12	1	4	100		FALSE	0.001	0.001	0.001	0.001	0.001	0.001	0.001	0.001	0.001	0.001	0.001	0.001	1959	454	0.001	0.001	0.001	0.001	2545	0.001	0.001	0.001	0.001	289	0.001	0.001	0.001
693	0.512		20.349		162.09		239.219		194	5.2	1	1	93.7		FALSE	0.001	0.001	0.001	0.001	0.001	0.001	0.001	0.001	0.001	0.001	0.001	0.001	0.001	0.001	0.001	0.001	5245	0.001	0.001	0.001	0.001	0.001	0.001	0.001	0.001	0.001	0.001
694	0.517	0.009	24.007	0.136	188.63	1.07	323.246	0.0008	194	3.24	1	3	77.2		FALSE	2098	0.001	0.001	0.001	0.001	0.001	0.001	0.001	0.001	0.001	0.001	0.001	0.001	0.001	0.001	0.001	575	0.001	2555	0.001	0.001	0.001	0.001	0.001	0.001	0.001	0.001
695	0.511	0.001	19.107	0.1	152.61	0.8	227.143	0.0015	193	2.74	1	4	97.1		FALSE	0.001	0.001	982	0.001	0.001	0.001	485	0.001	0.001	0.001	2036	0.001	0.001	0.001	0.001	1720	0.001	0.001	0.001	0.001	0.001	0.001	0.001	0.001	0.001	0.001	0.001
696	0.526		26.509		205.9		454.213		192	5.2	1	1	98.5		FALSE	0.001	0.001	0.001	0.001	0.001	5185	0.001	0.001	0.001	0.001	0.001	0.001	0.001	0.001	0.001	0.001	0.001	0.001	0.001	0.001	0.001	0.001	0.001	0.001	0.001	0.001	0.001
697	0.511		18.866		151.8		200.164		192	5.2	1	1	99.4		FALSE	0.001	0.001	0.001	0.001	0.001	0.001	0.001	0.001	0.001	0.001	0.001	0.001	0.001	0.001	0.001	0.001	0.001	0.001	5182	0.001	0.001	0.001	0.001	0.001	0.001	0.001	0.001
698	0.525		20.978		166.31		263.153		192	5.2	1	1	100		FALSE	0.001	0.001	0.001	0.001	0.001	0.001	0.001	0.001	0.001	0.001	0.001	0.001	0.001	0.001	0.001	0.001	0.001	0.001	0.001	0.001	0.001	0.001	0.001	0.001	0.001	5180	0.001
699	0.519	0.009	19.267	0.175	153.78	1.4	230.154	0.0015	192	2.8	1	4	100		FALSE	776	0.001	0.001	0.001	0.001	0.001	0.001	0.001	0.001	0.001	0.001	0.001	0.001	2259	0.001	0.001	1576	0.001	0.001	0.001	0.001	0.001	0.001	0.001	0.001	0.001	566
700	0.511		23.934		188.09		322.242		191	5.2	1	1	93.7		FALSE	0.001	0.001	0.001	0.001	0.001	0.001	0.001	0.001	0.001	0.001	0.001	0.001	0.001	0.001	5156	0.001	0.001	0.001	0.001	0.001	0.001	0.001	0.001	0.001	0.001	0.001	0.001
701	0.525		27.979		217.54		439.215		190	5.2	1	1	35.4		FALSE	0.001	0.001	0.001	0.001	0.001	0.001	0.001	0.001	0.001	0.001	0.001	0.001	0.001	0.001	0.001	0.001	0.001	0.001	0.001	0.001	0.001	0.001	0.001	0.001	0.001	5134	0.001
702	0.519	0.009	32.353	0.184	250.06	1.42	549.377	0.0033	189	4.04	1	4	50.1		FALSE	3940	0.001	206	0.001	0.001	0.001	0.001	0.001	0.001	0.001	0.001	0.001	0.001	679	0.001	0.001	279	0.001	0.001	0.001	0.001	0.001	0.001	0.001	0.001	0.001	0.001
703	0.527		30.106		233.4		487.237		188	5.2	1	1	41.9		FALSE	5076	0.001	0.001	0.001	0.001	0.001	0.001	0.001	0.001	0.001	0.001	0.001	0.001	0.001	0.001	0.001	0.001	0.001	0.001	0.001	0.001	0.001	0.001	0.001	0.001	0.001	0.001
704	0.525		25.59		391.78		448.388		188	5.2	2	1	55.9		FALSE	0.001	0.001	0.001	0.001	0.001	0.001	0.001	0.001	0.001	0.001	0.001	0.001	0.001	0.001	0.001	0.001	0.001	0.001	0.001	0.001	0.001	0.001	0.001	0.001	0.001	5076	0.001
705	0.518	0.01	30.271	0.071	234.8	0.55	478.378	0.0001	188	4.53	1	2	61.8		FALSE	0.001	0.001	0.001	670	0.001	0.001	0.001	0.001	0.001	0.001	0.001	0.001	0.001	0.001	0.001	0.001	0.001	0.001	4396	0.001	0.001	0.001	0.001	0.001	0.001	0.001	0.001
706	0.52	0.01	24.827	0.199	194.63	1.56	343.273	0.0005	187	3.88	1	2	65.8		FALSE	3502	0.001	0.001	0.001	0.001	0.001	0.001	0.001	0.001	0.001	0.001	0.001	0.001	0.001	0.001	0.001	0.001	0.001	0.001	0.001	0.001	0.001	0.001	1553	0.001	0.001	0.001
707	0.518	0.01	31.501	0.122	243.47	0.95	549.377	0	187	3.95	1	2	51.7		FALSE	0.001	0.001	0.001	0.001	0.001	0.001	0.001	0.001	0.001	0.001	0.001	0.001	0.001	1428	0.001	0.001	0.001	0.001	3619	0.001	0.001	0.001	0.001	0.001	0.001	0.001	0.001
708	0.525		34.813		267.49		726.281		187	5.2	1	1	67.5		FALSE	0.001	0.001	0.001	0.001	0.001	0.001	0.001	0.001	0.001	0.001	0.001	0.001	0.001	0.001	0.001	0.001	0.001	0.001	0.001	0.001	0.001	0.001	0.001	0.001	0.001	5045	0.001
709	0.522	0.007	21.058	0.102	166.59	0.81	275.179	0.002	186	3.22	1	4	59.3		FALSE	0.001	0.001	0.001	2138	156	0.001	0.001	0.001	0.001	0.001	0.001	0.001	0.001	2367	0.001	0.001	0.001	0.001	0.001	0.001	0.001	0.001	0.001	373	0.001	0.001	0.001
711	0.527		32.78		253.78		514.338		186	5.2	1	1	41.1		FALSE	5028	0.001	0.001	0.001	0.001	0.001	0.001	0.001	0.001	0.001	0.001	0.001	0.001	0.001	0.001	0.001	0.001	0.001	0.001	0.001	0.001	0.001	0.001	0.001	0.001	0.001	0.001
712	0.512	0	23.334	0.285	183.21	2.24	329.187	0.002	186	4.32	1	2	37.1		FALSE	0.001	0.001	0.001	0.001	0.001	0.001	0.001	0.001	0.001	0.001	0.001	0.001	0.001	0.001	0.001	906	0.001	0.001	4105	0.001	0.001	0.001	0.001	0.001	0.001	0.001	0.001
713	0.525		30.819		237.36		642.199		185	5.2	1	1	52.5		FALSE	0.001	0.001	0.001	0.001	0.001	0.001	0.001	0.001	0.001	0.001	0.001	0.001	0.001	0.001	0.001	0.001	0.001	0.001	0.001	0.001	0.001	0.001	0.001	0.001	0.001	5008	0.001
714	0.52	0.01	27.142	0.222	211.33	1.73	419.302	0.0008	185	3.86	1	2	93.4		FALSE	1583	0.001	0.001	0.001	0.001	0.001	0.001	0.001	0.001	0.001	0.001	0.001	0.001	0.001	0.001	0.001	0.001	0.001	0.001	0.001	0.001	0.001	0.001	3421	0.001	0.001	0.001
715	0.511		23.004		180.97		313.191		184	5.2	1	1	30.6		FALSE	0.001	0.001	0.001	0.001	0.001	0.001	0.001	0.001	0.001	0.001	0.001	0.001	0.001	0.001	0.001	0.001	0.001	0.001	4978	0.001	0.001	0.001	0.001	0.001	0.001	0.001	0.001
716	0.518	0.01	27.541	0.024	213.95	0.18	452.335	0.0001	184	3.77	1	2	96.6		FALSE	0.001	0.001	0.001	3223	0.001	0.001	0.001	0.001	0.001	0.001	1754	0.001	0.001	0.001	0.001	0.001	0.001	0.001	0.001	0.001	0.001	0.001	0.001	0.001	0.001	0.001	0.001
717	0.519	0.009	29.229	0.221	227.23	1.72	441.285	0.002	184	3.24	1	4	52.5		FALSE	2860	0.001	0.001	0.001	0.001	0.001	0.001	0.001	0.001	0.001	0.001	0.001	0.001	1258	0.001	0.001	374	0.001	0.001	0.001	0.001	0.001	0.001	0.001	0.001	0.001	473
718	0.527		31.803		245.97		534.387		184	5.2	1	1	90.5		FALSE	4964	0.001	0.001	0.001	0.001	0.001	0.001	0.001	0.001	0.001	0.001	0.001	0.001	0.001	0.001	0.001	0.001	0.001	0.001	0.001	0.001	0.001	0.001	0.001	0.001	0.001	0.001
719	0.511		25.388		198.56		366.261		184	5.2	1	1	93.7		FALSE	0.001	0.001	0.001	0.001	0.001	0.001	0.001	0.001	0.001	0.001	0.001	0.001	0.001	0.001	4961	0.001	0.001	0.001	0.001	0.001	0.001	0.001	0.001	0.001	0.001	0.001	0.001
720	0.518	0.01	25.585	0.011	199.47	0.08	402.225	0.0017	183	4.15	1	2	48.4		FALSE	0.001	0.001	0.001	3827	0.001	0.001	0.001	0.001	0.001	0.001	1117	0.001	0.001	0.001	0.001	0.001	0.001	0.001	0.001	0.001	0.001	0.001	0.001	0.001	0.001	0.001	0.001
721	0.525		29.09		225.99		452.347		183	5.2	1	1	100		FALSE	0.001	0.001	0.001	0.001	0.001	0.001	0.001	0.001	0.001	0.001	0.001	0.001	0.001	4937	0.001	0.001	0.001	0.001	0.001	0.001	0.001	0.001	0.001	0.001	0.001	0.001	0.001
722	0.511	0	28.592	0.035	222.31	0.27	439.272	0.0009	183	3.79	1	2	100		FALSE	0.001	0.001	3238	0.001	0.001	0.001	0.001	0.001	0.001	0.001	0.001	0.001	0.001	0.001	0.001	0.001	0.001	0.001	0.001	0.001	0.001	0.001	0.001	0.001	0.001	0.001	1697
723	0.511		22.799		179.38		312.23		182	5.2	1	1	100		FALSE	0.001	0.001	0.001	0.001	0.001	0.001	0.001	0.001	0.001	0.001	0.001	0.001	0.001	0.001	0.001	0.001	0.001	0.001	0.001	0.001	0.001	0.001	0.001	0.001	0.001	0.001	4906
724	0.526		24.324		190.16		370.25		181	5.2	1	1	93.7		FALSE	0.001	0.001	0.001	0.001	4896	0.001	0.001	0.001	0.001	0.001	0.001	0.001	0.001	0.001	0.001	0.001	0.001	0.001	0.001	0.001	0.001	0.001	0.001	0.001	0.001	0.001	0.001
725	0.525		31.444		243.14		539.211		181	5.2	1	1	100		FALSE	0.001	0.001	0.001	0.001	0.001	0.001	0.001	0.001	0.001	0.001	0.001	0.001	0.001	0.001	0.001	0.001	0.001	0.001	0.001	0.001	0.001	0.001	0.001	0.001	0.001	4892	0.001
726	0.511	0.001	17.233	0.083	139.24	0.67	187.112	0.0009	181	2.65	1	4	99.5		FALSE	0.001	0.001	1717	0.001	0.001	0.001	0.001	0.001	0.001	0.001	1679	0.001	0.001	0.001	0.001	0.001	761	0.001	727	0.001	0.001	0.001	0.001	0.001	0.001	0.001	0.001
727	0.525		33.855		260.52		671.332		180	5.2	1	1	52.5		FALSE	0.001	0.001	0.001	4865	0.001	0.001	0.001	0.001	0.001	0.001	0.001	0.001	0.001	0.001	0.001	0.001	0.001	0.001	0.001	0.001	0.001	0.001	0.001	0.001	0.001	0.001	0.001
728	0.525		21.632		170.66		293.133		180	5.2	1	1	46		FALSE	0.001	0.001	0.001	4853	0.001	0.001	0.001	0.001	0.001	0.001	0.001	0.001	0.001	0.001	0.001	0.001	0.001	0.001	0.001	0.001	0.001	0.001	0.001	0.001	0.001	0.001	0.001
729	0.519	0.011	23.335	0.041	183.03	0.32	338.247	0.003	179	3.65	1	2	39.9		FALSE	2792	0.001	0.001	0.001	0.001	0.001	0.001	0.001	0.001	0.001	0.001	0.001	0.001	0.001	0.001	0.001	2053	0.001	0.001	0.001	0.001	0.001	0.001	0.001	0.001	0.001	0.001
730	0.511		15.798		129.66		150.127		179	5.2	1	1	99.8		FALSE	0.001	0.001	0.001	0.001	0.001	0.001	0.001	0.001	0.001	0.001	0.001	0.001	0.001	0.001	0.001	0.001	0.001	0.001	4824	0.001	0.001	0.001	0.001	0.001	0.001	0.001	0.001
731	0.511		30.853		239.37		474.31		179	5.2	1	1	100		FALSE	0.001	0.001	0.001	0.001	0.001	0.001	0.001	0.001	0.001	0.001	0.001	0.001	0.001	0.001	0.001	0.001	0.001	0.001	0.001	0.001	0.001	0.001	0.001	0.001	0.001	0.001	4823
733	0.511		21.429		169.15		289.21		178	5.2	1	1	82.4		FALSE	0.001	0.001	0.001	0.001	0.001	0.001	0.001	0.001	0.001	0.001	0.001	0.001	0.001	0.001	0.001	0.001	0.001	0.001	4808	0.001	0.001	0.001	0.001	0.001	0.001	0.001	0.001
734	0.525		22.864		179.9		312.177		177	5.2	1	1	47.3		FALSE	0.001	0.001	0.001	4792	0.001	0.001	0.001	0.001	0.001	0.001	0.001	0.001	0.001	0.001	0.001	0.001	0.001	0.001	0.001	0.001	0.001	0.001	0.001	0.001	0.001	0.001	0.001
735	0.512		26.976		210.35		400.28		176	5.2	1	1	82.4		FALSE	0.001	0.001	0.001	0.001	0.001	0.001	0.001	0.001	0.001	0.001	0.001	0.001	0.001	0.001	0.001	0.001	0.001	0.001	0.001	0.001	0.001	0.001	0.001	4761	0.001	0.001	0.001
736	0.521	0.009	32.2	0.269	248.39	2.07	597.451	0.0055	175	4.26	1	3	93		FALSE	3834	0.001	0.001	0.001	0.001	0.001	0.001	0.001	0.001	0.001	0.001	0.001	0.001	738	155	0.001	0.001	0.001	0.001	0.001	0.001	0.001	0.001	0.001	0.001	0.001	0.001
737	0.525		35.03		268.84		776.289		175	5.2	1	1	42.3		FALSE	0.001	0.001	0.001	0.001	0.001	0.001	0.001	0.001	0.001	0.001	0.001	0.001	0.001	0.001	0.001	0.001	0.001	0.001	0.001	0.001	0.001	0.001	0.001	0.001	0.001	4714	0.001
738	0.511	0.001	23.929	0.15	187.17	1.18	364.26	0.0013	174	4.75	1	2	44.1		FALSE	0.001	0.001	0.001	0.001	0.001	0.001	0.001	0.001	0.001	0.001	406	0.001	0.001	0.001	0.001	0.001	0.001	0.001	4294	0.001	0.001	0.001	0.001	0.001	0.001	0.001	0.001
739	0.519	0.009	20.195	0.14	159.87	1.11	271.114	0.0032	174	4.86	1	2	99.5		FALSE	0.001	0.001	0.001	4396	0.001	0.001	0.001	0.001	0.001	0.001	0.001	0.001	0.001	0.001	0.001	0.001	0.001	0.001	0.001	0.001	0.001	0.001	0.001	300	0.001	0.001	0.001
740	0.512	0.001	28.894	0.004	224.18	0.03	473.315	0.0006	174	3.8	1	2	98.9		FALSE	0.001	0.001	0.001	0.001	0.001	0.001	0.001	0.001	0.001	0.001	0.001	0.001	0.001	0.001	3092	0.001	0.001	0.001	0.001	0.001	0.001	0.001	0.001	1594	0.001	0.001	0.001
742	0.512		21.811		173.46		247.111		172	5.2	1	1	100		FALSE	0.001	0.001	0.001	0.001	0.001	0.001	0.001	0.001	0.001	0.001	0.001	0.001	0.001	0.001	0.001	4651	0.001	0.001	0.001	0.001	0.001	0.001	0.001	0.001	0.001	0.001	0.001
743	0.511		22.616		177.9		314.245		172	5.2	1	1	50.7		FALSE	0.001	0.001	0.001	0.001	0.001	0.001	0.001	0.001	0.001	0.001	0.001	0.001	0.001	0.001	0.001	0.001	0.001	0.001	4650	0.001	0.001	0.001	0.001	0.001	0.001	0.001	0.001
744	0.511		14.42		121.23		114.091		172	5.2	1	1	100		FALSE	0.001	0.001	0.001	0.001	0.001	0.001	0.001	0.001	0.001	0.001	0.001	0.001	0.001	0.001	0.001	0.001	0.001	0.001	4643	0.001	0.001	0.001	0.001	0.001	0.001	0.001	0.001
745	0.519	0.011	21.348	0.073	168.64	0.58	284.201	0.0018	172	4.16	1	2	82.8		FALSE	3611	0.001	0.001	0.001	0.001	0.001	0.001	0.001	0.001	0.001	0.001	0.001	0.001	0.001	0.001	0.001	1031	0.001	0.001	0.001	0.001	0.001	0.001	0.001	0.001	0.001	0.001
746	0.519	0.011	23.571	0.16	184.79	1.26	342.241	0.0003	172	4.35	1	2	69.7		FALSE	3825	0.001	0.001	0.001	0.001	0.001	0.001	0.001	0.001	0.001	0.001	0.001	808	0.001	0.001	0.001	0.001	0.001	0.001	0.001	0.001	0.001	0.001	0.001	0.001	0.001	0.001
748	0.511	0.001	18.253	0.222	146.39	1.78	211.114	0.001	171	3.96	1	2	100		FALSE	0.001	0.001	0.001	0.001	0.001	0.001	3331	0.001	0.001	0.001	1294	0.001	0.001	0.001	0.001	0.001	0.001	0.001	0.001	0.001	0.001	0.001	0.001	0.001	0.001	0.001	0.001
749	0.525		25.402		198.79		360.174		171	5.2	1	1	46.6		FALSE	0.001	0.001	0.001	4622	0.001	0.001	0.001	0.001	0.001	0.001	0.001	0.001	0.001	0.001	0.001	0.001	0.001	0.001	0.001	0.001	0.001	0.001	0.001	0.001	0.001	0.001	0.001
750	0.513	0.005	15.432	0.071	126.99	0.58	145.101	0.0003	171	1.89	1	7	99		FALSE	0.001	0.001	756	0.001	0.001	0.001	0.001	0.001	0.001	0.001	1027	0.001	0.001	337	0.001	631	491	0.001	0.001	0.001	0.001	0.001	0.001	988	0.001	0.001	389
751	0.512	0.001	28.355	0.31	220.06	2.41	468.307	0.0007	171	4.32	1	2	91.2		FALSE	0.001	0.001	0.001	0.001	0.001	0.001	0.001	0.001	0.001	0.001	0.001	0.001	835	0.001	0.001	0.001	0.001	0.001	0.001	0.001	0.001	0.001	0.001	3783	0.001	0.001	0.001
752	0.526		31.217		240.44		640.211		171	5.2	1	1	52.5		FALSE	0.001	0.001	0.001	0.001	0.001	4614	0.001	0.001	0.001	0.001	0.001	0.001	0.001	0.001	0.001	0.001	0.001	0.001	0.001	0.001	0.001	0.001	0.001	0.001	0.001	0.001	0.001
753	0.518	0.01	25.107	0.131	196.26	1.02	371.269	0.0004	171	4.17	1	2	41.2		FALSE	0.001	0.001	0.001	0.001	0.001	0.001	0.001	0.001	0.001	0.001	0.001	0.001	0.001	1010	0.001	0.001	0.001	0.001	3596	0.001	0.001	0.001	0.001	0.001	0.001	0.001	0.001
754	0.527		24.795		194.29		347.251		169	5.2	1	1	46.2		FALSE	4575	0.001	0.001	0.001	0.001	0.001	0.001	0.001	0.001	0.001	0.001	0.001	0.001	0.001	0.001	0.001	0.001	0.001	0.001	0.001	0.001	0.001	0.001	0.001	0.001	0.001	0.001
755	0.516	0.009	25.252	0.151	198.14	1.19	335.247	0.0012	169	3.16	1	3	86.6		FALSE	2132	0.001	0.001	0.001	0.001	0.001	0.001	0.001	0.001	0.001	0.001	0.001	0.001	0.001	0.001	0.001	1801	0.001	0.001	0.001	0.001	0.001	0.001	0.001	0.001	0.001	638
756	0.511		21.957		173.43		285.203		169	5.2	1	1	42.6		FALSE	0.001	0.001	0.001	0.001	0.001	0.001	0.001	0.001	0.001	0.001	0.001	0.001	0.001	0.001	0.001	0.001	0.001	0.001	4552	0.001	0.001	0.001	0.001	0.001	0.001	0.001	0.001
757	0.511	0.001	26.291	0.341	204.76	2.66	415.265	0.0041	169	4.81	1	2	75.3		FALSE	0.001	0.001	4213	0.001	0.001	0.001	339	0.001	0.001	0.001	0.001	0.001	0.001	0.001	0.001	0.001	0.001	0.001	0.001	0.001	0.001	0.001	0.001	0.001	0.001	0.001	0.001
758	0.511		24.499		192.2		336.262		169	5.2	1	1	93		FALSE	0.001	0.001	0.001	0.001	0.001	0.001	0.001	0.001	0.001	0.001	0.001	0.001	0.001	0.001	4550	0.001	0.001	0.001	0.001	0.001	0.001	0.001	0.001	0.001	0.001	0.001	0.001
759	0.525		23.13		182.02		311.153		168	5.2	1	1	95.9		FALSE	0.001	0.001	0.001	0.001	0.001	0.001	0.001	0.001	0.001	0.001	0.001	0.001	0.001	0.001	0.001	0.001	0.001	0.001	0.001	0.001	0.001	0.001	0.001	0.001	0.001	4549	0.001
760	0.519	0.009	25.641	0.209	200.48	1.64	369.287	0.0014	167	4.28	1	2	100		FALSE	0.001	0.001	0.001	0.001	0.001	0.001	0.001	0.001	0.001	0.001	0.001	0.001	0.001	862	0.001	0.001	0.001	0.001	0.001	0.001	0.001	0.001	0.001	3649	0.001	0.001	0.001
761	0.511		22.04		173.37		314.211		167	5.2	1	1	86.2		FALSE	0.001	0.001	0.001	0.001	0.001	0.001	0.001	0.001	0.001	0.001	0.001	0.001	4510	0.001	0.001	0.001	0.001	0.001	0.001	0.001	0.001	0.001	0.001	0.001	0.001	0.001	0.001
762	0.516	0.008	24.625	0.118	192.34	0.92	380.258	0.0015	167	2.98	1	3	65.6		FALSE	0.001	0.001	0.001	0.001	0.001	0.001	0.001	0.001	0.001	0.001	0.001	0.001	0.001	1727	0.001	0.001	1798	0.001	0.001	0.001	0.001	0.001	0.001	0.001	0.001	0.001	985
763	0.512	0.001	18.203	0.063	146.59	0.51	197.107	0.001	166	3.62	1	3	100		FALSE	0.001	0.001	0.001	0.001	0.001	0.001	0.001	0.001	2906	0.001	0.001	0.001	0.001	0.001	0.001	0.001	0.001	0.001	0.001	0.001	0.001	0.001	313	0.001	1270	0.001	0.001
764	0.512		28.07		218.22		441.288		166	5.2	1	1	100		FALSE	0.001	0.001	0.001	0.001	0.001	0.001	0.001	0.001	0.001	0.001	0.001	0.001	0.001	0.001	0.001	0.001	4478	0.001	0.001	0.001	0.001	0.001	0.001	0.001	0.001	0.001	0.001
765	0.526	0.001	21.154	0.236	167.93	1.88	256.203	0.003	166	3.32	1	3	99.3		FALSE	2628	0.001	0.001	943	0.001	0.001	0.001	0.001	0.001	0.001	0.001	0.001	0.001	906	0.001	0.001	0.001	0.001	0.001	0.001	0.001	0.001	0.001	0.001	0.001	0.001	0.001
766	0.516	0.008	20.296	0.093	161.11	0.74	256.169	0.0002	165	3.52	1	3	82.2		FALSE	0.001	0.001	419	1254	0.001	0.001	0.001	0.001	0.001	0.001	0.001	0.001	0.001	0.001	0.001	0.001	0.001	0.001	2795	0.001	0.001	0.001	0.001	0.001	0.001	0.001	0.001
767	0.526		23.453		194.75		131.049		165	5.2	1	1	80		FALSE	0.001	0.001	0.001	0.001	0.001	4442	0.001	0.001	0.001	0.001	0.001	0.001	0.001	0.001	0.001	0.001	0.001	0.001	0.001	0.001	0.001	0.001	0.001	0.001	0.001	0.001	0.001
768	0.526	0.001	17.521	0.082	142.03	0.66	178.122	0.0001	164	4.07	1	2	98.3		FALSE	3331	0.001	0.001	0.001	0.001	0.001	0.001	0.001	0.001	0.001	0.001	0.001	0.001	1100	0.001	0.001	0.001	0.001	0.001	0.001	0.001	0.001	0.001	0.001	0.001	0.001	0.001
769	0.512		22.875		179.34		342.148		163	5.2	1	1	99.2		FALSE	0.001	0.001	0.001	0.001	0.001	0.001	0.001	0.001	0.001	0.001	0.001	0.001	0.001	0.001	0.001	0.001	0.001	0.001	0.001	0.001	0.001	0.001	0.001	0.001	4412	0.001	0.001
770	0.511		24.975		195		384.287		163	5.2	1	1	57.1		FALSE	0.001	0.001	0.001	0.001	0.001	0.001	0.001	0.001	0.001	0.001	0.001	0.001	0.001	0.001	0.001	0.001	0.001	0.001	4412	0.001	0.001	0.001	0.001	0.001	0.001	0.001	0.001
771	0.512		25.705		200.89		374.268		162	5.2	1	1	85.5		FALSE	0.001	0.001	0.001	0.001	0.001	0.001	0.001	0.001	0.001	0.001	0.001	0.001	0.001	0.001	0.001	0.001	0.001	0.001	0.001	0.001	0.001	0.001	0.001	4383	0.001	0.001	0.001
772	0.526		29.774		229.35		637.181		161	5.2	1	1	82.4		FALSE	0.001	0.001	0.001	0.001	0.001	4350	0.001	0.001	0.001	0.001	0.001	0.001	0.001	0.001	0.001	0.001	0.001	0.001	0.001	0.001	0.001	0.001	0.001	0.001	0.001	0.001	0.001
773	0.526	0.001	23.964	0.226	187.98	1.78	337.226	0.0047	161	3.96	1	2	73.7		FALSE	3114	0.001	0.001	0.001	0.001	0.001	0.001	0.001	0.001	0.001	0.001	0.001	0.001	1223	0.001	0.001	0.001	0.001	0.001	0.001	0.001	0.001	0.001	0.001	0.001	0.001	0.001
774	0.512		22.186		175.5		276.235		160	5.2	1	1	82.4		FALSE	0.001	0.001	0.001	0.001	0.001	0.001	0.001	0.001	0.001	0.001	0.001	0.001	0.001	0.001	0.001	0.001	4326	0.001	0.001	0.001	0.001	0.001	0.001	0.001	0.001	0.001	0.001
775	0.526		22.588		177.45		324.171		160	5.2	1	1	49.2		FALSE	0.001	0.001	0.001	0.001	0.001	4312	0.001	0.001	0.001	0.001	0.001	0.001	0.001	0.001	0.001	0.001	0.001	0.001	0.001	0.001	0.001	0.001	0.001	0.001	0.001	0.001	0.001
776	0.518	0.01	25.015	0.114	195.6	0.89	368.209	0.0019	159	4.77	1	2	98.5		FALSE	0.001	0.001	0.001	0.001	0.001	0.001	0.001	0.001	0.001	356	0.001	0.001	0.001	0.001	0.001	0.001	0.001	0.001	0.001	0.001	0.001	0.001	0.001	0.001	0.001	3945	0.001
777	0.511		14.979		124.41		130.086		159	5.2	1	1	98.4		FALSE	0.001	0.001	0.001	0.001	0.001	0.001	0.001	0.001	0.001	0.001	0.001	0.001	0.001	0.001	0.001	0.001	0.001	0.001	4292	0.001	0.001	0.001	0.001	0.001	0.001	0.001	0.001
778	0.526	0.001	18.883	0.193	150.86	1.54	226.123	0.0001	159	4.71	1	2	98.6		FALSE	0.001	0.001	0.001	0.001	0.001	408	0.001	0.001	0.001	0.001	0.001	0.001	0.001	0.001	0.001	0.001	0.001	0.001	0.001	0.001	0.001	0.001	0.001	0.001	0.001	3882	0.001
779	0.51		21.479		169.55		289.121		158	5.2	1	1	82.4		FALSE	0.001	0.001	0.001	0.001	0.001	0.001	0.001	0.001	0.001	0.001	4276	0.001	0.001	0.001	0.001	0.001	0.001	0.001	0.001	0.001	0.001	0.001	0.001	0.001	0.001	0.001	0.001
780	0.511		22.154		176.68		234.185		158	5.2	1	1	98.9		FALSE	0.001	0.001	0.001	0.001	0.001	0.001	0.001	0.001	0.001	0.001	0.001	0.001	4271	0.001	0.001	0.001	0.001	0.001	0.001	0.001	0.001	0.001	0.001	0.001	0.001	0.001	0.001
781	0.518	0.01	23.999	0.016	187.92	0.12	354.148	0.0019	158	5.01	1	2	59.8		FALSE	0.001	0.001	0.001	0.001	0.001	0.001	0.001	0.001	147	0.001	0.001	0.001	0.001	0.001	0.001	0.001	0.001	0.001	0.001	0.001	0.001	0.001	0.001	0.001	0.001	4123	0.001
782	0.512	0.001	26.303	0.241	204.79	1.88	419.267	0.0056	158	4.96	1	2	75.5		FALSE	0.001	0.001	0.001	0.001	0.001	0.001	0.001	0.001	0.001	0.001	0.001	191	4075	0.001	0.001	0.001	0.001	0.001	0.001	0.001	0.001	0.001	0.001	0.001	0.001	0.001	0.001
783	0.516	0.008	19.461	0.267	154.78	2.13	246.149	0.0024	157	3.24	1	3	83.2		FALSE	0.001	0.001	0.001	0.001	0.001	0.001	0.001	0.001	0.001	0.001	0.001	0.001	0.001	453	0.001	0.001	1990	0.001	1797	0.001	0.001	0.001	0.001	0.001	0.001	0.001	0.001
784	0.525		30.557		236.79		495.334		156	5.2	1	1	58.2		FALSE	0.001	0.001	0.001	4208	0.001	0.001	0.001	0.001	0.001	0.001	0.001	0.001	0.001	0.001	0.001	0.001	0.001	0.001	0.001	0.001	0.001	0.001	0.001	0.001	0.001	0.001	0.001
786	0.511		21.545		170.71		266.199		156	5.2	1	1	33.8		FALSE	0.001	0.001	0.001	0.001	0.001	0.001	0.001	0.001	0.001	0.001	0.001	0.001	0.001	0.001	0.001	0.001	0.001	0.001	4205	0.001	0.001	0.001	0.001	0.001	0.001	0.001	0.001
787	0.525		22.72		178.72		314.039		155	5.2	1	1	100		FALSE	0.001	0.001	0.001	0.001	0.001	0.001	0.001	0.001	0.001	0.001	0.001	0.001	0.001	0.001	0.001	0.001	0.001	0.001	0.001	0.001	0.001	0.001	0.001	0.001	0.001	4198	0.001
788	0.525		26.202		204.09		414.07		155	5.2	1	1	89.6		FALSE	0.001	0.001	0.001	0.001	0.001	0.001	0.001	0.001	0.001	0.001	0.001	0.001	0.001	0.001	0.001	0.001	0.001	0.001	0.001	0.001	0.001	0.001	0.001	0.001	0.001	4196	0.001
789	0.518	0.01	30.921	0.067	237.96	0.51	667.233	0.0027	155	4.88	1	2	79.9		FALSE	0.001	0.001	0.001	0.001	0.001	0.001	0.001	0.001	254	0.001	0.001	0.001	0.001	0.001	0.001	0.001	0.001	0.001	0.001	0.001	0.001	0.001	0.001	0.001	0.001	3938	0.001
790	0.526		31.702		244.23		634.256		155	5.2	1	1	52.7		FALSE	0.001	0.001	0.001	0.001	0.001	4189	0.001	0.001	0.001	0.001	0.001	0.001	0.001	0.001	0.001	0.001	0.001	0.001	0.001	0.001	0.001	0.001	0.001	0.001	0.001	0.001	0.001
791	0.516	0.008	23.33	0.134	183.61	1.05	310.215	0.002	155	3.46	1	3	82.4		FALSE	0.001	0.001	0.001	0.001	0.001	0.001	0.001	0.001	0.001	0.001	0.001	0.001	424	2540	0.001	0.001	0.001	0.001	0.001	0.001	0.001	0.001	0.001	0.001	0.001	0.001	1210
792	0.518	0.01	18.596	0.06	148.79	0.48	220.122	0.0019	155	4.72	1	2	93.7		FALSE	0.001	0.001	386	3788	0.001	0.001	0.001	0.001	0.001	0.001	0.001	0.001	0.001	0.001	0.001	0.001	0.001	0.001	0.001	0.001	0.001	0.001	0.001	0.001	0.001	0.001	0.001
793	0.515	0.008	21.756	0.177	171.63	1.4	293.189	0.0021	155	3.09	1	4	93		FALSE	0.001	0.001	0.001	0.001	370	0.001	0.001	0.001	0.001	252	1593	0.001	0.001	0.001	0.001	0.001	1957	0.001	0.001	0.001	0.001	0.001	0.001	0.001	0.001	0.001	0.001
794	0.513	0.005	27.688	0.197	215.02	1.53	457.337	0.0019	154	1.73	1	8	95.8		FALSE	0.001	780	0.001	0.001	486	0.001	902	0.001	471	0.001	0.001	0.001	0.001	0.001	0.001	522	0.001	355	0.001	0.001	0.001	301	0.001	0.001	349	0.001	0.001
795	0.511		20.834		165.58		250.215		154	5.2	1	1	93.7		FALSE	0.001	0.001	0.001	0.001	0.001	0.001	0.001	0.001	0.001	0.001	0.001	0.001	0.001	0.001	0.001	0.001	0.001	0.001	0.001	0.001	0.001	0.001	0.001	0.001	0.001	0.001	4154
796	0.511		26.488		206.39		409.247		153	5.2	1	1	47		FALSE	0.001	0.001	0.001	0.001	0.001	0.001	0.001	0.001	0.001	0.001	0.001	0.001	0.001	0.001	0.001	0.001	0.001	0.001	0.001	0.001	0.001	0.001	0.001	0.001	0.001	0.001	4136
797	0.527		28.736		223.65		425.362		153	5.2	1	1	92		FALSE	4135	0.001	0.001	0.001	0.001	0.001	0.001	0.001	0.001	0.001	0.001	0.001	0.001	0.001	0.001	0.001	0.001	0.001	0.001	0.001	0.001	0.001	0.001	0.001	0.001	0.001	0.001
798	0.518	0.01	24.229	0.061	189.56	0.47	362.246	0.0007	152	3.64	1	2	55.8		FALSE	0.001	0.001	0.001	0.001	0.001	0.001	0.001	0.001	0.001	0.001	0.001	0.001	2323	1781	0.001	0.001	0.001	0.001	0.001	0.001	0.001	0.001	0.001	0.001	0.001	0.001	0.001
799	0.519	0.011	20.442	0.021	162.56	0.17	247.181	0.0005	151	4.68	1	2	96.9		FALSE	3676	0.001	0.001	0.001	0.001	0.001	0.001	0.001	0.001	0.001	0.001	0.001	0.001	0.001	414	0.001	0.001	0.001	0.001	0.001	0.001	0.001	0.001	0.001	0.001	0.001	0.001
800	0.511		26.205		204.38		397.248		151	5.2	1	1	52.1		FALSE	0.001	0.001	4082	0.001	0.001	0.001	0.001	0.001	0.001	0.001	0.001	0.001	0.001	0.001	0.001	0.001	0.001	0.001	0.001	0.001	0.001	0.001	0.001	0.001	0.001	0.001	0.001
804	0.525		20.344		161.65		251.176		150	5.2	1	1	93.7		FALSE	0.001	0.001	0.001	4060	0.001	0.001	0.001	0.001	0.001	0.001	0.001	0.001	0.001	0.001	0.001	0.001	0.001	0.001	0.001	0.001	0.001	0.001	0.001	0.001	0.001	0.001	0.001
805	0.526	0.001	33.842	0.158	271.94	1.27	206.096	0.0001	150	4.1	1	2	83.3		FALSE	0.001	0.001	0.001	0.001	0.001	964	0.001	0.001	0.001	0.001	0.001	0.001	0.001	0.001	0.001	0.001	0.001	0.001	0.001	0.001	0.001	0.001	0.001	0.001	0.001	3095	0.001
806	0.516	0.008	22.101	0.04	174.03	0.32	306.241	0.0005	150	4.34	1	3	63.2		FALSE	0.001	0.001	0.001	0.001	0.001	0.001	0.001	0.001	0.001	0.001	0.001	0.001	0.001	453	225	0.001	0.001	0.001	3374	0.001	0.001	0.001	0.001	0.001	0.001	0.001	0.001
807	0.525		23.345		183.21		333.139		150	5.2	1	1	90.3		FALSE	0.001	0.001	0.001	0.001	0.001	0.001	0.001	0.001	0.001	0.001	0.001	0.001	0.001	0.001	0.001	0.001	0.001	0.001	0.001	0.001	0.001	0.001	0.001	0.001	0.001	4039	0.001
808	0.525		16.126		132.43		149.107		150	5.2	1	1	100		FALSE	0.001	0.001	0.001	0.001	0.001	0.001	0.001	0.001	0.001	0.001	0.001	0.001	0.001	4038	0.001	0.001	0.001	0.001	0.001	0.001	0.001	0.001	0.001	0.001	0.001	0.001	0.001
809	0.518	0.01	22.56	0.013	177.3	0.1	321.216	0.0027	149	4.61	1	2	83.5		FALSE	0.001	0.001	472	0.001	0.001	0.001	0.001	0.001	0.001	0.001	0.001	0.001	0.001	3562	0.001	0.001	0.001	0.001	0.001	0.001	0.001	0.001	0.001	0.001	0.001	0.001	0.001
810	0.511	0.001	16.922	0.081	136.92	0.66	183.083	0.0006	149	4.59	1	2	100		FALSE	0.001	0.001	0.001	0.001	0.001	0.001	0.001	0.001	0.001	0.001	3544	0.001	0.001	0.001	0.001	0.001	0.001	0.001	486	0.001	0.001	0.001	0.001	0.001	0.001	0.001	0.001
811	0.512	0.001	27.118	0.067	210.99	0.52	429.324	0.0001	149	3.74	1	2	66.5		FALSE	0.001	0.001	0.001	0.001	0.001	0.001	0.001	0.001	0.001	0.001	0.001	0.001	0.001	0.001	1466	0.001	0.001	0.001	0.001	0.001	0.001	0.001	0.001	2559	0.001	0.001	0.001
812	0.512	0	20.585	0.165	163.13	1.31	265.159	0.0019	149	3.61	1	2	100		FALSE	0.001	0.001	0.001	0.001	0.001	0.001	2125	0.001	0.001	0.001	0.001	0.001	0.001	0.001	0.001	1897	0.001	0.001	0.001	0.001	0.001	0.001	0.001	0.001	0.001	0.001	0.001
813	0.525		31.779		248.99		350.117		149	5.2	1	1	78.4		FALSE	0.001	0.001	0.001	0.001	0.001	0.001	0.001	0.001	0.001	0.001	0.001	0.001	0.001	0.001	0.001	0.001	0.001	0.001	0.001	0.001	0.001	0.001	0.001	0.001	0.001	4016	0.001
814	0.525		18.841		150.67		222.136		149	5.2	1	1	73.5		FALSE	0.001	0.001	0.001	4014	0.001	0.001	0.001	0.001	0.001	0.001	0.001	0.001	0.001	0.001	0.001	0.001	0.001	0.001	0.001	0.001	0.001	0.001	0.001	0.001	0.001	0.001	0.001
815	0.525		35.662		273.59		793.284		148	5.2	1	1	90.6		FALSE	0.001	0.001	0.001	0.001	0.001	0.001	0.001	0.001	0.001	0.001	0.001	0.001	0.001	0.001	0.001	0.001	0.001	0.001	0.001	0.001	0.001	0.001	0.001	0.001	0.001	4000	0.001
816	0.511	0.001	23.85	0.072	186.78	0.57	352.264	0.0028	148	3.76	1	2	56.8		FALSE	0.001	0.001	0.001	0.001	0.001	0.001	0.001	0.001	0.001	0.001	0.001	0.001	0.001	0.001	0.001	0.001	1431	0.001	0.001	0.001	0.001	0.001	0.001	0.001	0.001	0.001	2559
817	0.527		30.212		234.41		473.323		148	5.2	1	1	76.5		FALSE	3986	0.001	0.001	0.001	0.001	0.001	0.001	0.001	0.001	0.001	0.001	0.001	0.001	0.001	0.001	0.001	0.001	0.001	0.001	0.001	0.001	0.001	0.001	0.001	0.001	0.001	0.001
818	0.511		24.142		188.56		380.2		148	5.2	1	1	93.9		FALSE	0.001	0.001	0.001	0.001	0.001	0.001	0.001	0.001	0.001	0.001	0.001	0.001	0.001	0.001	0.001	0.001	0.001	0.001	0.001	3983	0.001	0.001	0.001	0.001	0.001	0.001	0.001
819	0.525		33.826		260.59		636.255		147	5.2	1	1	82.4		FALSE	0.001	0.001	0.001	0.001	0.001	0.001	0.001	0.001	0.001	0.001	0.001	0.001	0.001	0.001	0.001	0.001	0.001	0.001	0.001	0.001	0.001	0.001	0.001	0.001	0.001	3968	0.001
820	0.515	0.007	30.412	0.373	235.64	2.89	497.35	0.0031	147	3.08	1	4	54.3		FALSE	0.001	0.001	0.001	2175	0.001	0.001	0.001	0.001	0.001	0.001	0.001	0.001	0.001	0.001	378	0.001	0.001	0.001	0.001	0.001	0.001	0.001	0.001	550	0.001	0.001	863
821	0.511		20.784		165.34		245.2		146	5.2	1	1	100		FALSE	0.001	0.001	0.001	0.001	0.001	0.001	0.001	0.001	0.001	0.001	0.001	0.001	0.001	0.001	3950	0.001	0.001	0.001	0.001	0.001	0.001	0.001	0.001	0.001	0.001	0.001	0.001
822	0.512		25.597		200		376.39		146	5.2	1	1	62.7		FALSE	0.001	0.001	0.001	0.001	0.001	0.001	0.001	0.001	0.001	0.001	0.001	0.001	0.001	0.001	0.001	0.001	3949	0.001	0.001	0.001	0.001	0.001	0.001	0.001	0.001	0.001	0.001
823	0.525		22.069		173.57		315.174		146	5.2	1	1	44.7		FALSE	0.001	0.001	0.001	3949	0.001	0.001	0.001	0.001	0.001	0.001	0.001	0.001	0.001	0.001	0.001	0.001	0.001	0.001	0.001	0.001	0.001	0.001	0.001	0.001	0.001	0.001	0.001
824	0.526	0.001	36.323	0.006	291.88	0.05	206.095	0.0009	146	4.7	1	2	78		FALSE	0.001	0.001	0.001	0.001	0.001	386	0.001	0.001	0.001	0.001	0.001	0.001	0.001	0.001	0.001	0.001	0.001	0.001	0.001	0.001	0.001	0.001	0.001	0.001	0.001	3554	0.001
825	0.518	0.01	26.594	0.036	207.34	0.28	402.226	0.0038	146	4.13	1	2	52.5		FALSE	0.001	0.001	0.001	3024	0.001	0.001	0.001	0.001	0.001	0.001	911	0.001	0.001	0.001	0.001	0.001	0.001	0.001	0.001	0.001	0.001	0.001	0.001	0.001	0.001	0.001	0.001
826	0.525		26.039		203.52		373.193		145	5.2	1	1	53.4		FALSE	0.001	0.001	0.001	3917	0.001	0.001	0.001	0.001	0.001	0.001	0.001	0.001	0.001	0.001	0.001	0.001	0.001	0.001	0.001	0.001	0.001	0.001	0.001	0.001	0.001	0.001	0.001
827	0.521	0.008	14.669	0.086	122.53	0.72	122.096	0.0004	145	3.37	1	3	100		FALSE	0.001	0.001	0.001	0.001	0.001	964	0.001	0.001	0.001	0.001	0.001	0.001	0.001	0.001	0.001	0.001	0.001	0.001	0.001	0.001	0.001	608	0.001	0.001	0.001	2342	0.001
829	0.521	0.008	20.058	0.197	158.92	1.56	266.116	0.0013	144	3.07	1	3	100		FALSE	0.001	0.001	0.001	0.001	0.001	1741	0.001	0.001	0.001	0.001	0.001	0.001	0.001	0.001	0.001	0.001	0.001	0.001	0.001	0.001	0.001	0.001	0.001	0.001	679	1476	0.001
830	0.516	0.008	20.656	0.167	163.3	1.32	279.172	0.0011	144	3.35	1	3	54.5		FALSE	0.001	0.001	1670	1940	0.001	0.001	0.001	0.001	0.001	286	0.001	0.001	0.001	0.001	0.001	0.001	0.001	0.001	0.001	0.001	0.001	0.001	0.001	0.001	0.001	0.001	0.001
831	0.511		26.029		203.22		385.218		144	5.2	1	1	35.7		FALSE	0.001	0.001	3891	0.001	0.001	0.001	0.001	0.001	0.001	0.001	0.001	0.001	0.001	0.001	0.001	0.001	0.001	0.001	0.001	0.001	0.001	0.001	0.001	0.001	0.001	0.001	0.001
833	0.526	0.001	26.348	0.154	211.68	1.24	206.096	0	144	3.8	1	2	94.9		FALSE	0.001	0.001	0.001	0.001	0.001	2563	0.001	0.001	0.001	0.001	0.001	0.001	0.001	0.001	0.001	0.001	0.001	0.001	0.001	0.001	0.001	0.001	0.001	0.001	0.001	1318	0.001
834	0.518	0.01	20.321	0.021	160.6	0.17	281.096	0.0002	144	3.72	1	2	56.8		FALSE	0.001	0.001	0.001	2420	0.001	0.001	0.001	0.001	0.001	0.001	1460	0.001	0.001	0.001	0.001	0.001	0.001	0.001	0.001	0.001	0.001	0.001	0.001	0.001	0.001	0.001	0.001
835	0.521	0.008	27.748	0.134	216.2	1.05	410.318	0.005	144	3.04	1	3	100		FALSE	747	0.001	0.001	1387	0.001	0.001	0.001	0.001	0.001	0.001	0.001	0.001	1744	0.001	0.001	0.001	0.001	0.001	0.001	0.001	0.001	0.001	0.001	0.001	0.001	0.001	0.001
836	0.525		24.434		190.5		401.18		143	5.2	1	1	64.5		FALSE	0.001	0.001	0.001	0.001	0.001	0.001	0.001	0.001	0.001	0.001	0.001	0.001	0.001	0.001	0.001	0.001	0.001	0.001	0.001	0.001	0.001	0.001	0.001	0.001	0.001	3873	0.001
837	0.512	0.001	17.186	0.166	139.1	1.35	182.117	0.0004	143	3.62	1	2	98.4		FALSE	0.001	0.001	0.001	0.001	0.001	0.001	0.001	0.001	0.001	0.001	0.001	0.001	0.001	0.001	0.001	0.001	0.001	0.001	1756	0.001	0.001	0.001	0.001	0.001	2116	0.001	0.001
838	0.526	0.001	32.755	0.35	253.37	2.71	532.371	0.0012	143	3.96	1	2	51.5		FALSE	2777	0.001	0.001	0.001	0.001	0.001	0.001	0.001	0.001	0.001	0.001	0.001	0.001	1088	0.001	0.001	0.001	0.001	0.001	0.001	0.001	0.001	0.001	0.001	0.001	0.001	0.001
839	0.511		27.008		210.19		425.262		142	5.2	1	1	44.9		FALSE	0.001	0.001	3842	0.001	0.001	0.001	0.001	0.001	0.001	0.001	0.001	0.001	0.001	0.001	0.001	0.001	0.001	0.001	0.001	0.001	0.001	0.001	0.001	0.001	0.001	0.001	0.001
841	0.526	0.001	31.184	0.149	241.6	1.15	499.375	0.0008	142	4.53	1	2	60.5		FALSE	3320	0.001	0.001	0.001	0.001	0.001	0.001	0.001	0.001	0.001	0.001	0.001	0.001	510	0.001	0.001	0.001	0.001	0.001	0.001	0.001	0.001	0.001	0.001	0.001	0.001	0.001
842	0.526	0.001	23.86	0.106	186.25	0.83	386.138	0.0015	142	3.92	1	2	65.1		FALSE	0.001	0.001	0.001	0.001	0.001	2705	0.001	0.001	0.001	0.001	0.001	0.001	0.001	0.001	0.001	0.001	0.001	0.001	0.001	0.001	0.001	0.001	0.001	0.001	0.001	1119	0.001
843	0.526	0.001	25.563	0.14	200.57	1.1	336.136	0.0015	141	4.76	1	2	99.5		FALSE	0.001	0.001	0.001	0.001	0.001	321	0.001	0.001	0.001	0.001	0.001	0.001	0.001	0.001	0.001	0.001	0.001	0.001	0.001	0.001	0.001	0.001	0.001	0.001	0.001	3488	0.001
844	0.512	0	19.83	0.277	158.06	2.21	236.165	0.0024	141	4.73	1	2	79.5		FALSE	0.001	0.001	0.001	0.001	0.001	0.001	0.001	0.001	0.001	0.001	0.001	0.001	0.001	0.001	0.001	0.001	3463	0.001	0.001	0.001	0.001	0.001	0.001	0.001	343	0.001	0.001
845	0.512	0.001	18.378	0.014	147.96	0.11	198.185	0.0001	141	3.66	1	2	98.1		FALSE	0.001	0.001	0.001	0.001	0.001	0.001	0.001	0.001	0.001	0.001	0.001	0.001	0.001	0.001	0.001	0.001	1569	0.001	2233	0.001	0.001	0.001	0.001	0.001	0.001	0.001	0.001
846	0.525		24.133		188.98		353.226		140	5.2	1	1	59		FALSE	0.001	0.001	0.001	3780	0.001	0.001	0.001	0.001	0.001	0.001	0.001	0.001	0.001	0.001	0.001	0.001	0.001	0.001	0.001	0.001	0.001	0.001	0.001	0.001	0.001	0.001	0.001
847	0.527		28.165		218.19		500.294		140	5.2	1	1	86.5		FALSE	3771	0.001	0.001	0.001	0.001	0.001	0.001	0.001	0.001	0.001	0.001	0.001	0.001	0.001	0.001	0.001	0.001	0.001	0.001	0.001	0.001	0.001	0.001	0.001	0.001	0.001	0.001
848	0.512	0.001	24.894	0.019	197.38	0.15	263.211	0.0001	139	3.73	1	2	100		FALSE	0.001	0.001	0.001	0.001	0.001	0.001	0.001	0.001	0.001	0.001	0.001	0.001	0.001	0.001	2364	0.001	0.001	0.001	0.001	0.001	0.001	0.001	0.001	1396	0.001	0.001	0.001
850	0.526		25.974		202.39		409.262		139	5.2	1	1	100		FALSE	0.001	0.001	0.001	0.001	0.001	3745	0.001	0.001	0.001	0.001	0.001	0.001	0.001	0.001	0.001	0.001	0.001	0.001	0.001	0.001	0.001	0.001	0.001	0.001	0.001	0.001	0.001
851	0.51		22.823		179.46		317.189		139	5.2	1	1	97.1		FALSE	0.001	0.001	0.001	0.001	0.001	0.001	0.001	0.001	0.001	0.001	3740	0.001	0.001	0.001	0.001	0.001	0.001	0.001	0.001	0.001	0.001	0.001	0.001	0.001	0.001	0.001	0.001
852	0.52	0.01	21.4	0.247	168.79	1.95	294.204	0.0005	138	3.81	1	2	69.1		FALSE	2486	0.001	0.001	0.001	0.001	0.001	0.001	0.001	0.001	0.001	0.001	0.001	0.001	0.001	0.001	0.001	0.001	0.001	0.001	0.001	0.001	0.001	0.001	0.001	1253	0.001	0.001
853	0.525		24.59		192.88		338.191		138	5.2	1	1	45.7		FALSE	0.001	0.001	0.001	3739	0.001	0.001	0.001	0.001	0.001	0.001	0.001	0.001	0.001	0.001	0.001	0.001	0.001	0.001	0.001	0.001	0.001	0.001	0.001	0.001	0.001	0.001	0.001
854	0.519	0.01	20.431	0.005	161.22	0.04	291.065	0.0004	138	3.72	1	2	98.8		FALSE	0.001	0.001	0.001	0.001	0.001	2320	0.001	0.001	0.001	0.001	0.001	0.001	0.001	0.001	0.001	1412	0.001	0.001	0.001	0.001	0.001	0.001	0.001	0.001	0.001	0.001	0.001
855	0.521	0.009	21.513	0.083	170.71	0.66	258.185	0.0007	138	3.27	1	3	89.7		FALSE	2097	0.001	0.001	0.001	0.001	0.001	0.001	0.001	0.001	0.001	0.001	0.001	0.001	606	0.001	0.001	0.001	0.001	1029	0.001	0.001	0.001	0.001	0.001	0.001	0.001	0.001
856	0.525	0	31.579	0.118	243.74	0.91	582.417	0.0035	138	4.36	1	2	93.7		FALSE	0.001	0.001	0.001	3079	0.001	0.001	0.001	0.001	0.001	0.001	0.001	0.001	0.001	637	0.001	0.001	0.001	0.001	0.001	0.001	0.001	0.001	0.001	0.001	0.001	0.001	0.001
857	0.518	0.01	21.704	0.102	170.97	0.8	303.172	0.0003	137	3.67	1	2	40.6		FALSE	0.001	0.001	0.001	2187	0.001	0.001	0.001	0.001	0.001	0.001	1506	0.001	0.001	0.001	0.001	0.001	0.001	0.001	0.001	0.001	0.001	0.001	0.001	0.001	0.001	0.001	0.001
858	0.512	0.001	23.608	0.128	186.09	1.01	299.21	0	137	3.23	1	3	92.3		FALSE	0.001	0.001	1918	0.001	0.001	0.001	0.001	0.001	0.001	0.001	0.001	0.001	0.001	0.001	0.001	0.001	1285	0.001	0.001	0.001	0.001	0.001	0.001	486	0.001	0.001	0.001
860	0.516	0.008	25.498	0.268	199.64	2.1	355.272	0.0007	137	2.95	1	3	61.1		FALSE	0.001	0.001	0.001	0.001	0.001	0.001	0.001	0.001	0.001	0.001	0.001	0.001	0.001	1164	1576	0.001	0.001	0.001	0.001	0.001	0.001	0.001	0.001	947	0.001	0.001	0.001
861	0.526		25.188		195.36		476.976		136	5.2	1	1	100		FALSE	0.001	0.001	0.001	0.001	0.001	3684	0.001	0.001	0.001	0.001	0.001	0.001	0.001	0.001	0.001	0.001	0.001	0.001	0.001	0.001	0.001	0.001	0.001	0.001	0.001	0.001	0.001
862	0.521	0.009	13.289	0.07	114.18	0.61	93.0572	0.0007	136	3.59	1	3	91.4		FALSE	1065	0.001	0.001	0.001	0.001	0.001	0.001	0.001	0.001	0.001	0.001	0.001	0.001	0.001	0.001	0.001	0.001	0.001	2344	0.001	0.001	0.001	0.001	0.001	0.001	266	0.001
863	0.525		27.648		214.95		440.371		136	5.2	1	1	100		FALSE	0.001	0.001	0.001	3673	0.001	0.001	0.001	0.001	0.001	0.001	0.001	0.001	0.001	0.001	0.001	0.001	0.001	0.001	0.001	0.001	0.001	0.001	0.001	0.001	0.001	0.001	0.001
865	0.526	0.001	34.477	0.143	277.04	1.15	206.096	0.001	135	3.97	1	2	97.1		FALSE	0.001	0.001	0.001	0.001	0.001	1011	0.001	0.001	0.001	0.001	0.001	0.001	0.001	0.001	0.001	0.001	0.001	0.001	0.001	0.001	0.001	0.001	0.001	0.001	0.001	2638	0.001
866	0.518	0.01	20.832	0.014	165.63	0.11	248.165	0.0009	135	4	1	2	77.4		FALSE	0.001	0.001	0.001	0.001	0.001	0.001	0.001	0.001	0.001	0.001	0.001	0.001	0.001	2663	0.001	0.001	0.001	0.001	970	0.001	0.001	0.001	0.001	0.001	0.001	0.001	0.001
867	0.527		28.1		218.76		421.295		134	5.2	1	1	49.3		FALSE	3629	0.001	0.001	0.001	0.001	0.001	0.001	0.001	0.001	0.001	0.001	0.001	0.001	0.001	0.001	0.001	0.001	0.001	0.001	0.001	0.001	0.001	0.001	0.001	0.001	0.001	0.001
868	0.512	0	19.677	0.083	157.09	0.66	229.227	0.0004	134	4.66	1	2	100		FALSE	0.001	0.001	0.001	0.001	0.001	0.001	378	0.001	0.001	0.001	0.001	0.001	0.001	0.001	0.001	0.001	3245	0.001	0.001	0.001	0.001	0.001	0.001	0.001	0.001	0.001	0.001
869	0.525		24.431		190.34		410.121		134	5.2	1	1	57.1		FALSE	0.001	0.001	0.001	0.001	0.001	0.001	0.001	0.001	0.001	0.001	0.001	0.001	0.001	0.001	0.001	0.001	0.001	0.001	0.001	0.001	0.001	0.001	0.001	0.001	0.001	3611	0.001
871	0.525		26.137		203.49		420.173		133	5.2	1	1	42.7		FALSE	0.001	0.001	0.001	0.001	0.001	0.001	0.001	0.001	0.001	0.001	0.001	0.001	0.001	0.001	0.001	0.001	0.001	0.001	0.001	0.001	0.001	0.001	0.001	0.001	0.001	3593	0.001
872	0.519	0.011	19.406	0.1	154.54	0.8	240.101	0.0011	133	4.41	1	2	100		FALSE	0.001	0.001	0.001	0.001	0.001	3018	0.001	0.001	575	0.001	0.001	0.001	0.001	0.001	0.001	0.001	0.001	0.001	0.001	0.001	0.001	0.001	0.001	0.001	0.001	0.001	0.001
873	0.525		25.688		200.06		415.312		133	5.2	1	1	31.7		FALSE	0.001	0.001	0.001	0.001	0.001	0.001	0.001	0.001	0.001	0.001	0.001	0.001	0.001	0.001	0.001	0.001	0.001	0.001	0.001	0.001	0.001	0.001	0.001	0.001	0.001	3581	0.001
874	0.519	0.011	26.185	0.159	204.42	1.24	386.282	0.0035	132	4.13	1	2	52.1		FALSE	2747	0.001	0.001	0.001	0.001	0.001	0.001	0.001	0.001	0.001	0.001	0.001	0.001	0.001	827	0.001	0.001	0.001	0.001	0.001	0.001	0.001	0.001	0.001	0.001	0.001	0.001
876	0.512	0.001	23.224	0.152	182.3	1.19	331.242	0.0012	132	3.63	1	2	54.9		FALSE	0.001	0.001	0.001	0.001	0.001	0.001	0.001	0.001	0.001	0.001	0.001	0.001	0.001	0.001	0.001	0.001	1579	0.001	1988	0.001	0.001	0.001	0.001	0.001	0.001	0.001	0.001
877	0.525		35.597		273.94		670.538		132	5.2	1	1	93.7		FALSE	0.001	0.001	0.001	3566	0.001	0.001	0.001	0.001	0.001	0.001	0.001	0.001	0.001	0.001	0.001	0.001	0.001	0.001	0.001	0.001	0.001	0.001	0.001	0.001	0.001	0.001	0.001
879	0.512		21.782		171.34		314.117		132	5.2	1	1	100		FALSE	0.001	0.001	0.001	0.001	0.001	0.001	0.001	0.001	0.001	0.001	0.001	0.001	0.001	0.001	0.001	0.001	0.001	0.001	0.001	0.001	0.001	0.001	0.001	0.001	3565	0.001	0.001
881	0.512	0	24.651	0.265	192.73	2.08	369.183	0.0008	132	4.58	1	2	57.2		FALSE	0.001	0.001	0.001	0.001	0.001	0.001	0.001	0.001	0.001	433	0.001	0.001	0.001	0.001	0.001	3124	0.001	0.001	0.001	0.001	0.001	0.001	0.001	0.001	0.001	0.001	0.001
882	0.526	0.001	31.093	0.176	243.6	1.38	350.116	0.0001	132	4.79	1	2	93.1		FALSE	0.001	0.001	0.001	0.001	0.001	276	0.001	0.001	0.001	0.001	0.001	0.001	0.001	0.001	0.001	0.001	0.001	0.001	0.001	0.001	0.001	0.001	0.001	0.001	0.001	3281	0.001
883	0.519	0.011	26.689	0.23	208.86	1.8	360.3	0.0011	131	4.34	1	2	100		FALSE	625	0.001	0.001	0.001	0.001	0.001	0.001	0.001	0.001	0.001	0.001	0.001	0.001	0.001	0.001	0.001	0.001	0.001	2924	0.001	0.001	0.001	0.001	0.001	0.001	0.001	0.001
884	0.526	0.001	35.099	0.082	282.04	0.66	206.095	0.001	131	4.46	1	2	69.8		FALSE	0.001	0.001	0.001	0.001	0.001	530	0.001	0.001	0.001	0.001	0.001	0.001	0.001	0.001	0.001	0.001	0.001	0.001	0.001	0.001	0.001	0.001	0.001	0.001	0.001	3019	0.001
886	0.511		30.332		235.31		475.33		131	5.2	1	1	92.6		FALSE	0.001	0.001	0.001	0.001	0.001	0.001	0.001	0.001	0.001	0.001	0.001	0.001	0.001	0.001	3544	0.001	0.001	0.001	0.001	0.001	0.001	0.001	0.001	0.001	0.001	0.001	0.001
887	0.526	0.001	21.525	0.078	168.67	0.61	346.031	0.0005	131	3.85	1	2	100		FALSE	0.001	0.001	0.001	0.001	0.001	2408	0.001	0.001	0.001	0.001	0.001	0.001	0.001	0.001	0.001	0.001	0.001	0.001	0.001	0.001	0.001	0.001	0.001	0.001	0.001	1136	0.001
889	0.526		20.543		162.46		277.085		131	5.2	1	1	100		FALSE	0.001	0.001	0.001	0.001	0.001	3531	0.001	0.001	0.001	0.001	0.001	0.001	0.001	0.001	0.001	0.001	0.001	0.001	0.001	0.001	0.001	0.001	0.001	0.001	0.001	0.001	0.001
890	0.512	0.001	23.62	0.09	185.77	0.71	315.241	0.0006	130	3.66	1	2	71.3		FALSE	0.001	0.001	0.001	0.001	0.001	0.001	0.001	0.001	0.001	0.001	0.001	0.001	0.001	0.001	2057	0.001	0.001	0.001	0.001	0.001	0.001	0.001	0.001	1465	0.001	0.001	0.001
891	0.511	0.002	26.408	0.028	206.29	0.22	379.284	0	130	4.12	1	2	100		FALSE	0.001	2702	0.001	0.001	0.001	0.001	0.001	0.001	0.001	0.001	0.001	817	0.001	0.001	0.001	0.001	0.001	0.001	0.001	0.001	0.001	0.001	0.001	0.001	0.001	0.001	0.001
892	0.511	0.001	25.052	0.179	196.37	1.4	344.295	0.0029	130	2.31	1	5	84.1		FALSE	0.001	0.001	0.001	0.001	0.001	0.001	757	326	0.001	0.001	0.001	0.001	0.001	0.001	0.001	0.001	613	0.001	0.001	0.001	0.001	0.001	1130	0.001	0.001	0.001	693
893	0.516	0.008	18.762	0.053	149.93	0.42	225.128	0.0014	130	3.15	1	3	93.7		FALSE	0.001	0.001	0.001	1385	0.001	0.001	1640	0.001	0.001	493	0.001	0.001	0.001	0.001	0.001	0.001	0.001	0.001	0.001	0.001	0.001	0.001	0.001	0.001	0.001	0.001	0.001
895	0.518	0.01	25.924	0.193	202.41	1.51	384.272	0.0011	130	4.41	1	2	54.6		FALSE	0.001	0.001	0.001	0.001	0.001	0.001	0.001	0.001	0.001	0.001	0.001	0.001	0.001	2949	0.001	0.001	0.001	0.001	0.001	0.001	0.001	0.001	0.001	0.001	0.001	0.001	559
896	0.525		19.275		153.56		238.122		130	5.2	1	1	96.5		FALSE	0.001	0.001	0.001	0.001	0.001	0.001	0.001	0.001	0.001	0.001	0.001	0.001	0.001	0.001	0.001	0.001	0.001	0.001	0.001	0.001	0.001	0.001	0.001	0.001	0.001	3502	0.001
897	0.515	0.008	28.566	0.105	221.54	0.82	480.365	0.001	130	3.23	1	3	97.8		FALSE	0.001	0.001	631	1940	0.001	0.001	0.001	0.001	0.001	0.001	928	0.001	0.001	0.001	0.001	0.001	0.001	0.001	0.001	0.001	0.001	0.001	0.001	0.001	0.001	0.001	0.001
898	0.511		24.918		194.92		364.262		129	5.2	1	1	99.6		FALSE	0.001	0.001	0.001	0.001	0.001	0.001	0.001	0.001	0.001	0.001	0.001	0.001	3496	0.001	0.001	0.001	0.001	0.001	0.001	0.001	0.001	0.001	0.001	0.001	0.001	0.001	0.001
899	0.514	0.006	13.481	0.065	114.29	0.55	105.07	0.0004	129	2.87	1	5	99.5		FALSE	0.001	0.001	0.001	435	0.001	0.001	0.001	0.001	0.001	214	418	0.001	0.001	0.001	0.001	632	0.001	0.001	1795	0.001	0.001	0.001	0.001	0.001	0.001	0.001	0.001
900	0.526		25.309		196.13		492.95		129	5.2	1	1	100		FALSE	0.001	0.001	0.001	0.001	0.001	3478	0.001	0.001	0.001	0.001	0.001	0.001	0.001	0.001	0.001	0.001	0.001	0.001	0.001	0.001	0.001	0.001	0.001	0.001	0.001	0.001	0.001
901	0.526	0.001	21.156	0.163	167.63	1.3	266.189	0.0007	129	4.86	1	2	81		FALSE	0.001	0.001	0.001	3254	223	0.001	0.001	0.001	0.001	0.001	0.001	0.001	0.001	0.001	0.001	0.001	0.001	0.001	0.001	0.001	0.001	0.001	0.001	0.001	0.001	0.001	0.001
902	0.511	0.001	21.065	0.082	166.88	0.65	267.175	0.0012	129	4.24	1	2	87.3		FALSE	0.001	0.001	698	0.001	0.001	0.001	2778	0.001	0.001	0.001	0.001	0.001	0.001	0.001	0.001	0.001	0.001	0.001	0.001	0.001	0.001	0.001	0.001	0.001	0.001	0.001	0.001
903	0.513	0.005	35.744	0.154	275.13	1.19	663.45	0.0026	129	1.49	1	9	97.7		FALSE	0.001	0.001	0.001	0.001	0.001	313	512	0.001	276	0.001	0.001	403	525	0.001	0.001	0.001	0.001	344	0.001	0.001	334	0.001	440	0.001	0.001	0.001	327
904	0.512		20.868		164.62		293.115		128	5.2	1	1	68.2		FALSE	0.001	0.001	0.001	0.001	0.001	0.001	0.001	0.001	0.001	0.001	0.001	0.001	0.001	0.001	0.001	3454	0.001	0.001	0.001	0.001	0.001	0.001	0.001	0.001	0.001	0.001	0.001
905	0.511		24.273		189.55		382.236		128	5.2	1	1	66		FALSE	0.001	0.001	0.001	0.001	0.001	0.001	0.001	0.001	0.001	0.001	0.001	0.001	3452	0.001	0.001	0.001	0.001	0.001	0.001	0.001	0.001	0.001	0.001	0.001	0.001	0.001	0.001
906	0.525		26.547		207.28		384.273		128	5.2	1	1	82.4		FALSE	0.001	0.001	0.001	0.001	0.001	0.001	0.001	0.001	0.001	0.001	0.001	0.001	0.001	3448	0.001	0.001	0.001	0.001	0.001	0.001	0.001	0.001	0.001	0.001	0.001	0.001	0.001
907	0.526		24.134		200.41		131.049		128	5.2	1	1	77.4		FALSE	0.001	0.001	0.001	0.001	0.001	3443	0.001	0.001	0.001	0.001	0.001	0.001	0.001	0.001	0.001	0.001	0.001	0.001	0.001	0.001	0.001	0.001	0.001	0.001	0.001	0.001	0.001
908	0.519	0.009	24.966	0.148	195.66	1.16	346.215	0.0017	127	3.75	1	2	59.6		FALSE	0.001	0.001	0.001	1236	0.001	0.001	0.001	0.001	0.001	0.001	0.001	0.001	0.001	0.001	0.001	0.001	0.001	0.001	0.001	0.001	0.001	0.001	0.001	2202	0.001	0.001	0.001
909	0.512		24.335		190.77		343.22		126	5.2	1	1	98.8		FALSE	0.001	0.001	0.001	0.001	0.001	0.001	0.001	0.001	0.001	0.001	0.001	0.001	0.001	0.001	0.001	0.001	0.001	0.001	0.001	0.001	0.001	0.001	0.001	3415	0.001	0.001	0.001
910	0.526		24.09		188.04		387.022		126	5.2	1	1	100		FALSE	0.001	0.001	0.001	0.001	0.001	3414	0.001	0.001	0.001	0.001	0.001	0.001	0.001	0.001	0.001	0.001	0.001	0.001	0.001	0.001	0.001	0.001	0.001	0.001	0.001	0.001	0.001
911	0.518	0.011	18.542	0.187	148.39	1.5	219.137	0.0006	126	3.8	1	2	96.8		FALSE	0.001	0.001	0.001	0.001	1159	0.001	0.001	0.001	0.001	0.001	2250	0.001	0.001	0.001	0.001	0.001	0.001	0.001	0.001	0.001	0.001	0.001	0.001	0.001	0.001	0.001	0.001
913	0.526		32.535		249.82		750.188		126	5.2	1	1	97.2		FALSE	0.001	0.001	0.001	0.001	0.001	3403	0.001	0.001	0.001	0.001	0.001	0.001	0.001	0.001	0.001	0.001	0.001	0.001	0.001	0.001	0.001	0.001	0.001	0.001	0.001	0.001	0.001
914	0.525		34.936		268.54		711.363		126	5.2	1	1	40.6		FALSE	0.001	0.001	0.001	3400	0.001	0.001	0.001	0.001	0.001	0.001	0.001	0.001	0.001	0.001	0.001	0.001	0.001	0.001	0.001	0.001	0.001	0.001	0.001	0.001	0.001	0.001	0.001
915	0.519	0.009	28.026	0.206	217.82	1.6	445.318	0.0005	126	3.91	1	2	58.1		FALSE	0.001	0.001	0.001	0.001	0.001	0.001	0.001	0.001	0.001	0.001	0.001	0.001	0.001	2384	0.001	0.001	0.001	0.001	0.001	0.001	0.001	0.001	0.001	1016	0.001	0.001	0.001
916	0.519	0.011	33.363	0.152	258.14	1.18	526.388	0.0009	126	3.76	1	2	98.2		FALSE	2196	0.001	0.001	0.001	0.001	0.001	0.001	0.001	0.001	0.001	0.001	0.001	0.001	0.001	0.001	0.001	0.001	0.001	1204	0.001	0.001	0.001	0.001	0.001	0.001	0.001	0.001
917	0.525		24.583		191.26		429.158		126	5.2	1	1	44.5		FALSE	0.001	0.001	0.001	0.001	0.001	0.001	0.001	0.001	0.001	0.001	0.001	0.001	0.001	0.001	0.001	0.001	0.001	0.001	0.001	0.001	0.001	0.001	0.001	0.001	0.001	3397	0.001
918	0.513	0.006	34.371	0.188	265.76	1.45	541.399	0.0017	126	2.52	1	6	66		FALSE	0.001	869	315	0.001	0.001	0.001	0.001	0.001	0.001	0.001	0.001	330	0.001	249	0.001	0.001	0.001	0.001	1396	0.001	0.001	0.001	0.001	0.001	0.001	0.001	238
919	0.512		22.748		179.54		290.249		126	5.2	1	1	93.7		FALSE	0.001	0.001	0.001	0.001	0.001	0.001	0.001	0.001	0.001	0.001	0.001	0.001	0.001	0.001	0.001	0.001	3395	0.001	0.001	0.001	0.001	0.001	0.001	0.001	0.001	0.001	0.001
920	0.517	0.008	23.906	0.047	187.96	0.37	318.228	0.0009	125	3.16	1	3	100		FALSE	0.001	0.001	0.001	0.001	0.001	465	0.001	0.001	0.001	0.001	0.001	0.001	0.001	0.001	0.001	0.001	0.001	0.001	0.001	0.001	1590	0.001	1331	0.001	0.001	0.001	0.001
921	0.511		28.031		217.88		443.303		125	5.2	1	1	46.9		FALSE	0.001	0.001	3385	0.001	0.001	0.001	0.001	0.001	0.001	0.001	0.001	0.001	0.001	0.001	0.001	0.001	0.001	0.001	0.001	0.001	0.001	0.001	0.001	0.001	0.001	0.001	0.001
922	0.527		25.62		201.15		330.289		125	5.2	1	1	98.6		FALSE	3369	0.001	0.001	0.001	0.001	0.001	0.001	0.001	0.001	0.001	0.001	0.001	0.001	0.001	0.001	0.001	0.001	0.001	0.001	0.001	0.001	0.001	0.001	0.001	0.001	0.001	0.001
923	0.511		26.255		204.65		404.24		125	5.2	1	1	88.4		FALSE	0.001	0.001	0.001	0.001	0.001	0.001	0.001	0.001	0.001	0.001	0.001	0.001	0.001	0.001	0.001	0.001	0.001	0.001	0.001	0.001	0.001	0.001	0.001	0.001	0.001	0.001	3369
924	0.525		22.425		176.99		290.231		125	5.2	1	1	87.4		FALSE	0.001	0.001	0.001	0.001	0.001	0.001	0.001	0.001	0.001	0.001	0.001	0.001	0.001	3368	0.001	0.001	0.001	0.001	0.001	0.001	0.001	0.001	0.001	0.001	0.001	0.001	0.001
925	0.518	0.009	19.363	0.212	154.73	1.7	225.162	0.0012	125	4.77	1	2	97.2		FALSE	0.001	0.001	0.001	3091	0.001	0.001	275	0.001	0.001	0.001	0.001	0.001	0.001	0.001	0.001	0.001	0.001	0.001	0.001	0.001	0.001	0.001	0.001	0.001	0.001	0.001	0.001
926	0.511		35.75		274.72		723.47		125	5.2	1	1	99.2		FALSE	0.001	0.001	0.001	0.001	0.001	0.001	0.001	0.001	0.001	0.001	0.001	0.001	0.001	0.001	0.001	0.001	0.001	0.001	3365	0.001	0.001	0.001	0.001	0.001	0.001	0.001	0.001
927	0.525		33.265		267.3		206.096		125	5.2	1	1	50.5		FALSE	0.001	0.001	0.001	0.001	0.001	0.001	0.001	0.001	0.001	0.001	0.001	0.001	0.001	0.001	0.001	0.001	0.001	0.001	0.001	0.001	0.001	0.001	0.001	0.001	0.001	3363	0.001
928	0.525		24.973		195.09		378.221		125	5.2	1	1	35.4		FALSE	0.001	0.001	0.001	3363	0.001	0.001	0.001	0.001	0.001	0.001	0.001	0.001	0.001	0.001	0.001	0.001	0.001	0.001	0.001	0.001	0.001	0.001	0.001	0.001	0.001	0.001	0.001
929	0.526	0.001	22.729	0.102	184.15	0.83	180.101	0.0002	124	4.55	1	2	94.1		FALSE	2925	0.001	0.001	0.001	0.001	0.001	0.001	0.001	0.001	0.001	0.001	0.001	0.001	434	0.001	0.001	0.001	0.001	0.001	0.001	0.001	0.001	0.001	0.001	0.001	0.001	0.001
930	0.518	0.01	21.3	0.123	168.31	0.97	282.184	0.0005	124	3.62	1	2	82.1		FALSE	0.001	0.001	0.001	1503	0.001	0.001	0.001	0.001	0.001	0.001	0.001	0.001	0.001	0.001	0.001	0.001	0.001	0.001	0.001	0.001	0.001	0.001	0.001	0.001	0.001	0.001	1850
931	0.511		23.717		186.35		323.211		124	5.2	1	1	53.5		FALSE	0.001	0.001	0.001	0.001	0.001	0.001	0.001	0.001	0.001	0.001	0.001	0.001	0.001	0.001	3352	0.001	0.001	0.001	0.001	0.001	0.001	0.001	0.001	0.001	0.001	0.001	0.001
932	0.515	0.007	27.58	0.211	214.97	1.64	405.289	0.003	123	2.52	1	4	72.2		FALSE	0.001	0.001	1083	0.001	0.001	0.001	0.001	0.001	0.001	0.001	0.001	0.001	0.001	966	0.001	0.001	685	0.001	0.001	0.001	0.001	0.001	0.001	0.001	0.001	0.001	598
933	0.512	0.001	17.687	0.106	142.48	0.85	196.133	0.0004	123	3.69	1	2	100		FALSE	0.001	0.001	0.001	0.001	0.001	0.001	0.001	0.001	0.001	0.001	0.001	0.001	0.001	0.001	0.001	0.001	0.001	0.001	1308	0.001	0.001	0.001	0.001	0.001	2021	0.001	0.001
934	0.526		25.58		199.57		393.147		123	5.2	1	1	58		FALSE	0.001	0.001	0.001	0.001	0.001	3323	0.001	0.001	0.001	0.001	0.001	0.001	0.001	0.001	0.001	0.001	0.001	0.001	0.001	0.001	0.001	0.001	0.001	0.001	0.001	0.001	0.001
935	0.525		20.271		160.81		259.147		123	5.2	1	1	52.9		FALSE	0.001	0.001	0.001	3319	0.001	0.001	0.001	0.001	0.001	0.001	0.001	0.001	0.001	0.001	0.001	0.001	0.001	0.001	0.001	0.001	0.001	0.001	0.001	0.001	0.001	0.001	0.001
936	0.525		28.333		220.3		439.238		123	5.2	1	1	41.7		FALSE	0.001	0.001	0.001	0.001	0.001	0.001	0.001	0.001	0.001	0.001	0.001	0.001	0.001	3317	0.001	0.001	0.001	0.001	0.001	0.001	0.001	0.001	0.001	0.001	0.001	0.001	0.001
937	0.527		33.167		256.47		539.304		122	5.2	1	1	55.3		FALSE	3306	0.001	0.001	0.001	0.001	0.001	0.001	0.001	0.001	0.001	0.001	0.001	0.001	0.001	0.001	0.001	0.001	0.001	0.001	0.001	0.001	0.001	0.001	0.001	0.001	0.001	0.001
938	0.519	0.01	26.942	0.12	223.75	1	131.049	0.0003	122	4.82	1	2	65.3		FALSE	0.001	0.001	0.001	0.001	0.001	3064	0.001	0.001	0.001	0.001	0.001	0.001	0.001	0.001	0.001	240	0.001	0.001	0.001	0.001	0.001	0.001	0.001	0.001	0.001	0.001	0.001
939	0.526		19.811		157.81		238.992		122	5.2	1	1	98.7		FALSE	0.001	0.001	0.001	0.001	0.001	3289	0.001	0.001	0.001	0.001	0.001	0.001	0.001	0.001	0.001	0.001	0.001	0.001	0.001	0.001	0.001	0.001	0.001	0.001	0.001	0.001	0.001
940	0.526		19.306		154.51		219.149		121	5.2	1	1	97.9		FALSE	0.001	0.001	0.001	0.001	0.001	3280	0.001	0.001	0.001	0.001	0.001	0.001	0.001	0.001	0.001	0.001	0.001	0.001	0.001	0.001	0.001	0.001	0.001	0.001	0.001	0.001	0.001
941	0.511	0.001	27.468	0.086	212.97	0.67	484.284	0.0031	121	4.33	1	2	92.5		FALSE	0.001	0.001	0.001	0.001	0.001	0.001	0.001	0.001	0.001	0.001	0.001	0.001	586	0.001	0.001	0.001	0.001	0.001	0.001	0.001	0.001	0.001	0.001	0.001	0.001	0.001	2688
942	0.526		28.191		223.54		263.106		121	5.2	1	1	99.6		FALSE	0.001	0.001	0.001	0.001	0.001	3270	0.001	0.001	0.001	0.001	0.001	0.001	0.001	0.001	0.001	0.001	0.001	0.001	0.001	0.001	0.001	0.001	0.001	0.001	0.001	0.001	0.001
943	0.526		20.691		163.25		292.067		121	5.2	1	1	89.4		FALSE	0.001	0.001	0.001	0.001	0.001	3270	0.001	0.001	0.001	0.001	0.001	0.001	0.001	0.001	0.001	0.001	0.001	0.001	0.001	0.001	0.001	0.001	0.001	0.001	0.001	0.001	0.001
944	0.525		20.97		165.92		274.215		121	5.2	1	1	82.4		FALSE	0.001	0.001	0.001	0.001	0.001	0.001	0.001	0.001	0.001	0.001	0.001	0.001	0.001	3260	0.001	0.001	0.001	0.001	0.001	0.001	0.001	0.001	0.001	0.001	0.001	0.001	0.001
946	0.525		20.431		162.41		249.138		121	5.2	1	1	99.5		FALSE	0.001	0.001	0.001	0.001	0.001	0.001	0.001	0.001	0.001	0.001	0.001	0.001	0.001	0.001	0.001	0.001	0.001	0.001	0.001	0.001	0.001	0.001	0.001	0.001	0.001	3256	0.001
947	0.519	0.01	25.144	0.266	196.14	2.08	395.243	0.0049	120	4.31	1	2	98.3		FALSE	0.001	0.001	0.001	0.001	0.001	2648	597	0.001	0.001	0.001	0.001	0.001	0.001	0.001	0.001	0.001	0.001	0.001	0.001	0.001	0.001	0.001	0.001	0.001	0.001	0.001	0.001
948	0.512		23.937		187.59		346.221		120	5.2	1	1	50.7		FALSE	0.001	0.001	0.001	0.001	0.001	0.001	0.001	0.001	0.001	0.001	0.001	0.001	0.001	0.001	0.001	0.001	3245	0.001	0.001	0.001	0.001	0.001	0.001	0.001	0.001	0.001	0.001
949	0.525		35.547		272.58		814.295		120	5.2	1	1	30.4		FALSE	0.001	0.001	0.001	0.001	0.001	0.001	0.001	0.001	0.001	0.001	0.001	0.001	0.001	0.001	0.001	0.001	0.001	0.001	0.001	0.001	0.001	0.001	0.001	0.001	0.001	3240	0.001
950	0.514	0.007	24.921	0.132	195.39	1.04	342.274	0.0019	120	2.97	1	5	71.8		FALSE	0.001	420	0.001	0.001	0.001	365	0.001	299	0.001	0.001	0.001	379	0.001	0.001	1772	0.001	0.001	0.001	0.001	0.001	0.001	0.001	0.001	0.001	0.001	0.001	0.001
951	0.525		21.271		167.95		287.177		120	5.2	1	1	36.1		FALSE	0.001	0.001	0.001	3233	0.001	0.001	0.001	0.001	0.001	0.001	0.001	0.001	0.001	0.001	0.001	0.001	0.001	0.001	0.001	0.001	0.001	0.001	0.001	0.001	0.001	0.001	0.001
952	0.512		18.932		151.71		214.215		120	5.2	1	1	93.7		FALSE	0.001	0.001	0.001	0.001	0.001	0.001	0.001	0.001	0.001	0.001	0.001	0.001	0.001	0.001	0.001	0.001	3229	0.001	0.001	0.001	0.001	0.001	0.001	0.001	0.001	0.001	0.001
953	0.525		22.642		178.1		314.172		120	5.2	1	1	47.9		FALSE	0.001	0.001	0.001	0.001	0.001	0.001	0.001	0.001	0.001	0.001	0.001	0.001	0.001	0.001	0.001	0.001	0.001	0.001	0.001	0.001	0.001	0.001	0.001	0.001	0.001	3227	0.001
954	0.519	0.011	26.723	0.168	207.67	1.31	446.303	0.0007	119	4.05	1	2	64.6		FALSE	2408	0.001	0.001	0.001	0.001	0.001	0.001	0.001	0.001	0.001	0.001	0.001	816	0.001	0.001	0.001	0.001	0.001	0.001	0.001	0.001	0.001	0.001	0.001	0.001	0.001	0.001
955	0.516	0.008	18.366	0.024	146.76	0.19	225.094	0.0007	119	3.14	1	3	100		FALSE	0.001	0.001	0.001	0.001	0.001	0.001	0.001	0.001	0.001	0.001	0.001	0.001	1517	1220	0.001	0.001	0.001	0.001	0.001	0.001	0.001	0.001	0.001	0.001	0.001	0.001	481
956	0.512		28.15		218.6		458.323		119	5.2	1	1	98.6		FALSE	0.001	0.001	0.001	0.001	0.001	0.001	0.001	0.001	0.001	0.001	0.001	0.001	0.001	0.001	0.001	0.001	3203	0.001	0.001	0.001	0.001	0.001	0.001	0.001	0.001	0.001	0.001
958	0.525		31.923		246.34		587.46		118	5.2	1	1	92.7		FALSE	0.001	0.001	0.001	3199	0.001	0.001	0.001	0.001	0.001	0.001	0.001	0.001	0.001	0.001	0.001	0.001	0.001	0.001	0.001	0.001	0.001	0.001	0.001	0.001	0.001	0.001	0.001
959	0.526	0.001	27.472	0.122	232.38	1.03	108.081	0.0004	118	4.29	1	2	74.3		FALSE	0.001	0.001	0.001	0.001	0.001	607	0.001	0.001	0.001	0.001	0.001	0.001	0.001	0.001	0.001	0.001	0.001	0.001	0.001	0.001	0.001	0.001	0.001	0.001	0.001	2584	0.001
960	0.511	0	29.631	0.092	230.07	0.71	461.35	0.002	118	3.88	1	2	85.3		FALSE	0.001	0.001	2204	0.001	0.001	0.001	0.001	0.001	0.001	0.001	0.001	0.001	0.001	0.001	0.001	0.001	0.001	0.001	982	0.001	0.001	0.001	0.001	0.001	0.001	0.001	0.001
963	0.516	0.008	17.648	0.137	142.95	1.11	180.138	0.0005	118	3.35	1	3	99.5		FALSE	0.001	0.001	0.001	0.001	0.001	0.001	0.001	0.001	0.001	0.001	0.001	0.001	0.001	365	0.001	0.001	0.001	0.001	1818	0.001	0.001	0.001	0.001	0.001	995	0.001	0.001
964	0.511		23.215		182.04		340.225		118	5.2	1	1	69.6		FALSE	0.001	0.001	0.001	0.001	0.001	0.001	0.001	0.001	0.001	0.001	0.001	0.001	3173	0.001	0.001	0.001	0.001	0.001	0.001	0.001	0.001	0.001	0.001	0.001	0.001	0.001	0.001
966	0.511	0.001	29.008	0.185	225.11	1.44	469.336	0.0016	117	1.96	1	7	85.3		FALSE	0.001	511	0.001	0.001	0.001	0.001	0.001	0.001	0.001	422	0.001	305	0.001	0.001	0.001	0.001	0.001	172	0.001	845	302	0.001	613	0.001	0.001	0.001	0.001
967	0.525	0	19.843	0.026	157.79	0.21	247.147	0.0004	117	4.37	1	2	64.4		FALSE	0.001	0.001	0.001	2624	0.001	0.001	0.001	0.001	0.001	0.001	0.001	0.001	0.001	540	0.001	0.001	0.001	0.001	0.001	0.001	0.001	0.001	0.001	0.001	0.001	0.001	0.001
968	0.511	0.001	17.057	0.043	138.43	0.35	175.113	0.0019	117	2.57	1	4	82.4		FALSE	0.001	0.001	0.001	0.001	0.001	0.001	786	0.001	0.001	0.001	469	0.001	0.001	0.001	0.001	0.001	0.001	0.001	1134	0.001	0.001	0.001	0.001	0.001	770	0.001	0.001
969	0.515	0.007	16.658	0.037	130.54	0.29	342.999	0.0011	117	2.07	1	7	98.6		FALSE	707	0.001	876	349	0.001	0.001	0.001	0.001	0.001	0.001	0.001	228	0.001	0.001	605	0.001	0.001	152	0.001	0.001	238	0.001	0.001	0.001	0.001	0.001	0.001
970	0.51		25.598		199.66		396.184		117	5.2	1	1	49.4		FALSE	0.001	0.001	0.001	0.001	0.001	0.001	0.001	0.001	0.001	0.001	3149	0.001	0.001	0.001	0.001	0.001	0.001	0.001	0.001	0.001	0.001	0.001	0.001	0.001	0.001	0.001	0.001
971	0.511		29.16		226.04		489.312		116	5.2	1	1	69.1		FALSE	0.001	0.001	0.001	0.001	0.001	0.001	0.001	0.001	0.001	0.001	0.001	0.001	0.001	0.001	3143	0.001	0.001	0.001	0.001	0.001	0.001	0.001	0.001	0.001	0.001	0.001	0.001
972	0.525		23.956		187.84		341.226		116	5.2	1	1	56.9		FALSE	0.001	0.001	0.001	0.001	0.001	0.001	0.001	0.001	0.001	0.001	0.001	0.001	0.001	3126	0.001	0.001	0.001	0.001	0.001	0.001	0.001	0.001	0.001	0.001	0.001	0.001	0.001
973	0.527		36.971		284.13		719.567		116	5.2	1	1	88		FALSE	3126	0.001	0.001	0.001	0.001	0.001	0.001	0.001	0.001	0.001	0.001	0.001	0.001	0.001	0.001	0.001	0.001	0.001	0.001	0.001	0.001	0.001	0.001	0.001	0.001	0.001	0.001
974	0.512	0	22.556	0.183	177.5	1.44	311.216	0.0031	116	3.65	1	2	82.4		FALSE	0.001	0.001	0.001	0.001	0.001	0.001	0.001	0.001	0.001	0.001	0.001	0.001	1311	0.001	0.001	0.001	1812	0.001	0.001	0.001	0.001	0.001	0.001	0.001	0.001	0.001	0.001
975	0.526		24.271		190.37		338.152		115	5.2	1	1	84.9		FALSE	0.001	0.001	0.001	0.001	0.001	3118	0.001	0.001	0.001	0.001	0.001	0.001	0.001	0.001	0.001	0.001	0.001	0.001	0.001	0.001	0.001	0.001	0.001	0.001	0.001	0.001	0.001
976	0.525		22.689		179.02		292.24		115	5.2	1	1	94.4		FALSE	0.001	0.001	0.001	0.001	0.001	0.001	0.001	0.001	0.001	0.001	0.001	0.001	0.001	3112	0.001	0.001	0.001	0.001	0.001	0.001	0.001	0.001	0.001	0.001	0.001	0.001	0.001
977	0.519	0.011	16.066	0.107	131.59	0.87	154.122	0.0002	115	4.69	1	2	100		FALSE	306	0.001	0.001	0.001	0.001	0.001	0.001	0.001	0.001	0.001	0.001	0.001	0.001	0.001	0.001	0.001	0.001	0.001	2802	0.001	0.001	0.001	0.001	0.001	0.001	0.001	0.001
978	0.526		20.528		162.8		260.974		115	5.2	1	1	100		FALSE	0.001	0.001	0.001	0.001	0.001	3104	0.001	0.001	0.001	0.001	0.001	0.001	0.001	0.001	0.001	0.001	0.001	0.001	0.001	0.001	0.001	0.001	0.001	0.001	0.001	0.001	0.001
980	0.511	0.001	20.322	0.074	161.04	0.59	265.16	0.0018	115	3.7	1	2	64.4		FALSE	0.001	0.001	1209	0.001	0.001	0.001	0.001	0.001	0.001	0.001	0.001	0.001	0.001	0.001	0.001	0.001	1890	0.001	0.001	0.001	0.001	0.001	0.001	0.001	0.001	0.001	0.001
981	0.525		22.466		176.24		336.18		115	5.2	1	1	36.2		FALSE	0.001	0.001	0.001	3094	0.001	0.001	0.001	0.001	0.001	0.001	0.001	0.001	0.001	0.001	0.001	0.001	0.001	0.001	0.001	0.001	0.001	0.001	0.001	0.001	0.001	0.001	0.001
982	0.516	0.008	22.362	0.164	178.43	1.31	232.168	0.0004	114	3.52	1	3	98.7		FALSE	0.001	0.001	0.001	0.001	0.001	0.001	0.001	0.001	0.001	0.001	0.001	0.001	240	950	0.001	0.001	0.001	0.001	1901	0.001	0.001	0.001	0.001	0.001	0.001	0.001	0.001
983	0.527		21.044		167.02		257.164		114	5.2	1	1	88.4		FALSE	3089	0.001	0.001	0.001	0.001	0.001	0.001	0.001	0.001	0.001	0.001	0.001	0.001	0.001	0.001	0.001	0.001	0.001	0.001	0.001	0.001	0.001	0.001	0.001	0.001	0.001	0.001
984	0.519	0.012	22.737	0.202	178.53	1.59	328.226	0.0011	114	3.6	1	2	48.7		FALSE	1528	0.001	0.001	0.001	0.001	0.001	0.001	0.001	0.001	0.001	0.001	0.001	0.001	0.001	0.001	0.001	0.001	0.001	0.001	0.001	0.001	0.001	0.001	0.001	0.001	0.001	1540
985	0.526	0.001	35.632	0.052	286.32	0.42	206.096	0.0006	114	4.6	1	2	81		FALSE	0.001	0.001	0.001	0.001	0.001	361	0.001	0.001	0.001	0.001	0.001	0.001	0.001	0.001	0.001	0.001	0.001	0.001	0.001	0.001	0.001	0.001	0.001	0.001	0.001	2704	0.001
986	0.519	0.01	19.946	0.022	158.18	0.17	261.091	0.0018	113	3.71	1	2	78.5		FALSE	0.001	0.001	0.001	0.001	0.001	1898	0.001	0.001	0.001	0.001	0.001	0.001	0.001	0.001	0.001	1166	0.001	0.001	0.001	0.001	0.001	0.001	0.001	0.001	0.001	0.001	0.001
988	0.517	0.008	19.789	0.026	159.75	0.21	190.144	0.0014	113	2.53	1	5	100		FALSE	584	373	0.001	0.001	0.001	0.001	0.001	0.001	0.001	0.001	0.001	566	0.001	269	0.001	0.001	0.001	0.001	1263	0.001	0.001	0.001	0.001	0.001	0.001	0.001	0.001
990	0.527		35.517		274.01		595.445		113	5.2	1	1	87.7		FALSE	3038	0.001	0.001	0.001	0.001	0.001	0.001	0.001	0.001	0.001	0.001	0.001	0.001	0.001	0.001	0.001	0.001	0.001	0.001	0.001	0.001	0.001	0.001	0.001	0.001	0.001	0.001
991	0.518	0.009	17.919	0.156	143.99	1.26	204.138	0.0008	112	3.35	1	4	77.3		FALSE	225	0.001	0.001	0.001	0.001	0.001	0.001	0.001	0.001	0.001	0.001	0.001	0.001	529	0.001	0.001	0.001	0.001	1885	398	0.001	0.001	0.001	0.001	0.001	0.001	0.001
992	0.512		21.843		171.58		325.127		112	5.2	1	1	98.1		FALSE	0.001	0.001	0.001	0.001	0.001	0.001	0.001	0.001	0.001	0.001	0.001	0.001	0.001	0.001	0.001	3037	0.001	0.001	0.001	0.001	0.001	0.001	0.001	0.001	0.001	0.001	0.001
993	0.515	0.008	38.529	0.104	295.66	0.8	782.684	0.0019	112	3.81	1	3	93.7		FALSE	0.001	0.001	662	2148	0.001	0.001	0.001	0.001	0.001	0.001	225	0.001	0.001	0.001	0.001	0.001	0.001	0.001	0.001	0.001	0.001	0.001	0.001	0.001	0.001	0.001	0.001
994	0.526		25.802		200.56		442.215		112	5.2	1	1	41.7		FALSE	0.001	0.001	0.001	0.001	0.001	3018	0.001	0.001	0.001	0.001	0.001	0.001	0.001	0.001	0.001	0.001	0.001	0.001	0.001	0.001	0.001	0.001	0.001	0.001	0.001	0.001	0.001
995	0.526		22.827		189.55		131.049		112	5.2	1	1	76.7		FALSE	0.001	0.001	0.001	0.001	0.001	3014	0.001	0.001	0.001	0.001	0.001	0.001	0.001	0.001	0.001	0.001	0.001	0.001	0.001	0.001	0.001	0.001	0.001	0.001	0.001	0.001	0.001
996	0.512	0.001	27.652	0.116	215.12	0.9	431.303	0.0012	111	3.84	1	2	50.4		FALSE	0.001	0.001	0.001	0.001	0.001	0.001	0.001	0.001	0.001	0.001	0.001	0.001	0.001	0.001	2044	0.001	0.001	0.001	0.001	0.001	0.001	0.001	0.001	965	0.001	0.001	0.001
998	0.525		27.096		211.75		375.335		111	5.2	1	1	97.5		FALSE	0.001	0.001	0.001	3001	0.001	0.001	0.001	0.001	0.001	0.001	0.001	0.001	0.001	0.001	0.001	0.001	0.001	0.001	0.001	0.001	0.001	0.001	0.001	0.001	0.001	0.001	0.001
999	0.525		17.863		143.42		207.082		111	5.2	1	1	86.9		FALSE	0.001	0.001	0.001	2996	0.001	0.001	0.001	0.001	0.001	0.001	0.001	0.001	0.001	0.001	0.001	0.001	0.001	0.001	0.001	0.001	0.001	0.001	0.001	0.001	0.001	0.001	0.001
1000	0.511	0	27.903	0.037	217.18	0.29	424.266	0.0009	111	4.01	1	2	55.6		FALSE	0.001	0.001	2199	0.001	0.001	0.001	0.001	0.001	0.001	0.001	0.001	0.001	0.001	0.001	0.001	0.001	0.001	0.001	0.001	0.001	0.001	0.001	0.001	0.001	0.001	0.001	795
1001	0.527		38.287		293.93		763.455		111	5.2	1	1	63.7		FALSE	2993	0.001	0.001	0.001	0.001	0.001	0.001	0.001	0.001	0.001	0.001	0.001	0.001	0.001	0.001	0.001	0.001	0.001	0.001	0.001	0.001	0.001	0.001	0.001	0.001	0.001	0.001
1003	0.526		28.635		221.76		506.254		111	5.2	1	1	52.5		FALSE	0.001	0.001	0.001	0.001	0.001	2986	0.001	0.001	0.001	0.001	0.001	0.001	0.001	0.001	0.001	0.001	0.001	0.001	0.001	0.001	0.001	0.001	0.001	0.001	0.001	0.001	0.001
1004	0.51		23.89		187.2		347.179		111	5.2	1	1	60.2		FALSE	0.001	0.001	0.001	0.001	0.001	0.001	0.001	0.001	0.001	0.001	2985	0.001	0.001	0.001	0.001	0.001	0.001	0.001	0.001	0.001	0.001	0.001	0.001	0.001	0.001	0.001	0.001
1005	0.519	0.011	23.997	0	191.35	0	235.18	0.0003	110	3.87	1	2	96.6		FALSE	929	0.001	0.001	0.001	0.001	0.001	0.001	0.001	0.001	0.001	0.001	0.001	0.001	0.001	0.001	0.001	0.001	0.001	2046	0.001	0.001	0.001	0.001	0.001	0.001	0.001	0.001
1007	0.526	0.001	18.353	0.059	147.31	0.47	208.112	0.0005	110	4.16	1	2	91.6		FALSE	0.001	0.001	0.001	0.001	0.001	663	0.001	0.001	0.001	0.001	0.001	0.001	0.001	0.001	0.001	0.001	0.001	0.001	0.001	0.001	0.001	0.001	0.001	0.001	0.001	2308	0.001
1008	0.511	0.001	25.466	0.122	199.47	0.95	351.275	0.001	110	3.17	1	3	51		FALSE	0.001	0.001	645	0.001	0.001	0.001	0.001	0.001	0.001	0.001	0.001	0.001	0.001	0.001	732	0.001	1594	0.001	0.001	0.001	0.001	0.001	0.001	0.001	0.001	0.001	0.001
1010	0.511		19.415		155.34		220.168		110	5.2	1	1	93.7		FALSE	0.001	0.001	0.001	0.001	0.001	0.001	0.001	0.001	0.001	0.001	0.001	0.001	2967	0.001	0.001	0.001	0.001	0.001	0.001	0.001	0.001	0.001	0.001	0.001	0.001	0.001	0.001
1011	0.519	0.011	25.386	0.276	197.77	2.15	411.297	0.0015	110	3.61	1	2	51.1		FALSE	1385	0.001	0.001	0.001	0.001	0.001	0.001	0.001	0.001	0.001	0.001	0.001	0.001	0.001	0.001	0.001	0.001	0.001	1578	0.001	0.001	0.001	0.001	0.001	0.001	0.001	0.001
1012	0.518	0.009	23.385	0.002	183.61	0.02	329.223	0.0004	110	3.73	1	2	79		FALSE	0.001	0.001	0.001	1864	0.001	0.001	0.001	0.001	0.001	0.001	0.001	0.001	0.001	0.001	0.001	1094	0.001	0.001	0.001	0.001	0.001	0.001	0.001	0.001	0.001	0.001	0.001
1013	0.525		24.356		189.99		395.164		109	5.2	1	1	52.5		FALSE	0.001	0.001	0.001	0.001	0.001	0.001	0.001	0.001	0.001	0.001	0.001	0.001	0.001	0.001	0.001	0.001	0.001	0.001	0.001	0.001	0.001	0.001	0.001	0.001	0.001	2956	0.001
1014	0.511	0.001	17.528	0.075	141.62	0.61	187.113	0.0009	109	3.72	1	2	100		FALSE	0.001	0.001	0.001	0.001	0.001	0.001	1845	0.001	0.001	0.001	1106	0.001	0.001	0.001	0.001	0.001	0.001	0.001	0.001	0.001	0.001	0.001	0.001	0.001	0.001	0.001	0.001
1015	0.525		24.34		190.77		345.252		109	5.2	1	1	65.7		FALSE	0.001	0.001	0.001	0.001	0.001	0.001	0.001	0.001	0.001	0.001	0.001	0.001	0.001	2947	0.001	0.001	0.001	0.001	0.001	0.001	0.001	0.001	0.001	0.001	0.001	0.001	0.001
1016	0.511	0	18.664	0.138	149.72	1.11	210.184	0.0003	109	4.13	1	2	100		FALSE	0.001	0.001	0.001	0.001	0.001	0.001	0.001	0.001	0.001	0.001	0.001	0.001	0.001	0.001	0.001	0.001	0.001	0.001	2267	0.001	0.001	0.001	0.001	0.001	0.001	0.001	675
1017	0.525		25.019		195.56		372.159		109	5.2	1	1	69.4		FALSE	0.001	0.001	0.001	0.001	0.001	0.001	0.001	0.001	0.001	0.001	0.001	0.001	0.001	0.001	0.001	0.001	0.001	0.001	0.001	0.001	0.001	0.001	0.001	0.001	0.001	2942	0.001
1018	0.512		23.487		183.48		378.205		109	5.2	1	1	98.6		FALSE	0.001	0.001	0.001	0.001	0.001	0.001	0.001	0.001	0.001	0.001	0.001	0.001	0.001	0.001	0.001	0.001	0.001	0.001	0.001	0.001	0.001	0.001	0.001	0.001	2938	0.001	0.001
1019	0.519	0.011	17.933	0.006	146.41	0.05	161.107	0.0003	108	3.8	1	2	89.1		FALSE	985	0.001	0.001	0.001	0.001	0.001	0.001	0.001	0.001	0.001	0.001	0.001	0.001	0.001	0.001	0.001	0.001	0.001	1941	0.001	0.001	0.001	0.001	0.001	0.001	0.001	0.001
1020	0.511		35		269.7		629.418		108	5.2	1	1	80.4		FALSE	0.001	0.001	0.001	0.001	0.001	0.001	0.001	0.001	0.001	0.001	0.001	0.001	0.001	0.001	0.001	0.001	0.001	0.001	2920	0.001	0.001	0.001	0.001	0.001	0.001	0.001	0.001
1021	0.511		21.823		172.65		275.209		108	5.2	1	1	52.5		FALSE	0.001	0.001	0.001	0.001	0.001	0.001	0.001	0.001	0.001	0.001	0.001	0.001	0.001	0.001	0.001	0.001	0.001	0.001	0.001	0.001	0.001	0.001	0.001	0.001	0.001	0.001	2913
1022	0.526		26.479		206.12		422.262		107	5.2	1	1	92.7		FALSE	0.001	0.001	0.001	0.001	0.001	2895	0.001	0.001	0.001	0.001	0.001	0.001	0.001	0.001	0.001	0.001	0.001	0.001	0.001	0.001	0.001	0.001	0.001	0.001	0.001	0.001	0.001
1023	0.512		22.897		179.43		346.143		107	5.2	1	1	48.2		FALSE	0.001	0.001	0.001	0.001	0.001	0.001	0.001	0.001	0.001	0.001	0.001	0.001	0.001	0.001	0.001	0.001	0.001	0.001	0.001	0.001	0.001	0.001	0.001	0.001	2893	0.001	0.001
1024	0.512		20.658		163.77		263.196		107	5.2	1	1	52.5		FALSE	0.001	0.001	0.001	0.001	0.001	0.001	0.001	0.001	0.001	0.001	0.001	0.001	0.001	0.001	0.001	0.001	2890	0.001	0.001	0.001	0.001	0.001	0.001	0.001	0.001	0.001	0.001
1025	0.526		31.035		238.99		646.219		107	5.2	1	1	52.5		FALSE	0.001	0.001	0.001	0.001	0.001	2889	0.001	0.001	0.001	0.001	0.001	0.001	0.001	0.001	0.001	0.001	0.001	0.001	0.001	0.001	0.001	0.001	0.001	0.001	0.001	0.001	0.001
1026	0.525		24.899		194.51		378.185		107	5.2	1	1	82.4		FALSE	0.001	0.001	0.001	0.001	0.001	0.001	0.001	0.001	0.001	0.001	0.001	0.001	0.001	0.001	0.001	0.001	0.001	0.001	0.001	0.001	0.001	0.001	0.001	0.001	0.001	2888	0.001
1027	0.511	0	22.216	0.058	174.55	0.45	323.118	0.0014	107	3.71	1	2	99.8		FALSE	0.001	0.001	0.001	0.001	0.001	0.001	0.001	0.001	1789	0.001	0.001	0.001	0.001	0.001	0.001	0.001	0.001	0.001	1097	0.001	0.001	0.001	0.001	0.001	0.001	0.001	0.001
1028	0.511		22.227		175.14		301.232		107	5.2	1	1	37.2		FALSE	0.001	0.001	0.001	0.001	0.001	0.001	0.001	0.001	0.001	0.001	0.001	0.001	0.001	0.001	0.001	0.001	0.001	0.001	2885	0.001	0.001	0.001	0.001	0.001	0.001	0.001	0.001
1029	0.526		23.88		186.62		374.173		106	5.2	1	1	32.3		FALSE	0.001	0.001	0.001	0.001	0.001	2875	0.001	0.001	0.001	0.001	0.001	0.001	0.001	0.001	0.001	0.001	0.001	0.001	0.001	0.001	0.001	0.001	0.001	0.001	0.001	0.001	0.001
1030	0.526	0.001	26.842	0.278	210.28	2.18	350.116	0.0006	106	4.8	1	2	97.6		FALSE	0.001	0.001	0.001	0.001	0.001	2646	0.001	0.001	0.001	0.001	0.001	0.001	0.001	0.001	0.001	0.001	0.001	0.001	0.001	0.001	0.001	0.001	0.001	0.001	0.001	218	0.001
1032	0.518	0.01	23.283	0.094	183.42	0.74	303.24	0.0006	105	3.63	1	2	82.4		FALSE	0.001	0.001	0.001	0.001	0.001	0.001	0.001	0.001	0.001	0.001	0.001	0.001	0.001	1580	1264	0.001	0.001	0.001	0.001	0.001	0.001	0.001	0.001	0.001	0.001	0.001	0.001
1034	0.51		28.699		222.49		486.23		105	5.2	1	1	52.5		FALSE	0.001	0.001	0.001	0.001	0.001	0.001	0.001	0.001	0.001	0.001	2836	0.001	0.001	0.001	0.001	0.001	0.001	0.001	0.001	0.001	0.001	0.001	0.001	0.001	0.001	0.001	0.001
1035	0.512	0.001	23.753	0.088	186.87	0.7	313.247	0.001	105	2.19	1	5	98.2		FALSE	0.001	0.001	0.001	0.001	0.001	0.001	534	0.001	0.001	0.001	754	0.001	0.001	0.001	0.001	551	0.001	0.001	0.001	0.001	0.001	593	0.001	0.001	403	0.001	0.001
1036	0.525		29.671		230.52		451.369		105	5.2	1	1	89.5		FALSE	0.001	0.001	0.001	2835	0.001	0.001	0.001	0.001	0.001	0.001	0.001	0.001	0.001	0.001	0.001	0.001	0.001	0.001	0.001	0.001	0.001	0.001	0.001	0.001	0.001	0.001	0.001
1037	0.512	0.001	23.282	0.037	182.38	0.29	350.116	0.0005	105	3.08	1	3	94.1		FALSE	0.001	0.001	0.001	0.001	0.001	0.001	0.001	0.001	0.001	0.001	0.001	0.001	1154	0.001	0.001	0.001	0.001	0.001	0.001	0.001	0.001	0.001	475	0.001	1203	0.001	0.001
1038	0.51		24.803		193.85		373.194		105	5.2	1	1	58.1		FALSE	0.001	0.001	0.001	0.001	0.001	0.001	0.001	0.001	0.001	0.001	2831	0.001	0.001	0.001	0.001	0.001	0.001	0.001	0.001	0.001	0.001	0.001	0.001	0.001	0.001	0.001	0.001
1039	0.525		25.461		198.94		376.21		105	5.2	1	1	35.2		FALSE	0.001	0.001	0.001	2830	0.001	0.001	0.001	0.001	0.001	0.001	0.001	0.001	0.001	0.001	0.001	0.001	0.001	0.001	0.001	0.001	0.001	0.001	0.001	0.001	0.001	0.001	0.001
1041	0.51		25.214		196.9		382.171		105	5.2	1	1	40.6		FALSE	0.001	0.001	0.001	0.001	0.001	0.001	0.001	0.001	0.001	0.001	2826	0.001	0.001	0.001	0.001	0.001	0.001	0.001	0.001	0.001	0.001	0.001	0.001	0.001	0.001	0.001	0.001
1042	0.511		25.138		196.78		357.286		105	5.2	1	1	53.1		FALSE	0.001	0.001	0.001	0.001	0.001	0.001	0.001	0.001	0.001	0.001	0.001	0.001	0.001	0.001	0.001	0.001	0.001	0.001	2823	0.001	0.001	0.001	0.001	0.001	0.001	0.001	0.001
1043	0.526		24.696		193.38		354.147		105	5.2	1	1	59.6		FALSE	0.001	0.001	0.001	0.001	0.001	2822	0.001	0.001	0.001	0.001	0.001	0.001	0.001	0.001	0.001	0.001	0.001	0.001	0.001	0.001	0.001	0.001	0.001	0.001	0.001	0.001	0.001
1044	0.526		18.936		150.86		238.085		104	5.2	1	1	94.1		FALSE	0.001	0.001	0.001	0.001	0.001	2817	0.001	0.001	0.001	0.001	0.001	0.001	0.001	0.001	0.001	0.001	0.001	0.001	0.001	0.001	0.001	0.001	0.001	0.001	0.001	0.001	0.001
1045	0.511		16.971		138.24		166.14		104	5.2	1	1	30.3		FALSE	0.001	0.001	0.001	0.001	0.001	0.001	0.001	0.001	0.001	0.001	0.001	0.001	0.001	0.001	0.001	0.001	0.001	0.001	2802	0.001	0.001	0.001	0.001	0.001	0.001	0.001	0.001
1046	0.526	0.001	29.047	0.002	233.38	0.02	206.095	0.0009	104	3.84	1	2	77.2		FALSE	0.001	0.001	0.001	0.001	0.001	901	0.001	0.001	0.001	0.001	0.001	0.001	0.001	0.001	0.001	0.001	0.001	0.001	0.001	0.001	0.001	0.001	0.001	0.001	0.001	1901	0.001
1047	0.516	0.008	21.624	0.121	170.41	0.95	300.23	0.001	104	3.2	1	3	68.1		FALSE	0.001	0.001	1004	0.001	0.001	0.001	0.001	0.001	0.001	0.001	0.001	0.001	378	1413	0.001	0.001	0.001	0.001	0.001	0.001	0.001	0.001	0.001	0.001	0.001	0.001	0.001
1048	0.511		25.027		196.09		348.254		103	5.2	1	1	65.7		FALSE	0.001	0.001	2794	0.001	0.001	0.001	0.001	0.001	0.001	0.001	0.001	0.001	0.001	0.001	0.001	0.001	0.001	0.001	0.001	0.001	0.001	0.001	0.001	0.001	0.001	0.001	0.001
1049	0.511		22.511		177.78		286.208		103	5.2	1	1	93.7		FALSE	0.001	0.001	2792	0.001	0.001	0.001	0.001	0.001	0.001	0.001	0.001	0.001	0.001	0.001	0.001	0.001	0.001	0.001	0.001	0.001	0.001	0.001	0.001	0.001	0.001	0.001	0.001
1050	0.526		20.567		162.52		282.111		103	5.2	1	1	100		FALSE	0.001	0.001	0.001	0.001	0.001	2792	0.001	0.001	0.001	0.001	0.001	0.001	0.001	0.001	0.001	0.001	0.001	0.001	0.001	0.001	0.001	0.001	0.001	0.001	0.001	0.001	0.001
1051	0.511	0.001	18.515	0.025	148.33	0.2	215.142	0.0001	103	3.85	1	2	100		FALSE	0.001	0.001	0.001	0.001	0.001	0.001	0.001	0.001	0.001	0.001	1891	0.001	0.001	0.001	0.001	0.001	0.001	0.001	0.001	0.001	0.001	0.001	0.001	886	0.001	0.001	0.001
1052	0.512	0	17.386	0.105	140.38	0.85	189.129	0.0026	103	4.69	1	2	100		FALSE	0.001	0.001	0.001	0.001	0.001	0.001	0.001	0.001	0.001	0.001	0.001	0.001	0.001	0.001	0.001	0.001	2495	0.001	0.001	0.001	0.001	0.001	0.001	275	0.001	0.001	0.001
1053	0.511	0.001	27.056	0.325	210.99	2.54	399.244	0.0019	102	4.26	1	2	43.7		FALSE	0.001	0.001	0.001	0.001	0.001	0.001	0.001	0.001	0.001	0.001	0.001	0.001	0.001	0.001	543	0.001	2223	0.001	0.001	0.001	0.001	0.001	0.001	0.001	0.001	0.001	0.001
1054	0.527		26.912		209.48		423.298		102	5.2	1	1	38.5		FALSE	2763	0.001	0.001	0.001	0.001	0.001	0.001	0.001	0.001	0.001	0.001	0.001	0.001	0.001	0.001	0.001	0.001	0.001	0.001	0.001	0.001	0.001	0.001	0.001	0.001	0.001	0.001
1055	0.518	0.01	16.222	0.065	132.02	0.53	168.091	0.0006	102	4.2	1	2	93.7		FALSE	0.001	0.001	587	2176	0.001	0.001	0.001	0.001	0.001	0.001	0.001	0.001	0.001	0.001	0.001	0.001	0.001	0.001	0.001	0.001	0.001	0.001	0.001	0.001	0.001	0.001	0.001
1056	0.512		19.561		155.91		236.199		102	5.2	1	1	92.5		FALSE	0.001	0.001	0.001	0.001	0.001	0.001	0.001	0.001	0.001	0.001	0.001	0.001	0.001	0.001	0.001	0.001	2763	0.001	0.001	0.001	0.001	0.001	0.001	0.001	0.001	0.001	0.001
1057	0.511	0	17.786	0.029	143.18	0.24	198.148	0.0003	102	4.74	1	2	99.8		FALSE	0.001	0.001	0.001	0.001	0.001	0.001	0.001	0.001	0.001	0.001	0.001	0.001	0.001	0.001	0.001	0.001	0.001	0.001	2516	0.001	0.001	0.001	0.001	0.001	0.001	0.001	247
1058	0.512		26.282		205.07		392.276		102	5.2	1	1	92.3		FALSE	0.001	0.001	0.001	0.001	0.001	0.001	0.001	0.001	0.001	0.001	0.001	0.001	0.001	0.001	0.001	0.001	0.001	0.001	0.001	0.001	0.001	0.001	0.001	2762	0.001	0.001	0.001
1059	0.512		31.515		243.55		551.36		102	5.2	1	1	65.2		FALSE	0.001	0.001	0.001	0.001	0.001	0.001	0.001	0.001	0.001	0.001	0.001	0.001	0.001	0.001	0.001	0.001	2761	0.001	0.001	0.001	0.001	0.001	0.001	0.001	0.001	0.001	0.001
1060	0.518	0.01	27.24	0.049	212.38	0.38	402.224	0.0021	102	4.05	1	2	96.8		FALSE	0.001	0.001	0.001	2065	0.001	0.001	0.001	0.001	0.001	0.001	694	0.001	0.001	0.001	0.001	0.001	0.001	0.001	0.001	0.001	0.001	0.001	0.001	0.001	0.001	0.001	0.001
1061	0.51		26.758		208.26		424.213		102	5.2	1	1	63.9		FALSE	0.001	0.001	0.001	0.001	0.001	0.001	0.001	0.001	0.001	0.001	2759	0.001	0.001	0.001	0.001	0.001	0.001	0.001	0.001	0.001	0.001	0.001	0.001	0.001	0.001	0.001	0.001
1062	0.525		32.699		251.3		717.269		102	5.2	1	1	49.4		FALSE	0.001	0.001	0.001	0.001	0.001	0.001	0.001	0.001	0.001	0.001	0.001	0.001	0.001	0.001	0.001	0.001	0.001	0.001	0.001	0.001	0.001	0.001	0.001	0.001	0.001	2751	0.001
1063	0.51		24.528		191.77		369.163		102	5.2	1	1	57		FALSE	0.001	0.001	0.001	0.001	0.001	0.001	0.001	0.001	0.001	0.001	2747	0.001	0.001	0.001	0.001	0.001	0.001	0.001	0.001	0.001	0.001	0.001	0.001	0.001	0.001	0.001	0.001
1064	0.51		27.779		215.72		458.202		102	5.2	1	1	52.5		FALSE	0.001	0.001	0.001	0.001	0.001	0.001	0.001	0.001	0.001	0.001	2745	0.001	0.001	0.001	0.001	0.001	0.001	0.001	0.001	0.001	0.001	0.001	0.001	0.001	0.001	0.001	0.001
1065	0.511	0	32.829	0.096	254.1	0.74	519.401	0.0035	102	3.93	1	2	56.4		FALSE	0.001	0.001	0.001	0.001	0.001	0.001	0.001	0.001	0.001	0.001	0.001	0.001	0.001	0.001	0.001	0.001	0.001	0.001	1943	0.001	0.001	0.001	0.001	0.001	0.001	0.001	798
1066	0.525		31.987		247.47		527.327		102	5.2	1	1	61.2		FALSE	0.001	0.001	0.001	2741	0.001	0.001	0.001	0.001	0.001	0.001	0.001	0.001	0.001	0.001	0.001	0.001	0.001	0.001	0.001	0.001	0.001	0.001	0.001	0.001	0.001	0.001	0.001
1067	0.51		27.01		210.08		434.2		101	5.2	1	1	37.7		FALSE	0.001	0.001	0.001	0.001	0.001	0.001	0.001	0.001	0.001	0.001	2737	0.001	0.001	0.001	0.001	0.001	0.001	0.001	0.001	0.001	0.001	0.001	0.001	0.001	0.001	0.001	0.001
1068	0.526		26.099		203.1		426.213		101	5.2	1	1	55.7		FALSE	0.001	0.001	0.001	0.001	0.001	2731	0.001	0.001	0.001	0.001	0.001	0.001	0.001	0.001	0.001	0.001	0.001	0.001	0.001	0.001	0.001	0.001	0.001	0.001	0.001	0.001	0.001
1069	0.518	0.01	20.896	0.084	165.81	0.67	258.184	0.0004	101	3.9	1	2	73.8		FALSE	0.001	0.001	816	0.001	0.001	0.001	0.001	0.001	0.001	0.001	0.001	0.001	0.001	1914	0.001	0.001	0.001	0.001	0.001	0.001	0.001	0.001	0.001	0.001	0.001	0.001	0.001
1070	0.511		29.571		229.14		496.337		101	5.2	1	1	65.8		FALSE	0.001	0.001	0.001	0.001	0.001	0.001	0.001	0.001	0.001	0.001	0.001	0.001	0.001	0.001	2728	0.001	0.001	0.001	0.001	0.001	0.001	0.001	0.001	0.001	0.001	0.001	0.001
1071	0.511	0.001	18.275	0.188	146.49	1.51	213.129	0.0005	101	4.57	1	2	97.2		FALSE	0.001	0.001	0.001	0.001	0.001	0.001	0.001	0.001	0.001	340	2382	0.001	0.001	0.001	0.001	0.001	0.001	0.001	0.001	0.001	0.001	0.001	0.001	0.001	0.001	0.001	0.001
1072	0.511		23.933		187.87		331.236		101	5.2	1	1	76.7		FALSE	0.001	0.001	0.001	0.001	0.001	0.001	0.001	0.001	0.001	0.001	0.001	0.001	0.001	0.001	2722	0.001	0.001	0.001	0.001	0.001	0.001	0.001	0.001	0.001	0.001	0.001	0.001
1073	0.511		21.286		168.12		285.215		101	5.2	1	1	82.4		FALSE	0.001	0.001	0.001	0.001	0.001	0.001	0.001	0.001	0.001	0.001	0.001	0.001	0.001	0.001	0.001	0.001	0.001	0.001	0.001	0.001	0.001	0.001	0.001	0.001	0.001	0.001	2719
1074	0.511		24.684		192.46		400.3		101	5.2	1	1	91.5		FALSE	0.001	0.001	0.001	0.001	0.001	0.001	0.001	0.001	0.001	0.001	0.001	0.001	2717	0.001	0.001	0.001	0.001	0.001	0.001	0.001	0.001	0.001	0.001	0.001	0.001	0.001	0.001
1075	0.525		19.751		157.84		225.138		101	5.2	1	1	98.6		FALSE	0.001	0.001	0.001	0.001	0.001	0.001	0.001	0.001	0.001	0.001	0.001	0.001	0.001	0.001	0.001	0.001	0.001	0.001	0.001	0.001	0.001	0.001	0.001	0.001	0.001	2714	0.001
1076	0.511	0.001	21.224	0.162	167.85	1.28	277.159	0.0016	100	3.96	1	3	42.6		FALSE	0.001	0.001	0.001	0.001	0.001	0.001	282	0.001	0.001	0.001	2037	0.001	0.001	0.001	0.001	0.001	388	0.001	0.001	0.001	0.001	0.001	0.001	0.001	0.001	0.001	0.001
1077	0.519	0.011	19.095	0.005	152.74	0.04	221.201	0	100	4.11	1	2	65.1		FALSE	641	0.001	0.001	0.001	0.001	0.001	0.001	0.001	0.001	0.001	0.001	0.001	0.001	0.001	0.001	0.001	0.001	0.001	2065	0.001	0.001	0.001	0.001	0.001	0.001	0.001	0.001
1078	0.519	0.01	25.866	0.109	201.63	0.85	404.261	0.0049	100	4.43	1	2	58.1		FALSE	0.001	0.001	0.001	0.001	423	0.001	0.001	0.001	0.001	0.001	0.001	0.001	2282	0.001	0.001	0.001	0.001	0.001	0.001	0.001	0.001	0.001	0.001	0.001	0.001	0.001	0.001
1079	0.518	0.01	20.718	0.014	164.72	0.11	248.198	0.0015	100	3.66	1	2	70.7		FALSE	0.001	0.001	0.001	0.001	0.001	0.001	0.001	0.001	0.001	0.001	0.001	0.001	0.001	1581	1117	0.001	0.001	0.001	0.001	0.001	0.001	0.001	0.001	0.001	0.001	0.001	0.001
1080	0.525		24.855		193.95		391.18		100	5.2	1	1	79.1		FALSE	0.001	0.001	0.001	0.001	0.001	0.001	0.001	0.001	0.001	0.001	0.001	0.001	0.001	0.001	0.001	0.001	0.001	0.001	0.001	0.001	0.001	0.001	0.001	0.001	0.001	2693	0.001
1081	0.511	0.001	19.861	0.209	158.07	1.67	243.172	0.0028	100	2.6	1	4	80.5		FALSE	0.001	0.001	936	0.001	0.001	0.001	0.001	0.001	0.001	0.001	558	0.001	0.001	0.001	0.001	364	0.001	0.001	0.001	0.001	0.001	0.001	0.001	0.001	0.001	0.001	834
1082	0.525		32.668		252.14		583.433		100	5.2	1	1	82.4		FALSE	0.001	0.001	0.001	0.001	0.001	0.001	0.001	0.001	0.001	0.001	0.001	0.001	0.001	2691	0.001	0.001	0.001	0.001	0.001	0.001	0.001	0.001	0.001	0.001	0.001	0.001	0.001
1083	0.511	0.001	20.367	0.119	161.49	0.95	262.13	0.0005	100	3.62	1	2	45.9		FALSE	0.001	0.001	0.001	0.001	0.001	0.001	0.001	0.001	0.001	0.001	1469	0.001	0.001	0.001	0.001	1221	0.001	0.001	0.001	0.001	0.001	0.001	0.001	0.001	0.001	0.001	0.001
1084	0.526	0.001	30.922	0.129	248.45	1.04	206.095	0.0002	100	3.68	1	2	70.6		FALSE	0.001	0.001	0.001	0.001	0.001	1075	0.001	0.001	0.001	0.001	0.001	0.001	0.001	0.001	0.001	0.001	0.001	0.001	0.001	0.001	0.001	0.001	0.001	0.001	0.001	1613	0.001
1085	0.511		21.41		169.43		273.221		99	5.2	1	1	63.2		FALSE	0.001	0.001	0.001	0.001	0.001	0.001	0.001	0.001	0.001	0.001	0.001	0.001	0.001	0.001	0.001	0.001	0.001	0.001	0.001	0.001	0.001	0.001	0.001	0.001	0.001	0.001	2679
1086	0.511		21.587		173.35		207.149		99	5.2	1	1	98.4		FALSE	0.001	0.001	0.001	0.001	0.001	0.001	0.001	0.001	0.001	0.001	0.001	0.001	0.001	0.001	2674	0.001	0.001	0.001	0.001	0.001	0.001	0.001	0.001	0.001	0.001	0.001	0.001
1087	0.527		36.227		278.67		685.513		99	5.2	1	1	99.5		FALSE	2667	0.001	0.001	0.001	0.001	0.001	0.001	0.001	0.001	0.001	0.001	0.001	0.001	0.001	0.001	0.001	0.001	0.001	0.001	0.001	0.001	0.001	0.001	0.001	0.001	0.001	0.001
1088	0.51		29.367		227.52		499.239		99	5.2	1	1	48.5		FALSE	0.001	0.001	0.001	0.001	0.001	0.001	0.001	0.001	0.001	0.001	2664	0.001	0.001	0.001	0.001	0.001	0.001	0.001	0.001	0.001	0.001	0.001	0.001	0.001	0.001	0.001	0.001
1089	0.518	0.01	20.773	0.241	163.91	1.9	291.137	0.0007	99	4.45	1	2	41.9		FALSE	0.001	0.001	0.001	2261	0.001	0.001	0.001	0.001	0.001	0.001	0.001	0.001	0.001	0.001	0.001	0.001	0.001	0.001	0.001	400	0.001	0.001	0.001	0.001	0.001	0.001	0.001
1090	0.511		24.881		193.78		414.242		98	5.2	1	1	44.2		FALSE	0.001	0.001	0.001	0.001	0.001	0.001	0.001	0.001	0.001	0.001	0.001	0.001	0.001	0.001	0.001	0.001	0.001	0.001	2654	0.001	0.001	0.001	0.001	0.001	0.001	0.001	0.001
1091	0.516	0.008	18.554	0.131	148.37	1.05	222.147	0.0014	98	3.77	1	3	44.3		FALSE	0.001	0.001	0.001	0.001	0.001	0.001	0.001	0.001	0.001	0.001	0.001	0.001	0.001	513	0.001	0.001	0.001	0.001	1871	0.001	0.001	0.001	0.001	270	0.001	0.001	0.001
1092	0.511	0.001	25.887	0.29	204.07	2.28	299.21	0.0002	98	3.62	1	2	97.9		FALSE	0.001	0.001	0.001	0.001	0.001	0.001	0.001	0.001	0.001	0.001	0.001	0.001	0.001	0.001	1454	0.001	1199	0.001	0.001	0.001	0.001	0.001	0.001	0.001	0.001	0.001	0.001
1093	0.51	0	28.648	0.039	222.31	0.3	470.381	0.0001	98	4.02	1	2	97.5		FALSE	0.001	0.001	698	0.001	0.001	0.001	0.001	0.001	0.001	0.001	1955	0.001	0.001	0.001	0.001	0.001	0.001	0.001	0.001	0.001	0.001	0.001	0.001	0.001	0.001	0.001	0.001
1094	0.511		27.521		213.97		440.329		98	5.2	1	1	93.7		FALSE	0.001	0.001	0.001	0.001	0.001	0.001	0.001	0.001	0.001	0.001	0.001	0.001	2645	0.001	0.001	0.001	0.001	0.001	0.001	0.001	0.001	0.001	0.001	0.001	0.001	0.001	0.001
1095	0.526		23.112		180.4		387.023		98	5.2	1	1	94.2		FALSE	0.001	0.001	0.001	0.001	0.001	2638	0.001	0.001	0.001	0.001	0.001	0.001	0.001	0.001	0.001	0.001	0.001	0.001	0.001	0.001	0.001	0.001	0.001	0.001	0.001	0.001	0.001
1096	0.526		25.572		198.78		442.212		98	5.2	1	1	35.6		FALSE	0.001	0.001	0.001	0.001	0.001	2637	0.001	0.001	0.001	0.001	0.001	0.001	0.001	0.001	0.001	0.001	0.001	0.001	0.001	0.001	0.001	0.001	0.001	0.001	0.001	0.001	0.001
1097	0.516	0.008	18.937	0.042	151.36	0.34	224.163	0.0015	98	3.36	1	3	97		FALSE	0.001	0.001	0.001	0.001	0.001	0.001	0.001	0.001	0.001	0.001	0.001	0.001	0.001	393	0.001	0.001	0.001	0.001	1561	0.001	0.001	0.001	0.001	0.001	682	0.001	0.001
1098	0.519	0.011	25.158	0.145	196.99	1.14	354.258	0.0008	98	4.48	1	2	53.9		FALSE	2256	0.001	0.001	0.001	0.001	0.001	0.001	0.001	0.001	0.001	0.001	0.001	0.001	0.001	379	0.001	0.001	0.001	0.001	0.001	0.001	0.001	0.001	0.001	0.001	0.001	0.001
1099	0.511	0.001	20.305	0.035	160.91	0.28	265.121	0.0007	98	4.06	1	2	90.7		FALSE	0.001	0.001	0.001	0.001	0.001	0.001	0.001	0.001	0.001	0.001	662	0.001	0.001	0.001	0.001	1971	0.001	0.001	0.001	0.001	0.001	0.001	0.001	0.001	0.001	0.001	0.001
1100	0.51		27.278		211.96		448.212		97	5.2	1	1	57		FALSE	0.001	0.001	0.001	0.001	0.001	0.001	0.001	0.001	0.001	0.001	2632	0.001	0.001	0.001	0.001	0.001	0.001	0.001	0.001	0.001	0.001	0.001	0.001	0.001	0.001	0.001	0.001
1101	0.511		32.05		247.27		593.383		97	5.2	1	1	93.7		FALSE	0.001	0.001	0.001	0.001	0.001	0.001	0.001	0.001	0.001	0.001	0.001	0.001	0.001	0.001	0.001	0.001	0.001	0.001	0.001	0.001	0.001	0.001	0.001	0.001	0.001	0.001	2631
1102	0.512	0.001	27.239	0.24	212.6	1.87	389.257	0.0005	97	3.97	1	3	64.3		FALSE	0.001	0.001	374	0.001	0.001	0.001	0.001	0.001	0.001	0.001	0.001	0.001	0.001	0.001	0.001	0.001	270	0.001	0.001	0.001	0.001	0.001	0.001	1978	0.001	0.001	0.001
1103	0.512	0	20.622	0.266	163.73	2.12	255.175	0.001	97	4.01	1	2	90		FALSE	0.001	0.001	0.001	0.001	0.001	0.001	1925	0.001	0.001	0.001	0.001	0.001	696	0.001	0.001	0.001	0.001	0.001	0.001	0.001	0.001	0.001	0.001	0.001	0.001	0.001	0.001
1104	0.526		24.016		187.49		385.007		97	5.2	1	1	94.1		FALSE	0.001	0.001	0.001	0.001	0.001	2620	0.001	0.001	0.001	0.001	0.001	0.001	0.001	0.001	0.001	0.001	0.001	0.001	0.001	0.001	0.001	0.001	0.001	0.001	0.001	0.001	0.001
1105	0.512		23.826		187.47		312.251		97	5.2	1	1	70.1		FALSE	0.001	0.001	0.001	0.001	0.001	0.001	0.001	0.001	0.001	0.001	0.001	0.001	0.001	0.001	0.001	0.001	0.001	0.001	0.001	0.001	0.001	0.001	0.001	2613	0.001	0.001	0.001
1106	0.519	0.008	18.542	0.227	148.43	1.82	218.154	0.0018	96	2.63	1	4	96.8		FALSE	317	0.001	0.001	0.001	0.001	0.001	551	0.001	0.001	0.001	0.001	0.001	794	933	0.001	0.001	0.001	0.001	0.001	0.001	0.001	0.001	0.001	0.001	0.001	0.001	0.001
1107	0.518	0.01	24.727	0.22	194.2	1.73	327.242	0.0001	96	3.72	1	2	62.9		FALSE	0.001	0.001	1623	0.001	0.001	0.001	0.001	0.001	0.001	0.001	0.001	0.001	0.001	970	0.001	0.001	0.001	0.001	0.001	0.001	0.001	0.001	0.001	0.001	0.001	0.001	0.001
1108	0.511		22.214		174.8		311.141		96	5.2	1	1	92.2		FALSE	0.001	0.001	0.001	0.001	0.001	0.001	0.001	0.001	0.001	0.001	0.001	0.001	0.001	0.001	0.001	0.001	0.001	0.001	0.001	0.001	0.001	0.001	0.001	0.001	0.001	0.001	2593
1109	0.526	0.001	27.217	0.102	212.84	0.8	368.126	0.0002	96	4.32	1	2	94.8		FALSE	0.001	0.001	0.001	0.001	0.001	2120	0.001	0.001	0.001	0.001	0.001	0.001	0.001	0.001	0.001	0.001	0.001	0.001	0.001	0.001	0.001	0.001	0.001	0.001	0.001	473	0.001
1110	0.52	0.008	19.956	0.04	158.86	0.32	242.154	0.0012	96	3.29	1	3	85.6		FALSE	0.001	0.001	0.001	595	0.001	0.001	0.001	0.001	0.001	0.001	0.001	0.001	0.001	1495	0.001	0.001	0.001	0.001	0.001	0.001	0.001	0.001	0.001	0.001	0.001	0.001	500
1111	0.526	0.001	24.324	0.127	190.68	0.99	343.18	0.0002	96	3.71	1	2	65.6		FALSE	0.001	0.001	0.001	0.001	0.001	989	0.001	0.001	0.001	0.001	0.001	0.001	0.001	0.001	0.001	0.001	0.001	0.001	0.001	0.001	0.001	0.001	0.001	0.001	0.001	1599	0.001
1112	0.51		28.056		217.81		462.228		96	5.2	1	1	43.6		FALSE	0.001	0.001	0.001	0.001	0.001	0.001	0.001	0.001	0.001	0.001	2586	0.001	0.001	0.001	0.001	0.001	0.001	0.001	0.001	0.001	0.001	0.001	0.001	0.001	0.001	0.001	0.001
1113	0.512	0.001	24.143	0.188	188.92	1.47	360.288	0.0014	96	3.62	1	2	46.5		FALSE	0.001	0.001	0.001	0.001	0.001	0.001	0.001	0.001	0.001	0.001	0.001	0.001	0.001	0.001	0.001	0.001	1173	0.001	1413	0.001	0.001	0.001	0.001	0.001	0.001	0.001	0.001
1114	0.511	0	22.645	0.26	178.1	2.04	315.244	0.0043	96	3.89	1	2	47.1		FALSE	0.001	0.001	0.001	0.001	0.001	0.001	0.001	0.001	0.001	0.001	0.001	0.001	781	0.001	0.001	0.001	0.001	0.001	1799	0.001	0.001	0.001	0.001	0.001	0.001	0.001	0.001
1116	0.511	0.001	19.486	0.182	155.21	1.45	239.142	0.0002	95	3.46	1	3	82.3		FALSE	0.001	0.001	0.001	0.001	0.001	0.001	0.001	0.001	0.001	545	0.001	0.001	0.001	0.001	0.001	1614	0.001	0.001	0.001	418	0.001	0.001	0.001	0.001	0.001	0.001	0.001
1117	0.51		30.055		232.26		552.275		95	5.2	1	1	39.2		FALSE	0.001	0.001	0.001	0.001	0.001	0.001	0.001	0.001	0.001	0.001	2567	0.001	0.001	0.001	0.001	0.001	0.001	0.001	0.001	0.001	0.001	0.001	0.001	0.001	0.001	0.001	0.001
1118	0.511	0.001	25.039	0.23	197.43	1.82	297.195	0.0015	95	3.23	1	4	78.3		FALSE	0.001	0.001	319	0.001	0.001	0.001	0.001	0.001	0.001	0.001	0.001	0.001	0.001	0.001	218	0.001	1507	0.001	0.001	0.001	0.001	0.001	0.001	0.001	0.001	0.001	521
1119	0.511		33.846		261.58		551.408		95	5.2	1	1	99.2		FALSE	0.001	0.001	0.001	0.001	0.001	0.001	0.001	0.001	0.001	0.001	0.001	0.001	0.001	0.001	0.001	0.001	0.001	0.001	2555	0.001	0.001	0.001	0.001	0.001	0.001	0.001	0.001
1120	0.511		21.591		171.02		268.169		95	5.2	1	1	78.9		FALSE	0.001	0.001	0.001	0.001	0.001	0.001	0.001	0.001	0.001	0.001	0.001	0.001	0.001	0.001	0.001	0.001	0.001	0.001	0.001	0.001	0.001	0.001	0.001	0.001	0.001	0.001	2555
1121	0.525		24.878		194.53		368.236		94	5.2	1	1	32.3		FALSE	0.001	0.001	0.001	2551	0.001	0.001	0.001	0.001	0.001	0.001	0.001	0.001	0.001	0.001	0.001	0.001	0.001	0.001	0.001	0.001	0.001	0.001	0.001	0.001	0.001	0.001	0.001
1122	0.511	0.001	19.526	0.218	155.36	1.74	244.168	0.002	94	3.03	1	4	85.4		FALSE	0.001	0.001	0.001	0.001	0.001	0.001	0.001	0.001	0.001	0.001	0.001	0.001	297	0.001	278	0.001	1343	0.001	0.001	0.001	0.001	0.001	0.001	0.001	0.001	0.001	632
1123	0.518	0.01	21.153	0	167.32	0	276.23	0.001	94	3.66	1	2	78.8		FALSE	0.001	0.001	0.001	0.001	0.001	0.001	0.001	0.001	0.001	0.001	0.001	0.001	0.001	1050	0.001	0.001	0.001	0.001	0.001	0.001	0.001	0.001	0.001	0.001	0.001	0.001	1491
1124	0.526	0.001	23.256	0.291	181.94	2.28	362.202	0.0042	94	4.5	1	2	72.3		FALSE	0.001	0.001	0.001	2185	355	0.001	0.001	0.001	0.001	0.001	0.001	0.001	0.001	0.001	0.001	0.001	0.001	0.001	0.001	0.001	0.001	0.001	0.001	0.001	0.001	0.001	0.001
1125	0.51		25.76		200.76		406.17		94	5.2	1	1	40.6		FALSE	0.001	0.001	0.001	0.001	0.001	0.001	0.001	0.001	0.001	0.001	2539	0.001	0.001	0.001	0.001	0.001	0.001	0.001	0.001	0.001	0.001	0.001	0.001	0.001	0.001	0.001	0.001
1126	0.527		27.236		212.72		381.299		94	5.2	1	1	57.1		FALSE	2533	0.001	0.001	0.001	0.001	0.001	0.001	0.001	0.001	0.001	0.001	0.001	0.001	0.001	0.001	0.001	0.001	0.001	0.001	0.001	0.001	0.001	0.001	0.001	0.001	0.001	0.001
1127	0.51		28.252		219.16		475.239		94	5.2	1	1	41		FALSE	0.001	0.001	0.001	0.001	0.001	0.001	0.001	0.001	0.001	0.001	2531	0.001	0.001	0.001	0.001	0.001	0.001	0.001	0.001	0.001	0.001	0.001	0.001	0.001	0.001	0.001	0.001
1128	0.525		21.618		170.97		277.169		94	5.2	1	1	98.7		FALSE	0.001	0.001	0.001	0.001	0.001	0.001	0.001	0.001	0.001	0.001	0.001	0.001	0.001	0.001	0.001	0.001	0.001	0.001	0.001	0.001	0.001	0.001	0.001	0.001	0.001	2527	0.001
1130	0.518	0.01	19.81	0.063	157.44	0.5	250.121	0.0002	93	3.64	1	2	84.3		FALSE	0.001	0.001	0.001	0.001	0.001	0.001	0.001	0.001	0.001	0.001	1443	0.001	0.001	0.001	0.001	0.001	0.001	0.001	0.001	0.001	0.001	0.001	0.001	0.001	0.001	1075	0.001
1131	0.519	0.012	24.457	0.288	190.97	2.25	383.266	0.0028	93	4.1	1	2	54.5		FALSE	1913	0.001	0.001	0.001	0.001	0.001	0.001	0.001	0.001	0.001	0.001	0.001	0.001	0.001	0.001	0.001	0.001	0.001	0.001	0.001	0.001	0.001	0.001	0.001	0.001	0.001	604
1132	0.512	0	19.389	0.135	154.51	1.08	237.13	0.0029	93	3.01	1	3	92.1		FALSE	0.001	0.001	0.001	0.001	0.001	0.001	639	0.001	0.001	0.001	0.001	0.001	0.001	0.001	0.001	1176	702	0.001	0.001	0.001	0.001	0.001	0.001	0.001	0.001	0.001	0.001
1133	0.525		24.021		188.61		329.164		93	5.2	1	1	59.6		FALSE	0.001	0.001	0.001	0.001	0.001	0.001	0.001	0.001	0.001	0.001	0.001	0.001	0.001	0.001	0.001	0.001	0.001	0.001	0.001	0.001	0.001	0.001	0.001	0.001	0.001	2516	0.001
1134	0.51		22.928		180.22		320.157		93	5.2	1	1	48.3		FALSE	0.001	0.001	0.001	0.001	0.001	0.001	0.001	0.001	0.001	0.001	2512	0.001	0.001	0.001	0.001	0.001	0.001	0.001	0.001	0.001	0.001	0.001	0.001	0.001	0.001	0.001	0.001
1135	0.519	0.009	18.726	0.218	149.98	1.75	216.137	0.0004	93	4.08	1	2	92		FALSE	0.001	0.001	0.001	0.001	0.001	0.001	0.001	0.001	0.001	0.001	0.001	0.001	0.001	616	0.001	0.001	0.001	0.001	0.001	0.001	0.001	0.001	0.001	0.001	1894	0.001	0.001
1136	0.511		35.71		274.92		657.37		93	5.2	1	1	34.2		FALSE	0.001	0.001	0.001	0.001	0.001	0.001	0.001	0.001	0.001	0.001	0.001	0.001	0.001	0.001	0.001	0.001	0.001	0.001	2508	0.001	0.001	0.001	0.001	0.001	0.001	0.001	0.001
1137	0.525		25.63		200.88		345.287		93	5.2	1	1	87.2		FALSE	0.001	0.001	0.001	2502	0.001	0.001	0.001	0.001	0.001	0.001	0.001	0.001	0.001	0.001	0.001	0.001	0.001	0.001	0.001	0.001	0.001	0.001	0.001	0.001	0.001	0.001	0.001
1138	0.511		19.594		156.39		230.186		93	5.2	1	1	49.3		FALSE	0.001	0.001	0.001	0.001	0.001	0.001	0.001	0.001	0.001	0.001	0.001	0.001	0.001	0.001	0.001	0.001	0.001	0.001	2501	0.001	0.001	0.001	0.001	0.001	0.001	0.001	0.001
1139	0.516	0.008	23.619	0.095	184.89	0.74	356.255	0.0009	92	3.31	1	3	55.4		FALSE	0.001	0.001	0.001	0.001	0.001	0.001	0.001	0.001	0.001	0.001	0.001	0.001	578	1452	0.001	0.001	0.001	0.001	0.001	0.001	0.001	0.001	0.001	0.001	0.001	0.001	466
1140	0.527		19.865		158.99		219.295		92	5.2	1	1	51.2		FALSE	2494	0.001	0.001	0.001	0.001	0.001	0.001	0.001	0.001	0.001	0.001	0.001	0.001	0.001	0.001	0.001	0.001	0.001	0.001	0.001	0.001	0.001	0.001	0.001	0.001	0.001	0.001
1141	0.526	0.001	29.587	0.224	245.73	1.86	131.049	0.0006	92	4.55	1	2	46.9		FALSE	0.001	0.001	0.001	0.001	0.001	2170	0.001	0.001	0.001	0.001	0.001	0.001	0.001	0.001	0.001	0.001	0.001	0.001	0.001	0.001	0.001	0.001	0.001	0.001	0.001	321	0.001
1142	0.517	0.008	26.617	0.065	208.03	0.51	373.264	0.0015	92	3	1	3	82		FALSE	1104	0.001	0.001	0.001	0.001	0.001	0.001	0.001	0.001	0.001	0.001	0.001	0.001	0.001	0.001	0.001	553	0.001	0.001	0.001	0.001	0.001	0.001	833	0.001	0.001	0.001
1143	0.525		33.24		256.58		581.418		92	5.2	1	1	44.9		FALSE	0.001	0.001	0.001	0.001	0.001	0.001	0.001	0.001	0.001	0.001	0.001	0.001	0.001	2490	0.001	0.001	0.001	0.001	0.001	0.001	0.001	0.001	0.001	0.001	0.001	0.001	0.001
1144	0.511	0	24.115	0.171	189.34	1.34	329.256	0.0016	92	4	1	2	78.1		FALSE	0.001	0.001	664	0.001	0.001	0.001	0.001	0.001	0.001	0.001	0.001	0.001	0.001	0.001	1825	0.001	0.001	0.001	0.001	0.001	0.001	0.001	0.001	0.001	0.001	0.001	0.001
1146	0.525		23.898		187.16		352.226		92	5.2	1	1	37.1		FALSE	0.001	0.001	0.001	0.001	0.001	0.001	0.001	0.001	0.001	0.001	0.001	0.001	0.001	2482	0.001	0.001	0.001	0.001	0.001	0.001	0.001	0.001	0.001	0.001	0.001	0.001	0.001
1147	0.51		28.172		218.52		477.253		92	5.2	1	1	35.8		FALSE	0.001	0.001	0.001	0.001	0.001	0.001	0.001	0.001	0.001	0.001	2473	0.001	0.001	0.001	0.001	0.001	0.001	0.001	0.001	0.001	0.001	0.001	0.001	0.001	0.001	0.001	0.001
1148	0.51		25.871		201.76		398.199		92	5.2	1	1	56.3		FALSE	0.001	0.001	0.001	0.001	0.001	0.001	0.001	0.001	0.001	0.001	2473	0.001	0.001	0.001	0.001	0.001	0.001	0.001	0.001	0.001	0.001	0.001	0.001	0.001	0.001	0.001	0.001
1149	0.525		19.705		156.04		269.095		92	5.2	1	1	62.5		FALSE	0.001	0.001	0.001	2472	0.001	0.001	0.001	0.001	0.001	0.001	0.001	0.001	0.001	0.001	0.001	0.001	0.001	0.001	0.001	0.001	0.001	0.001	0.001	0.001	0.001	0.001	0.001
1150	0.526	0.001	28.292	0.014	218.35	0.11	582.202	0.0017	92	4.42	1	2	80.6		FALSE	0.001	0.001	0.001	0.001	0.001	390	0.001	0.001	0.001	0.001	0.001	0.001	0.001	0.001	0.001	0.001	0.001	0.001	0.001	0.001	0.001	0.001	0.001	0.001	0.001	2082	0.001
1152	0.511		21.021		166.16		280.225		91	5.2	1	1	48.4		FALSE	0.001	0.001	0.001	0.001	0.001	0.001	0.001	0.001	0.001	0.001	0.001	0.001	0.001	0.001	0.001	0.001	0.001	0.001	2457	0.001	0.001	0.001	0.001	0.001	0.001	0.001	0.001
1153	0.526	0.001	20.027	0.151	159.49	1.21	240.174	0.0005	91	4.79	1	2	98.8		FALSE	195	0.001	0.001	2261	0.001	0.001	0.001	0.001	0.001	0.001	0.001	0.001	0.001	0.001	0.001	0.001	0.001	0.001	0.001	0.001	0.001	0.001	0.001	0.001	0.001	0.001	0.001
1154	0.525		27.163		211.38		426.319		91	5.2	1	1	82.1		FALSE	0.001	0.001	0.001	2452	0.001	0.001	0.001	0.001	0.001	0.001	0.001	0.001	0.001	0.001	0.001	0.001	0.001	0.001	0.001	0.001	0.001	0.001	0.001	0.001	0.001	0.001	0.001
1155	0.526	0.001	30.306	0.058	243.51	0.47	206.095	0.0003	90	3.77	1	2	63.2		FALSE	0.001	0.001	0.001	0.001	0.001	855	0.001	0.001	0.001	0.001	0.001	0.001	0.001	0.001	0.001	0.001	0.001	0.001	0.001	0.001	0.001	0.001	0.001	0.001	0.001	1587	0.001
1156	0.51		21.893		172.32		309.127		90	5.2	1	1	37		FALSE	0.001	0.001	0.001	0.001	0.001	0.001	0.001	0.001	0.001	0.001	2442	0.001	0.001	0.001	0.001	0.001	0.001	0.001	0.001	0.001	0.001	0.001	0.001	0.001	0.001	0.001	0.001
1157	0.51		26.388		205.4		423.208		90	5.2	1	1	39.7		FALSE	0.001	0.001	0.001	0.001	0.001	0.001	0.001	0.001	0.001	0.001	2441	0.001	0.001	0.001	0.001	0.001	0.001	0.001	0.001	0.001	0.001	0.001	0.001	0.001	0.001	0.001	0.001
1158	0.511		25.203		197.02		371.178		90	5.2	1	1	73.6		FALSE	0.001	0.001	0.001	0.001	0.001	0.001	0.001	0.001	0.001	0.001	0.001	0.001	0.001	0.001	0.001	0.001	0.001	0.001	2441	0.001	0.001	0.001	0.001	0.001	0.001	0.001	0.001
1159	0.511		19.498		154.83		254.174		90	5.2	1	1	88.2		FALSE	0.001	0.001	0.001	0.001	0.001	0.001	0.001	0.001	0.001	0.001	0.001	0.001	2438	0.001	0.001	0.001	0.001	0.001	0.001	0.001	0.001	0.001	0.001	0.001	0.001	0.001	0.001
1160	0.511	0.001	22.257	0.13	175.33	1.02	303.207	0.0034	90	2.91	1	3	65		FALSE	0.001	0.001	0.001	0.001	0.001	0.001	0.001	0.001	0.001	655	886	0.001	0.001	0.001	0.001	890	0.001	0.001	0.001	0.001	0.001	0.001	0.001	0.001	0.001	0.001	0.001
1161	0.526		23.226		182.47		324.137		90	5.2	1	1	56.2		FALSE	0.001	0.001	0.001	0.001	0.001	2431	0.001	0.001	0.001	0.001	0.001	0.001	0.001	0.001	0.001	0.001	0.001	0.001	0.001	0.001	0.001	0.001	0.001	0.001	0.001	0.001	0.001
1162	0.51		23.573		184.96		335.179		90	5.2	1	1	43.3		FALSE	0.001	0.001	0.001	0.001	0.001	0.001	0.001	0.001	0.001	0.001	2427	0.001	0.001	0.001	0.001	0.001	0.001	0.001	0.001	0.001	0.001	0.001	0.001	0.001	0.001	0.001	0.001
1163	0.525		20.759		164.54		264.174		90	5.2	1	1	51.1		FALSE	0.001	0.001	0.001	2424	0.001	0.001	0.001	0.001	0.001	0.001	0.001	0.001	0.001	0.001	0.001	0.001	0.001	0.001	0.001	0.001	0.001	0.001	0.001	0.001	0.001	0.001	0.001
1164	0.512		25.097		195.97		383.199		89	5.2	1	1	54.6		FALSE	0.001	0.001	0.001	0.001	0.001	0.001	0.001	0.001	0.001	0.001	0.001	0.001	0.001	0.001	0.001	2411	0.001	0.001	0.001	0.001	0.001	0.001	0.001	0.001	0.001	0.001	0.001
1166	0.526	0.001	31.39	0.111	265.55	0.94	108.081	0.0004	89	4.58	1	2	77.6		FALSE	0.001	0.001	0.001	0.001	0.001	292	0.001	0.001	0.001	0.001	0.001	0.001	0.001	0.001	0.001	0.001	0.001	0.001	0.001	0.001	0.001	0.001	0.001	0.001	0.001	2102	0.001
1167	0.512	0	22.213	0.012	175.11	0.09	298.217	0.0027	89	4.54	1	2	86.5		FALSE	0.001	0.001	0.001	0.001	0.001	0.001	315	0.001	0.001	0.001	0.001	0.001	2077	0.001	0.001	0.001	0.001	0.001	0.001	0.001	0.001	0.001	0.001	0.001	0.001	0.001	0.001
1168	0.516	0.008	14.436	0.015	119.97	0.13	129.07	0.0004	89	3.21	1	3	47.4		FALSE	0.001	0.001	0.001	1173	0.001	0.001	0.001	0.001	0.001	0.001	0.001	0.001	0.001	0.001	0.001	0.001	300	0.001	918	0.001	0.001	0.001	0.001	0.001	0.001	0.001	0.001
1169	0.525		22.823		178.92		342.206		89	5.2	1	1	52.7		FALSE	0.001	0.001	0.001	0.001	0.001	0.001	0.001	0.001	0.001	0.001	0.001	0.001	0.001	2391	0.001	0.001	0.001	0.001	0.001	0.001	0.001	0.001	0.001	0.001	0.001	0.001	0.001
1170	0.527		28.802		440.74		465.819		89	5.2	2	1	63.1		FALSE	2391	0.001	0.001	0.001	0.001	0.001	0.001	0.001	0.001	0.001	0.001	0.001	0.001	0.001	0.001	0.001	0.001	0.001	0.001	0.001	0.001	0.001	0.001	0.001	0.001	0.001	0.001
1171	0.512		29.218		226.44		493.318		88	5.2	1	1	48.2		FALSE	0.001	0.001	0.001	0.001	0.001	0.001	0.001	0.001	0.001	0.001	0.001	0.001	0.001	0.001	0.001	0.001	2389	0.001	0.001	0.001	0.001	0.001	0.001	0.001	0.001	0.001	0.001
1172	0.526	0.001	29.868	0.162	239.99	1.31	206.096	0.0004	88	3.6	1	2	70.9		FALSE	0.001	0.001	0.001	0.001	0.001	1173	0.001	0.001	0.001	0.001	0.001	0.001	0.001	0.001	0.001	0.001	0.001	0.001	0.001	0.001	0.001	0.001	0.001	0.001	0.001	1216	0.001
1173	0.51		20.274		160.69		264.148		88	5.2	1	1	83.7		FALSE	0.001	0.001	0.001	0.001	0.001	0.001	0.001	0.001	0.001	0.001	2386	0.001	0.001	0.001	0.001	0.001	0.001	0.001	0.001	0.001	0.001	0.001	0.001	0.001	0.001	0.001	0.001
1174	0.51		17.472		140.7		197.099		88	5.2	1	1	93		FALSE	0.001	0.001	0.001	0.001	0.001	0.001	0.001	0.001	0.001	0.001	2373	0.001	0.001	0.001	0.001	0.001	0.001	0.001	0.001	0.001	0.001	0.001	0.001	0.001	0.001	0.001	0.001
1176	0.526	0.001	30.892	0.112	247.14	0.9	222.09	0	88	3.85	1	2	97.2		FALSE	0.001	0.001	0.001	0.001	0.001	757	0.001	0.001	0.001	0.001	0.001	0.001	0.001	0.001	0.001	0.001	0.001	0.001	0.001	0.001	0.001	0.001	0.001	0.001	0.001	1606	0.001
1177	0.51		28.256		219.22		473.225		88	5.2	1	1	58.6		FALSE	0.001	0.001	0.001	0.001	0.001	0.001	0.001	0.001	0.001	0.001	2363	0.001	0.001	0.001	0.001	0.001	0.001	0.001	0.001	0.001	0.001	0.001	0.001	0.001	0.001	0.001	0.001
1178	0.519	0.009	24.44	0.09	192.18	0.71	317.256	0.0009	87	4.65	1	2	97.5		FALSE	0.001	0.001	0.001	2104	0.001	0.001	0.001	0.001	0.001	0.001	0.001	0.001	0.001	0.001	0.001	0.001	0.001	0.001	0.001	0.001	0.001	0.001	0.001	255	0.001	0.001	0.001
1179	0.518	0.01	24.316	0.229	189.72	1.79	392.162	0.0021	87	4.35	1	2	62.9		FALSE	0.001	0.001	0.001	0.001	0.001	0.001	0.001	0.001	410	0.001	0.001	0.001	0.001	0.001	0.001	0.001	0.001	0.001	0.001	0.001	0.001	0.001	0.001	0.001	0.001	1941	0.001
1180	0.512		19.483		155.73		224.15		87	5.2	1	1	93.7		FALSE	0.001	0.001	0.001	0.001	0.001	0.001	0.001	0.001	0.001	0.001	0.001	0.001	0.001	0.001	0.001	2349	0.001	0.001	0.001	0.001	0.001	0.001	0.001	0.001	0.001	0.001	0.001
1181	0.512	0.001	32.618	0.002	252.06	0.02	553.377	0.0007	87	3.67	1	2	92		FALSE	0.001	0.001	0.001	0.001	0.001	0.001	0.001	0.001	0.001	0.001	0.001	0.001	0.001	0.001	1394	0.001	0.001	0.001	0.001	0.001	0.001	0.001	0.001	955	0.001	0.001	0.001
1182	0.51		28.905		224.04		490.258		87	5.2	1	1	52.2		FALSE	0.001	0.001	0.001	0.001	0.001	0.001	0.001	0.001	0.001	0.001	2348	0.001	0.001	0.001	0.001	0.001	0.001	0.001	0.001	0.001	0.001	0.001	0.001	0.001	0.001	0.001	0.001
1183	0.518	0.01	27.24	0.051	212.72	0.4	383.27	0.0012	87	3.63	1	2	54.6		FALSE	0.001	0.001	0.001	0.001	0.001	0.001	0.001	0.001	0.001	0.001	0.001	0.001	0.001	1039	0.001	0.001	0.001	0.001	1303	0.001	0.001	0.001	0.001	0.001	0.001	0.001	0.001
1184	0.525		27.602		214.77		428.371		87	5.2	1	1	73.8		FALSE	0.001	0.001	0.001	2341	0.001	0.001	0.001	0.001	0.001	0.001	0.001	0.001	0.001	0.001	0.001	0.001	0.001	0.001	0.001	0.001	0.001	0.001	0.001	0.001	0.001	0.001	0.001
1185	0.511		15.436		127.1		144.097		87	5.2	1	1	86		FALSE	0.001	0.001	0.001	0.001	0.001	0.001	0.001	0.001	0.001	0.001	0.001	0.001	0.001	0.001	0.001	0.001	0.001	0.001	2338	0.001	0.001	0.001	0.001	0.001	0.001	0.001	0.001
1186	0.526		18.849		149.88		247.076		87	5.2	1	1	89.8		FALSE	0.001	0.001	0.001	0.001	0.001	2336	0.001	0.001	0.001	0.001	0.001	0.001	0.001	0.001	0.001	0.001	0.001	0.001	0.001	0.001	0.001	0.001	0.001	0.001	0.001	0.001	0.001
1187	0.526		21.862		172.27		301.166		86	5.2	1	1	42.1		FALSE	0.001	0.001	0.001	0.001	0.001	2335	0.001	0.001	0.001	0.001	0.001	0.001	0.001	0.001	0.001	0.001	0.001	0.001	0.001	0.001	0.001	0.001	0.001	0.001	0.001	0.001	0.001
1188	0.511	0.001	20.035	0.091	159.52	0.72	241.16	0.0015	86	3.81	1	2	78.4		FALSE	0.001	0.001	0.001	0.001	0.001	0.001	1555	0.001	0.001	0.001	776	0.001	0.001	0.001	0.001	0.001	0.001	0.001	0.001	0.001	0.001	0.001	0.001	0.001	0.001	0.001	0.001
1189	0.527		27.702		215.91		406.317		86	5.2	1	1	60.4		FALSE	2322	0.001	0.001	0.001	0.001	0.001	0.001	0.001	0.001	0.001	0.001	0.001	0.001	0.001	0.001	0.001	0.001	0.001	0.001	0.001	0.001	0.001	0.001	0.001	0.001	0.001	0.001
1190	0.518	0.01	28.495	0.105	221.28	0.81	458.379	0.0006	86	4.17	1	2	89.3		FALSE	0.001	0.001	0.001	1813	0.001	0.001	0.001	0.001	0.001	0.001	508	0.001	0.001	0.001	0.001	0.001	0.001	0.001	0.001	0.001	0.001	0.001	0.001	0.001	0.001	0.001	0.001
1191	0.511	0.001	23.285	0.155	183.93	1.23	285.252	0.0015	86	2.3	1	5	98.5		FALSE	0.001	651	622	0.001	0.001	0.001	294	0.001	0.001	0.001	0.001	0.001	0.001	0.001	0.001	0.001	0.001	0.001	0.001	0.001	251	0.001	0.001	0.001	501	0.001	0.001
1192	0.511	0.001	27.629	0.188	214.91	1.46	433.318	0.0038	86	3.07	1	3	73.7		FALSE	0.001	0.001	585	0.001	0.001	0.001	0.001	0.001	0.001	0.001	0.001	0.001	580	0.001	0.001	0.001	0.001	0.001	0.001	0.001	0.001	0.001	0.001	1154	0.001	0.001	0.001
1193	0.512		18.97		152.54		202.216		86	5.2	1	1	99.1		FALSE	0.001	0.001	0.001	0.001	0.001	0.001	0.001	0.001	0.001	0.001	0.001	0.001	0.001	0.001	0.001	0.001	2319	0.001	0.001	0.001	0.001	0.001	0.001	0.001	0.001	0.001	0.001
1194	0.512		20.883		165.47		266.162		86	5.2	1	1	82.4		FALSE	0.001	0.001	0.001	0.001	0.001	0.001	0.001	0.001	0.001	0.001	0.001	0.001	0.001	0.001	0.001	2319	0.001	0.001	0.001	0.001	0.001	0.001	0.001	0.001	0.001	0.001	0.001
1195	0.525		32.649		256.26		334.122		86	5.2	1	1	69.9		FALSE	0.001	0.001	0.001	0.001	0.001	0.001	0.001	0.001	0.001	0.001	0.001	0.001	0.001	0.001	0.001	0.001	0.001	0.001	0.001	0.001	0.001	0.001	0.001	0.001	0.001	2318	0.001
1196	0.512		18.276		147		201.13		86	5.2	1	1	100		FALSE	0.001	0.001	0.001	0.001	0.001	0.001	2316	0.001	0.001	0.001	0.001	0.001	0.001	0.001	0.001	0.001	0.001	0.001	0.001	0.001	0.001	0.001	0.001	0.001	0.001	0.001	0.001
1197	0.51		22.605		177.48		329.135		86	5.2	1	1	49.9		FALSE	0.001	0.001	0.001	0.001	0.001	0.001	0.001	0.001	0.001	0.001	2316	0.001	0.001	0.001	0.001	0.001	0.001	0.001	0.001	0.001	0.001	0.001	0.001	0.001	0.001	0.001	0.001
1198	0.512	0	18.198	0.052	146.03	0.42	209.099	0.0007	86	4.64	1	2	100		FALSE	0.001	0.001	0.001	0.001	0.001	0.001	0.001	0.001	0.001	0.001	0.001	0.001	256	0.001	0.001	0.001	2059	0.001	0.001	0.001	0.001	0.001	0.001	0.001	0.001	0.001	0.001
1199	0.525		23.88		188.13		303.279		86	5.2	1	1	98.8		FALSE	0.001	0.001	0.001	2313	0.001	0.001	0.001	0.001	0.001	0.001	0.001	0.001	0.001	0.001	0.001	0.001	0.001	0.001	0.001	0.001	0.001	0.001	0.001	0.001	0.001	0.001	0.001
1200	0.521	0.009	18.94	0.068	169.94	0.61	67.0543	0.0008	86	3.26	1	3	98.1		FALSE	339	0.001	0.001	0.001	0.001	0.001	0.001	0.001	0.001	0.001	0.001	0.001	0.001	699	0.001	0.001	0.001	0.001	1275	0.001	0.001	0.001	0.001	0.001	0.001	0.001	0.001
1201	0.512		23.093		181.15		337.208		86	5.2	1	1	66.8		FALSE	0.001	0.001	0.001	0.001	0.001	0.001	0.001	0.001	0.001	0.001	0.001	0.001	0.001	0.001	0.001	0.001	0.001	0.001	0.001	0.001	0.001	0.001	0.001	2310	0.001	0.001	0.001
1202	0.516	0.009	20.725	0.095	164.13	0.76	269.152	0.0004	86	2.96	1	3	64.1		FALSE	0.001	0.001	0.001	0.001	742	0.001	0.001	0.001	0.001	0.001	0.001	0.001	0.001	0.001	0.001	983	0.001	0.001	0.001	584	0.001	0.001	0.001	0.001	0.001	0.001	0.001
1203	0.525		34.04		266.71		350.116		85	5.2	1	1	80.9		FALSE	0.001	0.001	0.001	0.001	0.001	0.001	0.001	0.001	0.001	0.001	0.001	0.001	0.001	0.001	0.001	0.001	0.001	0.001	0.001	0.001	0.001	0.001	0.001	0.001	0.001	2307	0.001
1204	0.512	0	20.144	0.103	160.49	0.82	238.215	0.0005	85	4.76	1	2	100		FALSE	0.001	0.001	0.001	0.001	0.001	0.001	197	0.001	0.001	0.001	0.001	0.001	0.001	0.001	0.001	0.001	2107	0.001	0.001	0.001	0.001	0.001	0.001	0.001	0.001	0.001	0.001
1205	0.512		19.904		158.65		236.152		85	5.2	1	1	87.9		FALSE	0.001	0.001	0.001	0.001	0.001	0.001	0.001	0.001	0.001	0.001	0.001	0.001	0.001	0.001	0.001	2299	0.001	0.001	0.001	0.001	0.001	0.001	0.001	0.001	0.001	0.001	0.001
1206	0.512		24.896		194.51		377.154		85	5.2	1	1	44.2		FALSE	0.001	0.001	0.001	0.001	0.001	0.001	0.001	0.001	0.001	0.001	0.001	0.001	0.001	0.001	0.001	2296	0.001	0.001	0.001	0.001	0.001	0.001	0.001	0.001	0.001	0.001	0.001
1207	0.527		32.675		252.69		537.288		85	5.2	1	1	99.6		FALSE	2291	0.001	0.001	0.001	0.001	0.001	0.001	0.001	0.001	0.001	0.001	0.001	0.001	0.001	0.001	0.001	0.001	0.001	0.001	0.001	0.001	0.001	0.001	0.001	0.001	0.001	0.001
1208	0.51		25.291		197.32		393.166		85	5.2	1	1	37.4		FALSE	0.001	0.001	0.001	0.001	0.001	0.001	0.001	0.001	0.001	0.001	2290	0.001	0.001	0.001	0.001	0.001	0.001	0.001	0.001	0.001	0.001	0.001	0.001	0.001	0.001	0.001	0.001
1209	0.512	0	21.383	0.268	168.66	2.11	294.118	0.0021	85	3.63	1	2	55.1		FALSE	0.001	0.001	0.001	0.001	0.001	0.001	0.001	0.001	0.001	1269	0.001	0.001	0.001	0.001	0.001	1020	0.001	0.001	0.001	0.001	0.001	0.001	0.001	0.001	0.001	0.001	0.001
1211	0.51		29.861		231.39		496.215		85	5.2	1	1	38.9		FALSE	0.001	0.001	0.001	0.001	0.001	0.001	0.001	0.001	0.001	0.001	2285	0.001	0.001	0.001	0.001	0.001	0.001	0.001	0.001	0.001	0.001	0.001	0.001	0.001	0.001	0.001	0.001
1212	0.525		26.534		206.52		424.284		85	5.2	1	1	60.5		FALSE	0.001	0.001	0.001	0.001	0.001	0.001	0.001	0.001	0.001	0.001	0.001	0.001	0.001	2282	0.001	0.001	0.001	0.001	0.001	0.001	0.001	0.001	0.001	0.001	0.001	0.001	0.001
1213	0.525		26.186		204.07		407.269		84	5.2	1	1	35.4		FALSE	0.001	0.001	0.001	0.001	0.001	0.001	0.001	0.001	0.001	0.001	0.001	0.001	0.001	2280	0.001	0.001	0.001	0.001	0.001	0.001	0.001	0.001	0.001	0.001	0.001	0.001	0.001
1214	0.511		36.569		281.7		639.497		84	5.2	1	1	99.8		FALSE	0.001	0.001	0.001	0.001	0.001	0.001	0.001	0.001	0.001	0.001	0.001	0.001	0.001	0.001	0.001	0.001	0.001	0.001	2276	0.001	0.001	0.001	0.001	0.001	0.001	0.001	0.001
1215	0.51		29.965		231.84		526.261		84	5.2	1	1	52.5		FALSE	0.001	0.001	0.001	0.001	0.001	0.001	0.001	0.001	0.001	0.001	2273	0.001	0.001	0.001	0.001	0.001	0.001	0.001	0.001	0.001	0.001	0.001	0.001	0.001	0.001	0.001	0.001
1216	0.512		19.793		157.23		252.157		84	5.2	1	1	100		FALSE	0.001	0.001	0.001	0.001	0.001	0.001	0.001	0.001	0.001	0.001	0.001	0.001	0.001	0.001	0.001	0.001	0.001	0.001	0.001	0.001	0.001	0.001	0.001	0.001	2268	0.001	0.001
1217	0.521	0.009	22.239	0.358	176.16	2.84	268.206	0.0019	84	4.2	1	3	81.7		FALSE	1816	0.001	0.001	249	0.001	0.001	0.001	0.001	0.001	0.001	195	0.001	0.001	0.001	0.001	0.001	0.001	0.001	0.001	0.001	0.001	0.001	0.001	0.001	0.001	0.001	0.001
1218	0.525		24.496		192.14		338.248		84	5.2	1	1	52.5		FALSE	0.001	0.001	0.001	0.001	0.001	0.001	0.001	0.001	0.001	0.001	0.001	0.001	0.001	2257	0.001	0.001	0.001	0.001	0.001	0.001	0.001	0.001	0.001	0.001	0.001	0.001	0.001
1219	0.525		22.934		180.55		308.14		84	5.2	1	1	48		FALSE	0.001	0.001	0.001	0.001	0.001	0.001	0.001	0.001	0.001	0.001	0.001	0.001	0.001	0.001	0.001	0.001	0.001	0.001	0.001	0.001	0.001	0.001	0.001	0.001	0.001	2256	0.001
1220	0.518	0.01	30.312	0.332	234.34	2.57	542.417	0.0039	83	4.86	1	2	93.7		FALSE	0.001	0.001	0.001	2111	0.001	0.001	0.001	0.001	0.001	0.001	143	0.001	0.001	0.001	0.001	0.001	0.001	0.001	0.001	0.001	0.001	0.001	0.001	0.001	0.001	0.001	0.001
1222	0.511		24.127		189.51		326.244		83	5.2	1	1	37.3		FALSE	0.001	0.001	0.001	0.001	0.001	0.001	0.001	0.001	0.001	0.001	0.001	0.001	0.001	0.001	0.001	0.001	0.001	0.001	2252	0.001	0.001	0.001	0.001	0.001	0.001	0.001	0.001
1223	0.517	0.007	20.122	0.108	159.21	0.85	274.123	0.0003	83	3.25	1	3	63.8		FALSE	0.001	0.001	0.001	0.001	0.001	0.001	0.001	0.001	0.001	0.001	0.001	0.001	0.001	0.001	0.001	0.001	0.001	0.001	0.001	0.001	0.001	554	0.001	0.001	1266	429	0.001
1224	0.525		23.52		184.36		344.219		83	5.2	1	1	32.5		FALSE	0.001	0.001	0.001	0.001	0.001	0.001	0.001	0.001	0.001	0.001	0.001	0.001	0.001	2233	0.001	0.001	0.001	0.001	0.001	0.001	0.001	0.001	0.001	0.001	0.001	0.001	0.001
1226	0.51		21.747		171.61		291.173		83	5.2	1	1	71.5		FALSE	0.001	0.001	0.001	0.001	0.001	0.001	0.001	0.001	0.001	0.001	2232	0.001	0.001	0.001	0.001	0.001	0.001	0.001	0.001	0.001	0.001	0.001	0.001	0.001	0.001	0.001	0.001
1227	0.527		30.957		239.95		491.372		83	5.2	1	1	32.4		FALSE	2232	0.001	0.001	0.001	0.001	0.001	0.001	0.001	0.001	0.001	0.001	0.001	0.001	0.001	0.001	0.001	0.001	0.001	0.001	0.001	0.001	0.001	0.001	0.001	0.001	0.001	0.001
1228	0.511	0.001	22.303	0.21	175.72	1.66	302.247	0.0011	83	4.3	1	2	76.9		FALSE	0.001	0.001	0.001	0.001	0.001	0.001	0.001	0.001	0.001	0.001	0.001	0.001	0.001	0.001	0.001	0.001	1811	0.001	0.001	0.001	0.001	0.001	0.001	0.001	0.001	0.001	418
1229	0.511		29.173		226.25		480.307		83	5.2	1	1	79.4		FALSE	0.001	0.001	0.001	0.001	0.001	0.001	0.001	0.001	0.001	0.001	0.001	0.001	0.001	0.001	2229	0.001	0.001	0.001	0.001	0.001	0.001	0.001	0.001	0.001	0.001	0.001	0.001
1230	0.512	0.001	26.289	0.04	205.86	0.31	354.252	0.0009	83	3.96	1	2	92.9		FALSE	0.001	0.001	0.001	0.001	0.001	0.001	0.001	0.001	0.001	0.001	0.001	0.001	0.001	0.001	1604	0.001	0.001	0.001	0.001	0.001	0.001	0.001	0.001	624	0.001	0.001	0.001
1231	0.526	0.001	32.442	0.044	254.18	0.34	350.116	0.0003	82	4.59	1	2	67.6		FALSE	0.001	0.001	0.001	0.001	0.001	267	0.001	0.001	0.001	0.001	0.001	0.001	0.001	0.001	0.001	0.001	0.001	0.001	0.001	0.001	0.001	0.001	0.001	0.001	0.001	1956	0.001
1232	0.511	0	25.605	0.078	201.84	0.62	299.21	0.0002	82	3.01	1	3	92.8		FALSE	0.001	0.001	579	0.001	0.001	0.001	0.001	0.001	0.001	0.001	0.001	0.001	0.001	0.001	600	0.001	0.001	0.001	0.001	0.001	0.001	0.001	0.001	0.001	0.001	0.001	1043
1233	0.512	0.001	18.243	0.256	146.35	2.05	210.148	0.0002	82	3.72	1	2	100		FALSE	0.001	0.001	0.001	0.001	0.001	0.001	0.001	0.001	0.001	0.001	0.001	0.001	1386	0.001	0.001	0.001	0.001	0.001	0.001	0.001	0.001	0.001	0.001	0.001	835	0.001	0.001
1234	0.526	0.001	28.892	0.049	244.4	0.42	108.081	0.0001	82	3.91	1	2	95.4		FALSE	0.001	0.001	0.001	0.001	0.001	658	0.001	0.001	0.001	0.001	0.001	0.001	0.001	0.001	0.001	0.001	0.001	0.001	0.001	0.001	0.001	0.001	0.001	0.001	0.001	1563	0.001
1235	0.512	0	22.991	0.159	180.64	1.25	323.236	0.0041	82	4.4	1	2	52.5		FALSE	0.001	0.001	0.001	0.001	0.001	0.001	362	0.001	0.001	0.001	0.001	0.001	1859	0.001	0.001	0.001	0.001	0.001	0.001	0.001	0.001	0.001	0.001	0.001	0.001	0.001	0.001
1236	0.526	0.001	29.995	0.162	253.74	1.37	108.081	0.0003	82	4.06	1	2	87.9		FALSE	0.001	0.001	0.001	0.001	0.001	552	0.001	0.001	0.001	0.001	0.001	0.001	0.001	0.001	0.001	0.001	0.001	0.001	0.001	0.001	0.001	0.001	0.001	0.001	0.001	1668	0.001
1237	0.512		26.371		205.83		388.244		82	5.2	1	1	31.7		FALSE	0.001	0.001	0.001	0.001	0.001	0.001	0.001	0.001	0.001	0.001	0.001	0.001	0.001	0.001	0.001	0.001	0.001	0.001	0.001	0.001	0.001	0.001	0.001	2218	0.001	0.001	0.001
1238	0.511		20.931		166.35		250.161		82	5.2	1	1	80		FALSE	0.001	0.001	2211	0.001	0.001	0.001	0.001	0.001	0.001	0.001	0.001	0.001	0.001	0.001	0.001	0.001	0.001	0.001	0.001	0.001	0.001	0.001	0.001	0.001	0.001	0.001	0.001
1239	0.512	0.001	21.592	0.045	171.3	0.36	259.215	0	82	3.63	1	2	95.1		FALSE	0.001	0.001	969	0.001	0.001	0.001	0.001	0.001	0.001	0.001	0.001	0.001	0.001	0.001	0.001	0.001	0.001	0.001	0.001	0.001	0.001	0.001	0.001	1240	0.001	0.001	0.001
1240	0.526		28.891		223.89		494.175		82	5.2	1	1	57.6		FALSE	0.001	0.001	0.001	0.001	0.001	2207	0.001	0.001	0.001	0.001	0.001	0.001	0.001	0.001	0.001	0.001	0.001	0.001	0.001	0.001	0.001	0.001	0.001	0.001	0.001	0.001	0.001
1242	0.527		27.002		210.21		421.286		82	5.2	1	1	40.7		FALSE	2201	0.001	0.001	0.001	0.001	0.001	0.001	0.001	0.001	0.001	0.001	0.001	0.001	0.001	0.001	0.001	0.001	0.001	0.001	0.001	0.001	0.001	0.001	0.001	0.001	0.001	0.001
1243	0.512	0.001	23.178	0.03	185.48	0.24	220.193	0	82	3.7	1	2	99.5		FALSE	0.001	0.001	0.001	0.001	0.001	0.001	0.001	0.001	0.001	0.001	0.001	0.001	0.001	0.001	1352	0.001	0.001	0.001	0.001	0.001	0.001	0.001	0.001	849	0.001	0.001	0.001
1245	0.514	0.006	30.559	0.156	236.61	1.21	511.42	0.0013	81	1.97	1	6	78.6		FALSE	0.001	0.001	0.001	0.001	365	0.001	0.001	0.001	0.001	0.001	0.001	0.001	0.001	0.001	457	434	0.001	0.001	0.001	0.001	0.001	233	412	0.001	288	0.001	0.001
1246	0.527		24.733		194.18		330.286		81	5.2	1	1	57.9		FALSE	2185	0.001	0.001	0.001	0.001	0.001	0.001	0.001	0.001	0.001	0.001	0.001	0.001	0.001	0.001	0.001	0.001	0.001	0.001	0.001	0.001	0.001	0.001	0.001	0.001	0.001	0.001
1247	0.512		28.481		221.01		470.324		81	5.2	1	1	82.4		FALSE	0.001	0.001	0.001	0.001	0.001	0.001	0.001	0.001	0.001	0.001	0.001	0.001	0.001	0.001	0.001	0.001	0.001	0.001	0.001	0.001	0.001	0.001	0.001	2179	0.001	0.001	0.001
1248	0.511		24.354		190.96		341.257		81	5.2	1	1	44.6		FALSE	0.001	0.001	0.001	0.001	0.001	0.001	0.001	0.001	0.001	0.001	0.001	0.001	0.001	0.001	2177	0.001	0.001	0.001	0.001	0.001	0.001	0.001	0.001	0.001	0.001	0.001	0.001
1249	0.511	0	22.079	0.303	173.69	2.39	313.234	0.0007	81	3.64	1	2	65.6		FALSE	0.001	0.001	0.001	0.001	0.001	0.001	0.001	0.001	0.001	0.001	0.001	0.001	0.001	0.001	0.001	0.001	0.001	0.001	1240	0.001	0.001	0.001	0.001	0.001	0.001	0.001	936
1250	0.519	0.012	21.341	0.088	168.8	0.7	276.229	0.0007	81	3.81	1	2	56.3		FALSE	729	0.001	0.001	0.001	0.001	0.001	0.001	0.001	0.001	0.001	0.001	0.001	0.001	0.001	0.001	0.001	0.001	0.001	0.001	0.001	0.001	0.001	0.001	0.001	0.001	0.001	1447
1252	0.526	0.001	33.069	0.042	264.7	0.34	220.111	0.0011	80	3.7	1	2	63.2		FALSE	0.001	0.001	0.001	0.001	0.001	834	0.001	0.001	0.001	0.001	0.001	0.001	0.001	0.001	0.001	0.001	0.001	0.001	0.001	0.001	0.001	0.001	0.001	0.001	0.001	1322	0.001
1253	0.519	0.01	23.378	0.092	184.58	0.72	288.289	0.0003	80	3.78	1	2	90.2		FALSE	0.001	0.001	0.001	0.001	0.001	1408	0.001	0.001	0.001	0.001	0.001	0.001	0.001	0.001	0.001	746	0.001	0.001	0.001	0.001	0.001	0.001	0.001	0.001	0.001	0.001	0.001
1254	0.512	0.001	25.68	0.091	201.1	0.71	353.257	0.0002	80	4.28	1	2	82.4		FALSE	0.001	0.001	0.001	0.001	0.001	0.001	0.001	0.001	0.001	0.001	0.001	0.001	0.001	0.001	1738	0.001	0.001	0.001	0.001	0.001	0.001	0.001	0.001	411	0.001	0.001	0.001
1256	0.511	0.001	28.166	0.073	218.97	0.57	441.341	0.0008	79	2.62	1	4	54		FALSE	0.001	0.001	590	0.001	0.001	0.001	772	0.001	540	243	0.001	0.001	0.001	0.001	0.001	0.001	0.001	0.001	0.001	0.001	0.001	0.001	0.001	0.001	0.001	0.001	0.001
1257	0.516	0.008	14.298	0.068	118.91	0.57	128.063	0.0009	79	2.98	1	3	80.6		FALSE	0.001	0.001	0.001	940	0.001	0.001	0.001	0.001	0.001	0.001	672	0.001	0.001	0.001	0.001	524	0.001	0.001	0.001	0.001	0.001	0.001	0.001	0.001	0.001	0.001	0.001
1258	0.512	0.001	16.805	0.091	136.48	0.74	173.131	0.0003	79	2.99	1	3	89.5		FALSE	0.001	0.001	0.001	0.001	0.001	0.001	0.001	0.001	0.001	0.001	0.001	0.001	0.001	0.001	516	0.001	665	0.001	0.001	0.001	0.001	0.001	0.001	952	0.001	0.001	0.001
1259	0.526		29.854		231.45		487.263		79	5.2	1	1	84		FALSE	0.001	0.001	0.001	0.001	0.001	2133	0.001	0.001	0.001	0.001	0.001	0.001	0.001	0.001	0.001	0.001	0.001	0.001	0.001	0.001	0.001	0.001	0.001	0.001	0.001	0.001	0.001
1260	0.525		33.852		259.91		756.237		79	5.2	1	1	44.8		FALSE	0.001	0.001	0.001	0.001	0.001	0.001	0.001	0.001	0.001	0.001	0.001	0.001	0.001	0.001	0.001	0.001	0.001	0.001	0.001	0.001	0.001	0.001	0.001	0.001	0.001	2133	0.001
1261	0.526		30.405		235.54		501.279		79	5.2	1	1	71		FALSE	0.001	0.001	0.001	0.001	0.001	2129	0.001	0.001	0.001	0.001	0.001	0.001	0.001	0.001	0.001	0.001	0.001	0.001	0.001	0.001	0.001	0.001	0.001	0.001	0.001	0.001	0.001
1262	0.525		25.101		195.74		399.152		79	5.2	1	1	30.6		FALSE	0.001	0.001	0.001	0.001	0.001	0.001	0.001	0.001	0.001	0.001	0.001	0.001	0.001	0.001	0.001	0.001	0.001	0.001	0.001	0.001	0.001	0.001	0.001	0.001	0.001	2128	0.001
1264	0.511	0.001	30.227	0.003	233.92	0.02	521.316	0.0006	79	3.69	1	2	46.5		FALSE	0.001	0.001	0.001	0.001	0.001	0.001	0.001	0.001	0.001	0.001	832	0.001	0.001	0.001	0.001	0.001	1289	0.001	0.001	0.001	0.001	0.001	0.001	0.001	0.001	0.001	0.001
1265	0.511	0	23.656	0.303	186.44	2.39	300.214	0.0006	79	3.63	1	2	80.1		FALSE	0.001	0.001	1180	0.001	0.001	0.001	0.001	0.001	0.001	0.001	0.001	0.001	0.001	0.001	0.001	0.001	0.001	0.001	0.001	0.001	0.001	0.001	0.001	0.001	0.001	0.001	940
1266	0.51		25.445		198.67		384.183		79	5.2	1	1	63.5		FALSE	0.001	0.001	0.001	0.001	0.001	0.001	0.001	0.001	0.001	0.001	2120	0.001	0.001	0.001	0.001	0.001	0.001	0.001	0.001	0.001	0.001	0.001	0.001	0.001	0.001	0.001	0.001
1267	0.51		26.931		209.06		463.239		78	5.2	1	1	31.7		FALSE	0.001	0.001	0.001	0.001	0.001	0.001	0.001	0.001	0.001	0.001	2117	0.001	0.001	0.001	0.001	0.001	0.001	0.001	0.001	0.001	0.001	0.001	0.001	0.001	0.001	0.001	0.001
1268	0.512	0	20.917	0.115	166.27	0.92	249.196	0.0006	78	3.61	1	2	98.2		FALSE	0.001	0.001	0.001	0.001	0.001	0.001	0.001	0.001	0.001	0.001	0.001	985	0.001	0.001	0.001	0.001	0.001	0.001	0.001	0.001	0.001	0.001	0.001	1131	0.001	0.001	0.001
1269	0.519	0.01	24.689	0.264	193.22	2.07	359.21	0.0013	78	4.25	1	2	49.1		FALSE	0.001	0.001	0.001	0.001	0.001	422	0.001	0.001	0.001	0.001	0.001	0.001	0.001	0.001	0.001	0.001	0.001	0.001	0.001	0.001	0.001	0.001	0.001	1689	0.001	0.001	0.001
1270	0.51		27.076		210.53		438.227		78	5.2	1	1	43.5		FALSE	0.001	0.001	0.001	0.001	0.001	0.001	0.001	0.001	0.001	0.001	2111	0.001	0.001	0.001	0.001	0.001	0.001	0.001	0.001	0.001	0.001	0.001	0.001	0.001	0.001	0.001	0.001
1271	0.527		16.726		136.43		163.122		78	5.2	1	1	99		FALSE	2110	0.001	0.001	0.001	0.001	0.001	0.001	0.001	0.001	0.001	0.001	0.001	0.001	0.001	0.001	0.001	0.001	0.001	0.001	0.001	0.001	0.001	0.001	0.001	0.001	0.001	0.001
1272	0.511		26.151		204.63		361.262		78	5.2	1	1	48.4		FALSE	0.001	0.001	0.001	0.001	0.001	0.001	0.001	0.001	0.001	0.001	0.001	0.001	0.001	0.001	2110	0.001	0.001	0.001	0.001	0.001	0.001	0.001	0.001	0.001	0.001	0.001	0.001
1273	0.518	0.009	24.933	0.02	195.07	0.16	362.245	0.0019	78	3.66	1	2	60.5		FALSE	0.001	0.001	0.001	1236	0.001	0.001	0.001	0.001	0.001	0.001	0.001	0.001	874	0.001	0.001	0.001	0.001	0.001	0.001	0.001	0.001	0.001	0.001	0.001	0.001	0.001	0.001
1274	0.527		41.981		321.85		830.586		78	5.2	1	1	98.2		FALSE	2102	0.001	0.001	0.001	0.001	0.001	0.001	0.001	0.001	0.001	0.001	0.001	0.001	0.001	0.001	0.001	0.001	0.001	0.001	0.001	0.001	0.001	0.001	0.001	0.001	0.001	0.001
1275	0.525		26.925		210.33		379.277		78	5.2	1	1	58.8		FALSE	0.001	0.001	0.001	2098	0.001	0.001	0.001	0.001	0.001	0.001	0.001	0.001	0.001	0.001	0.001	0.001	0.001	0.001	0.001	0.001	0.001	0.001	0.001	0.001	0.001	0.001	0.001
1276	0.512		22.715		178.54		320.221		78	5.2	1	1	100		FALSE	0.001	0.001	0.001	0.001	0.001	0.001	0.001	0.001	0.001	0.001	0.001	0.001	0.001	0.001	0.001	0.001	0.001	0.001	0.001	0.001	0.001	0.001	0.001	0.001	2097	0.001	0.001
1277	0.511	0.001	20.692	0.236	164.22	1.87	257.19	0.0024	78	3.98	1	2	79.9		FALSE	0.001	0.001	0.001	0.001	0.001	0.001	0.001	0.001	0.001	0.001	0.001	0.001	0.001	0.001	0.001	0.001	1517	0.001	0.001	576	0.001	0.001	0.001	0.001	0.001	0.001	0.001
1278	0.525		23.694		186.36		315.181		77	5.2	1	1	72.9		FALSE	0.001	0.001	0.001	0.001	0.001	0.001	0.001	0.001	0.001	0.001	0.001	0.001	0.001	0.001	0.001	0.001	0.001	0.001	0.001	0.001	0.001	0.001	0.001	0.001	0.001	2090	0.001
1279	0.512	0.001	23.065	0.006	181.39	0.05	316.259	0.0036	77	3.49	1	3	64.8		FALSE	0.001	0.001	0.001	0.001	0.001	0.001	0.001	0.001	0.001	0.001	0.001	0.001	0.001	0.001	0.001	0.001	1299	0.001	0.001	0.001	0.001	0.001	0.001	0.001	222	0.001	568
1280	0.511	0	28.841	0.219	224.36	1.71	432.307	0.0037	77	4.21	1	2	65.2		FALSE	0.001	0.001	0.001	0.001	0.001	0.001	0.001	0.001	0.001	0.001	0.001	0.001	0.001	0.001	439	0.001	0.001	0.001	1647	0.001	0.001	0.001	0.001	0.001	0.001	0.001	0.001
1281	0.512	0.001	27.885	0.045	216.91	0.35	432.307	0.001	77	3.87	1	2	44.3		FALSE	0.001	0.001	0.001	0.001	0.001	0.001	0.001	0.001	0.001	0.001	0.001	0.001	0.001	0.001	1433	0.001	0.001	0.001	0.001	0.001	0.001	0.001	0.001	652	0.001	0.001	0.001
1282	0.525		26.175		204.09		401.2		77	5.2	1	1	96.8		FALSE	0.001	0.001	0.001	0.001	0.001	0.001	0.001	0.001	0.001	0.001	0.001	0.001	0.001	0.001	0.001	0.001	0.001	0.001	0.001	0.001	0.001	0.001	0.001	0.001	0.001	2082	0.001
1283	0.518	0.012	26.995	0.153	210.84	1.19	381.298	0.0009	77	4.59	1	2	59.2		FALSE	1829	252	0.001	0.001	0.001	0.001	0.001	0.001	0.001	0.001	0.001	0.001	0.001	0.001	0.001	0.001	0.001	0.001	0.001	0.001	0.001	0.001	0.001	0.001	0.001	0.001	0.001
1284	0.512		32.306		249.43		574.491		77	5.2	1	1	81.7		FALSE	0.001	0.001	0.001	0.001	0.001	0.001	0.001	0.001	0.001	0.001	0.001	0.001	0.001	0.001	0.001	0.001	0.001	0.001	0.001	0.001	0.001	0.001	0.001	0.001	2080	0.001	0.001
1285	0.526		26.15		203.82		405.224		77	5.2	1	1	93.7		FALSE	0.001	0.001	0.001	0.001	0.001	2079	0.001	0.001	0.001	0.001	0.001	0.001	0.001	0.001	0.001	0.001	0.001	0.001	0.001	0.001	0.001	0.001	0.001	0.001	0.001	0.001	0.001
1287	0.527		24.901		194.86		360.264		77	5.2	1	1	48.6		FALSE	2075	0.001	0.001	0.001	0.001	0.001	0.001	0.001	0.001	0.001	0.001	0.001	0.001	0.001	0.001	0.001	0.001	0.001	0.001	0.001	0.001	0.001	0.001	0.001	0.001	0.001	0.001
1288	0.511		29.777		231.17		463.366		77	5.2	1	1	83.8		FALSE	0.001	0.001	2068	0.001	0.001	0.001	0.001	0.001	0.001	0.001	0.001	0.001	0.001	0.001	0.001	0.001	0.001	0.001	0.001	0.001	0.001	0.001	0.001	0.001	0.001	0.001	0.001
1289	0.511		23.433		184.53		306.253		76	5.2	1	1	85.7		FALSE	0.001	0.001	0.001	0.001	0.001	0.001	0.001	0.001	0.001	0.001	0.001	0.001	0.001	0.001	2057	0.001	0.001	0.001	0.001	0.001	0.001	0.001	0.001	0.001	0.001	0.001	0.001
1290	0.511		21.899		173.34		272.202		76	5.2	1	1	87.7		FALSE	0.001	0.001	2054	0.001	0.001	0.001	0.001	0.001	0.001	0.001	0.001	0.001	0.001	0.001	0.001	0.001	0.001	0.001	0.001	0.001	0.001	0.001	0.001	0.001	0.001	0.001	0.001
1291	0.511		25.297		197.19		404.257		76	5.2	1	1	90.5		FALSE	0.001	0.001	0.001	0.001	0.001	0.001	0.001	0.001	0.001	0.001	0.001	0.001	2054	0.001	0.001	0.001	0.001	0.001	0.001	0.001	0.001	0.001	0.001	0.001	0.001	0.001	0.001
1292	0.51		20.133		159.7		260.116		76	5.2	1	1	56.2		FALSE	0.001	0.001	0.001	0.001	0.001	0.001	0.001	0.001	0.001	0.001	2051	0.001	0.001	0.001	0.001	0.001	0.001	0.001	0.001	0.001	0.001	0.001	0.001	0.001	0.001	0.001	0.001
1293	0.511		29.284		227.02		487.258		76	5.2	1	1	41.5		FALSE	0.001	0.001	0.001	0.001	0.001	0.001	0.001	0.001	0.001	0.001	0.001	0.001	0.001	0.001	0.001	0.001	0.001	0.001	0.001	0.001	0.001	0.001	0.001	0.001	0.001	0.001	2048
1294	0.525		24.611		192.63		358.144		76	5.2	1	1	47.5		FALSE	0.001	0.001	0.001	0.001	0.001	0.001	0.001	0.001	0.001	0.001	0.001	0.001	0.001	0.001	0.001	0.001	0.001	0.001	0.001	0.001	0.001	0.001	0.001	0.001	0.001	2048	0.001
1296	0.525		23.983		186.8		413.19		76	5.2	1	1	43.1		FALSE	0.001	0.001	0.001	2046	0.001	0.001	0.001	0.001	0.001	0.001	0.001	0.001	0.001	0.001	0.001	0.001	0.001	0.001	0.001	0.001	0.001	0.001	0.001	0.001	0.001	0.001	0.001
1297	0.525		25.363		199.04		334.12		76	5.2	1	1	100		FALSE	0.001	0.001	0.001	0.001	0.001	0.001	0.001	0.001	0.001	0.001	0.001	0.001	0.001	0.001	0.001	0.001	0.001	0.001	0.001	0.001	0.001	0.001	0.001	0.001	0.001	2043	0.001
1298	0.51		27.103		210.92		426.229		76	5.2	1	1	57.8		FALSE	0.001	0.001	0.001	0.001	0.001	0.001	0.001	0.001	0.001	0.001	2040	0.001	0.001	0.001	0.001	0.001	0.001	0.001	0.001	0.001	0.001	0.001	0.001	0.001	0.001	0.001	0.001
1299	0.51		30.614		236.56		554.286		75	5.2	1	1	30.6		FALSE	0.001	0.001	0.001	0.001	0.001	0.001	0.001	0.001	0.001	0.001	2036	0.001	0.001	0.001	0.001	0.001	0.001	0.001	0.001	0.001	0.001	0.001	0.001	0.001	0.001	0.001	0.001
1300	0.526	0.001	21.303	0.168	168.47	1.33	277.195	0.0025	75	3.9	1	2	42.7		FALSE	1423	0.001	0.001	0.001	0.001	0.001	0.001	0.001	0.001	0.001	0.001	0.001	0.001	612	0.001	0.001	0.001	0.001	0.001	0.001	0.001	0.001	0.001	0.001	0.001	0.001	0.001
1301	0.526		15.112		124.22		147.043		75	5.2	1	1	93.5		FALSE	0.001	0.001	0.001	0.001	0.001	2033	0.001	0.001	0.001	0.001	0.001	0.001	0.001	0.001	0.001	0.001	0.001	0.001	0.001	0.001	0.001	0.001	0.001	0.001	0.001	0.001	0.001
1302	0.512		19.946		158.58		248.117		75	5.2	1	1	82.4		FALSE	0.001	0.001	0.001	0.001	0.001	0.001	0.001	0.001	0.001	0.001	0.001	0.001	0.001	0.001	0.001	2029	0.001	0.001	0.001	0.001	0.001	0.001	0.001	0.001	0.001	0.001	0.001
1303	0.51		31.372		242.05		592.305		75	5.2	1	1	52.5		FALSE	0.001	0.001	0.001	0.001	0.001	0.001	0.001	0.001	0.001	0.001	2029	0.001	0.001	0.001	0.001	0.001	0.001	0.001	0.001	0.001	0.001	0.001	0.001	0.001	0.001	0.001	0.001
1304	0.525		32.709		253.03		530.375		75	5.2	1	1	88.5		FALSE	0.001	0.001	0.001	0.001	0.001	0.001	0.001	0.001	0.001	0.001	0.001	0.001	0.001	2027	0.001	0.001	0.001	0.001	0.001	0.001	0.001	0.001	0.001	0.001	0.001	0.001	0.001
1305	0.512		23.806		186.22		364.229		75	5.2	1	1	37.2		FALSE	0.001	0.001	0.001	0.001	0.001	0.001	0.001	0.001	0.001	0.001	0.001	0.001	0.001	0.001	0.001	0.001	2027	0.001	0.001	0.001	0.001	0.001	0.001	0.001	0.001	0.001	0.001
1306	0.512		26.045		203.44		380.275		75	5.2	1	1	63.7		FALSE	0.001	0.001	0.001	0.001	0.001	0.001	0.001	0.001	0.001	0.001	0.001	0.001	0.001	0.001	0.001	0.001	0.001	0.001	0.001	0.001	0.001	0.001	0.001	2024	0.001	0.001	0.001
1307	0.526		24.801		192.5		464.955		75	5.2	1	1	100		FALSE	0.001	0.001	0.001	0.001	0.001	2023	0.001	0.001	0.001	0.001	0.001	0.001	0.001	0.001	0.001	0.001	0.001	0.001	0.001	0.001	0.001	0.001	0.001	0.001	0.001	0.001	0.001
1308	0.525		28.239		219.52		442.384		75	5.2	1	1	68.9		FALSE	0.001	0.001	0.001	2021	0.001	0.001	0.001	0.001	0.001	0.001	0.001	0.001	0.001	0.001	0.001	0.001	0.001	0.001	0.001	0.001	0.001	0.001	0.001	0.001	0.001	0.001	0.001
1309	0.518	0.01	20.439	0.01	162.3	0.08	254.189	0.002	75	3.6	1	2	49.7		FALSE	0.001	0.001	0.001	989	0.001	0.001	0.001	0.001	0.001	0.001	0.001	0.001	0.001	0.001	0.001	0.001	0.001	0.001	1031	0.001	0.001	0.001	0.001	0.001	0.001	0.001	0.001
1311	0.512	0.001	27.86	0.01	216.8	0.07	427.309	0.0016	75	3.61	1	2	69.1		FALSE	0.001	0.001	0.001	0.001	0.001	0.001	0.001	0.001	0.001	0.001	0.001	0.001	0.001	0.001	1087	0.001	0.001	0.001	0.001	0.001	0.001	0.001	0.001	928	0.001	0.001	0.001
1312	0.512		20.209		160.6		250.213		75	5.2	1	1	54.4		FALSE	0.001	0.001	0.001	0.001	0.001	0.001	0.001	0.001	0.001	0.001	0.001	0.001	0.001	0.001	0.001	0.001	2014	0.001	0.001	0.001	0.001	0.001	0.001	0.001	0.001	0.001	0.001
1313	0.512		24.493		192.07		340.243		75	5.2	1	1	73.6		FALSE	0.001	0.001	0.001	0.001	0.001	0.001	0.001	0.001	0.001	0.001	0.001	0.001	0.001	0.001	0.001	0.001	0.001	0.001	0.001	0.001	0.001	0.001	0.001	2012	0.001	0.001	0.001
1314	0.527		32.457		251.42		503.405		74	5.2	1	1	83.8		FALSE	2008	0.001	0.001	0.001	0.001	0.001	0.001	0.001	0.001	0.001	0.001	0.001	0.001	0.001	0.001	0.001	0.001	0.001	0.001	0.001	0.001	0.001	0.001	0.001	0.001	0.001	0.001
1315	0.512		22.116		174.01		312.199		74	5.2	1	1	38.3		FALSE	0.001	0.001	0.001	0.001	0.001	0.001	0.001	0.001	0.001	0.001	0.001	0.001	0.001	0.001	0.001	0.001	2004	0.001	0.001	0.001	0.001	0.001	0.001	0.001	0.001	0.001	0.001
1316	0.527		31.161		241.33		506.418		74	5.2	1	1	59		FALSE	2004	0.001	0.001	0.001	0.001	0.001	0.001	0.001	0.001	0.001	0.001	0.001	0.001	0.001	0.001	0.001	0.001	0.001	0.001	0.001	0.001	0.001	0.001	0.001	0.001	0.001	0.001
1317	0.511		24.219		189.54		359.268		74	5.2	1	1	39.1		FALSE	0.001	0.001	0.001	0.001	0.001	0.001	0.001	0.001	0.001	0.001	0.001	0.001	0.001	0.001	0.001	0.001	0.001	0.001	2001	0.001	0.001	0.001	0.001	0.001	0.001	0.001	0.001
1318	0.527		14.338		120.15		118.065		74	5.2	1	1	99.3		FALSE	2001	0.001	0.001	0.001	0.001	0.001	0.001	0.001	0.001	0.001	0.001	0.001	0.001	0.001	0.001	0.001	0.001	0.001	0.001	0.001	0.001	0.001	0.001	0.001	0.001	0.001	0.001
1320	0.512		27.618		215.16		412.247		74	5.2	1	1	82.4		FALSE	0.001	0.001	0.001	0.001	0.001	0.001	0.001	0.001	0.001	0.001	0.001	0.001	0.001	0.001	0.001	0.001	0.001	0.001	0.001	0.001	0.001	0.001	0.001	1999	0.001	0.001	0.001
1321	0.526	0.001	22.48	0.019	179.24	0.15	235.18	0.0006	74	4.11	1	2	96.2		FALSE	1529	0.001	0.001	0.001	0.001	0.001	0.001	0.001	0.001	0.001	0.001	0.001	0.001	470	0.001	0.001	0.001	0.001	0.001	0.001	0.001	0.001	0.001	0.001	0.001	0.001	0.001
1322	0.512	0.001	29.619	0.137	229.65	1.06	485.349	0.0026	74	3.68	1	2	52.5		FALSE	0.001	0.001	0.001	0.001	0.001	0.001	0.001	0.001	0.001	0.001	0.001	0.001	0.001	0.001	1193	0.001	0.001	0.001	0.001	0.001	0.001	0.001	0.001	805	0.001	0.001	0.001
1323	0.526		21.621		174.27		195.047		74	5.2	1	1	87.1		FALSE	0.001	0.001	0.001	0.001	0.001	1991	0.001	0.001	0.001	0.001	0.001	0.001	0.001	0.001	0.001	0.001	0.001	0.001	0.001	0.001	0.001	0.001	0.001	0.001	0.001	0.001	0.001
1324	0.51		30.048		232.58		517.284		74	5.2	1	1	44.3		FALSE	0.001	0.001	0.001	0.001	0.001	0.001	0.001	0.001	0.001	0.001	1990	0.001	0.001	0.001	0.001	0.001	0.001	0.001	0.001	0.001	0.001	0.001	0.001	0.001	0.001	0.001	0.001
1325	0.512		22.811		179.3		320.207		74	5.2	1	1	42.4		FALSE	0.001	0.001	0.001	0.001	0.001	0.001	0.001	0.001	0.001	0.001	0.001	0.001	0.001	0.001	0.001	0.001	1988	0.001	0.001	0.001	0.001	0.001	0.001	0.001	0.001	0.001	0.001
1326	0.525		22.969		180.68		314.195		74	5.2	1	1	39.9		FALSE	0.001	0.001	0.001	1987	0.001	0.001	0.001	0.001	0.001	0.001	0.001	0.001	0.001	0.001	0.001	0.001	0.001	0.001	0.001	0.001	0.001	0.001	0.001	0.001	0.001	0.001	0.001
1327	0.51		28.053		217.77		464.244		73	5.2	1	1	37.2		FALSE	0.001	0.001	0.001	0.001	0.001	0.001	0.001	0.001	0.001	0.001	1984	0.001	0.001	0.001	0.001	0.001	0.001	0.001	0.001	0.001	0.001	0.001	0.001	0.001	0.001	0.001	0.001
1328	0.526	0.001	19.186	0.05	153.71	0.4	215.155	0.0001	73	3.16	1	3	93.1		FALSE	356	0.001	0.001	0.001	0.001	1032	0.001	0.001	0.001	0.001	0.001	0.001	0.001	0.001	0.001	0.001	0.001	0.001	0.001	0.001	0.001	0.001	0.001	0.001	0.001	596	0.001
1329	0.51		22.251		175.17		308.152		73	5.2	1	1	66.5		FALSE	0.001	0.001	0.001	0.001	0.001	0.001	0.001	0.001	0.001	0.001	1984	0.001	0.001	0.001	0.001	0.001	0.001	0.001	0.001	0.001	0.001	0.001	0.001	0.001	0.001	0.001	0.001
1330	0.526		33.675		259.15		669.322		73	5.2	1	1	64.3		FALSE	0.001	0.001	0.001	0.001	0.001	1983	0.001	0.001	0.001	0.001	0.001	0.001	0.001	0.001	0.001	0.001	0.001	0.001	0.001	0.001	0.001	0.001	0.001	0.001	0.001	0.001	0.001
1331	0.525		23.44		182.93		389.191		73	5.2	1	1	52.8		FALSE	0.001	0.001	0.001	1983	0.001	0.001	0.001	0.001	0.001	0.001	0.001	0.001	0.001	0.001	0.001	0.001	0.001	0.001	0.001	0.001	0.001	0.001	0.001	0.001	0.001	0.001	0.001
1332	0.512	0.001	32.802	0.046	252.04	0.35	723.433	0.0007	73	2.83	1	4	81.2		FALSE	0.001	542	0.001	0.001	0.001	0.001	0.001	0.001	0.001	0.001	0.001	0.001	0.001	0.001	0.001	0.001	0.001	0.001	0.001	0.001	911	0.001	252	275	0.001	0.001	0.001
1333	0.511		23.178		182.03		327.248		73	5.2	1	1	40.3		FALSE	0.001	0.001	0.001	0.001	0.001	0.001	0.001	0.001	0.001	0.001	0.001	0.001	0.001	0.001	0.001	0.001	0.001	0.001	1980	0.001	0.001	0.001	0.001	0.001	0.001	0.001	0.001
1334	0.518	0.01	22.942	0.137	180.61	1.08	308.2	0.0009	73	3.94	1	2	58.3		FALSE	0.001	0.001	0.001	0.001	0.001	0.001	0.001	0.001	0.001	0.001	0.001	0.001	0.001	1414	0.001	0.001	0.001	0.001	0.001	0.001	0.001	0.001	0.001	0.001	0.001	0.001	566
1335	0.511	0.001	27.557	0.071	213.74	0.55	478.177	0.0006	73	4.64	1	2	91.9		FALSE	0.001	0.001	0.001	0.001	0.001	0.001	218	0.001	1758	0.001	0.001	0.001	0.001	0.001	0.001	0.001	0.001	0.001	0.001	0.001	0.001	0.001	0.001	0.001	0.001	0.001	0.001
1336	0.526	0.001	16.742	0.042	135.56	0.34	181.1	0.0011	73	4.84	1	2	55.3		FALSE	0.001	0.001	0.001	1838	136	0.001	0.001	0.001	0.001	0.001	0.001	0.001	0.001	0.001	0.001	0.001	0.001	0.001	0.001	0.001	0.001	0.001	0.001	0.001	0.001	0.001	0.001
1337	0.512	0.001	20.34	0.054	161.16	0.43	266.173	0.0002	73	4.35	1	2	82.8		FALSE	0.001	0.001	0.001	0.001	0.001	0.001	0.001	0.001	0.001	0.001	0.001	0.001	0.001	0.001	346	0.001	0.001	0.001	0.001	0.001	0.001	0.001	0.001	0.001	1628	0.001	0.001
1338	0.526	0.001	25.384	0.302	203.93	2.43	206.096	0.0002	73	3.72	1	2	71.1		FALSE	0.001	0.001	0.001	0.001	0.001	739	0.001	0.001	0.001	0.001	0.001	0.001	0.001	0.001	0.001	0.001	0.001	0.001	0.001	0.001	0.001	0.001	0.001	0.001	0.001	1235	0.001
1339	0.519	0.009	31.713	0.039	245.31	0.3	531.367	0.0005	73	4.04	1	2	63.1		FALSE	0.001	0.001	0.001	0.001	0.001	0.001	0.001	0.001	0.001	0.001	0.001	0.001	0.001	1469	0.001	0.001	503	0.001	0.001	0.001	0.001	0.001	0.001	0.001	0.001	0.001	0.001
1340	0.519	0.012	20.657	0.081	163.85	0.64	260.163	0.0014	73	4.1	1	2	76.2		FALSE	1494	0.001	0.001	0.001	0.001	0.001	0.001	0.001	0.001	0.001	0.001	0.001	0.001	0.001	0.001	0.001	0.001	0.001	0.001	0.001	0.001	0.001	0.001	0.001	0.001	0.001	471
1341	0.511	0.001	32.727	0.076	253.33	0.59	517.388	0.0008	73	3.05	1	3	89.3		FALSE	0.001	0.001	381	0.001	0.001	0.001	0.001	0.001	0.001	0.001	0.001	0.001	0.001	0.001	684	0.001	899	0.001	0.001	0.001	0.001	0.001	0.001	0.001	0.001	0.001	0.001
1342	0.525		23.539		183.5		402.087		73	5.2	1	1	100		FALSE	0.001	0.001	0.001	0.001	0.001	0.001	0.001	0.001	0.001	0.001	0.001	0.001	0.001	0.001	0.001	0.001	0.001	0.001	0.001	0.001	0.001	0.001	0.001	0.001	0.001	1962	0.001
1343	0.525		30.083		232.76		525.403		73	5.2	1	1	52.5		FALSE	0.001	0.001	0.001	1962	0.001	0.001	0.001	0.001	0.001	0.001	0.001	0.001	0.001	0.001	0.001	0.001	0.001	0.001	0.001	0.001	0.001	0.001	0.001	0.001	0.001	0.001	0.001
1344	0.511		27.899		216.15		498.299		73	5.2	1	1	97.8		FALSE	0.001	0.001	0.001	0.001	0.001	0.001	0.001	0.001	0.001	0.001	0.001	0.001	0.001	0.001	0.001	0.001	0.001	0.001	0.001	0.001	0.001	0.001	0.001	0.001	0.001	0.001	1961
1345	0.525		29.498		237.01		206.096		72	5.2	1	1	81.1		FALSE	0.001	0.001	0.001	0.001	0.001	0.001	0.001	0.001	0.001	0.001	0.001	0.001	0.001	0.001	0.001	0.001	0.001	0.001	0.001	0.001	0.001	0.001	0.001	0.001	0.001	1956	0.001
1346	0.512		28.287		220		435.263		72	5.2	1	1	50.1		FALSE	0.001	0.001	0.001	0.001	0.001	0.001	0.001	0.001	0.001	0.001	0.001	0.001	0.001	0.001	0.001	0.001	0.001	0.001	0.001	0.001	0.001	0.001	0.001	1953	0.001	0.001	0.001
1347	0.511	0.001	21.689	0.092	170.95	0.73	299.117	0.0003	72	3.38	1	3	98.3		FALSE	0.001	0.001	0.001	0.001	0.001	0.001	434	337	1180	0.001	0.001	0.001	0.001	0.001	0.001	0.001	0.001	0.001	0.001	0.001	0.001	0.001	0.001	0.001	0.001	0.001	0.001
1348	0.526	0.001	21.462	0.116	169.93	0.92	270.183	0.0006	72	3.63	1	2	72.1		FALSE	863	0.001	0.001	0.001	0.001	0.001	0.001	0.001	0.001	0.001	0.001	0.001	0.001	1087	0.001	0.001	0.001	0.001	0.001	0.001	0.001	0.001	0.001	0.001	0.001	0.001	0.001
1349	0.519	0.01	18.708	0.087	149.21	0.7	233.119	0.003	72	3.95	1	2	54.7		FALSE	0.001	0.001	0.001	0.001	551	0.001	0.001	0.001	0.001	0.001	0.001	0.001	0.001	0.001	0.001	1398	0.001	0.001	0.001	0.001	0.001	0.001	0.001	0.001	0.001	0.001	0.001
1350	0.525		22.115		174.24		302.018		72	5.2	1	1	100		FALSE	0.001	0.001	0.001	0.001	0.001	0.001	0.001	0.001	0.001	0.001	0.001	0.001	0.001	0.001	0.001	0.001	0.001	0.001	0.001	0.001	0.001	0.001	0.001	0.001	0.001	1948	0.001
1351	0.51		31.306		241.79		566.291		72	5.2	1	1	52.5		FALSE	0.001	0.001	0.001	0.001	0.001	0.001	0.001	0.001	0.001	0.001	1947	0.001	0.001	0.001	0.001	0.001	0.001	0.001	0.001	0.001	0.001	0.001	0.001	0.001	0.001	0.001	0.001
1352	0.525		33.482		257.06		756.235		72	5.2	1	1	52.5		FALSE	0.001	0.001	0.001	0.001	0.001	0.001	0.001	0.001	0.001	0.001	0.001	0.001	0.001	0.001	0.001	0.001	0.001	0.001	0.001	0.001	0.001	0.001	0.001	0.001	0.001	1947	0.001
1354	0.511		31.212		241.83		498.365		72	5.2	1	1	79.4		FALSE	0.001	0.001	0.001	0.001	0.001	0.001	0.001	0.001	0.001	0.001	0.001	0.001	0.001	0.001	0.001	0.001	0.001	0.001	1945	0.001	0.001	0.001	0.001	0.001	0.001	0.001	0.001
1355	0.519	0.009	21.359	0.181	168.54	1.43	291.178	0.0035	72	3.74	1	2	46.5		FALSE	0.001	0.001	0.001	0.001	0.001	0.001	0.001	0.001	0.001	0.001	0.001	0.001	0.001	1231	0.001	0.001	711	0.001	0.001	0.001	0.001	0.001	0.001	0.001	0.001	0.001	0.001
1356	0.51		26.07		203.25		402.23		72	5.2	1	1	70.5		FALSE	0.001	0.001	0.001	0.001	0.001	0.001	0.001	0.001	0.001	0.001	1937	0.001	0.001	0.001	0.001	0.001	0.001	0.001	0.001	0.001	0.001	0.001	0.001	0.001	0.001	0.001	0.001
1357	0.511		24.956		194.47		407.235		72	5.2	1	1	81.6		FALSE	0.001	0.001	0.001	0.001	0.001	0.001	0.001	0.001	0.001	0.001	0.001	0.001	0.001	0.001	1935	0.001	0.001	0.001	0.001	0.001	0.001	0.001	0.001	0.001	0.001	0.001	0.001
1359	0.526	0.001	34.239	0.062	264.64	0.48	549.393	0.0005	72	3.61	1	2	80		FALSE	1015	0.001	0.001	0.001	0.001	0.001	0.001	0.001	0.001	0.001	0.001	0.001	0.001	917	0.001	0.001	0.001	0.001	0.001	0.001	0.001	0.001	0.001	0.001	0.001	0.001	0.001
1360	0.519	0.011	25.283	0.241	198.34	1.89	337.261	0.0003	72	3.63	1	2	47.1		FALSE	845	0.001	0.001	0.001	0.001	0.001	0.001	0.001	0.001	0.001	0.001	0.001	0.001	0.001	0.001	0.001	0.001	0.001	1087	0.001	0.001	0.001	0.001	0.001	0.001	0.001	0.001
1361	0.525		25.114		195.89		396.233		71	5.2	1	1	52.5		FALSE	0.001	0.001	0.001	1930	0.001	0.001	0.001	0.001	0.001	0.001	0.001	0.001	0.001	0.001	0.001	0.001	0.001	0.001	0.001	0.001	0.001	0.001	0.001	0.001	0.001	0.001	0.001
1362	0.525		33.175		255.66		625.281		71	5.2	1	1	42.5		FALSE	0.001	0.001	0.001	0.001	0.001	0.001	0.001	0.001	0.001	0.001	0.001	0.001	0.001	0.001	0.001	0.001	0.001	0.001	0.001	0.001	0.001	0.001	0.001	0.001	0.001	1928	0.001
1363	0.518	0.01	26.029	0.178	202.83	1.38	408.308	0.0013	71	3.77	1	2	41.2		FALSE	0.001	0.001	0.001	1250	0.001	0.001	0.001	0.001	0.001	0.001	0.001	0.001	0.001	0.001	677	0.001	0.001	0.001	0.001	0.001	0.001	0.001	0.001	0.001	0.001	0.001	0.001
1364	0.511	0.001	24.668	0.063	192.89	0.5	368.204	0.0005	71	3.66	1	2	42.3		FALSE	0.001	0.001	0.001	0.001	0.001	0.001	0.001	0.001	0.001	0.001	1123	0.001	0.001	0.001	0.001	803	0.001	0.001	0.001	0.001	0.001	0.001	0.001	0.001	0.001	0.001	0.001
1365	0.512		29.906		232.36		450.403		71	5.2	1	1	81.6		FALSE	0.001	0.001	0.001	0.001	0.001	0.001	0.001	0.001	0.001	0.001	0.001	0.001	0.001	0.001	0.001	0.001	0.001	0.001	0.001	0.001	0.001	0.001	0.001	0.001	1925	0.001	0.001
1366	0.518	0.011	25.592	0.168	199.52	1.31	402.242	0.0039	71	4.26	1	2	53.9		FALSE	0.001	0.001	0.001	0.001	376	0.001	0.001	0.001	0.001	0.001	0.001	0.001	0.001	0.001	0.001	0.001	0.001	0.001	0.001	0.001	0.001	0.001	0.001	0.001	0.001	0.001	1546
1367	0.52	0.01	24.619	0.171	193.08	1.34	339.241	0.0015	71	3.92	1	2	39.1		FALSE	1356	0.001	0.001	0.001	0.001	0.001	0.001	0.001	0.001	0.001	0.001	0.001	0.001	0.001	0.001	0.001	0.001	0.001	0.001	0.001	0.001	0.001	0.001	565	0.001	0.001	0.001
1368	0.525		23.585		184.71		352.226		71	5.2	1	1	57		FALSE	0.001	0.001	0.001	0.001	0.001	0.001	0.001	0.001	0.001	0.001	0.001	0.001	0.001	1920	0.001	0.001	0.001	0.001	0.001	0.001	0.001	0.001	0.001	0.001	0.001	0.001	0.001
1369	0.527		26.945		209.7		425.315		71	5.2	1	1	30		FALSE	1919	0.001	0.001	0.001	0.001	0.001	0.001	0.001	0.001	0.001	0.001	0.001	0.001	0.001	0.001	0.001	0.001	0.001	0.001	0.001	0.001	0.001	0.001	0.001	0.001	0.001	0.001
1370	0.51		31.183		240.95		554.288		71	5.2	1	1	35.3		FALSE	0.001	0.001	0.001	0.001	0.001	0.001	0.001	0.001	0.001	0.001	1917	0.001	0.001	0.001	0.001	0.001	0.001	0.001	0.001	0.001	0.001	0.001	0.001	0.001	0.001	0.001	0.001
1371	0.525		36.03		276.08		852.271		71	5.2	1	1	81.1		FALSE	0.001	0.001	0.001	0.001	0.001	0.001	0.001	0.001	0.001	0.001	0.001	0.001	0.001	0.001	0.001	0.001	0.001	0.001	0.001	0.001	0.001	0.001	0.001	0.001	0.001	1915	0.001
1372	0.511		29.231		226.96		461.35		71	5.2	1	1	76.8		FALSE	0.001	0.001	1914	0.001	0.001	0.001	0.001	0.001	0.001	0.001	0.001	0.001	0.001	0.001	0.001	0.001	0.001	0.001	0.001	0.001	0.001	0.001	0.001	0.001	0.001	0.001	0.001
1373	0.519	0.011	19.06	0.071	153.9	0.58	189.14	0.0007	71	3.66	1	2	98.9		FALSE	792	0.001	0.001	0.001	0.001	0.001	0.001	0.001	0.001	0.001	0.001	0.001	0.001	0.001	0.001	0.001	0.001	0.001	1122	0.001	0.001	0.001	0.001	0.001	0.001	0.001	0.001
1374	0.527		41.707		320.55		719.509		71	5.2	1	1	100		FALSE	1912	0.001	0.001	0.001	0.001	0.001	0.001	0.001	0.001	0.001	0.001	0.001	0.001	0.001	0.001	0.001	0.001	0.001	0.001	0.001	0.001	0.001	0.001	0.001	0.001	0.001	0.001
1375	0.525		34.435		265.97		565.387		71	5.2	1	1	40.6		FALSE	0.001	0.001	0.001	0.001	0.001	0.001	0.001	0.001	0.001	0.001	0.001	0.001	0.001	1911	0.001	0.001	0.001	0.001	0.001	0.001	0.001	0.001	0.001	0.001	0.001	0.001	0.001
1376	0.512		24.136		189.16		345.189		71	5.2	1	1	34.9		FALSE	0.001	0.001	0.001	0.001	0.001	0.001	0.001	0.001	0.001	0.001	0.001	0.001	0.001	0.001	0.001	0.001	0.001	0.001	0.001	0.001	0.001	0.001	0.001	1909	0.001	0.001	0.001
1377	0.51		32.541		250.82		619.332		71	5.2	1	1	52.5		FALSE	0.001	0.001	0.001	0.001	0.001	0.001	0.001	0.001	0.001	0.001	1909	0.001	0.001	0.001	0.001	0.001	0.001	0.001	0.001	0.001	0.001	0.001	0.001	0.001	0.001	0.001	0.001
1378	0.526		28.145		233.75		131.049		71	5.2	1	1	65.2		FALSE	0.001	0.001	0.001	0.001	0.001	1909	0.001	0.001	0.001	0.001	0.001	0.001	0.001	0.001	0.001	0.001	0.001	0.001	0.001	0.001	0.001	0.001	0.001	0.001	0.001	0.001	0.001
1379	0.526		30.524		235		654.188		71	5.2	1	1	53.1		FALSE	0.001	0.001	0.001	0.001	0.001	1907	0.001	0.001	0.001	0.001	0.001	0.001	0.001	0.001	0.001	0.001	0.001	0.001	0.001	0.001	0.001	0.001	0.001	0.001	0.001	0.001	0.001
1380	0.512		20.922		165.83		264.229		70	5.2	1	1	48.2		FALSE	0.001	0.001	0.001	0.001	0.001	0.001	0.001	0.001	0.001	0.001	0.001	0.001	0.001	0.001	0.001	0.001	1899	0.001	0.001	0.001	0.001	0.001	0.001	0.001	0.001	0.001	0.001
1381	0.511		26.534		206.57		421.247		70	5.2	1	1	54.2		FALSE	0.001	0.001	0.001	0.001	0.001	0.001	0.001	0.001	0.001	0.001	0.001	0.001	0.001	0.001	0.001	0.001	0.001	0.001	0.001	0.001	0.001	0.001	0.001	0.001	0.001	0.001	1896
1382	0.512		31.139		240.84		533.45		70	5.2	1	1	82.4		FALSE	0.001	0.001	0.001	0.001	0.001	0.001	0.001	0.001	0.001	0.001	0.001	0.001	0.001	0.001	0.001	0.001	0.001	0.001	0.001	0.001	0.001	0.001	0.001	0.001	1895	0.001	0.001
1383	0.519	0.011	19.474	0.004	158.72	0.04	165.138	0.0002	70	3.63	1	2	93.2		FALSE	832	0.001	0.001	0.001	0.001	0.001	0.001	0.001	0.001	0.001	0.001	0.001	0.001	0.001	0.001	0.001	0.001	0.001	1061	0.001	0.001	0.001	0.001	0.001	0.001	0.001	0.001
1384	0.51		28.195		219.02		453.253		70	5.2	1	1	56		FALSE	0.001	0.001	0.001	0.001	0.001	0.001	0.001	0.001	0.001	0.001	1892	0.001	0.001	0.001	0.001	0.001	0.001	0.001	0.001	0.001	0.001	0.001	0.001	0.001	0.001	0.001	0.001
1385	0.51		28.579		221.82		466.26		70	5.2	1	1	36.3		FALSE	0.001	0.001	0.001	0.001	0.001	0.001	0.001	0.001	0.001	0.001	1889	0.001	0.001	0.001	0.001	0.001	0.001	0.001	0.001	0.001	0.001	0.001	0.001	0.001	0.001	0.001	0.001
1386	0.526		31.849		245.93		571.2		70	5.2	1	1	40.3		FALSE	0.001	0.001	0.001	0.001	0.001	1886	0.001	0.001	0.001	0.001	0.001	0.001	0.001	0.001	0.001	0.001	0.001	0.001	0.001	0.001	0.001	0.001	0.001	0.001	0.001	0.001	0.001
1387	0.51		22.336		175.96		303.174		70	5.2	1	1	35.1		FALSE	0.001	0.001	0.001	0.001	0.001	0.001	0.001	0.001	0.001	0.001	1884	0.001	0.001	0.001	0.001	0.001	0.001	0.001	0.001	0.001	0.001	0.001	0.001	0.001	0.001	0.001	0.001
1388	0.511	0	22.243	0.016	174.46	0.13	338.117	0.0005	70	3.62	1	2	82.2		FALSE	0.001	0.001	0.001	0.001	0.001	0.001	0.001	0.001	1034	0.001	0.001	0.001	0.001	0.001	0.001	0.001	0.001	0.001	848	0.001	0.001	0.001	0.001	0.001	0.001	0.001	0.001
1389	0.512		26.12		203.93		385.263		70	5.2	1	1	42.3		FALSE	0.001	0.001	0.001	0.001	0.001	0.001	0.001	0.001	0.001	0.001	0.001	0.001	0.001	0.001	0.001	0.001	1882	0.001	0.001	0.001	0.001	0.001	0.001	0.001	0.001	0.001	0.001
1390	0.526	0.001	30.545	0.07	258.4	0.59	108.081	0.0004	70	4.65	1	2	67.2		FALSE	0.001	0.001	0.001	0.001	0.001	202	0.001	0.001	0.001	0.001	0.001	0.001	0.001	0.001	0.001	0.001	0.001	0.001	0.001	0.001	0.001	0.001	0.001	0.001	0.001	1679	0.001
1391	0.526		25.436		196.94		508.923		70	5.2	1	1	100		FALSE	0.001	0.001	0.001	0.001	0.001	1881	0.001	0.001	0.001	0.001	0.001	0.001	0.001	0.001	0.001	0.001	0.001	0.001	0.001	0.001	0.001	0.001	0.001	0.001	0.001	0.001	0.001
1392	0.512		16.791		137.14		160.169		70	5.2	1	1	99.3		FALSE	0.001	0.001	0.001	0.001	0.001	0.001	0.001	0.001	0.001	0.001	0.001	0.001	0.001	0.001	0.001	0.001	1880	0.001	0.001	0.001	0.001	0.001	0.001	0.001	0.001	0.001	0.001
1393	0.527		28.458		221.75		409.295		70	5.2	1	1	67.5		FALSE	1878	0.001	0.001	0.001	0.001	0.001	0.001	0.001	0.001	0.001	0.001	0.001	0.001	0.001	0.001	0.001	0.001	0.001	0.001	0.001	0.001	0.001	0.001	0.001	0.001	0.001	0.001
1395	0.511	0.001	18.933	0.079	148.39	0.62	342.998	0.0025	69	2.48	1	5	100		FALSE	0.001	0.001	707	0.001	0.001	0.001	0.001	0.001	0.001	0.001	0.001	236	0.001	0.001	171	0.001	0.001	493	0.001	0.001	0.001	0.001	0.001	268	0.001	0.001	0.001
1396	0.512		30.078		233.52		462.404		69	5.2	1	1	70.4		FALSE	0.001	0.001	0.001	0.001	0.001	0.001	0.001	0.001	0.001	0.001	0.001	0.001	0.001	0.001	0.001	0.001	0.001	0.001	0.001	0.001	0.001	0.001	0.001	0.001	1868	0.001	0.001
1397	0.527		17.827		144.57		177.138		69	5.2	1	1	99		FALSE	1867	0.001	0.001	0.001	0.001	0.001	0.001	0.001	0.001	0.001	0.001	0.001	0.001	0.001	0.001	0.001	0.001	0.001	0.001	0.001	0.001	0.001	0.001	0.001	0.001	0.001	0.001
1398	0.511		26.912		210.34		373.283		69	5.2	1	1	98.7		FALSE	0.001	0.001	0.001	0.001	0.001	0.001	0.001	0.001	0.001	0.001	0.001	0.001	0.001	0.001	0.001	0.001	0.001	0.001	1866	0.001	0.001	0.001	0.001	0.001	0.001	0.001	0.001
1399	0.51		26.097		203.26		414.231		69	5.2	1	1	32		FALSE	0.001	0.001	0.001	0.001	0.001	0.001	0.001	0.001	0.001	0.001	1865	0.001	0.001	0.001	0.001	0.001	0.001	0.001	0.001	0.001	0.001	0.001	0.001	0.001	0.001	0.001	0.001
1400	0.511	0	27.775	0.339	215.83	2.64	448.169	0.002	69	4.09	1	2	86.7		FALSE	0.001	0.001	0.001	0.001	0.001	0.001	0.001	0.001	1413	0.001	0.001	0.001	0.001	0.001	0.001	0.001	0.001	0.001	451	0.001	0.001	0.001	0.001	0.001	0.001	0.001	0.001
1401	0.511		32.636		252.63		516.378		69	5.2	1	1	31.7		FALSE	0.001	0.001	0.001	0.001	0.001	0.001	0.001	0.001	0.001	0.001	0.001	0.001	0.001	0.001	0.001	0.001	0.001	0.001	1863	0.001	0.001	0.001	0.001	0.001	0.001	0.001	0.001
1402	0.525		23.219		183		300.174		69	5.2	1	1	42.7		FALSE	0.001	0.001	0.001	1863	0.001	0.001	0.001	0.001	0.001	0.001	0.001	0.001	0.001	0.001	0.001	0.001	0.001	0.001	0.001	0.001	0.001	0.001	0.001	0.001	0.001	0.001	0.001
1403	0.526	0.001	21.266	0.171	167.88	1.35	288.228	0.0028	69	3.75	1	2	61.9		FALSE	676	0.001	0.001	0.001	0.001	0.001	0.001	0.001	0.001	0.001	0.001	0.001	0.001	1185	0.001	0.001	0.001	0.001	0.001	0.001	0.001	0.001	0.001	0.001	0.001	0.001	0.001
1404	0.525		22.019		173.79		290.19		69	5.2	1	1	33.7		FALSE	0.001	0.001	0.001	1860	0.001	0.001	0.001	0.001	0.001	0.001	0.001	0.001	0.001	0.001	0.001	0.001	0.001	0.001	0.001	0.001	0.001	0.001	0.001	0.001	0.001	0.001	0.001
1405	0.511	0	20.04	0.123	158.87	0.97	263.182	0.0005	69	4.17	1	2	56.5		FALSE	0.001	0.001	0.001	0.001	0.001	0.001	0.001	0.001	0.001	0.001	0.001	0.001	0.001	0.001	407	0.001	0.001	0.001	1449	0.001	0.001	0.001	0.001	0.001	0.001	0.001	0.001
1406	0.518	0.009	25.862	0.305	201.86	2.38	388.264	0.0055	69	3.61	1	2	48.6		FALSE	0.001	0.001	0.001	887	0.001	0.001	0.001	0.001	0.001	0.001	0.001	0.001	0.001	0.001	0.001	0.001	965	0.001	0.001	0.001	0.001	0.001	0.001	0.001	0.001	0.001	0.001
1407	0.512		29.313		227.98		435.375		69	5.2	1	1	97.7		FALSE	0.001	0.001	0.001	0.001	0.001	0.001	0.001	0.001	0.001	0.001	0.001	0.001	0.001	0.001	0.001	0.001	0.001	0.001	0.001	0.001	0.001	0.001	0.001	0.001	1852	0.001	0.001
1408	0.512		23.402		184.16		311.211		69	5.2	1	1	76.7		FALSE	0.001	0.001	0.001	0.001	0.001	0.001	0.001	0.001	0.001	0.001	0.001	0.001	0.001	0.001	0.001	0.001	1852	0.001	0.001	0.001	0.001	0.001	0.001	0.001	0.001	0.001	0.001
1409	0.511	0.001	21.727	0.1	171.5	0.79	289.193	0.0008	68	3.74	1	2	45.8		FALSE	0.001	0.001	0.001	0.001	0.001	0.001	0.001	0.001	0.001	0.001	676	0.001	0.001	0.001	0.001	1172	0.001	0.001	0.001	0.001	0.001	0.001	0.001	0.001	0.001	0.001	0.001
1410	0.525		31.138		240.67		548.365		68	5.2	1	1	52.5		FALSE	0.001	0.001	0.001	0.001	0.001	0.001	0.001	0.001	0.001	0.001	0.001	0.001	0.001	1845	0.001	0.001	0.001	0.001	0.001	0.001	0.001	0.001	0.001	0.001	0.001	0.001	0.001
1411	0.525		26.739		207.76		448.285		68	5.2	1	1	53.2		FALSE	0.001	0.001	0.001	0.001	0.001	0.001	0.001	0.001	0.001	0.001	0.001	0.001	0.001	1844	0.001	0.001	0.001	0.001	0.001	0.001	0.001	0.001	0.001	0.001	0.001	0.001	0.001
1412	0.511		29.785		231.22		464.357		68	5.2	1	1	52.5		FALSE	0.001	0.001	0.001	0.001	0.001	0.001	0.001	0.001	0.001	0.001	0.001	0.001	0.001	0.001	0.001	0.001	0.001	0.001	1840	0.001	0.001	0.001	0.001	0.001	0.001	0.001	0.001
1414	0.512		26.936		209.91		408.306		68	5.2	1	1	62.2		FALSE	0.001	0.001	0.001	0.001	0.001	0.001	0.001	0.001	0.001	0.001	0.001	0.001	0.001	0.001	0.001	0.001	0.001	0.001	0.001	0.001	0.001	0.001	0.001	1838	0.001	0.001	0.001
1415	0.515	0.008	18.401	0.161	148.14	1.3	198.148	0.0014	68	2.55	1	4	92.5		FALSE	325	0.001	445	0.001	0.001	0.001	0.001	0.001	0.001	398	0.001	0.001	0.001	0.001	0.001	0.001	0.001	0.001	0.001	0.001	0.001	0.001	0.001	0.001	669	0.001	0.001
1416	0.525		30.533		237		466.379		68	5.2	1	1	82.6		FALSE	0.001	0.001	0.001	1835	0.001	0.001	0.001	0.001	0.001	0.001	0.001	0.001	0.001	0.001	0.001	0.001	0.001	0.001	0.001	0.001	0.001	0.001	0.001	0.001	0.001	0.001	0.001
1417	0.516	0.008	17.84	0.07	143.58	0.57	199.111	0.0013	68	2.9	1	3	71.4		FALSE	0.001	0.001	0.001	0.001	619	0.001	0.001	0.001	0.001	0.001	0.001	0.001	0.001	0.001	0.001	537	0.001	0.001	678	0.001	0.001	0.001	0.001	0.001	0.001	0.001	0.001
1419	0.511	0	27.826	0.092	216.02	0.72	463.292	0.0035	68	3.93	1	2	48.4		FALSE	0.001	0.001	0.001	0.001	0.001	0.001	0.001	0.001	0.001	0.001	0.001	0.001	0.001	0.001	1303	0.001	0.001	0.001	0.001	0.001	0.001	0.001	0.001	0.001	0.001	0.001	529
1420	0.51		31.03		239.52		580.304		68	5.2	1	1	52.5		FALSE	0.001	0.001	0.001	0.001	0.001	0.001	0.001	0.001	0.001	0.001	1832	0.001	0.001	0.001	0.001	0.001	0.001	0.001	0.001	0.001	0.001	0.001	0.001	0.001	0.001	0.001	0.001
1421	0.525	0	28.671	0.181	222.98	1.41	435.335	0.0011	68	3.91	1	2	53.4		FALSE	0.001	0.001	0.001	541	0.001	0.001	0.001	0.001	0.001	0.001	0.001	0.001	0.001	1289	0.001	0.001	0.001	0.001	0.001	0.001	0.001	0.001	0.001	0.001	0.001	0.001	0.001
1422	0.511	0	25.812	0.015	201.65	0.12	378.277	0.0013	68	3.86	1	2	77		FALSE	0.001	0.001	0.001	0.001	0.001	0.001	0.001	0.001	0.001	0.001	0.001	0.001	1249	0.001	0.001	0.001	0.001	0.001	0.001	579	0.001	0.001	0.001	0.001	0.001	0.001	0.001
1423	0.512		23.206		182.54		314.246		68	5.2	1	1	75.4		FALSE	0.001	0.001	0.001	0.001	0.001	0.001	0.001	0.001	0.001	0.001	0.001	0.001	0.001	0.001	0.001	0.001	1828	0.001	0.001	0.001	0.001	0.001	0.001	0.001	0.001	0.001	0.001
1424	0.511		22.789		179.73		295.215		68	5.2	1	1	46.7		FALSE	0.001	0.001	0.001	0.001	0.001	0.001	0.001	0.001	0.001	0.001	0.001	0.001	0.001	0.001	0.001	0.001	0.001	0.001	1824	0.001	0.001	0.001	0.001	0.001	0.001	0.001	0.001
1425	0.519	0.009	27.343	0.059	213.37	0.46	391.273	0.0019	67	3.9	1	2	79.3		FALSE	0.001	0.001	0.001	0.001	0.001	0.001	0.001	0.001	0.001	0.001	0.001	0.001	0.001	1271	0.001	0.001	0.001	0.001	0.001	0.001	0.001	0.001	0.001	548	0.001	0.001	0.001
1426	0.527		36.62		281.42		720.573		67	5.2	1	1	64.5		FALSE	1819	0.001	0.001	0.001	0.001	0.001	0.001	0.001	0.001	0.001	0.001	0.001	0.001	0.001	0.001	0.001	0.001	0.001	0.001	0.001	0.001	0.001	0.001	0.001	0.001	0.001	0.001
1427	0.525		26.933		210.04		398.286		67	5.2	1	1	40.7		FALSE	0.001	0.001	0.001	0.001	0.001	0.001	0.001	0.001	0.001	0.001	0.001	0.001	0.001	1815	0.001	0.001	0.001	0.001	0.001	0.001	0.001	0.001	0.001	0.001	0.001	0.001	0.001
1428	0.525		29.61		229.26		511.386		67	5.2	1	1	55.5		FALSE	0.001	0.001	0.001	1814	0.001	0.001	0.001	0.001	0.001	0.001	0.001	0.001	0.001	0.001	0.001	0.001	0.001	0.001	0.001	0.001	0.001	0.001	0.001	0.001	0.001	0.001	0.001
1429	0.527		27.159		211.67		406.318		67	5.2	1	1	46.8		FALSE	1813	0.001	0.001	0.001	0.001	0.001	0.001	0.001	0.001	0.001	0.001	0.001	0.001	0.001	0.001	0.001	0.001	0.001	0.001	0.001	0.001	0.001	0.001	0.001	0.001	0.001	0.001
1430	0.525		29.055		225.53		466.214		67	5.2	1	1	48.8		FALSE	0.001	0.001	0.001	0.001	0.001	0.001	0.001	0.001	0.001	0.001	0.001	0.001	0.001	0.001	0.001	0.001	0.001	0.001	0.001	0.001	0.001	0.001	0.001	0.001	0.001	1812	0.001
1431	0.526	0.001	27.768	0.104	222.14	0.83	222.091	0.0006	67	4.16	1	2	76		FALSE	0.001	0.001	0.001	0.001	0.001	402	0.001	0.001	0.001	0.001	0.001	0.001	0.001	0.001	0.001	0.001	0.001	0.001	0.001	0.001	0.001	0.001	0.001	0.001	0.001	1406	0.001
1432	0.526		20.609		162.55		294.1		67	5.2	1	1	65		FALSE	0.001	0.001	0.001	0.001	0.001	1807	0.001	0.001	0.001	0.001	0.001	0.001	0.001	0.001	0.001	0.001	0.001	0.001	0.001	0.001	0.001	0.001	0.001	0.001	0.001	0.001	0.001
1433	0.512		21.791		171.83		296.221		67	5.2	1	1	59.2		FALSE	0.001	0.001	0.001	0.001	0.001	0.001	0.001	0.001	0.001	0.001	0.001	0.001	0.001	0.001	0.001	0.001	0.001	0.001	0.001	0.001	0.001	0.001	0.001	0.001	1803	0.001	0.001
1434	0.512		32.885		253.76		588.508		67	5.2	1	1	71		FALSE	0.001	0.001	0.001	0.001	0.001	0.001	0.001	0.001	0.001	0.001	0.001	0.001	0.001	0.001	0.001	0.001	0.001	0.001	0.001	0.001	0.001	0.001	0.001	0.001	1802	0.001	0.001
1435	0.511		29.351		227.86		463.365		67	5.2	1	1	79		FALSE	0.001	0.001	1799	0.001	0.001	0.001	0.001	0.001	0.001	0.001	0.001	0.001	0.001	0.001	0.001	0.001	0.001	0.001	0.001	0.001	0.001	0.001	0.001	0.001	0.001	0.001	0.001
1436	0.525		23.907		186.64		385.161		67	5.2	1	1	32.5		FALSE	0.001	0.001	0.001	0.001	0.001	0.001	0.001	0.001	0.001	0.001	0.001	0.001	0.001	0.001	0.001	0.001	0.001	0.001	0.001	0.001	0.001	0.001	0.001	0.001	0.001	1799	0.001
1437	0.526		19.676		156.22		254.965		66	5.2	1	1	100		FALSE	0.001	0.001	0.001	0.001	0.001	1794	0.001	0.001	0.001	0.001	0.001	0.001	0.001	0.001	0.001	0.001	0.001	0.001	0.001	0.001	0.001	0.001	0.001	0.001	0.001	0.001	0.001
1438	0.525		21.297		168.81		264.174		66	5.2	1	1	48.9		FALSE	0.001	0.001	0.001	1794	0.001	0.001	0.001	0.001	0.001	0.001	0.001	0.001	0.001	0.001	0.001	0.001	0.001	0.001	0.001	0.001	0.001	0.001	0.001	0.001	0.001	0.001	0.001
1439	0.525		27.311		212.77		411.298		66	5.2	1	1	32		FALSE	0.001	0.001	0.001	0.001	0.001	0.001	0.001	0.001	0.001	0.001	0.001	0.001	0.001	1792	0.001	0.001	0.001	0.001	0.001	0.001	0.001	0.001	0.001	0.001	0.001	0.001	0.001
1440	0.519	0.009	30.313	0.108	234.37	0.84	541.414	0.0036	66	4.83	1	2	92.6		FALSE	0.001	0.001	0.001	1666	0.001	0.001	0.001	0.001	0.001	0.001	0.001	0.001	0.001	0.001	0.001	0.001	0.001	0.001	0.001	0.001	0.001	0.001	0.001	0.001	126	0.001	0.001
1441	0.51		31.603		244.37		539.271		66	5.2	1	1	55.2		FALSE	0.001	0.001	0.001	0.001	0.001	0.001	0.001	0.001	0.001	0.001	1787	0.001	0.001	0.001	0.001	0.001	0.001	0.001	0.001	0.001	0.001	0.001	0.001	0.001	0.001	0.001	0.001
1442	0.512		18.03		145.58		189.13		66	5.2	1	1	96.8		FALSE	0.001	0.001	0.001	0.001	0.001	0.001	1784	0.001	0.001	0.001	0.001	0.001	0.001	0.001	0.001	0.001	0.001	0.001	0.001	0.001	0.001	0.001	0.001	0.001	0.001	0.001	0.001
1443	0.526	0.001	12.721	0.016	109.57	0.13	91.0546	0.0002	66	3.32	1	3	97.3		FALSE	357	0.001	0.001	0.001	0.001	1045	0.001	0.001	0.001	0.001	0.001	0.001	0.001	380	0.001	0.001	0.001	0.001	0.001	0.001	0.001	0.001	0.001	0.001	0.001	0.001	0.001
1444	0.512	0.001	26.805	0.248	208.59	1.93	427.31	0.0007	66	3.73	1	2	83.8		FALSE	0.001	0.001	0.001	0.001	0.001	0.001	0.001	0.001	0.001	0.001	0.001	0.001	0.001	0.001	1124	0.001	0.001	0.001	0.001	0.001	0.001	0.001	0.001	656	0.001	0.001	0.001
1445	0.511		28.862		224.56		429.329		66	5.2	1	1	50.9		FALSE	0.001	0.001	0.001	0.001	0.001	0.001	0.001	0.001	0.001	0.001	0.001	0.001	0.001	0.001	0.001	0.001	0.001	0.001	1780	0.001	0.001	0.001	0.001	0.001	0.001	0.001	0.001
1446	0.518	0.01	22.904	0.211	179.58	1.65	341.228	0.0017	66	3.68	1	2	50		FALSE	0.001	0.001	0.001	0.001	0.001	0.001	0.001	0.001	0.001	0.001	0.001	0.001	716	1064	0.001	0.001	0.001	0.001	0.001	0.001	0.001	0.001	0.001	0.001	0.001	0.001	0.001
1447	0.512	0.001	29.924	0.262	232.04	2.03	483.334	0.0023	66	3.79	1	2	40		FALSE	0.001	0.001	1168	0.001	0.001	0.001	0.001	0.001	0.001	0.001	0.001	0.001	0.001	0.001	0.001	0.001	0.001	0.001	0.001	0.001	0.001	0.001	0.001	610	0.001	0.001	0.001
1448	0.51		26.765		208.47		414.228		66	5.2	1	1	49.4		FALSE	0.001	0.001	0.001	0.001	0.001	0.001	0.001	0.001	0.001	0.001	1777	0.001	0.001	0.001	0.001	0.001	0.001	0.001	0.001	0.001	0.001	0.001	0.001	0.001	0.001	0.001	0.001
1449	0.51		28.835		223.32		505.283		66	5.2	1	1	35.8		FALSE	0.001	0.001	0.001	0.001	0.001	0.001	0.001	0.001	0.001	0.001	1776	0.001	0.001	0.001	0.001	0.001	0.001	0.001	0.001	0.001	0.001	0.001	0.001	0.001	0.001	0.001	0.001
1450	0.525		34.49		265.57		651.276		66	5.2	1	1	59.5		FALSE	0.001	0.001	0.001	0.001	0.001	0.001	0.001	0.001	0.001	0.001	0.001	0.001	0.001	0.001	0.001	0.001	0.001	0.001	0.001	0.001	0.001	0.001	0.001	0.001	0.001	1773	0.001
1451	0.512	0.001	32.791	0.003	253.25	0.02	567.394	0.0007	66	3.64	1	2	62.2		FALSE	0.001	0.001	0.001	0.001	0.001	0.001	0.001	0.001	0.001	0.001	0.001	0.001	0.001	0.001	1009	0.001	0.001	0.001	0.001	0.001	0.001	0.001	0.001	761	0.001	0.001	0.001
1452	0.527		22.129		175.25		269.202		66	5.2	1	1	100		FALSE	1769	0.001	0.001	0.001	0.001	0.001	0.001	0.001	0.001	0.001	0.001	0.001	0.001	0.001	0.001	0.001	0.001	0.001	0.001	0.001	0.001	0.001	0.001	0.001	0.001	0.001	0.001
1453	0.511		22.547		176.95		333.11		65	5.2	1	1	40.8		FALSE	0.001	0.001	0.001	0.001	0.001	0.001	0.001	0.001	0.001	0.001	0.001	0.001	0.001	0.001	0.001	0.001	0.001	0.001	1768	0.001	0.001	0.001	0.001	0.001	0.001	0.001	0.001
1454	0.525		28.943		224.58		471.335		65	5.2	1	1	34.4		FALSE	0.001	0.001	0.001	0.001	0.001	0.001	0.001	0.001	0.001	0.001	0.001	0.001	0.001	1761	0.001	0.001	0.001	0.001	0.001	0.001	0.001	0.001	0.001	0.001	0.001	0.001	0.001
1455	0.526	0.001	27.509	0.061	228.47	0.51	131.049	0	65	4.42	1	2	62.9		FALSE	0.001	0.001	0.001	0.001	0.001	1480	0.001	0.001	0.001	0.001	0.001	0.001	0.001	0.001	0.001	0.001	0.001	0.001	0.001	0.001	0.001	0.001	0.001	0.001	0.001	280	0.001
1456	0.519	0.009	24.005	0.035	188.71	0.28	319.274	0.0001	65	3.82	1	2	52.5		FALSE	0.001	0.001	0.001	578	0.001	0.001	0.001	0.001	0.001	0.001	0.001	0.001	0.001	0.001	0.001	0.001	0.001	0.001	0.001	0.001	0.001	0.001	0.001	1181	0.001	0.001	0.001
1457	0.527		33.101		255.29		602.438		65	5.2	1	1	36.7		FALSE	1759	0.001	0.001	0.001	0.001	0.001	0.001	0.001	0.001	0.001	0.001	0.001	0.001	0.001	0.001	0.001	0.001	0.001	0.001	0.001	0.001	0.001	0.001	0.001	0.001	0.001	0.001
1458	0.512		19.13		153.26		215.146		65	5.2	1	1	98.2		FALSE	0.001	0.001	0.001	0.001	0.001	0.001	1759	0.001	0.001	0.001	0.001	0.001	0.001	0.001	0.001	0.001	0.001	0.001	0.001	0.001	0.001	0.001	0.001	0.001	0.001	0.001	0.001
1459	0.51		30.006		232.35		509.227		65	5.2	1	1	41.4		FALSE	0.001	0.001	0.001	0.001	0.001	0.001	0.001	0.001	0.001	0.001	1757	0.001	0.001	0.001	0.001	0.001	0.001	0.001	0.001	0.001	0.001	0.001	0.001	0.001	0.001	0.001	0.001
1460	0.511	0.001	24.544	0.063	193.18	0.5	310.226	0.0016	65	3.06	1	3	100		FALSE	0.001	767	0.001	0.001	0.001	0.001	0.001	0.001	0.001	0.001	0.001	679	0.001	0.001	310	0.001	0.001	0.001	0.001	0.001	0.001	0.001	0.001	0.001	0.001	0.001	0.001
1461	0.511		26.52		206.21		438.263		65	5.2	1	1	52.5		FALSE	0.001	0.001	0.001	0.001	0.001	0.001	0.001	0.001	0.001	0.001	0.001	0.001	1755	0.001	0.001	0.001	0.001	0.001	0.001	0.001	0.001	0.001	0.001	0.001	0.001	0.001	0.001
1462	0.511		25.083		195.85		384.251		65	5.2	1	1	55.1		FALSE	0.001	0.001	0.001	0.001	0.001	0.001	0.001	0.001	0.001	0.001	0.001	0.001	1754	0.001	0.001	0.001	0.001	0.001	0.001	0.001	0.001	0.001	0.001	0.001	0.001	0.001	0.001
1463	0.525		19.518		154.9		257.095		65	5.2	1	1	36		FALSE	0.001	0.001	0.001	1754	0.001	0.001	0.001	0.001	0.001	0.001	0.001	0.001	0.001	0.001	0.001	0.001	0.001	0.001	0.001	0.001	0.001	0.001	0.001	0.001	0.001	0.001	0.001
1464	0.518	0.01	22.53	0.011	180.39	0.09	218.153	0.0001	65	4.37	1	2	91.1		FALSE	0.001	0.001	0.001	0.001	0.001	0.001	0.001	0.001	0.001	0.001	0.001	0.001	0.001	296	0.001	0.001	0.001	0.001	1458	0.001	0.001	0.001	0.001	0.001	0.001	0.001	0.001
1465	0.511	0.001	20.283	0.09	160.82	0.71	262.179	0.0012	65	3.08	1	3	83.3		FALSE	0.001	0.001	0.001	0.001	0.001	0.001	0.001	0.001	0.001	0.001	0.001	0.001	562	0.001	0.001	0.001	0.001	0.001	0.001	0.001	0.001	0.001	0.001	344	0.001	0.001	847
1467	0.512		21.538		170.2		282.205		65	5.2	1	1	91.4		FALSE	0.001	0.001	0.001	0.001	0.001	0.001	0.001	0.001	0.001	0.001	0.001	0.001	0.001	0.001	0.001	0.001	0.001	0.001	0.001	0.001	0.001	0.001	0.001	0.001	1745	0.001	0.001
1468	0.512		20.989		166.68		254.246		64	5.2	1	1	79.7		FALSE	0.001	0.001	0.001	0.001	0.001	0.001	0.001	0.001	0.001	0.001	0.001	0.001	0.001	0.001	0.001	0.001	1740	0.001	0.001	0.001	0.001	0.001	0.001	0.001	0.001	0.001	0.001
1469	0.511	0.001	21.636	0.097	170.48	0.76	301.158	0.0013	64	4.35	1	2	42.5		FALSE	0.001	0.001	0.001	0.001	0.001	0.001	0.001	0.001	0.001	0.001	1433	0.001	0.001	0.001	0.001	0.001	0.001	0.001	0.001	0.001	0.001	0.001	0.001	305	0.001	0.001	0.001
1470	0.527		14.645		122.15		124.039		64	5.2	1	1	81.4		FALSE	1735	0.001	0.001	0.001	0.001	0.001	0.001	0.001	0.001	0.001	0.001	0.001	0.001	0.001	0.001	0.001	0.001	0.001	0.001	0.001	0.001	0.001	0.001	0.001	0.001	0.001	0.001
1471	0.511	0.001	33.244	0.031	256.77	0.24	565.386	0.0018	64	3.66	1	2	72.9		FALSE	0.001	0.001	0.001	0.001	0.001	0.001	0.001	0.001	0.001	0.001	0.001	0.001	0.001	0.001	0.001	0.001	724	0.001	0.001	0.001	0.001	0.001	0.001	0.001	0.001	0.001	1009
1472	0.511		36.725		282.67		665.477		64	5.2	1	1	52.5		FALSE	0.001	0.001	0.001	0.001	0.001	0.001	0.001	0.001	0.001	0.001	0.001	0.001	0.001	0.001	0.001	0.001	0.001	0.001	1728	0.001	0.001	0.001	0.001	0.001	0.001	0.001	0.001
1473	0.525		31.951		246.72		571.235		64	5.2	1	1	39.1		FALSE	0.001	0.001	0.001	0.001	0.001	0.001	0.001	0.001	0.001	0.001	0.001	0.001	0.001	0.001	0.001	0.001	0.001	0.001	0.001	0.001	0.001	0.001	0.001	0.001	0.001	1728	0.001
1474	0.51		28.957		224.13		517.286		64	5.2	1	1	33.9		FALSE	0.001	0.001	0.001	0.001	0.001	0.001	0.001	0.001	0.001	0.001	1727	0.001	0.001	0.001	0.001	0.001	0.001	0.001	0.001	0.001	0.001	0.001	0.001	0.001	0.001	0.001	0.001
1476	0.511		18.611		148.75		224.163		64	5.2	1	1	83		FALSE	0.001	0.001	0.001	0.001	0.001	0.001	0.001	0.001	0.001	0.001	0.001	0.001	0.001	0.001	0.001	0.001	0.001	0.001	1725	0.001	0.001	0.001	0.001	0.001	0.001	0.001	0.001
1477	0.525		31.407		241.66		672.233		64	5.2	1	1	37.9		FALSE	0.001	0.001	0.001	0.001	0.001	0.001	0.001	0.001	0.001	0.001	0.001	0.001	0.001	0.001	0.001	0.001	0.001	0.001	0.001	0.001	0.001	0.001	0.001	0.001	0.001	1724	0.001
1478	0.525		21.359		167.61		333.13		64	5.2	1	1	58		FALSE	0.001	0.001	0.001	1723	0.001	0.001	0.001	0.001	0.001	0.001	0.001	0.001	0.001	0.001	0.001	0.001	0.001	0.001	0.001	0.001	0.001	0.001	0.001	0.001	0.001	0.001	0.001
1479	0.51		21.263		168.24		274.167		64	5.2	1	1	57.3		FALSE	0.001	0.001	0.001	0.001	0.001	0.001	0.001	0.001	0.001	0.001	1722	0.001	0.001	0.001	0.001	0.001	0.001	0.001	0.001	0.001	0.001	0.001	0.001	0.001	0.001	0.001	0.001
1480	0.525		18.93		150.85		237.076		64	5.2	1	1	60.6		FALSE	0.001	0.001	0.001	0.001	0.001	0.001	0.001	0.001	0.001	0.001	0.001	0.001	0.001	0.001	0.001	0.001	0.001	0.001	0.001	0.001	0.001	0.001	0.001	0.001	0.001	1722	0.001
1481	0.527		25.588		199.97		374.278		64	5.2	1	1	67.2		FALSE	1721	0.001	0.001	0.001	0.001	0.001	0.001	0.001	0.001	0.001	0.001	0.001	0.001	0.001	0.001	0.001	0.001	0.001	0.001	0.001	0.001	0.001	0.001	0.001	0.001	0.001	0.001
1482	0.525		28.499		221.13		471.335		64	5.2	1	1	41.7		FALSE	0.001	0.001	0.001	0.001	0.001	0.001	0.001	0.001	0.001	0.001	0.001	0.001	0.001	1721	0.001	0.001	0.001	0.001	0.001	0.001	0.001	0.001	0.001	0.001	0.001	0.001	0.001
1483	0.525		36.108		276.91		809.28		64	5.2	1	1	52.5		FALSE	0.001	0.001	0.001	0.001	0.001	0.001	0.001	0.001	0.001	0.001	0.001	0.001	0.001	0.001	0.001	0.001	0.001	0.001	0.001	0.001	0.001	0.001	0.001	0.001	0.001	1720	0.001
1484	0.512		19.939		158.66		244.172		64	5.2	1	1	61.6		FALSE	0.001	0.001	0.001	0.001	0.001	0.001	0.001	0.001	0.001	0.001	0.001	0.001	0.001	0.001	0.001	0.001	1718	0.001	0.001	0.001	0.001	0.001	0.001	0.001	0.001	0.001	0.001
1485	0.525		34.695		268.01		563.373		63	5.2	1	1	68.2		FALSE	0.001	0.001	0.001	0.001	0.001	0.001	0.001	0.001	0.001	0.001	0.001	0.001	0.001	1713	0.001	0.001	0.001	0.001	0.001	0.001	0.001	0.001	0.001	0.001	0.001	0.001	0.001
1486	0.527		36.924		284.17		668.509		63	5.2	1	1	86.2		FALSE	1711	0.001	0.001	0.001	0.001	0.001	0.001	0.001	0.001	0.001	0.001	0.001	0.001	0.001	0.001	0.001	0.001	0.001	0.001	0.001	0.001	0.001	0.001	0.001	0.001	0.001	0.001
1487	0.519	0.01	19.318	0.038	153.55	0.3	249.091	0.0001	63	4.11	1	2	36		FALSE	0.001	0.001	0.001	0.001	0.001	1309	0.001	0.001	0.001	0.001	0.001	0.001	0.001	0.001	0.001	402	0.001	0.001	0.001	0.001	0.001	0.001	0.001	0.001	0.001	0.001	0.001
1488	0.511	0.001	21.684	0.086	171.17	0.68	289.159	0.0025	63	3.82	1	2	45.1		FALSE	0.001	0.001	0.001	0.001	0.001	0.001	564	0.001	0.001	0.001	1146	0.001	0.001	0.001	0.001	0.001	0.001	0.001	0.001	0.001	0.001	0.001	0.001	0.001	0.001	0.001	0.001
1489	0.526		20.326		160.74		276.948		63	5.2	1	1	100		FALSE	0.001	0.001	0.001	0.001	0.001	1706	0.001	0.001	0.001	0.001	0.001	0.001	0.001	0.001	0.001	0.001	0.001	0.001	0.001	0.001	0.001	0.001	0.001	0.001	0.001	0.001	0.001
1491	0.51		27.841		216.09		466.26		63	5.2	1	1	52.5		FALSE	0.001	0.001	0.001	0.001	0.001	0.001	0.001	0.001	0.001	0.001	1702	0.001	0.001	0.001	0.001	0.001	0.001	0.001	0.001	0.001	0.001	0.001	0.001	0.001	0.001	0.001	0.001
1493	0.512		26.233		204.76		388.282		63	5.2	1	1	64.8		FALSE	0.001	0.001	0.001	0.001	0.001	0.001	0.001	0.001	0.001	0.001	0.001	0.001	0.001	0.001	0.001	0.001	0.001	0.001	0.001	0.001	0.001	0.001	0.001	1699	0.001	0.001	0.001
1494	0.51		30.56		236.26		543.299		63	5.2	1	1	37.3		FALSE	0.001	0.001	0.001	0.001	0.001	0.001	0.001	0.001	0.001	0.001	1699	0.001	0.001	0.001	0.001	0.001	0.001	0.001	0.001	0.001	0.001	0.001	0.001	0.001	0.001	0.001	0.001
1495	0.511		23.74		185.73		362.248		63	5.2	1	1	76.4		FALSE	0.001	0.001	0.001	0.001	0.001	0.001	0.001	0.001	0.001	0.001	0.001	0.001	1698	0.001	0.001	0.001	0.001	0.001	0.001	0.001	0.001	0.001	0.001	0.001	0.001	0.001	0.001
1496	0.525		27.33		212.63		430.212		63	5.2	1	1	30.1		FALSE	0.001	0.001	0.001	0.001	0.001	0.001	0.001	0.001	0.001	0.001	0.001	0.001	0.001	0.001	0.001	0.001	0.001	0.001	0.001	0.001	0.001	0.001	0.001	0.001	0.001	1698	0.001
1498	0.512		28.801		223.41		476.383		63	5.2	1	1	39.2		FALSE	0.001	0.001	0.001	0.001	0.001	0.001	0.001	0.001	0.001	0.001	0.001	0.001	0.001	0.001	0.001	0.001	0.001	0.001	0.001	0.001	0.001	0.001	0.001	0.001	1696	0.001	0.001
1499	0.512		22.847		179.74		313.157		63	5.2	1	1	76.7		FALSE	0.001	0.001	0.001	0.001	0.001	0.001	0.001	0.001	0.001	0.001	0.001	0.001	0.001	0.001	0.001	0.001	0.001	0.001	0.001	0.001	0.001	0.001	0.001	1696	0.001	0.001	0.001
1500	0.525		25.192		197.65		336.307		63	5.2	1	1	98.6		FALSE	0.001	0.001	0.001	1692	0.001	0.001	0.001	0.001	0.001	0.001	0.001	0.001	0.001	0.001	0.001	0.001	0.001	0.001	0.001	0.001	0.001	0.001	0.001	0.001	0.001	0.001	0.001
1501	0.525		38.08		291.69		872.326		63	5.2	1	1	35.4		FALSE	0.001	0.001	0.001	0.001	0.001	0.001	0.001	0.001	0.001	0.001	0.001	0.001	0.001	0.001	0.001	0.001	0.001	0.001	0.001	0.001	0.001	0.001	0.001	0.001	0.001	1692	0.001
1502	0.51		22.989		180.65		322.167		63	5.2	1	1	42.2		FALSE	0.001	0.001	0.001	0.001	0.001	0.001	0.001	0.001	0.001	0.001	1690	0.001	0.001	0.001	0.001	0.001	0.001	0.001	0.001	0.001	0.001	0.001	0.001	0.001	0.001	0.001	0.001
1503	0.519	0.009	34.108	0.085	263.15	0.66	593.38	0.0036	63	4.43	1	2	99.1		FALSE	0.001	0.001	0.001	0.001	0.001	0.001	0.001	0.001	0.001	0.001	0.001	0.001	0.001	1428	0.001	0.001	262	0.001	0.001	0.001	0.001	0.001	0.001	0.001	0.001	0.001	0.001
1504	0.511		21.482		169.73		283.2		63	5.2	1	1	82.4		FALSE	0.001	0.001	0.001	0.001	0.001	0.001	0.001	0.001	0.001	0.001	0.001	0.001	0.001	0.001	0.001	0.001	0.001	0.001	0.001	0.001	0.001	0.001	0.001	0.001	0.001	0.001	1690
1505	0.511		27.215		211.65		435.296		63	5.2	1	1	45.6		FALSE	0.001	0.001	0.001	0.001	0.001	0.001	0.001	0.001	0.001	0.001	0.001	0.001	0.001	0.001	1689	0.001	0.001	0.001	0.001	0.001	0.001	0.001	0.001	0.001	0.001	0.001	0.001
1506	0.525		34.185		264.08		562.378		63	5.2	1	1	69.4		FALSE	0.001	0.001	0.001	0.001	0.001	0.001	0.001	0.001	0.001	0.001	0.001	0.001	0.001	1689	0.001	0.001	0.001	0.001	0.001	0.001	0.001	0.001	0.001	0.001	0.001	0.001	0.001
1508	0.526		18.935		150.66		244.132		63	5.2	1	1	93.3		FALSE	0.001	0.001	0.001	0.001	0.001	1688	0.001	0.001	0.001	0.001	0.001	0.001	0.001	0.001	0.001	0.001	0.001	0.001	0.001	0.001	0.001	0.001	0.001	0.001	0.001	0.001	0.001
1509	0.512		20.76		164.15		278.123		62	5.2	1	1	83.1		FALSE	0.001	0.001	0.001	0.001	0.001	0.001	0.001	0.001	0.001	0.001	0.001	0.001	0.001	0.001	0.001	1686	0.001	0.001	0.001	0.001	0.001	0.001	0.001	0.001	0.001	0.001	0.001
1510	0.512		18.405		146.82		232.136		62	5.2	1	1	67.9		FALSE	0.001	0.001	0.001	0.001	0.001	0.001	0.001	0.001	0.001	0.001	0.001	0.001	0.001	0.001	0.001	0.001	1685	0.001	0.001	0.001	0.001	0.001	0.001	0.001	0.001	0.001	0.001
1511	0.525		34.498		270.3		350.117		62	5.2	1	1	54.9		FALSE	0.001	0.001	0.001	0.001	0.001	0.001	0.001	0.001	0.001	0.001	0.001	0.001	0.001	0.001	0.001	0.001	0.001	0.001	0.001	0.001	0.001	0.001	0.001	0.001	0.001	1685	0.001
1512	0.518	0.01	19.055	0.05	165.32	0.44	86.0601	0.0003	62	4.12	1	2	99.7		FALSE	0.001	0.001	0.001	0.001	0.001	0.001	0.001	0.001	0.001	0.001	0.001	0.001	0.001	392	0.001	0.001	0.001	0.001	1291	0.001	0.001	0.001	0.001	0.001	0.001	0.001	0.001
1513	0.526		24.027		189.51		295.096		62	5.2	1	1	98.6		FALSE	0.001	0.001	0.001	0.001	0.001	1682	0.001	0.001	0.001	0.001	0.001	0.001	0.001	0.001	0.001	0.001	0.001	0.001	0.001	0.001	0.001	0.001	0.001	0.001	0.001	0.001	0.001
1514	0.51		30.813		238.35		531.3		62	5.2	1	1	48.8		FALSE	0.001	0.001	0.001	0.001	0.001	0.001	0.001	0.001	0.001	0.001	1681	0.001	0.001	0.001	0.001	0.001	0.001	0.001	0.001	0.001	0.001	0.001	0.001	0.001	0.001	0.001	0.001
1515	0.511		29.152		225.51		529.377		62	5.2	1	1	97.6		FALSE	0.001	0.001	0.001	0.001	0.001	0.001	0.001	0.001	0.001	0.001	0.001	0.001	1679	0.001	0.001	0.001	0.001	0.001	0.001	0.001	0.001	0.001	0.001	0.001	0.001	0.001	0.001
1516	0.526		29.067		241.41		131.049		62	5.2	1	1	47		FALSE	0.001	0.001	0.001	0.001	0.001	1678	0.001	0.001	0.001	0.001	0.001	0.001	0.001	0.001	0.001	0.001	0.001	0.001	0.001	0.001	0.001	0.001	0.001	0.001	0.001	0.001	0.001
1517	0.51		29.66		229.71		505.284		62	5.2	1	1	52.5		FALSE	0.001	0.001	0.001	0.001	0.001	0.001	0.001	0.001	0.001	0.001	1677	0.001	0.001	0.001	0.001	0.001	0.001	0.001	0.001	0.001	0.001	0.001	0.001	0.001	0.001	0.001	0.001
1518	0.511	0	29.931	0.235	231.76	1.82	510.318	0.0005	62	3.65	1	2	66.9		FALSE	0.001	0.001	971	0.001	0.001	0.001	0.001	0.001	0.001	0.001	0.001	0.001	0.001	0.001	0.001	0.001	0.001	0.001	0.001	0.001	0.001	0.001	0.001	0.001	0.001	0.001	706
1519	0.511		31.728		245.76		504.383		62	5.2	1	1	55.8		FALSE	0.001	0.001	0.001	0.001	0.001	0.001	0.001	0.001	0.001	0.001	0.001	0.001	0.001	0.001	0.001	0.001	0.001	0.001	1676	0.001	0.001	0.001	0.001	0.001	0.001	0.001	0.001
1520	0.525		23.096		182.03		300.06		62	5.2	1	1	82		FALSE	0.001	0.001	0.001	0.001	0.001	0.001	0.001	0.001	0.001	0.001	0.001	0.001	0.001	0.001	0.001	0.001	0.001	0.001	0.001	0.001	0.001	0.001	0.001	0.001	0.001	1675	0.001
1521	0.511		14.943		123.86		133.076		62	5.2	1	1	75.3		FALSE	0.001	0.001	0.001	0.001	0.001	0.001	0.001	0.001	0.001	0.001	0.001	0.001	0.001	0.001	0.001	0.001	0.001	0.001	1674	0.001	0.001	0.001	0.001	0.001	0.001	0.001	0.001
1522	0.512		30.736		237.87		520.446		62	5.2	1	1	51.1		FALSE	0.001	0.001	0.001	0.001	0.001	0.001	0.001	0.001	0.001	0.001	0.001	0.001	0.001	0.001	0.001	0.001	0.001	0.001	0.001	0.001	0.001	0.001	0.001	0.001	1674	0.001	0.001
1523	0.527		27.695		424.86		396.919		62	5.2	2	1	52.5		FALSE	1673	0.001	0.001	0.001	0.001	0.001	0.001	0.001	0.001	0.001	0.001	0.001	0.001	0.001	0.001	0.001	0.001	0.001	0.001	0.001	0.001	0.001	0.001	0.001	0.001	0.001	0.001
1524	0.512	0.001	20.088	0.044	159.25	0.35	263.144	0.0029	62	3.06	1	3	57.7		FALSE	0.001	0.001	0.001	0.001	0.001	0.001	0.001	0.001	0.001	0.001	0.001	0.001	0.001	0.001	646	733	0.001	0.001	0.001	0.001	294	0.001	0.001	0.001	0.001	0.001	0.001
1525	0.512		30.673		237.93		477.425		62	5.2	1	1	52.5		FALSE	0.001	0.001	0.001	0.001	0.001	0.001	0.001	0.001	0.001	0.001	0.001	0.001	0.001	0.001	0.001	0.001	0.001	0.001	0.001	0.001	0.001	0.001	0.001	0.001	1672	0.001	0.001
1526	0.526	0.001	37.553	0.121	301.77	0.97	206.096	0.0007	62	4.28	1	2	75.1		FALSE	0.001	0.001	0.001	0.001	0.001	319	0.001	0.001	0.001	0.001	0.001	0.001	0.001	0.001	0.001	0.001	0.001	0.001	0.001	0.001	0.001	0.001	0.001	0.001	0.001	1353	0.001
1527	0.512		30.22		234.6		464.419		62	5.2	1	1	78.6		FALSE	0.001	0.001	0.001	0.001	0.001	0.001	0.001	0.001	0.001	0.001	0.001	0.001	0.001	0.001	0.001	0.001	0.001	0.001	0.001	0.001	0.001	0.001	0.001	0.001	1672	0.001	0.001
1528	0.511		19.517		155.2		247.18		62	5.2	1	1	74.7		FALSE	0.001	0.001	0.001	0.001	0.001	0.001	0.001	0.001	0.001	0.001	0.001	0.001	1670	0.001	0.001	0.001	0.001	0.001	0.001	0.001	0.001	0.001	0.001	0.001	0.001	0.001	0.001
1529	0.526	0.001	32.213	0.333	272.51	2.82	108.081	0.0002	62	4.25	1	2	73.8		FALSE	0.001	0.001	0.001	0.001	0.001	333	0.001	0.001	0.001	0.001	0.001	0.001	0.001	0.001	0.001	0.001	0.001	0.001	0.001	0.001	0.001	0.001	0.001	0.001	0.001	1337	0.001
1530	0.519	0.011	26.785	0.165	209.39	1.29	371.27	0.0013	62	3.7	1	2	57.8		FALSE	647	0.001	0.001	0.001	0.001	0.001	0.001	0.001	0.001	0.001	0.001	0.001	0.001	0.001	0.001	0.001	0.001	0.001	1022	0.001	0.001	0.001	0.001	0.001	0.001	0.001	0.001
1531	0.518	0.01	28.721	0.014	223.63	0.11	419.298	0.0055	62	4.41	1	2	96.6		FALSE	0.001	0.001	0.001	0.001	0.001	0.001	0.001	0.001	0.001	0.001	0.001	0.001	1400	267	0.001	0.001	0.001	0.001	0.001	0.001	0.001	0.001	0.001	0.001	0.001	0.001	0.001
1532	0.511		28.372		221.16		405.25		62	5.2	1	1	72.6		FALSE	0.001	0.001	0.001	0.001	0.001	0.001	0.001	0.001	0.001	0.001	0.001	0.001	0.001	0.001	0.001	0.001	0.001	0.001	1667	0.001	0.001	0.001	0.001	0.001	0.001	0.001	0.001
1533	0.511	0.001	21.665	0.056	171.23	0.44	281.189	0.0021	62	3.62	1	2	92.4		FALSE	0.001	0.001	0.001	0.001	0.001	0.001	911	0.001	0.001	0.001	754	0.001	0.001	0.001	0.001	0.001	0.001	0.001	0.001	0.001	0.001	0.001	0.001	0.001	0.001	0.001	0.001
1534	0.511		26.429		205.98		406.257		62	5.2	1	1	47.1		FALSE	0.001	0.001	0.001	0.001	0.001	0.001	0.001	0.001	0.001	0.001	0.001	0.001	0.001	0.001	0.001	0.001	0.001	0.001	0.001	0.001	0.001	0.001	0.001	0.001	0.001	0.001	1664
1535	0.518	0.01	30.557	0.02	237.58	0.15	440.278	0.0003	62	3.63	1	2	99.1		FALSE	0.001	0.001	0.001	0.001	0.001	0.001	0.001	0.001	0.001	0.001	0.001	0.001	0.001	926	0.001	0.001	0.001	0.001	737	0.001	0.001	0.001	0.001	0.001	0.001	0.001	0.001
1536	0.525		34.878		268.81		623.393		62	5.2	1	1	82.4		FALSE	0.001	0.001	0.001	0.001	0.001	0.001	0.001	0.001	0.001	0.001	0.001	0.001	0.001	1661	0.001	0.001	0.001	0.001	0.001	0.001	0.001	0.001	0.001	0.001	0.001	0.001	0.001
1537	0.525		22.613		177.02		356.073		61	5.2	1	1	52.1		FALSE	0.001	0.001	0.001	0.001	0.001	0.001	0.001	0.001	0.001	0.001	0.001	0.001	0.001	0.001	0.001	0.001	0.001	0.001	0.001	0.001	0.001	0.001	0.001	0.001	0.001	1660	0.001
1538	0.525		28.249		219.24		468.364		61	5.2	1	1	31.3		FALSE	0.001	0.001	0.001	1660	0.001	0.001	0.001	0.001	0.001	0.001	0.001	0.001	0.001	0.001	0.001	0.001	0.001	0.001	0.001	0.001	0.001	0.001	0.001	0.001	0.001	0.001	0.001
1539	0.512		31.917		246.7		548.477		61	5.2	1	1	78.6		FALSE	0.001	0.001	0.001	0.001	0.001	0.001	0.001	0.001	0.001	0.001	0.001	0.001	0.001	0.001	0.001	0.001	0.001	0.001	0.001	0.001	0.001	0.001	0.001	0.001	1659	0.001	0.001
1540	0.51		21.126		167.21		272.152		61	5.2	1	1	78.2		FALSE	0.001	0.001	0.001	0.001	0.001	0.001	0.001	0.001	0.001	0.001	1658	0.001	0.001	0.001	0.001	0.001	0.001	0.001	0.001	0.001	0.001	0.001	0.001	0.001	0.001	0.001	0.001
1541	0.511	0.001	20.765	0.184	164.25	1.46	276.194	0.001	61	3.07	1	3	96.6		FALSE	0.001	0.001	0.001	0.001	0.001	0.001	0.001	0.001	0.001	0.001	0.001	0.001	0.001	0.001	628	0.001	0.001	0.001	0.001	0.001	0.001	0.001	0.001	287	0.001	0.001	742
1542	0.512		31.414		242.81		548.475		61	5.2	1	1	87.2		FALSE	0.001	0.001	0.001	0.001	0.001	0.001	0.001	0.001	0.001	0.001	0.001	0.001	0.001	0.001	0.001	0.001	0.001	0.001	0.001	0.001	0.001	0.001	0.001	0.001	1655	0.001	0.001
1543	0.526		24.558		190.8		448.981		61	5.2	1	1	100		FALSE	0.001	0.001	0.001	0.001	0.001	1653	0.001	0.001	0.001	0.001	0.001	0.001	0.001	0.001	0.001	0.001	0.001	0.001	0.001	0.001	0.001	0.001	0.001	0.001	0.001	0.001	0.001
1544	0.511	0.001	20.612	0.26	162.72	2.06	288.138	0.0018	61	3.99	1	2	69.5		FALSE	0.001	0.001	0.001	0.001	0.001	0.001	0.001	0.001	0.001	0.001	1201	0.001	0.001	0.001	0.001	0.001	0.001	0.001	0.001	0.001	0.001	444	0.001	0.001	0.001	0.001	0.001
1545	0.512		33.228		256.39		590.521		61	5.2	1	1	74.1		FALSE	0.001	0.001	0.001	0.001	0.001	0.001	0.001	0.001	0.001	0.001	0.001	0.001	0.001	0.001	0.001	0.001	0.001	0.001	0.001	0.001	0.001	0.001	0.001	0.001	1643	0.001	0.001
1546	0.527		35.005		270.29		573.39		61	5.2	1	1	88.7		FALSE	1642	0.001	0.001	0.001	0.001	0.001	0.001	0.001	0.001	0.001	0.001	0.001	0.001	0.001	0.001	0.001	0.001	0.001	0.001	0.001	0.001	0.001	0.001	0.001	0.001	0.001	0.001
1547	0.526		33.156		254.58		753.206		61	5.2	1	1	52.5		FALSE	0.001	0.001	0.001	0.001	0.001	1642	0.001	0.001	0.001	0.001	0.001	0.001	0.001	0.001	0.001	0.001	0.001	0.001	0.001	0.001	0.001	0.001	0.001	0.001	0.001	0.001	0.001
1548	0.519	0.011	26.587	0.085	206.71	0.67	439.33	0.0017	61	3.87	1	2	33.4		FALSE	513	0.001	0.001	0.001	0.001	0.001	0.001	0.001	0.001	0.001	0.001	0.001	0.001	0.001	0.001	0.001	0.001	0.001	1127	0.001	0.001	0.001	0.001	0.001	0.001	0.001	0.001
1549	0.511	0	23.211	0.13	182.63	1.02	312.231	0.0013	61	3.55	1	3	85.5		FALSE	0.001	0.001	0.001	0.001	0.001	0.001	390	0.001	0.001	0.001	0.001	0.001	1057	0.001	0.001	0.001	0.001	0.001	0.001	193	0.001	0.001	0.001	0.001	0.001	0.001	0.001
1550	0.51		30.376		235.29		503.272		61	5.2	1	1	72.3		FALSE	0.001	0.001	0.001	0.001	0.001	0.001	0.001	0.001	0.001	0.001	1634	0.001	0.001	0.001	0.001	0.001	0.001	0.001	0.001	0.001	0.001	0.001	0.001	0.001	0.001	0.001	0.001
1551	0.525		20.424		160.97		299.145		60	5.2	1	1	74.5		FALSE	0.001	0.001	0.001	1633	0.001	0.001	0.001	0.001	0.001	0.001	0.001	0.001	0.001	0.001	0.001	0.001	0.001	0.001	0.001	0.001	0.001	0.001	0.001	0.001	0.001	0.001	0.001
1552	0.512		29.318		227.82		448.388		60	5.2	1	1	89.5		FALSE	0.001	0.001	0.001	0.001	0.001	0.001	0.001	0.001	0.001	0.001	0.001	0.001	0.001	0.001	0.001	0.001	0.001	0.001	0.001	0.001	0.001	0.001	0.001	0.001	1632	0.001	0.001
1553	0.525		30.086		233.53		466.377		60	5.2	1	1	87.7		FALSE	0.001	0.001	0.001	1632	0.001	0.001	0.001	0.001	0.001	0.001	0.001	0.001	0.001	0.001	0.001	0.001	0.001	0.001	0.001	0.001	0.001	0.001	0.001	0.001	0.001	0.001	0.001
1554	0.525		26.451		206.92		364.205		60	5.2	1	1	76.3		FALSE	0.001	0.001	0.001	1631	0.001	0.001	0.001	0.001	0.001	0.001	0.001	0.001	0.001	0.001	0.001	0.001	0.001	0.001	0.001	0.001	0.001	0.001	0.001	0.001	0.001	0.001	0.001
1555	0.51		24.433		191.42		349.193		60	5.2	1	1	57.1		FALSE	0.001	0.001	0.001	0.001	0.001	0.001	0.001	0.001	0.001	0.001	1629	0.001	0.001	0.001	0.001	0.001	0.001	0.001	0.001	0.001	0.001	0.001	0.001	0.001	0.001	0.001	0.001
1557	0.512		31.364		242.95		503.437		60	5.2	1	1	94.1		FALSE	0.001	0.001	0.001	0.001	0.001	0.001	0.001	0.001	0.001	0.001	0.001	0.001	0.001	0.001	0.001	0.001	0.001	0.001	0.001	0.001	0.001	0.001	0.001	0.001	1628	0.001	0.001
1558	0.516	0.008	19.01	0.157	152.51	1.26	210.184	0.0009	60	3.39	1	3	78.6		FALSE	0.001	0.001	0.001	0.001	0.001	0.001	310	0.001	0.001	0.001	0.001	0.001	0.001	329	0.001	0.001	0.001	0.001	989	0.001	0.001	0.001	0.001	0.001	0.001	0.001	0.001
1559	0.511	0.001	27.03	0.04	209.82	0.31	464.161	0.0021	60	4.26	1	2	52.5		FALSE	0.001	0.001	0.001	0.001	0.001	0.001	319	0.001	1307	0.001	0.001	0.001	0.001	0.001	0.001	0.001	0.001	0.001	0.001	0.001	0.001	0.001	0.001	0.001	0.001	0.001	0.001
1560	0.519	0.011	30.362	0.042	236.38	0.33	421.33	0.0008	60	3.61	1	2	97.6		FALSE	872	0.001	0.001	0.001	0.001	0.001	0.001	0.001	0.001	0.001	0.001	0.001	0.001	0.001	0.001	0.001	0.001	0.001	753	0.001	0.001	0.001	0.001	0.001	0.001	0.001	0.001
1561	0.516	0.008	19.876	0.25	158.65	2	230.155	0.0021	60	2.92	1	3	68.4		FALSE	0.001	0.001	653	478	0.001	0.001	0.001	0.001	0.001	0.001	0.001	0.001	0.001	0.001	0.001	0.001	0.001	0.001	489	0.001	0.001	0.001	0.001	0.001	0.001	0.001	0.001
1562	0.512	0.001	20.621	0.014	163.19	0.11	273.13	0.0009	60	3.69	1	2	66.3		FALSE	0.001	0.001	0.001	0.001	0.001	0.001	0.001	0.001	0.001	0.001	0.001	0.001	0.001	0.001	633	0.001	0.001	0.001	0.001	0.001	0.001	0.001	0.001	984	0.001	0.001	0.001
1563	0.512		29.726		230.4		491.399		60	5.2	1	1	32.4		FALSE	0.001	0.001	0.001	0.001	0.001	0.001	0.001	0.001	0.001	0.001	0.001	0.001	0.001	0.001	0.001	0.001	0.001	0.001	0.001	0.001	0.001	0.001	0.001	0.001	1616	0.001	0.001
1564	0.511		29.423		227.83		509.348		60	5.2	1	1	79.9		FALSE	0.001	0.001	0.001	0.001	0.001	0.001	0.001	0.001	0.001	0.001	0.001	0.001	0.001	0.001	1615	0.001	0.001	0.001	0.001	0.001	0.001	0.001	0.001	0.001	0.001	0.001	0.001
1565	0.512		29.894		231.57		502.434		60	5.2	1	1	81.1		FALSE	0.001	0.001	0.001	0.001	0.001	0.001	0.001	0.001	0.001	0.001	0.001	0.001	0.001	0.001	0.001	0.001	0.001	0.001	0.001	0.001	0.001	0.001	0.001	0.001	1614	0.001	0.001
1566	0.512		26.186		204.14		403.132		60	5.2	1	1	87.1		FALSE	0.001	0.001	0.001	0.001	0.001	0.001	0.001	0.001	0.001	0.001	0.001	0.001	0.001	0.001	0.001	1612	0.001	0.001	0.001	0.001	0.001	0.001	0.001	0.001	0.001	0.001	0.001
1567	0.512		22.532		176.73		338.21		60	5.2	1	1	79.1		FALSE	0.001	0.001	0.001	0.001	0.001	0.001	0.001	0.001	0.001	0.001	0.001	0.001	0.001	0.001	0.001	0.001	0.001	0.001	0.001	0.001	0.001	0.001	0.001	1611	0.001	0.001	0.001
1568	0.511	0	24.526	0.244	191.94	1.91	359.233	0.0029	60	3.98	1	2	38.1		FALSE	0.001	0.001	0.001	0.001	0.001	0.001	0.001	0.001	0.001	0.001	440	0.001	0.001	0.001	1171	0.001	0.001	0.001	0.001	0.001	0.001	0.001	0.001	0.001	0.001	0.001	0.001
1569	0.51		30.04		232.37		530.382		60	5.2	1	1	97.2		FALSE	0.001	0.001	0.001	0.001	0.001	0.001	0.001	0.001	0.001	0.001	1609	0.001	0.001	0.001	0.001	0.001	0.001	0.001	0.001	0.001	0.001	0.001	0.001	0.001	0.001	0.001	0.001
1570	0.51		32.413		250.35		565.286		59	5.2	1	1	44.9		FALSE	0.001	0.001	0.001	0.001	0.001	0.001	0.001	0.001	0.001	0.001	1605	0.001	0.001	0.001	0.001	0.001	0.001	0.001	0.001	0.001	0.001	0.001	0.001	0.001	0.001	0.001	0.001
1571	0.512		31.047		240.66		490.435		59	5.2	1	1	62.1		FALSE	0.001	0.001	0.001	0.001	0.001	0.001	0.001	0.001	0.001	0.001	0.001	0.001	0.001	0.001	0.001	0.001	0.001	0.001	0.001	0.001	0.001	0.001	0.001	0.001	1602	0.001	0.001
1572	0.512	0.001	16.188	0.16	132.27	1.31	159.117	0.0003	59	3.43	1	3	98.7		FALSE	0.001	0.001	353	0.001	0.001	0.001	257	0.001	0.001	0.001	0.001	0.001	0.001	0.001	0.001	0.001	0.001	0.001	0.001	0.001	0.001	0.001	0.001	991	0.001	0.001	0.001
1573	0.512	0.001	24.199	0.083	191.86	0.66	263.21	0.0003	59	3.98	1	2	77.9		FALSE	0.001	0.001	0.001	0.001	0.001	0.001	0.001	0.001	0.001	0.001	0.001	0.001	0.001	0.001	441	0.001	0.001	0.001	0.001	0.001	0.001	0.001	0.001	1160	0.001	0.001	0.001
1574	0.525		26.105		204.56		347.424		59	5.2	1	1	31.7		FALSE	0.001	0.001	0.001	1600	0.001	0.001	0.001	0.001	0.001	0.001	0.001	0.001	0.001	0.001	0.001	0.001	0.001	0.001	0.001	0.001	0.001	0.001	0.001	0.001	0.001	0.001	0.001
1575	0.511	0.001	20.531	0.174	163.04	1.38	254.161	0.0015	59	3.6	1	2	72.6		FALSE	0.001	0.001	0.001	0.001	0.001	0.001	0.001	0.001	0.001	0.001	803	0.001	0.001	0.001	0.001	796	0.001	0.001	0.001	0.001	0.001	0.001	0.001	0.001	0.001	0.001	0.001
1576	0.525		22.488		177.13		304.205		59	5.2	1	1	40.9		FALSE	0.001	0.001	0.001	1599	0.001	0.001	0.001	0.001	0.001	0.001	0.001	0.001	0.001	0.001	0.001	0.001	0.001	0.001	0.001	0.001	0.001	0.001	0.001	0.001	0.001	0.001	0.001
1577	0.525		28.554		222.22		426.319		59	5.2	1	1	98		FALSE	0.001	0.001	0.001	1593	0.001	0.001	0.001	0.001	0.001	0.001	0.001	0.001	0.001	0.001	0.001	0.001	0.001	0.001	0.001	0.001	0.001	0.001	0.001	0.001	0.001	0.001	0.001
1578	0.525		29.146		225.52		524.375		59	5.2	1	1	52.5		FALSE	0.001	0.001	0.001	0.001	0.001	0.001	0.001	0.001	0.001	0.001	0.001	0.001	0.001	0.001	0.001	0.001	0.001	0.001	0.001	0.001	0.001	0.001	0.001	0.001	0.001	1592	0.001
1579	0.511	0.001	16.792	0.074	136.27	0.6	175.114	0.0004	59	3.03	1	3	63.2		FALSE	0.001	0.001	0.001	0.001	0.001	0.001	749	0.001	0.001	0.001	482	0.001	0.001	0.001	0.001	0.001	0.001	0.001	0.001	0.001	0.001	360	0.001	0.001	0.001	0.001	0.001
1580	0.511		19.557		154.37		288.967		59	5.2	1	1	93.7		FALSE	0.001	0.001	0.001	0.001	0.001	0.001	0.001	0.001	0.001	0.001	0.001	0.001	0.001	0.001	0.001	0.001	0.001	0.001	1590	0.001	0.001	0.001	0.001	0.001	0.001	0.001	0.001
1581	0.511	0.001	21.383	0.206	169.46	1.64	265.19	0.0008	59	3.33	1	3	99.3		FALSE	0.001	912	465	0.001	0.001	0.001	0.001	0.001	0.001	213	0.001	0.001	0.001	0.001	0.001	0.001	0.001	0.001	0.001	0.001	0.001	0.001	0.001	0.001	0.001	0.001	0.001
1582	0.51		23.714		186.31		324.182		59	5.2	1	1	72.5		FALSE	0.001	0.001	0.001	0.001	0.001	0.001	0.001	0.001	0.001	0.001	1586	0.001	0.001	0.001	0.001	0.001	0.001	0.001	0.001	0.001	0.001	0.001	0.001	0.001	0.001	0.001	0.001
1583	0.51		32.231		248.78		581.313		59	5.2	1	1	32.5		FALSE	0.001	0.001	0.001	0.001	0.001	0.001	0.001	0.001	0.001	0.001	1585	0.001	0.001	0.001	0.001	0.001	0.001	0.001	0.001	0.001	0.001	0.001	0.001	0.001	0.001	0.001	0.001
1584	0.512		22.268		175.6		296.221		59	5.2	1	1	74.6		FALSE	0.001	0.001	0.001	0.001	0.001	0.001	0.001	0.001	0.001	0.001	0.001	0.001	0.001	0.001	0.001	0.001	0.001	0.001	0.001	0.001	0.001	0.001	0.001	0.001	1583	0.001	0.001
1585	0.526		28.677		238.17		131.05		59	5.2	1	1	73.1		FALSE	0.001	0.001	0.001	0.001	0.001	1582	0.001	0.001	0.001	0.001	0.001	0.001	0.001	0.001	0.001	0.001	0.001	0.001	0.001	0.001	0.001	0.001	0.001	0.001	0.001	0.001	0.001
1586	0.525		20.976		166.36		261.138		59	5.2	1	1	99.4		FALSE	0.001	0.001	0.001	0.001	0.001	0.001	0.001	0.001	0.001	0.001	0.001	0.001	0.001	0.001	0.001	0.001	0.001	0.001	0.001	0.001	0.001	0.001	0.001	0.001	0.001	1581	0.001
1587	0.525		31.955		247.39		514.377		59	5.2	1	1	47.9		FALSE	0.001	0.001	0.001	1580	0.001	0.001	0.001	0.001	0.001	0.001	0.001	0.001	0.001	0.001	0.001	0.001	0.001	0.001	0.001	0.001	0.001	0.001	0.001	0.001	0.001	0.001	0.001
1588	0.525		20.834		164.99		269.193		59	5.2	1	1	43.3		FALSE	0.001	0.001	0.001	1580	0.001	0.001	0.001	0.001	0.001	0.001	0.001	0.001	0.001	0.001	0.001	0.001	0.001	0.001	0.001	0.001	0.001	0.001	0.001	0.001	0.001	0.001	0.001
1589	0.51		29.948		231.41		554.288		58	5.2	1	1	37.7		FALSE	0.001	0.001	0.001	0.001	0.001	0.001	0.001	0.001	0.001	0.001	1579	0.001	0.001	0.001	0.001	0.001	0.001	0.001	0.001	0.001	0.001	0.001	0.001	0.001	0.001	0.001	0.001
1590	0.511	0.001	30.333	0.021	234.98	0.16	501.392	0.0002	58	3.66	1	2	54.2		FALSE	0.001	0.001	0.001	0.001	0.001	0.001	0.001	0.001	0.001	0.001	0.001	0.001	0.001	0.001	0.001	0.001	649	0.001	0.001	0.001	0.001	0.001	0.001	0.001	0.001	0.001	929
1591	0.526		18.513		148.91		201.138		58	5.2	1	1	100		FALSE	0.001	0.001	0.001	0.001	0.001	1576	0.001	0.001	0.001	0.001	0.001	0.001	0.001	0.001	0.001	0.001	0.001	0.001	0.001	0.001	0.001	0.001	0.001	0.001	0.001	0.001	0.001
1592	0.526	0.001	38.156	0.058	306.62	0.47	206.096	0.0001	58	3.95	1	2	65.4		FALSE	0.001	0.001	0.001	0.001	0.001	446	0.001	0.001	0.001	0.001	0.001	0.001	0.001	0.001	0.001	0.001	0.001	0.001	0.001	0.001	0.001	0.001	0.001	0.001	0.001	1130	0.001
1593	0.512	0.001	20.743	0.046	164.75	0.37	253.192	0.0036	58	3.84	1	2	69		FALSE	0.001	0.001	0.001	0.001	0.001	0.001	0.001	0.001	0.001	0.001	0.001	0.001	0.001	0.001	0.001	0.001	506	0.001	1069	0.001	0.001	0.001	0.001	0.001	0.001	0.001	0.001
1594	0.519	0.011	30.563	0.049	237.6	0.38	442.295	0.0001	58	3.89	1	2	99		FALSE	478	0.001	0.001	0.001	0.001	0.001	0.001	0.001	0.001	0.001	0.001	0.001	0.001	0.001	0.001	0.001	0.001	0.001	1095	0.001	0.001	0.001	0.001	0.001	0.001	0.001	0.001
1595	0.51		25.155		196.34		388.211		58	5.2	1	1	53.1		FALSE	0.001	0.001	0.001	0.001	0.001	0.001	0.001	0.001	0.001	0.001	1573	0.001	0.001	0.001	0.001	0.001	0.001	0.001	0.001	0.001	0.001	0.001	0.001	0.001	0.001	0.001	0.001
1596	0.511		24.183		189.68		338.211		58	5.2	1	1	66.8		FALSE	0.001	0.001	0.001	0.001	0.001	0.001	0.001	0.001	0.001	0.001	0.001	0.001	1571	0.001	0.001	0.001	0.001	0.001	0.001	0.001	0.001	0.001	0.001	0.001	0.001	0.001	0.001
1597	0.511		24.622		193.67		315.243		58	5.2	1	1	96.6		FALSE	0.001	0.001	1570	0.001	0.001	0.001	0.001	0.001	0.001	0.001	0.001	0.001	0.001	0.001	0.001	0.001	0.001	0.001	0.001	0.001	0.001	0.001	0.001	0.001	0.001	0.001	0.001
1598	0.525		25.308		197.78		374.245		58	5.2	1	1	40.6		FALSE	0.001	0.001	0.001	1570	0.001	0.001	0.001	0.001	0.001	0.001	0.001	0.001	0.001	0.001	0.001	0.001	0.001	0.001	0.001	0.001	0.001	0.001	0.001	0.001	0.001	0.001	0.001
1599	0.525		28.185		219.13		440.332		58	5.2	1	1	31		FALSE	0.001	0.001	0.001	0.001	0.001	0.001	0.001	0.001	0.001	0.001	0.001	0.001	0.001	1569	0.001	0.001	0.001	0.001	0.001	0.001	0.001	0.001	0.001	0.001	0.001	0.001	0.001
1600	0.525		24.973		195.02		382.272		58	5.2	1	1	47.8		FALSE	0.001	0.001	0.001	0.001	0.001	0.001	0.001	0.001	0.001	0.001	0.001	0.001	0.001	1567	0.001	0.001	0.001	0.001	0.001	0.001	0.001	0.001	0.001	0.001	0.001	0.001	0.001
1602	0.518	0.008	14.602	0.05	121.03	0.41	133.065	0.0002	58	2.73	1	4	81.2		FALSE	0.001	0.001	0.001	0.001	0.001	227	0.001	0.001	0.001	0.001	599	0.001	0.001	0.001	0.001	540	0.001	0.001	0.001	0.001	0.001	0.001	0.001	0.001	0.001	200	0.001
1603	0.518	0.01	22.021	0.036	173.15	0.28	317.194	0.001	58	3.63	1	2	60.1		FALSE	0.001	0.001	0.001	0.001	0.001	0.001	0.001	0.001	0.001	0.001	0.001	0.001	0.001	875	687	0.001	0.001	0.001	0.001	0.001	0.001	0.001	0.001	0.001	0.001	0.001	0.001
1605	0.525		25.233		198.32		321.286		58	5.2	1	1	92.4		FALSE	0.001	0.001	0.001	1560	0.001	0.001	0.001	0.001	0.001	0.001	0.001	0.001	0.001	0.001	0.001	0.001	0.001	0.001	0.001	0.001	0.001	0.001	0.001	0.001	0.001	0.001	0.001
1606	0.512	0	21.759	0.11	171.41	0.87	303.208	0.0025	58	3.99	1	2	55.9		FALSE	0.001	0.001	0.001	0.001	0.001	0.001	0.001	0.001	0.001	0.001	0.001	0.001	0.001	0.001	0.001	421	1138	0.001	0.001	0.001	0.001	0.001	0.001	0.001	0.001	0.001	0.001
1607	0.51		28.854		223.62		492.273		58	5.2	1	1	40		FALSE	0.001	0.001	0.001	0.001	0.001	0.001	0.001	0.001	0.001	0.001	1559	0.001	0.001	0.001	0.001	0.001	0.001	0.001	0.001	0.001	0.001	0.001	0.001	0.001	0.001	0.001	0.001
1608	0.527		31.811		246.53		494.338		58	5.2	1	1	74.4		FALSE	1558	0.001	0.001	0.001	0.001	0.001	0.001	0.001	0.001	0.001	0.001	0.001	0.001	0.001	0.001	0.001	0.001	0.001	0.001	0.001	0.001	0.001	0.001	0.001	0.001	0.001	0.001
1609	0.512		22.329		175.97		300.231		58	5.2	1	1	57.7		FALSE	0.001	0.001	0.001	0.001	0.001	0.001	0.001	0.001	0.001	0.001	0.001	0.001	0.001	0.001	0.001	0.001	1557	0.001	0.001	0.001	0.001	0.001	0.001	0.001	0.001	0.001	0.001
1610	0.526	0.001	34.723	0.239	268.39	1.85	549.393	0.0009	58	4.22	1	2	50		FALSE	1236	0.001	0.001	0.001	0.001	0.001	0.001	0.001	0.001	0.001	0.001	0.001	0.001	320	0.001	0.001	0.001	0.001	0.001	0.001	0.001	0.001	0.001	0.001	0.001	0.001	0.001
1612	0.525		28.005		224.03		222.091		57	5.2	1	1	90.8		FALSE	0.001	0.001	0.001	0.001	0.001	0.001	0.001	0.001	0.001	0.001	0.001	0.001	0.001	0.001	0.001	0.001	0.001	0.001	0.001	0.001	0.001	0.001	0.001	0.001	0.001	1552	0.001
1613	0.525		26.56		207.15		397.286		57	5.2	1	1	32.4		FALSE	0.001	0.001	0.001	1545	0.001	0.001	0.001	0.001	0.001	0.001	0.001	0.001	0.001	0.001	0.001	0.001	0.001	0.001	0.001	0.001	0.001	0.001	0.001	0.001	0.001	0.001	0.001
1614	0.511		23.853		187.24		331.2		57	5.2	1	1	33.5		FALSE	0.001	0.001	0.001	0.001	0.001	0.001	0.001	0.001	0.001	0.001	0.001	0.001	0.001	0.001	0.001	0.001	0.001	0.001	0.001	0.001	0.001	0.001	0.001	0.001	0.001	0.001	1545
1615	0.512		30.922		239.88		476.419		57	5.2	1	1	69.9		FALSE	0.001	0.001	0.001	0.001	0.001	0.001	0.001	0.001	0.001	0.001	0.001	0.001	0.001	0.001	0.001	0.001	0.001	0.001	0.001	0.001	0.001	0.001	0.001	0.001	1542	0.001	0.001
1616	0.511	0	32.638	0.065	252.14	0.5	561.342	0.0001	57	3.82	1	2	65.7		FALSE	0.001	0.001	511	0.001	0.001	0.001	0.001	0.001	0.001	0.001	0.001	0.001	0.001	0.001	0.001	0.001	0.001	0.001	0.001	0.001	0.001	0.001	0.001	0.001	0.001	0.001	1028
1617	0.525		20.692		164.32		254.189		57	5.2	1	1	54.4		FALSE	0.001	0.001	0.001	1539	0.001	0.001	0.001	0.001	0.001	0.001	0.001	0.001	0.001	0.001	0.001	0.001	0.001	0.001	0.001	0.001	0.001	0.001	0.001	0.001	0.001	0.001	0.001
[truncated: 4,287 more rows]
