# Supplementary material for: Integrative Chemical–Biological Grouping of Complex High Production Volume Substances from Lower Olefin Manufacturing Streams
Source: Toxics. 2023 Jul 5;11(7):586. doi: 10.3390/toxics11070586 (PMC10385386; doi:10.3390/toxics11070586)
Supplement: Supplementary file 1 [file toxics-11-00586-s001.zip › toxics-2446194-SI/Table S5.xlsx]

## Sheet: Sheet1
Table S5. Filtered IMS-MS Data Matrix (After Processing) for DMSO Extracts
ID	Library Matched Anchor Features	RT	SD	DT	SD	CCS	SD	m/z	SD	Abundance	RSD	Z	Freq.	Q Score	Sat.	Mark	TAMU ACC E83618 APPI Pos 13Nov17	TAMU ACC E83683 APPI Pos 13Nov17	TAMU ACC E83757 APPI Pos 13Nov17	TAMU ACC E83758 APPI Pos 13Nov17	TAMU ACC E83806 APPI Pos 13Nov17	TAMU ACC E83879 APPI Pos 13Nov17	TAMU ACC E83931 APPI Pos 13Nov17	TAMU ACC E83946 APPI Pos 13Nov17	TAMU ACC E83949 APPI Pos 13Nov17	TAMU ACC E83955 APPI Pos 13Nov17	TAMU ACC E83956 APPI Pos 13Nov17	TAMU ACC E83979 APPI Pos 13Nov17	TAMU ACC E83980 APPI Pos 13Nov17	TAMU ACC E83981 APPI Pos 13Nov17	TAMU ACC E83984 APPI Pos 13Nov17	TAMU ACC E83985 APPI Pos 13Nov17	TAMU ACC E83998 APPI Pos 13Nov17	TAMU ACC E84003 APPI Pos 13Nov17	TAMU ACC E84012 APPI Pos 13Nov17	TAMU ACC E84023 APPI Pos 13Nov17	TAMU ACC E84024 APPI Pos 13Nov17	TAMU ACC E84068 APPI Pos 13Nov17	TAMU ACC E84070 APPI Pos 13Nov17	TAMU ACC E84074 APPI Pos 13Nov17	TAMU ACC E84075 APPI Pos 13Nov17	TAMU ACC E84082 APPI Pos 13Nov17	TAMU ACC E84543 APPI Pos 13Nov17
1		0.514	0.006	21.673	0.019	171.82	0.15	263.211	0.0005	98351	3.49	1	22	100	x	FALSE	10872	0.001	3265	16470	0.001	9327	0.001	1845	2761	4021	3397	6302	1813	4755	1521609	1484	21410	5448	0.001	3785	9804	3435	1559	1001587	1889	0.001	18642
2		0.515	0.007	17.759	0.048	142.63	0.39	206.096	0.0005	50069	3.75	1	7	100	x	FALSE	0.001	0.001	0.001	0.001	0.001	871295	0.001	734	3080	1680	0.001	0.001	0.001	0.001	0.001	0.001	0.001	0.001	0.001	0.001	0.001	0.001	543	0.001	1928	472591	0.001
3		0.515	0.006	22.751	0.026	178.21	0.2	350.117	0.0005	42103	3.93	1	9	100	x	FALSE	0.001	0.001	0.001	0.001	0.001	288328	1424	894	12641	0.001	0.001	0.001	1535	0.001	0.001	0.001	0.001	0.001	7656	0.001	0.001	0.001	599	0.001	1796	821912	0.001
4		0.525		25.605		198.97		447.161		32488	5.2	1	1	98.7	x	FALSE	0.001	0.001	0.001	0.001	0.001	0.001	0.001	0.001	0.001	0.001	0.001	0.001	0.001	0.001	0.001	0.001	0.001	0.001	0.001	0.001	0.001	0.001	0.001	0.001	0.001	877165	0.001
5		0.514	0.006	20.138	0.034	161.09	0.27	221.201	0.0008	31554	2.96	1	11	100	x	FALSE	209807	23829	9422	0.001	0.001	0.001	0.001	0.001	0.001	0.001	3208	12630	0.001	97814	0.001	568	5221	0.001	445045	0.001	0.001	0.001	0.001	7453	0.001	0.001	36974
6		0.52	0.008	22.077	0.139	173.59	1.09	317.129	0.0042	30364	5.11	1	3	93.7	x	FALSE	0.001	0.001	0.001	13513	0.001	0.001	0.001	0.001	417	0.001	0.001	0.001	0.001	0.001	0.001	0.001	0.001	0.001	0.001	0.001	0.001	0.001	0.001	0.001	0.001	805908	0.001
7		0.515	0.007	19.888	0.069	159.17	0.55	219.185	0.0005	30088	2.59	1	12	100	x	FALSE	249730	85424	0.001	357	0.001	0.001	0.001	0.001	0.001	0.001	1974	50774	0.001	40794	17643	0.001	22120	763	326775	0.001	0.001	0.001	0.001	15312	701	0.001	0.001
8		0.513	0.005	22.258	0.03	175.44	0.24	299.178	0.0005	29333	1.99	1	14	99.8	x	FALSE	266189	34492	27563	0.001	0.001	0.001	0.001	349	0.001	0.001	2288	61818	0.001	107750	36517	0.001	38762	632	114871	0.001	598	0.001	0.001	15955	0.001	0.001	84207
9		0.518	0.01	26.824	0.341	208.02	2.64	480.158	0.0015	23960	5.19	1	2	100	x	FALSE	0.001	0.001	0.001	0.001	0.001	0.001	0.001	0.001	488	0.001	0.001	0.001	0.001	0.001	0.001	0.001	0.001	0.001	0.001	0.001	0.001	0.001	0.001	0.001	0.001	646432	0.001
10		0.518	0.01	24.843	0.022	193.35	0.17	424.167	0.0025	22009	5.17	1	2	93.7	x	FALSE	0.001	0.001	0.001	0.001	0.001	0.001	0.001	0.001	3329	0.001	0.001	0.001	0.001	0.001	0.001	0.001	0.001	0.001	0.001	0.001	0.001	0.001	0.001	0.001	0.001	590918	0.001
11		0.518	0.008	25.147	0.075	196.73	0.59	363.242	0.0002	19260	2.52	1	7	100		FALSE	92661	0.001	0.001	0.001	0.001	382	0.001	0.001	0.001	0.001	0.001	0.001	0.001	226422	0.001	0.001	58902	0.001	39885	0.001	0.001	0.001	0.001	25952	0.001	0.001	75821
12		0.514	0.007	29.081	0.042	225.93	0.33	451.341	0.0018	17141	4.46	1	5	100	x	FALSE	395137	777	3138	0.001	0.001	0.001	0.001	0.001	0.001	0.001	0.001	0.001	0.001	0.001	504	0.001	0.001	0.001	63264	0.001	0.001	0.001	0.001	0.001	0.001	0.001	0.001
13		0.521	0.009	21.105	0.235	166.7	1.85	285.138	0.0007	16959	5.08	1	3	100	x	FALSE	0.001	0.001	0.001	0.001	0.001	8522	0.001	0.001	1700	0.001	0.001	0.001	0.001	0.001	0.001	0.001	0.001	0.001	0.001	0.001	0.001	0.001	0.001	0.001	0.001	447659	0.001
14		0.513	0.005	25.596	0.11	199.98	0.86	377.257	0.0013	16491	3.13	1	7	100		FALSE	0.001	403	0.001	0.001	0.001	0.001	0.001	0.001	388	0.001	0.001	0.001	0.001	44133	20698	0.001	242076	0.001	0.001	0.001	0.001	0.001	0.001	12493	0.001	0.001	125065
15		0.526	0.001	18.584	0.02	148.69	0.16	220.112	0.0003	15503	3.83	1	2	100	x	FALSE	0.001	0.001	0.001	0.001	0.001	281905	0.001	0.001	0.001	0.001	0.001	0.001	0.001	0.001	0.001	0.001	0.001	0.001	0.001	0.001	0.001	0.001	0.001	0.001	0.001	136675	0.001
16		0.517	0.008	27.142	0.043	211.41	0.34	414.356	0.0006	14365	4.59	1	5	100	x	FALSE	0.001	0.001	34093	342616	0.001	0.001	0.001	0.001	0.001	0.001	9665	0.001	0.001	711	0.001	0.001	0.001	0.001	0.001	0.001	773	0.001	0.001	0.001	0.001	0.001	0.001
17		0.515	0.008	23.622	0.023	185.52	0.18	327.207	0.0014	12725	5.12	1	4	100	x	FALSE	338492	716	3573	0.001	0.001	0.001	0.001	0.001	0.001	0.001	0.001	0.001	0.001	0.001	0.001	789	0.001	0.001	0.001	0.001	0.001	0.001	0.001	0.001	0.001	0.001	0.001
18		0.518	0.01	25.417	0.287	197.45	2.23	451.185	0.0036	12401	5.19	1	2	100	x	FALSE	0.001	0.001	0.001	0.001	0.001	0.001	0.001	0.001	251	0.001	0.001	0.001	0.001	0.001	0.001	0.001	0.001	0.001	0.001	0.001	0.001	0.001	0.001	0.001	0.001	334571	0.001
19		0.521	0.009	26.562	0.012	206.01	0.1	478.142	0.0012	11162	4.25	1	3	90.8		FALSE	0.001	0.001	0.001	0.001	0.001	56983	0.001	0.001	2255	0.001	0.001	0.001	0.001	0.001	0.001	0.001	0.001	0.001	0.001	0.001	0.001	0.001	0.001	0.001	0.001	242143	0.001
20		0.516	0.008	27.324	0.293	212.13	2.28	462.148	0.0011	10954	5.18	1	3	93.7	x	FALSE	0.001	0.001	0.001	0.001	0.001	0.001	0.001	0.001	847	0.001	0.001	0.001	0.001	0.001	0.001	0.001	0.001	0.001	294	0.001	0.001	0.001	0.001	0.001	0.001	294622	0.001
21		0.515	0.007	21.647	0.102	170.69	0.81	296.2	0.0013	10229	2.74	1	7	100		FALSE	51422	0.001	0.001	0.001	0.001	0.001	0.001	0.001	0.001	0.001	724	0.001	2701	65083	0.001	0.001	5386	0.001	124873	0.001	0.001	0.001	0.001	0.001	0.001	0.001	25981
22		0.525		26.588		207.14		411.328		9803	5.2	1	1	100	x	FALSE	0.001	0.001	0.001	264671	0.001	0.001	0.001	0.001	0.001	0.001	0.001	0.001	0.001	0.001	0.001	0.001	0.001	0.001	0.001	0.001	0.001	0.001	0.001	0.001	0.001	0.001	0.001
23		0.517	0.008	22.603	0.037	177.32	0.29	336.137	0.0007	9594	3.74	1	5	97.7		FALSE	0.001	0.001	0.001	0.001	0.001	86480	0.001	426	2138	0.001	0.001	0.001	0.001	0.001	0.001	0.001	0.001	0.001	1417	0.001	0.001	0.001	0.001	0.001	0.001	168585	0.001
24		0.521	0.009	25.661	0.012	199.85	0.09	415.179	0.0005	9281	5.04	1	3	93.7		FALSE	0.001	0.001	0.001	0.001	0.001	6651	0.001	0.001	646	0.001	0.001	0.001	0.001	0.001	0.001	0.001	0.001	0.001	0.001	0.001	0.001	0.001	0.001	0.001	0.001	243282	0.001
25		0.526	0.001	31.129	0.017	240.64	0.13	545.315	0.0001	8755	4.81	1	2	98.3		FALSE	218939	0.001	0.001	0.001	0.001	0.001	0.001	0.001	0.001	0.001	0.001	0.001	0.001	17444	0.001	0.001	0.001	0.001	0.001	0.001	0.001	0.001	0.001	0.001	0.001	0.001	0.001
26		0.514	0.007	15.391	0.014	127.41	0.11	135.092	0.0001	8749	3.24	1	9	100		FALSE	57993	4327	2843	0.001	0.001	0.001	0.001	0.001	0.001	0.001	821	1974	0.001	20673	2754	0.001	0.001	0.001	137932	0.001	0.001	0.001	0.001	0.001	0.001	0.001	6908
27		0.525		22.061		173.37		321.147		8686	5.2	1	1	100		FALSE	0.001	0.001	0.001	0.001	0.001	0.001	0.001	0.001	0.001	0.001	0.001	0.001	0.001	0.001	0.001	0.001	0.001	0.001	0.001	0.001	0.001	0.001	0.001	0.001	0.001	234520	0.001
28		0.527		30.133		233.46		498.383		8631	5.2	1	1	93.7		FALSE	233025	0.001	0.001	0.001	0.001	0.001	0.001	0.001	0.001	0.001	0.001	0.001	0.001	0.001	0.001	0.001	0.001	0.001	0.001	0.001	0.001	0.001	0.001	0.001	0.001	0.001	0.001
29		0.516	0.008	25.335	0.051	198.16	0.4	365.257	0.0003	8462	2.13	1	6	100		FALSE	34286	0.001	33119	0.001	0.001	0.001	0.001	0.001	0.001	0.001	0.001	0.001	0.001	61300	0.001	0.001	30169	0.001	0.001	0.001	0.001	0.001	0.001	12490	0.001	0.001	57098
30		0.521	0.009	29.857	0.009	231.42	0.07	491.268	0.0005	8306	5.03	1	3	100		FALSE	217192	0.001	1552	0.001	0.001	0.001	0.001	0.001	0.001	0.001	0.001	0.001	0.001	5508	0.001	0.001	0.001	0.001	0.001	0.001	0.001	0.001	0.001	0.001	0.001	0.001	0.001
31		0.518	0.008	18.393	0.063	147.09	0.5	222.091	0.0007	7968	3.58	1	6	100		FALSE	0.001	0.001	0.001	0.001	0.001	127043	0.001	0.001	2999	0.001	0.001	0.001	0.001	322	0.001	0.001	0.001	0.001	2573	0.001	0.001	0.001	254	0.001	0.001	81955	0.001
32		0.521	0.009	22.543	0.08	176.89	0.63	334.121	0.0002	7916	4.38	1	3	100		FALSE	0.001	0.001	0.001	0.001	0.001	32744	0.001	0.001	2350	0.001	0.001	0.001	0.001	0.001	0.001	0.001	0.001	0.001	0.001	0.001	0.001	0.001	0.001	0.001	0.001	178648	0.001
33		0.514	0.007	27.736	0.042	216.33	0.33	397.295	0.0006	7638	3.83	1	9	100		FALSE	152114	2188	2724	0.001	0.001	0.001	0.001	0.001	0.001	0.001	0.001	0.001	0.001	16068	6488	0.001	640	0.001	19149	0.001	0.001	0.001	0.001	3872	0.001	0.001	2981
34		0.516	0.008	27.232	0.098	210.68	0.76	526.145	0.0016	7576	5.17	1	3	99.1		FALSE	0.001	0.001	0.001	0.001	0.001	0.001	0.001	0.001	480	0.001	0.001	0.001	0.001	0.001	0.001	0.001	0.001	0.001	437	0.001	0.001	0.001	0.001	0.001	0.001	203635	0.001
35		0.525		22.636		177.68		331.143		7526	5.2	1	1	100		FALSE	0.001	0.001	0.001	0.001	0.001	0.001	0.001	0.001	0.001	0.001	0.001	0.001	0.001	0.001	0.001	0.001	0.001	0.001	0.001	0.001	0.001	0.001	0.001	0.001	0.001	203198	0.001
36		0.521	0.009	21.432	0.048	168.97	0.38	297.138	0.0003	7211	4.02	1	3	100		FALSE	0.001	0.001	0.001	0.001	0.001	50461	0.001	214	0.001	0.001	0.001	0.001	0.001	0.001	0.001	0.001	0.001	0.001	0.001	0.001	0.001	0.001	0.001	0.001	0.001	144029	0.001
37		0.514	0.006	25.853	0.105	201.95	0.82	379.272	0.0007	7170	2.86	1	5	100		FALSE	0.001	0.001	0.001	0.001	0.001	0.001	0.001	0.001	0.001	0.001	0.001	0.001	0.001	15411	20816	0.001	65034	0.001	0.001	0.001	0.001	0.001	0.001	6542	0.001	0.001	85795
38		0.518	0.01	25.612	0.015	199.07	0.12	443.173	0.0021	6882	5.18	1	2	100		FALSE	0.001	0.001	0.001	0.001	0.001	0.001	0.001	0.001	540	0.001	0.001	0.001	0.001	0.001	0.001	0.001	0.001	0.001	0.001	0.001	0.001	0.001	0.001	0.001	0.001	185284	0.001
39		0.514	0.006	24.793	0.061	194.23	0.48	349.226	0.0001	6391	4.18	1	5	100		FALSE	0.001	0.001	0.001	0.001	0.001	0.001	0.001	0.001	0.001	0.001	0.001	0.001	0.001	138869	5190	0.001	14785	0.001	0.001	0.001	0.001	0.001	0.001	5860	0.001	0.001	7852
40		0.518	0.01	25.446	0.044	197.85	0.35	438.182	0.0009	6310	5.17	1	2	93.7		FALSE	0.001	0.001	0.001	0.001	0.001	0.001	0.001	0.001	809	0.001	0.001	0.001	0.001	0.001	0.001	0.001	0.001	0.001	0.001	0.001	0.001	0.001	0.001	0.001	0.001	169573	0.001
41		0.516	0.008	26.987	0.034	209.08	0.26	498.133	0.0015	6166	5.16	1	3	97.2		FALSE	0.001	0.001	0.001	0.001	0.001	0.001	0.001	0.001	617	0.001	0.001	0.001	0.001	0.001	0.001	0.001	0.001	0.001	382	0.001	0.001	0.001	0.001	0.001	0.001	165486	0.001
42		0.521	0.009	27.84	0.214	215.55	1.66	510.169	0.0002	6060	4.77	1	3	93.7		FALSE	0.001	0.001	0.001	0.001	0.001	12850	0.001	0.001	677	0.001	0.001	0.001	0.001	0.001	0.001	0.001	0.001	0.001	0.001	0.001	0.001	0.001	0.001	0.001	0.001	150102	0.001
43		0.514	0.006	30.081	0.073	233.03	0.56	501.393	0.0004	5974	3.54	1	5	100		FALSE	0.001	0.001	2799	0.001	0.001	0.001	0.001	0.001	0.001	0.001	0.001	0.001	0.001	62989	1646	0.001	0.001	0.001	92784	0.001	0.001	0.001	0.001	0.001	0.001	0.001	1073
44		0.511		25.916		202.11		398.269		5785	5.2	1	1	100		FALSE	0.001	0.001	0.001	0.001	0.001	0.001	0.001	0.001	0.001	0.001	0.001	0.001	0.001	0.001	0.001	0.001	0.001	0.001	156198	0.001	0.001	0.001	0.001	0.001	0.001	0.001	0.001
45		0.516	0.008	25.978	0.245	203.57	1.92	347.305	0.0001	5676	4.68	1	3	100		FALSE	0.001	0.001	14802	137900	0.001	0.001	0.001	0.001	0.001	0.001	0.001	0.001	0.001	0.001	0.001	0.001	0.001	0.001	546	0.001	0.001	0.001	0.001	0.001	0.001	0.001	0.001
46		0.511	0.001	26.086	0.048	203.56	0.37	391.273	0.0006	5595	3.19	1	4	100		FALSE	0.001	0.001	10227	0.001	0.001	0.001	0.001	0.001	0.001	0.001	0.001	0.001	0.001	0.001	83840	0.001	41788	0.001	0.001	0.001	0.001	0.001	0.001	0.001	0.001	0.001	15207
47		0.515	0.007	34.66	0.023	267.97	0.18	543.415	0.0007	5526	4.27	1	8	100		FALSE	123132	2439	2181	0.001	0.001	0.001	0.001	0.001	0.001	0.001	0.001	0.001	0.001	3570	2958	0.001	0.001	0.001	9552	0.001	0.001	0.001	0.001	1340	0.001	0.001	4024
48		0.515	0.007	19.89	0.087	158.07	0.69	250.179	0.0008	5409	4.62	1	4	100		FALSE	0.001	0.001	0.001	0.001	0.001	0.001	0.001	0.001	0.001	0.001	0.001	0.001	961	3695	0.001	0.001	0.001	0.001	130059	0.001	0.001	0.001	0.001	0.001	0.001	0.001	11327
49		0.525		22.753		349.75		352.132		5357	5.2	2	1	100		FALSE	0.001	0.001	0.001	0.001	0.001	0.001	0.001	0.001	0.001	0.001	0.001	0.001	0.001	0.001	0.001	0.001	0.001	0.001	0.001	0.001	0.001	0.001	0.001	0.001	0.001	144628	0.001
50		0.521	0.009	25.781	0.02	201.42	0.16	377.223	0.002	5322	3.69	1	3	89.3		FALSE	53668	0.001	0.001	0.001	0.001	0.001	0.001	0.001	0.001	0.001	1018	0.001	0.001	89021	0.001	0.001	0.001	0.001	0.001	0.001	0.001	0.001	0.001	0.001	0.001	0.001	0.001
51		0.518	0.009	17.431	0.021	141.09	0.17	182.154	0.0002	5164	4.49	1	4	100		FALSE	3835	0.001	0.001	0.001	0.001	0.001	0.001	0.001	0.001	0.001	0.001	0.001	0.001	2457	0.001	0.001	0.001	0.001	120569	0.001	0.001	0.001	0.001	0.001	0.001	0.001	12570
52		0.518	0.01	23.36	0.02	182.72	0.15	364.131	0.0015	5114	5.13	1	2	100		FALSE	0.001	0.001	0.001	0.001	0.001	0.001	0.001	0.001	1599	0.001	0.001	0.001	0.001	0.001	0.001	0.001	0.001	0.001	0.001	0.001	0.001	0.001	0.001	0.001	0.001	136477	0.001
53		0.514	0.006	16.876	0.031	137.59	0.25	164.13	0.0008	5065	3.02	1	10	100		FALSE	32379	3745	2225	0.001	0.001	0.001	0.001	0.001	0.001	0.001	288	1668	0.001	15397	1790	0.001	0.001	0.001	73868	0.001	0.001	0.001	0.001	1099	0.001	0.001	4289
54		0.512	0	20.714	0.105	163.9	0.83	274.181	0.0023	4646	5.07	1	2	100		FALSE	0.001	0.001	0.001	0.001	0.001	0.001	0.001	0.001	0.001	0.001	0.001	0.001	122461	0.001	0.001	0.001	2970	0.001	0.001	0.001	0.001	0.001	0.001	0.001	0.001	0.001	0.001
55		0.525		28.697		221.86		541.226		4633	5.2	1	1	100		FALSE	0.001	0.001	0.001	0.001	0.001	0.001	0.001	0.001	0.001	0.001	0.001	0.001	0.001	0.001	0.001	0.001	0.001	0.001	0.001	0.001	0.001	0.001	0.001	0.001	0.001	125090	0.001
56		0.525		26.167		400.01		498.133		4627	5.2	2	1	93		FALSE	0.001	0.001	0.001	0.001	0.001	0.001	0.001	0.001	0.001	0.001	0.001	0.001	0.001	0.001	0.001	0.001	0.001	0.001	0.001	0.001	0.001	0.001	0.001	0.001	0.001	124917	0.001
57		0.526	0.001	22.753	0.03	178.45	0.24	338.153	0.0002	4581	3.61	1	2	100		FALSE	0.001	0.001	0.001	0.001	0.001	66067	0.001	0.001	0.001	0.001	0.001	0.001	0.001	0.001	0.001	0.001	0.001	0.001	0.001	0.001	0.001	0.001	0.001	0.001	0.001	57625	0.001
58		0.519	0.009	29.304	0.272	226.73	2.1	525.23	0.0019	4498	5.17	1	2	100		FALSE	0.001	0.001	0.001	0.001	0.001	0.001	0.001	0.001	0.001	0.001	0.001	0.001	0.001	0.001	0.001	0.001	0.001	0.001	0.001	0.001	0.001	0.001	0.001	0.001	508	120936	0.001
59		0.514	0.006	20.909	0.078	166.14	0.62	251.211	0.0005	4449	4.44	1	6	100		FALSE	102926	1538	4793	0.001	0.001	0.001	0.001	0.001	0.001	0.001	0.001	671	0.001	0.001	0.001	0.001	0.001	0.001	8366	0.001	0.001	0.001	0.001	1840	0.001	0.001	0.001
60		0.511		20.447		316.26		264.195		4377	5.2	2	1	100		FALSE	0.001	0.001	0.001	0.001	0.001	0.001	0.001	0.001	0.001	0.001	0.001	0.001	0.001	0.001	0.001	0.001	0.001	0.001	118172	0.001	0.001	0.001	0.001	0.001	0.001	0.001	0.001
61		0.519	0.011	25.693	0.054	199.61	0.42	450.183	0.0018	4360	5.12	1	2	93.7		FALSE	0.001	0.001	0.001	0.001	0.001	116047	0.001	0.001	1668	0.001	0.001	0.001	0.001	0.001	0.001	0.001	0.001	0.001	0.001	0.001	0.001	0.001	0.001	0.001	0.001	0.001	0.001
62		0.518	0.01	30.515	0.233	235.36	1.8	600.215	0.0016	4345	5.18	1	2	100		FALSE	0.001	0.001	0.001	0.001	0.001	0.001	0.001	0.001	0.001	0.001	0.001	0.001	0.001	0.001	0.001	0.001	0.001	0.001	249	0.001	0.001	0.001	0.001	0.001	0.001	117058	0.001
63		0.521	0.009	23.125	0.056	181.18	0.44	348.137	0.0006	4292	4.5	1	3	100		FALSE	0.001	0.001	0.001	0.001	0.001	14060	0.001	0.001	1778	0.001	0.001	0.001	0.001	0.001	0.001	0.001	0.001	0.001	0.001	0.001	0.001	0.001	0.001	0.001	0.001	100034	0.001
64		0.518	0.009	36.836	0.018	283.63	0.14	653.524	0.0006	4189	4.85	1	4	100		FALSE	105756	970	4577	0.001	0.001	0.001	0.001	0.001	0.001	0.001	0.001	0.001	0.001	1806	0.001	0.001	0.001	0.001	0.001	0.001	0.001	0.001	0.001	0.001	0.001	0.001	0.001
65		0.515	0.007	32.585	0.105	250.9	0.81	651.241	0.0018	4132	5.06	1	4	99.5		FALSE	0.001	0.001	0.001	0.001	0.001	0.001	227	0.001	1423	0.001	0.001	0.001	0.001	0.001	0.001	0.001	0.001	0.001	1215	0.001	0.001	0.001	0.001	0.001	0.001	108707	0.001
66		0.516	0.008	31.473	0.096	243.82	0.74	501.394	0.0007	4073	3.38	1	6	93		FALSE	66561	0.001	614	0.001	0.001	0.001	0.001	0.001	0.001	0.001	0.001	0.001	0.001	15894	497	0.001	0.001	0.001	26054	0.001	0.001	0.001	0.001	0.001	0.001	0.001	358
67		0.519	0.011	22.699	0.113	177.76	0.89	352.131	0.0013	4031	5.14	1	2	97.8		FALSE	0.001	0.001	0.001	0.001	0.001	107689	0.001	0.001	1155	0.001	0.001	0.001	0.001	0.001	0.001	0.001	0.001	0.001	0.001	0.001	0.001	0.001	0.001	0.001	0.001	0.001	0.001
68		0.518	0.01	28.465	0.002	221.37	0.02	436.305	0.0022	3978	3.66	1	2	93.7		FALSE	0.001	0.001	0.001	0.001	0.001	0.001	0.001	0.001	0.001	0.001	0.001	0.001	0.001	63098	44306	0.001	0.001	0.001	0.001	0.001	0.001	0.001	0.001	0.001	0.001	0.001	0.001
69		0.525		27.716		214.28		541.19		3892	5.2	1	1	87.6		FALSE	0.001	0.001	0.001	0.001	0.001	0.001	0.001	0.001	0.001	0.001	0.001	0.001	0.001	0.001	0.001	0.001	0.001	0.001	0.001	0.001	0.001	0.001	0.001	0.001	0.001	105077	0.001
70		0.518	0.01	26.178	0.057	203.22	0.44	462.183	0.0015	3809	5.16	1	2	91		FALSE	0.001	0.001	0.001	0.001	0.001	0.001	0.001	0.001	772	0.001	0.001	0.001	0.001	0.001	0.001	0.001	0.001	0.001	0.001	0.001	0.001	0.001	0.001	0.001	0.001	102082	0.001
71		0.525		26.804		207.89		478.177		3778	5.2	1	1	74.7		FALSE	0.001	0.001	0.001	0.001	0.001	0.001	0.001	0.001	0.001	0.001	0.001	0.001	0.001	0.001	0.001	0.001	0.001	0.001	0.001	0.001	0.001	0.001	0.001	0.001	0.001	102017	0.001
72		0.519	0.009	28.815	0.017	222.66	0.13	553.192	0.0007	3716	5.18	1	2	100		FALSE	0.001	0.001	0.001	0.001	0.001	0.001	0.001	0.001	0.001	0.001	0.001	0.001	0.001	0.001	0.001	0.001	0.001	0.001	0.001	0.001	0.001	0.001	0.001	0.001	385	99952	0.001
73		0.513	0.005	24.328	0.037	190.17	0.29	371.264	0.0009	3716	0.74	1	19	100		FALSE	7248	5157	8769	3037	0.001	0.001	5949	0.001	5189	4105	4162	4292	7167	0.001	6562	4296	0.001	4198	0.001	4882	4804	4379	6826	0.001	5746	0.001	3561
74		0.519	0.011	29.048	0.042	225.71	0.32	449.326	0.0009	3704	4.55	1	2	100		FALSE	87137	0.001	0.001	0.001	0.001	0.001	0.001	0.001	0.001	0.001	0.001	0.001	0.001	0.001	0.001	0.001	0.001	0.001	12873	0.001	0.001	0.001	0.001	0.001	0.001	0.001	0.001
75		0.521	0.009	22.564	0.015	181.26	0.12	206.096	0.0006	3597	3.6	1	3	100		FALSE	0.001	0.001	0.001	0.001	0.001	44327	0.001	0.001	348	0.001	0.001	0.001	0.001	0.001	0.001	0.001	0.001	0.001	0.001	0.001	0.001	0.001	0.001	0.001	0.001	52453	0.001
76		0.525		26.036		202.55		430.182		3549	5.2	1	1	97.2		FALSE	0.001	0.001	0.001	0.001	0.001	0.001	0.001	0.001	0.001	0.001	0.001	0.001	0.001	0.001	0.001	0.001	0.001	0.001	0.001	0.001	0.001	0.001	0.001	0.001	0.001	95817	0.001
77		0.519	0.008	19.158	0.1	152.7	0.8	236.107	0.0003	3359	4.12	1	4	100		FALSE	0.001	0.001	0.001	0.001	0.001	69652	200	0.001	0.001	0.001	0.001	0.001	0.001	0.001	0.001	0.001	0.001	0.001	0.001	0.001	0.001	0.001	0.001	0.001	319	20510	0.001
78		0.525		30.103		232.31		586.202		3327	5.2	1	1	93.7		FALSE	0.001	0.001	0.001	0.001	0.001	0.001	0.001	0.001	0.001	0.001	0.001	0.001	0.001	0.001	0.001	0.001	0.001	0.001	0.001	0.001	0.001	0.001	0.001	0.001	0.001	89821	0.001
79		0.518	0.01	26.376	0.156	205.12	1.22	436.168	0.001	3308	5.13	1	2	91		FALSE	0.001	0.001	0.001	0.001	0.001	0.001	0.001	0.001	1038	0.001	0.001	0.001	0.001	0.001	0.001	0.001	0.001	0.001	0.001	0.001	0.001	0.001	0.001	0.001	0.001	88265	0.001
80		0.511	0	25.145	0.012	196.73	0.09	362.232	0.0012	3258	3.67	1	2	93.7		FALSE	0.001	0.001	52401	0.001	0.001	0.001	0.001	0.001	0.001	0.001	0.001	0.001	0.001	0.001	35567	0.001	0.001	0.001	0.001	0.001	0.001	0.001	0.001	0.001	0.001	0.001	0.001
81		0.518	0.01	26.611	0.088	206.91	0.69	438.185	0.0002	3222	5.14	1	2	100		FALSE	0.001	0.001	0.001	0.001	0.001	0.001	0.001	0.001	909	0.001	0.001	0.001	0.001	0.001	0.001	0.001	0.001	0.001	0.001	0.001	0.001	0.001	0.001	0.001	0.001	86079	0.001
82		0.511	0.001	26.229	0.022	204.64	0.17	393.288	0.0006	3120	3.45	1	4	98.5		FALSE	0.001	0.001	4809	0.001	0.001	0.001	0.001	0.001	0.001	0.001	0.001	0.001	0.001	0.001	54148	0.001	11804	0.001	0.001	0.001	0.001	0.001	0.001	0.001	0.001	0.001	13483
83		0.526		23.316		358.18		364.132		3100	5.2	2	1	100		FALSE	0.001	0.001	0.001	0.001	0.001	83689	0.001	0.001	0.001	0.001	0.001	0.001	0.001	0.001	0.001	0.001	0.001	0.001	0.001	0.001	0.001	0.001	0.001	0.001	0.001	0.001	0.001
84		0.525		27.147		210.34		496.154		3028	5.2	1	1	82.4		FALSE	0.001	0.001	0.001	0.001	0.001	0.001	0.001	0.001	0.001	0.001	0.001	0.001	0.001	0.001	0.001	0.001	0.001	0.001	0.001	0.001	0.001	0.001	0.001	0.001	0.001	81744	0.001
85		0.526		21.976		172.75		319.142		3018	5.2	1	1	93.7		FALSE	0.001	0.001	0.001	0.001	0.001	81474	0.001	0.001	0.001	0.001	0.001	0.001	0.001	0.001	0.001	0.001	0.001	0.001	0.001	0.001	0.001	0.001	0.001	0.001	0.001	0.001	0.001
86		0.513	0.005	20.595	0.022	162.82	0.17	279.092	0.0006	2975	0.56	1	22	100		FALSE	800	2865	3245	0.001	4473	0.001	3793	3592	4287	3123	0.001	4659	3561	3941	3390	0.001	3588	5672	3759	3422	4113	2881	3644	4058	4012	0.001	3459
87		0.515	0.008	22.551	0.165	177.96	1.3	291.242	0.0011	2972	3.49	1	4	97.9		FALSE	28368	0.001	0.001	0.001	0.001	0.001	0.001	0.001	0.001	0.001	0.001	0.001	0.001	0.001	4723	0.001	0.001	0.001	46931	0.001	0.001	0.001	0.001	0.001	231	0.001	0.001
88		0.516	0.008	22.251	0.1	175.11	0.79	310.216	0.0021	2944	2.54	1	6	100		FALSE	9744	0.001	0.001	0.001	0.001	0.001	0.001	0.001	0.001	0.001	0.001	0.001	866	16168	0.001	0.001	4314	0.001	32457	0.001	0.001	0.001	0.001	0.001	0.001	0.001	15929
89		0.525		21.715		171.11		301.133		2916	5.2	1	1	100		FALSE	0.001	0.001	0.001	0.001	0.001	0.001	0.001	0.001	0.001	0.001	0.001	0.001	0.001	0.001	0.001	0.001	0.001	0.001	0.001	0.001	0.001	0.001	0.001	0.001	0.001	78733	0.001
90		0.525		21.968		173.15		299.154		2878	5.2	1	1	100		FALSE	0.001	0.001	0.001	0.001	0.001	0.001	0.001	0.001	0.001	0.001	0.001	0.001	0.001	0.001	0.001	0.001	0.001	0.001	0.001	0.001	0.001	0.001	0.001	0.001	0.001	77701	0.001
91		0.525		29.718		229.74		543.207		2758	5.2	1	1	91.2		FALSE	0.001	0.001	0.001	0.001	0.001	0.001	0.001	0.001	0.001	0.001	0.001	0.001	0.001	0.001	0.001	0.001	0.001	0.001	0.001	0.001	0.001	0.001	0.001	0.001	0.001	74463	0.001
92		0.511	0.001	22.231	0.067	175.82	0.53	277.227	0.0005	2750	3.53	1	4	100		FALSE	0.001	0.001	0.001	0.001	0.001	0.001	0.001	0.001	0.001	0.001	616	0.001	0.001	0.001	37626	0.001	0.001	0.001	0.001	0.001	0.001	0.001	0.001	35283	0.001	0.001	737
93		0.526		22.858		179.05		350.152		2713	5.2	1	1	69.3		FALSE	0.001	0.001	0.001	0.001	0.001	73250	0.001	0.001	0.001	0.001	0.001	0.001	0.001	0.001	0.001	0.001	0.001	0.001	0.001	0.001	0.001	0.001	0.001	0.001	0.001	0.001	0.001
94		0.511		25.615		200.15		376.243		2713	5.2	1	1	93.7		FALSE	0.001	0.001	73244	0.001	0.001	0.001	0.001	0.001	0.001	0.001	0.001	0.001	0.001	0.001	0.001	0.001	0.001	0.001	0.001	0.001	0.001	0.001	0.001	0.001	0.001	0.001	0.001
95		0.518	0.012	24.706	0.202	193.57	1.58	348.214	0.0007	2701	5.19	1	2	98.5		FALSE	72783	136	0.001	0.001	0.001	0.001	0.001	0.001	0.001	0.001	0.001	0.001	0.001	0.001	0.001	0.001	0.001	0.001	0.001	0.001	0.001	0.001	0.001	0.001	0.001	0.001	0.001
96		0.518	0.008	27.091	0.122	209.95	0.94	492.157	0.002	2659	3.67	1	4	100		FALSE	0.001	0.001	0.001	0.001	0.001	26972	0.001	0.001	499	0.001	0.001	0.001	0.001	0.001	0.001	0.001	0.001	0.001	334	0.001	0.001	0.001	0.001	0.001	0.001	43985	0.001
97		0.511		24.788		381.11		349.227		2649	5.2	2	1	100		FALSE	0.001	0.001	0.001	0.001	0.001	0.001	0.001	0.001	0.001	0.001	0.001	0.001	0.001	0.001	0.001	0.001	0.001	0.001	71516	0.001	0.001	0.001	0.001	0.001	0.001	0.001	0.001
98		0.526		26.671		207		466.179		2590	5.2	1	1	80.1		FALSE	0.001	0.001	0.001	0.001	0.001	69934	0.001	0.001	0.001	0.001	0.001	0.001	0.001	0.001	0.001	0.001	0.001	0.001	0.001	0.001	0.001	0.001	0.001	0.001	0.001	0.001	0.001
99		0.514	0.006	26.207	0.246	204.64	1.92	383.268	0.0007	2565	4.24	1	5	100		FALSE	0.001	0.001	0.001	0.001	0.001	0.001	0.001	0.001	0.001	0.001	0.001	265	0.001	9715	0.001	0.001	0.001	0.001	56104	0.001	0.001	0.001	0.001	1836	0.001	0.001	1330
100		0.526	0.001	29.406	0.008	226.61	0.06	624.179	0.0002	2563	4.45	1	2	93.7		FALSE	0.001	0.001	0.001	0.001	0.001	10539	0.001	0.001	0.001	0.001	0.001	0.001	0.001	0.001	0.001	0.001	0.001	0.001	0.001	0.001	0.001	0.001	0.001	0.001	0.001	58663	0.001
101		0.526	0.001	23.349	0.077	182.6	0.6	366.146	0.0007	2507	3.6	1	2	86.6		FALSE	0.001	0.001	0.001	0.001	0.001	33182	0.001	0.001	0.001	0.001	0.001	0.001	0.001	0.001	0.001	0.001	0.001	0.001	0.001	0.001	0.001	0.001	0.001	0.001	0.001	34510	0.001
102		0.515	0.007	20.366	0.025	162.38	0.2	235.18	0.0005	2436	2.56	1	9	100		FALSE	24220	0.001	2231	0.001	0.001	0.001	0.001	0.001	0.001	0.001	509	1024	0.001	8274	3025	0.001	0.001	0.001	22222	0.001	0.001	0.001	0.001	1665	0.001	0.001	2613
103		0.525		29.492		450.41		539.21		2411	5.2	2	1	36		FALSE	0.001	0.001	0.001	0.001	0.001	0.001	0.001	0.001	0.001	0.001	0.001	0.001	0.001	0.001	0.001	0.001	0.001	0.001	0.001	0.001	0.001	0.001	0.001	0.001	0.001	65096	0.001
104		0.517	0.008	19.76	0.19	157.64	1.52	232.169	0.0021	2406	3.47	1	5	99.9		FALSE	39072	0.001	0.001	0.001	0.001	0.001	0.001	0.001	0.001	0.001	0.001	0.001	367	3529	0.001	0.001	20566	0.001	0.001	0.001	0.001	0.001	0.001	0.001	0.001	0.001	1415
105		0.525		22.684		177.98		335.161		2389	5.2	1	1	99.8		FALSE	0.001	0.001	0.001	0.001	0.001	0.001	0.001	0.001	0.001	0.001	0.001	0.001	0.001	0.001	0.001	0.001	0.001	0.001	0.001	0.001	0.001	0.001	0.001	0.001	0.001	64490	0.001
106		0.518	0.01	23.086	0.039	180.54	0.31	366.111	0	2383	5.1	1	2	77.3		FALSE	0.001	0.001	0.001	0.001	0.001	0.001	0.001	0.001	0.001	0.001	0.001	0.001	0.001	0.001	0.001	0.001	0.001	0.001	1173	0.001	0.001	0.001	0.001	0.001	0.001	63167	0.001
107		0.515	0.008	28.063	0.248	218.19	1.93	439.328	0.0024	2344	5.11	1	4	100		FALSE	0.001	0.001	0.001	0.001	0.001	124	0.001	0.001	0.001	0.001	0.001	359	0.001	0.001	0.001	0.001	0.001	0.001	62322	0.001	0.001	0.001	0.001	0.001	0.001	0.001	494
108		0.525		29.664		229.37		538.248		2335	5.2	1	1	78.7		FALSE	0.001	0.001	0.001	0.001	0.001	0.001	0.001	0.001	0.001	0.001	0.001	0.001	0.001	0.001	0.001	0.001	0.001	0.001	0.001	0.001	0.001	0.001	0.001	0.001	0.001	63032	0.001
109		0.526	0.001	22.587	0.007	177.69	0.05	313.193	0.0008	2330	4.9	1	2	93.7		FALSE	59293	0.001	0.001	3604	0.001	0.001	0.001	0.001	0.001	0.001	0.001	0.001	0.001	0.001	0.001	0.001	0.001	0.001	0.001	0.001	0.001	0.001	0.001	0.001	0.001	0.001	0.001
110		0.521	0.009	21.835	0.035	175.4	0.28	206.096	0.0006	2321	3.61	1	3	96.3		FALSE	0.001	0.001	0.001	0.001	0.001	35108	0.001	0.001	376	0.001	0.001	0.001	0.001	0.001	0.001	0.001	0.001	0.001	0.001	0.001	0.001	0.001	0.001	0.001	0.001	27177	0.001
111		0.518	0.01	27.901	0.121	216.43	0.94	476.164	0.0016	2304	5.15	1	2	100		FALSE	0.001	0.001	0.001	0.001	0.001	0.001	0.001	0.001	592	0.001	0.001	0.001	0.001	0.001	0.001	0.001	0.001	0.001	0.001	0.001	0.001	0.001	0.001	0.001	0.001	61615	0.001
112		0.526		21.533		169.72		299.153		2294	5.2	1	1	99.4		FALSE	0.001	0.001	0.001	0.001	0.001	61939	0.001	0.001	0.001	0.001	0.001	0.001	0.001	0.001	0.001	0.001	0.001	0.001	0.001	0.001	0.001	0.001	0.001	0.001	0.001	0.001	0.001
113		0.513	0.005	27.539	0.042	214.09	0.32	441.341	0.0008	2189	0.66	1	21	100		FALSE	0.001	3713	5064	0.001	1812	0.001	3204	2692	3336	1815	2260	2560	0.001	4084	0.001	2054	2696	2484	0.001	2502	2722	3401	3497	3366	2919	407	2506
114		0.525		26.643		407.68		466.178		2157	5.2	2	1	94.4		FALSE	0.001	0.001	0.001	0.001	0.001	0.001	0.001	0.001	0.001	0.001	0.001	0.001	0.001	0.001	0.001	0.001	0.001	0.001	0.001	0.001	0.001	0.001	0.001	0.001	0.001	58234	0.001
115		0.514	0.006	22.404	0.029	177.02	0.23	283.216	0.0001	2123	2.54	1	6	100		FALSE	24846	0.001	3484	0.001	0.001	0.001	0.001	0.001	0.001	0.001	0.001	0.001	0.001	0.001	5695	0.001	10947	0.001	0.001	0.001	0.001	0.001	0.001	2953	0.001	0.001	9402
116		0.516	0.008	20.14	0.044	160.12	0.35	248.201	0.0009	2119	3.15	1	6	100		FALSE	1876	0.001	633	0.001	0.001	0.001	0.001	0.001	0.001	0.001	0.001	0.001	5423	11035	0.001	0.001	5069	0.001	0.001	0.001	0.001	0.001	0.001	0.001	0.001	0.001	33190
117		0.518	0.01	27.011	0.21	209.88	1.63	448.169	0.0004	2087	5.12	1	2	88.6		FALSE	0.001	0.001	0.001	0.001	0.001	0.001	0.001	0.001	792	0.001	0.001	0.001	0.001	0.001	0.001	0.001	0.001	0.001	0.001	0.001	0.001	0.001	0.001	0.001	0.001	55547	0.001
118		0.518	0.01	25.853	0.071	201.2	0.56	425.167	0.0006	2067	5.08	1	2	52.7		FALSE	0.001	0.001	0.001	0.001	0.001	0.001	0.001	0.001	1193	0.001	0.001	0.001	0.001	0.001	0.001	0.001	0.001	0.001	0.001	0.001	0.001	0.001	0.001	0.001	0.001	54618	0.001
119		0.526		22.192		174.66		310.157		2061	5.2	1	1	99.7		FALSE	0.001	0.001	0.001	0.001	0.001	55646	0.001	0.001	0.001	0.001	0.001	0.001	0.001	0.001	0.001	0.001	0.001	0.001	0.001	0.001	0.001	0.001	0.001	0.001	0.001	0.001	0.001
120		0.514	0.006	20.046	0.101	159.44	0.8	246.185	0.0014	2060	2.56	1	12	100		FALSE	2481	0.001	545	0.001	0.001	0.001	1191	0.001	0.001	0.001	440	0.001	1908	5364	572	0.001	19251	0.001	20511	0.001	0.001	0.001	0.001	383	460	0.001	2505
121		0.511		26.341		205.2		412.284		2027	5.2	1	1	93.7		FALSE	0.001	0.001	0.001	0.001	0.001	0.001	0.001	0.001	0.001	0.001	0.001	0.001	0.001	0.001	0.001	0.001	0.001	0.001	54721	0.001	0.001	0.001	0.001	0.001	0.001	0.001	0.001
122		0.511	0.001	22.879	0.078	180.34	0.61	299.211	0.0016	2026	2.08	1	6	75.6		FALSE	0.001	0.001	6468	0.001	0.001	0.001	0.001	0.001	0.001	0.001	0.001	0.001	0.001	0.001	11998	0.001	9032	0.001	8513	0.001	0.001	0.001	0.001	3990	0.001	0.001	14698
123		0.518	0.01	21.876	0.07	172.09	0.55	313.133	0.0003	2022	5.08	1	2	100		FALSE	0.001	0.001	0.001	0.001	0.001	0.001	0.001	0.001	1222	0.001	0.001	0.001	0.001	0.001	0.001	0.001	0.001	0.001	0.001	0.001	0.001	0.001	0.001	0.001	0.001	53369	0.001
124		0.527		26.346		205.5		396.264		2004	5.2	1	1	95.6		FALSE	54107	0.001	0.001	0.001	0.001	0.001	0.001	0.001	0.001	0.001	0.001	0.001	0.001	0.001	0.001	0.001	0.001	0.001	0.001	0.001	0.001	0.001	0.001	0.001	0.001	0.001	0.001
125		0.525		26.99		209.69		450.184		1986	5.2	1	1	43.3		FALSE	0.001	0.001	0.001	0.001	0.001	0.001	0.001	0.001	0.001	0.001	0.001	0.001	0.001	0.001	0.001	0.001	0.001	0.001	0.001	0.001	0.001	0.001	0.001	0.001	0.001	53619	0.001
126		0.515	0.007	19.129	0.167	153.14	1.34	218.154	0.0011	1969	3.25	1	7	100		FALSE	0.001	0.001	0.001	640	0.001	0.001	0.001	0.001	0.001	0.001	0.001	0.001	202	10647	356	0.001	8932	0.001	31209	0.001	0.001	0.001	0.001	0.001	0.001	0.001	1165
127		0.525		25.686		200.17		407.174		1959	5.2	1	1	93.7		FALSE	0.001	0.001	0.001	0.001	0.001	0.001	0.001	0.001	0.001	0.001	0.001	0.001	0.001	0.001	0.001	0.001	0.001	0.001	0.001	0.001	0.001	0.001	0.001	0.001	0.001	52893	0.001
128		0.519	0.012	29.975	0.296	232.36	2.29	489.253	0.0004	1955	5.07	1	2	100		FALSE	51551	0.001	0.001	0.001	0.001	0.001	0.001	0.001	0.001	0.001	1228	0.001	0.001	0.001	0.001	0.001	0.001	0.001	0.001	0.001	0.001	0.001	0.001	0.001	0.001	0.001	0.001
129		0.525		30.007		231.6		582.206		1953	5.2	1	1	93.7		FALSE	0.001	0.001	0.001	0.001	0.001	0.001	0.001	0.001	0.001	0.001	0.001	0.001	0.001	0.001	0.001	0.001	0.001	0.001	0.001	0.001	0.001	0.001	0.001	0.001	0.001	52719	0.001
130		0.515	0.007	28.34	0.046	220.56	0.36	425.351	0.0004	1939	3.89	1	4	100		FALSE	0.001	0.001	0.001	0.001	0.001	0.001	0.001	0.001	0.001	0.001	0.001	0.001	0.001	7574	3943	0.001	0.001	0.001	38789	0.001	0.001	0.001	0.001	2060	0.001	0.001	0.001
131		0.516	0.009	31.787	0.03	245.51	0.23	565.424	0.0004	1928	3.68	1	3	93.7		FALSE	31798	293	0.001	0.001	0.001	0.001	0.001	0.001	0.001	0.001	0.001	0.001	0.001	0.001	0.001	0.001	0.001	0.001	19971	0.001	0.001	0.001	0.001	0.001	0.001	0.001	0.001
132		0.516	0.008	29.503	0.078	227.78	0.61	574.179	0.0024	1927	5.06	1	3	74.2		FALSE	0.001	0.001	0.001	0.001	0.001	0.001	0.001	0.001	939	0.001	0.001	0.001	0.001	0.001	0.001	0.001	0.001	0.001	405	0.001	0.001	0.001	0.001	0.001	0.001	50692	0.001
133		0.526		27.289		211.63		480.194		1903	5.2	1	1	58.5		FALSE	0.001	0.001	0.001	0.001	0.001	51389	0.001	0.001	0.001	0.001	0.001	0.001	0.001	0.001	0.001	0.001	0.001	0.001	0.001	0.001	0.001	0.001	0.001	0.001	0.001	0.001	0.001
134		0.511		25.905		202.06		396.255		1900	5.2	1	1	93.7		FALSE	0.001	0.001	0.001	0.001	0.001	0.001	0.001	0.001	0.001	0.001	0.001	0.001	0.001	0.001	0.001	0.001	0.001	0.001	51308	0.001	0.001	0.001	0.001	0.001	0.001	0.001	0.001
135		0.516	0.008	20.346	0.112	161.44	0.89	258.184	0.0007	1865	3.5	1	6	100		FALSE	1725	0.001	715	0.001	0.001	0.001	0.001	0.001	0.001	0.001	0.001	0.001	33271	3771	0.001	0.001	0.001	0.001	8584	0.001	0.001	0.001	0.001	0.001	0.001	0.001	2301
136		0.511		23.613		184.89		354.205		1838	5.2	1	1	100		FALSE	0.001	0.001	0.001	0.001	0.001	0.001	0.001	0.001	0.001	0.001	0.001	0.001	49619	0.001	0.001	0.001	0.001	0.001	0.001	0.001	0.001	0.001	0.001	0.001	0.001	0.001	0.001
137		0.519	0.011	27.687	0.078	215.97	0.61	396.265	0.0013	1824	5.15	1	2	96.5		FALSE	48865	0.001	396	0.001	0.001	0.001	0.001	0.001	0.001	0.001	0.001	0.001	0.001	0.001	0.001	0.001	0.001	0.001	0.001	0.001	0.001	0.001	0.001	0.001	0.001	0.001	0.001
138		0.526	0.001	22.009	0.118	172.92	0.93	323.161	0.0001	1820	3.63	1	2	100		FALSE	0.001	0.001	0.001	0.001	0.001	21906	0.001	0.001	0.001	0.001	0.001	0.001	0.001	0.001	0.001	0.001	0.001	0.001	0.001	0.001	0.001	0.001	0.001	0.001	0.001	27237	0.001
139		0.525		24.189		189.44		352.17		1819	5.2	1	1	100		FALSE	0.001	0.001	0.001	49114	0.001	0.001	0.001	0.001	0.001	0.001	0.001	0.001	0.001	0.001	0.001	0.001	0.001	0.001	0.001	0.001	0.001	0.001	0.001	0.001	0.001	0.001	0.001
140		0.515	0.008	20.337	0.025	162.22	0.2	233.201	0.0007	1787	3.58	1	4	100		FALSE	19704	0.001	666	0.001	0.001	0.001	0.001	0.001	0.001	0.001	0.001	0.001	0.001	0.001	0.001	0.001	0.001	0.001	27603	0.001	0.001	0.001	0.001	284	0.001	0.001	0.001
141		0.517	0.008	32.485	0.244	251.46	1.89	517.388	0.0003	1787	3.88	1	5	100		FALSE	34880	0.001	291	0.001	0.001	0.001	0.001	0.001	0.001	0.001	0.001	0.001	0.001	10838	0.001	0.001	966	0.001	0.001	0.001	0.001	0.001	0.001	0.001	0.001	0.001	1265
142		0.521	0.009	20.455	0.052	162.13	0.41	264.195	0.0001	1775	3.09	1	3	100		FALSE	7665	0.001	0.001	0.001	0.001	0.001	0.001	0.001	0.001	0.001	0.001	0.001	0.001	19741	0.001	0.001	0.001	0.001	0.001	0.001	0.001	0.001	0.001	0.001	0.001	0.001	20513
143		0.517	0.008	22.657	0.052	178.64	0.41	297.195	0.0002	1751	2.53	1	5	100		FALSE	19063	0.001	4836	0.001	0.001	0.001	0.001	0.001	0.001	0.001	0.001	0.001	0.001	11856	6473	0.001	0.001	0.001	0.001	0.001	0.001	0.001	0.001	5049	0.001	0.001	0.001
144		0.513	0.006	22.528	0.044	177.89	0.35	287.211	0.0002	1743	2.23	1	6	100		FALSE	0.001	455	0.001	0.001	0.001	0.001	0.001	0.001	0.001	0.001	0.001	0.001	0.001	13441	8990	0.001	0.001	0.001	5391	0.001	0.001	0.001	0.001	7635	0.001	0.001	11157
145		0.526	0.001	22.496	0.056	176.69	0.44	326.153	0.0003	1712	4.85	1	2	96.5		FALSE	0.001	0.001	0.001	0.001	0.001	43121	0.001	0.001	0.001	0.001	0.001	0.001	0.001	0.001	0.001	0.001	0.001	0.001	0.001	0.001	0.001	0.001	0.001	0.001	0.001	3106	0.001
146		0.527		30.051		232.65		513.361		1687	5.2	1	1	100		FALSE	45559	0.001	0.001	0.001	0.001	0.001	0.001	0.001	0.001	0.001	0.001	0.001	0.001	0.001	0.001	0.001	0.001	0.001	0.001	0.001	0.001	0.001	0.001	0.001	0.001	0.001	0.001
147		0.511	0.001	28.472	0.017	221.41	0.13	437.315	0.0001	1679	2.61	1	5	98.7		FALSE	0.001	2741	12480	0.001	0.001	0.001	0.001	0.001	0.001	0.001	0.001	1526	0.001	0.001	0.001	0.001	0.001	0.001	0.001	0.001	0.001	0.001	0.001	14737	0.001	0.001	13860
148		0.526	0.001	30.843	0.008	238.55	0.06	533.315	0.0001	1673	4.75	1	2	86		FALSE	41289	0.001	0.001	0.001	0.001	0.001	0.001	0.001	0.001	0.001	0.001	0.001	0.001	3887	0.001	0.001	0.001	0.001	0.001	0.001	0.001	0.001	0.001	0.001	0.001	0.001	0.001
149		0.514	0.006	24.886	0.114	195.01	0.89	347.211	0.0007	1668	2.95	1	6	97.1		FALSE	0.001	373	0.001	0.001	0.001	0.001	0.001	0.001	0.001	0.001	0.001	990	0.001	21337	2457	0.001	5209	0.001	14683	0.001	0.001	0.001	0.001	0.001	0.001	0.001	0.001
150		0.525		26.177		202.79		499.136		1631	5.2	1	1	96.9		FALSE	0.001	0.001	0.001	0.001	0.001	0.001	0.001	0.001	0.001	0.001	0.001	0.001	0.001	0.001	0.001	0.001	0.001	0.001	0.001	0.001	0.001	0.001	0.001	0.001	0.001	44037	0.001
151		0.525		31.379		242.94		513.309		1627	5.2	1	1	96.6		FALSE	0.001	0.001	0.001	43936	0.001	0.001	0.001	0.001	0.001	0.001	0.001	0.001	0.001	0.001	0.001	0.001	0.001	0.001	0.001	0.001	0.001	0.001	0.001	0.001	0.001	0.001	0.001
152		0.515	0.007	23.281	0.158	183.11	1.25	315.207	0.0014	1611	1.77	1	8	100		FALSE	7557	0.001	5877	0.001	0.001	0.001	0.001	0.001	0.001	1224	0.001	0.001	0.001	6809	0.001	1677	6632	0.001	7873	0.001	0.001	0.001	0.001	0.001	0.001	0.001	5843
153		0.511	0	36.803	0.447	283.38	3.44	652.517	0.0023	1603	5.13	1	3	98		FALSE	0.001	0.001	143	0.001	0.001	0.001	0.001	0.001	0.001	0.001	408	0.001	0.001	0.001	0.001	0.001	0.001	0.001	42719	0.001	0.001	0.001	0.001	0.001	0.001	0.001	0.001
154		0.518	0.009	21.019	0.022	166.2	0.18	278.211	0.0003	1561	3.39	1	4	100		FALSE	5320	0.001	0.001	0.001	0.001	0.001	0.001	0.001	0.001	0.001	0.001	0.001	0.001	4340	0.001	0.001	0.001	0.001	26676	0.001	0.001	0.001	0.001	0.001	0.001	0.001	5814
155		0.511	0.001	27.397	0.294	213.18	2.29	428.244	0.0002	1548	5.02	1	2	93.7		FALSE	0.001	0.001	0.001	0.001	0.001	0.001	0.001	0.001	0.001	0.001	1413	0.001	0.001	0.001	0.001	0.001	40388	0.001	0.001	0.001	0.001	0.001	0.001	0.001	0.001	0.001	0.001
156		0.519	0.009	18.847	0.065	150.79	0.52	220.169	0.001	1540	2.8	1	4	100		FALSE	5805	0.001	0.001	0.001	0.001	0.001	0.001	0.001	0.001	0.001	0.001	0.001	0.001	15000	0.001	0.001	4353	0.001	0.001	0.001	0.001	0.001	0.001	0.001	0.001	0.001	16433
157		0.526	0.001	29.925	0.069	231.45	0.53	533.315	0.0005	1536	4.82	1	2	82.4		FALSE	38482	0.001	0.001	0.001	0.001	0.001	0.001	0.001	0.001	0.001	0.001	0.001	0.001	2983	0.001	0.001	0.001	0.001	0.001	0.001	0.001	0.001	0.001	0.001	0.001	0.001	0.001
158		0.521	0.009	23.049	0.01	180.47	0.08	354.147	0.0005	1536	3.61	1	3	90.8		FALSE	0.001	0.001	0.001	0.001	0.001	24153	0.001	0.001	672	0.001	0.001	0.001	0.001	0.001	0.001	0.001	0.001	0.001	0.001	0.001	0.001	0.001	0.001	0.001	0.001	16634	0.001
159		0.525		26.179		203.3		457.19		1525	5.2	1	1	100		FALSE	0.001	0.001	0.001	0.001	0.001	0.001	0.001	0.001	0.001	0.001	0.001	0.001	0.001	0.001	0.001	0.001	0.001	0.001	0.001	0.001	0.001	0.001	0.001	0.001	0.001	41181	0.001
160		0.526		20.284		160.66		268.133		1518	5.2	1	1	100		FALSE	0.001	0.001	0.001	0.001	0.001	40979	0.001	0.001	0.001	0.001	0.001	0.001	0.001	0.001	0.001	0.001	0.001	0.001	0.001	0.001	0.001	0.001	0.001	0.001	0.001	0.001	0.001
161		0.525		18.226		146.83		196.112		1503	5.2	1	1	93.7		FALSE	0.001	0.001	0.001	0.001	0.001	0.001	0.001	0.001	0.001	0.001	0.001	0.001	0.001	0.001	0.001	0.001	0.001	0.001	0.001	0.001	0.001	0.001	0.001	0.001	0.001	40581	0.001
162		0.517	0.008	30.396	0.102	235.3	0.79	515.372	0.0006	1497	3.55	1	5	100		FALSE	26724	0.001	1571	0.001	0.001	0.001	0.001	0.001	0.001	0.001	310	0.001	0.001	7855	0.001	0.001	0.001	0.001	0.001	0.001	0.001	0.001	0.001	0.001	0.001	0.001	3966
163		0.525		30.085		232.47		554.213		1449	5.2	1	1	74.2		FALSE	0.001	0.001	0.001	0.001	0.001	0.001	0.001	0.001	0.001	0.001	0.001	0.001	0.001	0.001	0.001	0.001	0.001	0.001	0.001	0.001	0.001	0.001	0.001	0.001	0.001	39132	0.001
164		0.511	0.001	26.535	0.085	206.71	0.66	412.341	0.0005	1422	3.71	1	3	100		FALSE	0.001	0.001	24433	0.001	0.001	0.001	0.001	0.001	0.001	0.001	13376	0.001	0.001	0.001	0.001	0.001	0.001	0.001	0.001	0.001	579	0.001	0.001	0.001	0.001	0.001	0.001
165		0.511		24.079		370.22		348.263		1404	5.2	2	1	100		FALSE	0.001	0.001	0.001	0.001	0.001	0.001	0.001	0.001	0.001	0.001	0.001	0.001	0.001	0.001	0.001	0.001	0.001	0.001	37901	0.001	0.001	0.001	0.001	0.001	0.001	0.001	0.001
166		0.525		24.899		194.73		366.186		1398	5.2	1	1	93.5		FALSE	0.001	0.001	0.001	37733	0.001	0.001	0.001	0.001	0.001	0.001	0.001	0.001	0.001	0.001	0.001	0.001	0.001	0.001	0.001	0.001	0.001	0.001	0.001	0.001	0.001	0.001	0.001
167		0.518	0.01	22.202	0.018	174.71	0.14	311.154	0.0008	1395	5.08	1	2	100		FALSE	0.001	0.001	0.001	0.001	0.001	0.001	0.001	0.001	815	0.001	0.001	0.001	0.001	0.001	0.001	0.001	0.001	0.001	0.001	0.001	0.001	0.001	0.001	0.001	0.001	36855	0.001
168		0.514	0.006	28.334	0.08	220.55	0.63	423.335	0.0006	1367	3.96	1	5	100		FALSE	0.001	0.001	0.001	0.001	0.001	0.001	0.001	0.001	0.001	0.001	0.001	985	0.001	5842	1512	0.001	0.001	0.001	27835	0.001	0.001	0.001	0.001	732	0.001	0.001	0.001
169		0.525		27.172		211.08		452.197		1364	5.2	1	1	62		FALSE	0.001	0.001	0.001	0.001	0.001	0.001	0.001	0.001	0.001	0.001	0.001	0.001	0.001	0.001	0.001	0.001	0.001	0.001	0.001	0.001	0.001	0.001	0.001	0.001	0.001	36817	0.001
170		0.518	0.01	30.147	0.068	233.01	0.53	548.197	0.0011	1362	5.12	1	2	100		FALSE	0.001	0.001	0.001	0.001	0.001	0.001	0.001	0.001	523	0.001	0.001	0.001	0.001	0.001	0.001	0.001	0.001	0.001	0.001	0.001	0.001	0.001	0.001	0.001	0.001	36252	0.001
171		0.526	0.001	27.303	0.138	211.42	1.07	508.153	0.0008	1361	3.68	1	2	79.2		FALSE	0.001	0.001	0.001	0.001	0.001	14756	0.001	0.001	0.001	0.001	0.001	0.001	0.001	0.001	0.001	0.001	0.001	0.001	0.001	0.001	0.001	0.001	0.001	0.001	0.001	21990	0.001
172		0.514	0.006	26.631	0.024	208.26	0.18	367.273	0.0003	1353	3	1	6	100		FALSE	0.001	2924	0.001	0.001	0.001	0.001	0.001	0.001	0.001	0.001	0.001	1617	0.001	8267	2791	0.001	0.001	0.001	19718	0.001	0.001	0.001	0.001	1218	0.001	0.001	0.001
173		0.517	0.009	25.558	0.091	198.59	0.7	448.168	0.0007	1348	4.69	1	3	93.7		FALSE	0.001	0.001	0.001	0.001	0.001	32826	0.001	0.001	2909	0.001	0.001	0.001	0.001	0.001	0.001	0.001	0.001	0.001	0.001	0.001	0.001	0.001	0.001	0.001	656	0.001	0.001
174		0.525		31.865		245.33		653.257		1332	5.2	1	1	76.9		FALSE	0.001	0.001	0.001	0.001	0.001	0.001	0.001	0.001	0.001	0.001	0.001	0.001	0.001	0.001	0.001	0.001	0.001	0.001	0.001	0.001	0.001	0.001	0.001	0.001	0.001	35951	0.001
175		0.526	0.001	31.832	0.137	245.36	1.05	618.256	0.0061	1330	4.36	1	2	99.6		FALSE	0.001	0.001	0.001	0.001	0.001	6198	0.001	0.001	0.001	0.001	0.001	0.001	0.001	0.001	0.001	0.001	0.001	0.001	0.001	0.001	0.001	0.001	0.001	0.001	0.001	29704	0.001
176		0.514	0.006	23.807	0.144	187.2	1.13	317.222	0.002	1311	3.03	1	5	94.9		FALSE	0.001	0.001	0.001	0.001	0.001	0.001	386	0.001	0.001	0.001	0.001	0.001	0.001	5541	0.001	0.001	0.001	0.001	11167	0.001	0.001	0.001	0.001	1011	0.001	0.001	17305
177		0.511	0.001	22.104	0.021	173.74	0.16	320.143	0.0007	1307	2.68	1	5	100		FALSE	0.001	0.001	0.001	0.001	0.001	0.001	0.001	1537	14575	0.001	5546	0.001	0.001	0.001	0.001	0.001	0.001	0.001	10429	0.001	0.001	0.001	0.001	0.001	3203	0.001	0.001
178		0.511		24.489		192.26		330.253		1285	5.2	1	1	97.4		FALSE	0.001	0.001	0.001	0.001	0.001	0.001	0.001	0.001	0.001	0.001	0.001	0.001	0.001	0.001	0.001	0.001	0.001	0.001	34703	0.001	0.001	0.001	0.001	0.001	0.001	0.001	0.001
179		0.511	0	25.216	0.086	197.25	0.68	364.246	0.0001	1278	3.69	1	2	98.5		FALSE	0.001	0.001	13633	0.001	0.001	0.001	0.001	0.001	0.001	0.001	0.001	0.001	0.001	0.001	20879	0.001	0.001	0.001	0.001	0.001	0.001	0.001	0.001	0.001	0.001	0.001	0.001
180		0.517	0.009	20.428	0.104	162.06	0.82	259.2	0.0014	1259	4.81	1	3	93.7		FALSE	2191	0.001	0.001	0.001	0.001	0.001	0.001	0.001	0.001	0.001	0.001	0.001	0.001	0.001	0.001	0.001	0.001	0.001	31470	0.001	0.001	0.001	0.001	0.001	326	0.001	0.001
181		0.513	0.005	22.567	0.063	178.54	0.5	275.21	0.0006	1250	2.84	1	7	100		FALSE	0.001	0.001	1575	0.001	0.001	0.001	0.001	0.001	0.001	0.001	0.001	0.001	0.001	13053	3447	0.001	797	0.001	13579	0.001	0.001	0.001	0.001	860	0.001	0.001	449
182		0.515	0.008	25.307	0.257	198.02	2.01	361.226	0.0006	1241	2.67	1	4	93.2		FALSE	8920	0.001	0.001	0.001	0.001	0.001	0.001	0.001	0.001	0.001	0.001	0.001	0.001	0.001	0.001	0.001	12865	0.001	0.001	0.001	0.001	0.001	0.001	3314	0.001	0.001	8396
183		0.519	0.01	17.665	0.012	141.75	0.1	209.062	0.0001	1236	4.83	1	2	100		FALSE	0.001	0.001	0.001	0.001	0.001	31017	0.001	0.001	0.001	0.001	0.001	0.001	0.001	0.001	0.001	2343	0.001	0.001	0.001	0.001	0.001	0.001	0.001	0.001	0.001	0.001	0.001
184		0.519	0.011	26.606	0.071	206.52	0.55	464.199	0.0007	1233	5.03	1	2	90.3		FALSE	0.001	0.001	0.001	0.001	0.001	32244	0.001	0.001	0.001	1041	0.001	0.001	0.001	0.001	0.001	0.001	0.001	0.001	0.001	0.001	0.001	0.001	0.001	0.001	0.001	0.001	0.001
185		0.514	0.006	22.995	0.103	180.66	0.81	324.23	0.0011	1223	2.85	1	6	100		FALSE	0.001	0.001	566	0.001	0.001	0.001	0.001	0.001	0.001	0.001	0.001	0.001	0.001	6983	0.001	0.001	0.001	0.001	12705	0.001	0.001	196	0.001	551	0.001	0.001	12009
186		0.515	0.008	27.685	0.019	215.04	0.15	454.351	0.0003	1220	3.18	1	3	100		FALSE	0.001	0.001	7146	17726	0.001	0.001	0.001	0.001	0.001	0.001	8072	0.001	0.001	0.001	0.001	0.001	0.001	0.001	0.001	0.001	0.001	0.001	0.001	0.001	0.001	0.001	0.001
187		0.518	0.01	29.927	0.216	231.02	1.67	577.199	0.0029	1218	5.11	1	2	93.7		FALSE	0.001	0.001	0.001	0.001	0.001	0.001	0.001	0.001	503	0.001	0.001	0.001	0.001	0.001	0.001	0.001	0.001	0.001	0.001	0.001	0.001	0.001	0.001	0.001	0.001	32385	0.001
188		0.519	0.011	19.939	0.161	162.66	1.31	163.122	0.0009	1212	5.11	1	2	93.7		FALSE	555	0.001	0.001	0.001	0.001	0.001	0.001	0.001	0.001	0.001	0.001	0.001	0.001	0.001	0.001	0.001	0.001	0.001	32164	0.001	0.001	0.001	0.001	0.001	0.001	0.001	0.001
189		0.525		22.951		180.25		327.149		1189	5.2	1	1	93.7		FALSE	0.001	0.001	0.001	0.001	0.001	0.001	0.001	0.001	0.001	0.001	0.001	0.001	0.001	0.001	0.001	0.001	0.001	0.001	0.001	0.001	0.001	0.001	0.001	0.001	0.001	32115	0.001
190		0.514	0.007	20.058	0.047	163.56	0.39	164.131	0.0006	1184	2.58	1	9	100		FALSE	13939	2560	1122	0.001	0.001	0.001	0.001	0.001	0.001	0.001	431	976	0.001	7904	762	0.001	0.001	0.001	0.001	0.001	0.001	0.001	0.001	596	0.001	0.001	3674
191		0.526		22.606		177.41		333.158		1181	5.2	1	1	62.9		FALSE	0.001	0.001	0.001	0.001	0.001	31896	0.001	0.001	0.001	0.001	0.001	0.001	0.001	0.001	0.001	0.001	0.001	0.001	0.001	0.001	0.001	0.001	0.001	0.001	0.001	0.001	0.001
192		0.525		32.789		252.32		670.258		1176	5.2	1	1	60		FALSE	0.001	0.001	0.001	0.001	0.001	0.001	0.001	0.001	0.001	0.001	0.001	0.001	0.001	0.001	0.001	0.001	0.001	0.001	0.001	0.001	0.001	0.001	0.001	0.001	0.001	31749	0.001
193		0.521	0.009	23.282	0.241	182.47	1.89	345.161	0.0018	1164	4.18	1	3	99.2		FALSE	0.001	0.001	0.001	0.001	0.001	2742	0.001	0.001	0.001	0.001	3528	0.001	0.001	0.001	0.001	0.001	0.001	0.001	0.001	0.001	0.001	0.001	0.001	0.001	0.001	25154	0.001
194		0.525		31.114		239.87		612.215		1162	5.2	1	1	93.7		FALSE	0.001	0.001	0.001	0.001	0.001	0.001	0.001	0.001	0.001	0.001	0.001	0.001	0.001	0.001	0.001	0.001	0.001	0.001	0.001	0.001	0.001	0.001	0.001	0.001	0.001	31387	0.001
195		0.525		24.303		189.96		372.099		1158	5.2	1	1	99.6		FALSE	0.001	0.001	0.001	0.001	0.001	0.001	0.001	0.001	0.001	0.001	0.001	0.001	0.001	0.001	0.001	0.001	0.001	0.001	0.001	0.001	0.001	0.001	0.001	0.001	0.001	31266	0.001
196		0.514	0.006	19.606	0.199	156.34	1.59	234.184	0.0013	1149	2.57	1	5	99.9		FALSE	0.001	0.001	0.001	0.001	0.001	0.001	0.001	0.001	0.001	0.001	0.001	0.001	501	4866	0.001	0.001	5968	0.001	11898	0.001	0.001	0.001	0.001	0.001	0.001	0.001	7788
197		0.525		26.491		206.41		409.311		1148	5.2	1	1	93.7		FALSE	0.001	0.001	0.001	31002	0.001	0.001	0.001	0.001	0.001	0.001	0.001	0.001	0.001	0.001	0.001	0.001	0.001	0.001	0.001	0.001	0.001	0.001	0.001	0.001	0.001	0.001	0.001
198		0.519	0.011	36.782	0.047	283.23	0.36	651.506	0.0003	1144	5.14	1	2	97.7		FALSE	30562	0.001	321	0.001	0.001	0.001	0.001	0.001	0.001	0.001	0.001	0.001	0.001	0.001	0.001	0.001	0.001	0.001	0.001	0.001	0.001	0.001	0.001	0.001	0.001	0.001	0.001
199		0.525		29.937		231.15		572.21		1143	5.2	1	1	93.7		FALSE	0.001	0.001	0.001	0.001	0.001	0.001	0.001	0.001	0.001	0.001	0.001	0.001	0.001	0.001	0.001	0.001	0.001	0.001	0.001	0.001	0.001	0.001	0.001	0.001	0.001	30856	0.001
200		0.516	0.009	14.224	0.111	118.05	0.92	131.049	0.0003	1143	4.9	1	3	100		FALSE	0.001	0.001	0.001	0.001	0.001	29144	0.001	0.001	0.001	0.001	0.001	0.001	0.001	0.001	0.001	1317	0.001	0.001	387	0.001	0.001	0.001	0.001	0.001	0.001	0.001	0.001
201		0.526		23.021		180.28		352.168		1139	5.2	1	1	68.1		FALSE	0.001	0.001	0.001	0.001	0.001	30747	0.001	0.001	0.001	0.001	0.001	0.001	0.001	0.001	0.001	0.001	0.001	0.001	0.001	0.001	0.001	0.001	0.001	0.001	0.001	0.001	0.001
202		0.521	0.009	24.151	0.178	190.32	1.4	301.227	0	1135	4.93	1	3	100		FALSE	456	0.001	0.001	0.001	0.001	0.001	0.001	0.001	0.001	0.001	0.001	0.001	0.001	29113	0.001	0.001	0.001	0.001	1067	0.001	0.001	0.001	0.001	0.001	0.001	0.001	0.001
203		0.518	0.01	24.722	0.003	193.64	0.02	351.242	0.0008	1117	4.44	1	2	93.7		FALSE	0.001	0.001	0.001	0.001	0.001	0.001	0.001	0.001	0.001	0.001	0.001	0.001	0.001	25565	0.001	0.001	0.001	0.001	0.001	0.001	0.001	0.001	0.001	0.001	0.001	0.001	4598
204		0.515	0.008	28.176	0.03	218.83	0.23	456.366	0.0003	1114	3.2	1	3	100		FALSE	0.001	0.001	8020	16317	0.001	0.001	0.001	0.001	0.001	0.001	5742	0.001	0.001	0.001	0.001	0.001	0.001	0.001	0.001	0.001	0.001	0.001	0.001	0.001	0.001	0.001	0.001
205		0.527		24.853		194.77		346.201		1111	5.2	1	1	88.5		FALSE	29987	0.001	0.001	0.001	0.001	0.001	0.001	0.001	0.001	0.001	0.001	0.001	0.001	0.001	0.001	0.001	0.001	0.001	0.001	0.001	0.001	0.001	0.001	0.001	0.001	0.001	0.001
206		0.511		25.712		200.87		378.261		1110	5.2	1	1	93.7		FALSE	0.001	0.001	29969	0.001	0.001	0.001	0.001	0.001	0.001	0.001	0.001	0.001	0.001	0.001	0.001	0.001	0.001	0.001	0.001	0.001	0.001	0.001	0.001	0.001	0.001	0.001	0.001
207		0.515	0.008	18.576	0.042	151.39	0.34	165.138	0.0002	1100	3.75	1	4	100		FALSE	8150	889	0.001	0.001	0.001	0.001	0.001	0.001	0.001	0.001	0.001	0.001	0.001	0.001	496	0.001	0.001	0.001	20175	0.001	0.001	0.001	0.001	0.001	0.001	0.001	0.001
208		0.526	0.001	23.275	0.199	182.2	1.56	356.163	0.0001	1098	3.79	1	2	93.7		FALSE	0.001	0.001	0.001	0.001	0.001	19446	0.001	0.001	0.001	0.001	0.001	0.001	0.001	0.001	0.001	0.001	0.001	0.001	0.001	0.001	0.001	0.001	0.001	0.001	0.001	10212	0.001
209		0.518	0.008	31.721	0.284	245.56	2.2	515.374	0.0036	1094	2.45	1	6	99		FALSE	9435	0.001	2068	409	0.001	0.001	0.001	0.001	0.001	0.001	0.001	0.001	0.001	5254	0.001	0.001	0.001	0.001	9513	0.001	0.001	0.001	0.001	0.001	0.001	0.001	2858
210		0.526	0.001	26.719	0.086	206.85	0.66	512.148	0	1092	3.79	1	2	82.8		FALSE	0.001	0.001	0.001	0.001	0.001	10175	0.001	0.001	0.001	0.001	0.001	0.001	0.001	0.001	0.001	0.001	0.001	0.001	0.001	0.001	0.001	0.001	0.001	0.001	0.001	19318	0.001
211		0.515	0.007	22.522	0.098	177.6	0.78	296.2	0.001	1079	2.78	1	4	93.7		FALSE	0.001	0.001	0.001	1662	0.001	0.001	0.001	0.001	0.001	0.001	0.001	0.001	0.001	0.001	0.001	0.001	9716	0.001	11146	0.001	0.001	0.001	0.001	0.001	0.001	0.001	6611
212		0.516	0.008	19.191	0.029	154.09	0.23	207.149	0.0009	1079	3.65	1	4	100		FALSE	791	0.001	0.001	0.001	0.001	0.001	0.001	0.001	0.001	0.001	0.001	0.001	0.001	0.001	18733	0.001	456	0.001	0.001	0.001	0.001	0.001	0.001	9141	0.001	0.001	0.001
213		0.518	0.01	20.854	0.004	165.74	0.04	250.198	0	1074	4.56	1	2	93.7		FALSE	0.001	0.001	0.001	0.001	0.001	0.001	0.001	0.001	0.001	0.001	0.001	0.001	0.001	25334	3674	0.001	0.001	0.001	0.001	0.001	0.001	0.001	0.001	0.001	0.001	0.001	0.001
214		0.514	0.006	20.601	0.13	163.4	1.03	260.201	0.0021	1072	2.98	1	5	100		FALSE	0.001	0.001	0.001	0.001	0.001	0.001	1567	0.001	0.001	0.001	0.001	0.001	0.001	10168	0.001	0.001	13360	0.001	0.001	277	0.001	0.001	0.001	0.001	0.001	0.001	3566
216		0.517	0.008	23.07	0.038	182.12	0.3	289.227	0.0007	1061	3.04	1	5	100		FALSE	3848	0.001	1211	0.001	0.001	0.001	0.001	0.001	0.001	0.001	0.001	0.001	0.001	7501	993	0.001	0.001	0.001	15085	0.001	0.001	0.001	0.001	0.001	0.001	0.001	0.001
217		0.526	0.001	21.663	0.016	170.53	0.13	308.142	0	1055	3.72	1	2	100		FALSE	0.001	0.001	0.001	0.001	0.001	10678	0.001	0.001	0.001	0.001	0.001	0.001	0.001	0.001	0.001	0.001	0.001	0.001	0.001	0.001	0.001	0.001	0.001	0.001	0.001	17811	0.001
218		0.518	0.01	28.317	0.151	218.79	1.17	555.203	0.0029	1053	5.14	1	2	65.4		FALSE	0.001	0.001	0.001	0.001	0.001	0.001	0.001	0.001	293	0.001	0.001	0.001	0.001	0.001	0.001	0.001	0.001	0.001	0.001	0.001	0.001	0.001	0.001	0.001	0.001	28130	0.001
219		0.525		30.463		235.01		594.205		1047	5.2	1	1	93.7		FALSE	0.001	0.001	0.001	0.001	0.001	0.001	0.001	0.001	0.001	0.001	0.001	0.001	0.001	0.001	0.001	0.001	0.001	0.001	0.001	0.001	0.001	0.001	0.001	0.001	0.001	28262	0.001
220		0.512	0.001	18.722	0.078	150.11	0.62	212.117	0.0008	1036	5.07	1	2	100		FALSE	0.001	0.001	0.001	0.001	0.001	0.001	0.001	0.001	0.001	0.001	0.001	0.001	0.001	0.001	0.001	0.001	0.001	0.001	27304	0.001	0.001	0.001	0.001	0.001	659	0.001	0.001
221		0.526	0.001	29.577	0.011	228.07	0.09	606.169	0.0002	1030	4.07	1	2	97.4		FALSE	0.001	0.001	0.001	0.001	0.001	6892	0.001	0.001	0.001	0.001	0.001	0.001	0.001	0.001	0.001	0.001	0.001	0.001	0.001	0.001	0.001	0.001	0.001	0.001	0.001	20915	0.001
222		0.527		29.886		231.64		491.341		1030	5.2	1	1	52.5		FALSE	27800	0.001	0.001	0.001	0.001	0.001	0.001	0.001	0.001	0.001	0.001	0.001	0.001	0.001	0.001	0.001	0.001	0.001	0.001	0.001	0.001	0.001	0.001	0.001	0.001	0.001	0.001
223		0.518	0.009	17.183	0.058	139.19	0.47	180.102	0.0008	1018	3.89	1	4	100		FALSE	19924	0.001	711	0.001	0.001	0.001	0.001	0.001	0.001	0.001	0.001	0.001	0.001	6095	755	0.001	0.001	0.001	0.001	0.001	0.001	0.001	0.001	0.001	0.001	0.001	0.001
224		0.526		17.514		141.22		193.068		1018	5.2	1	1	100		FALSE	0.001	0.001	0.001	0.001	0.001	27484	0.001	0.001	0.001	0.001	0.001	0.001	0.001	0.001	0.001	0.001	0.001	0.001	0.001	0.001	0.001	0.001	0.001	0.001	0.001	0.001	0.001
225		0.516	0.008	18.346	0.101	147.34	0.81	206.154	0.0012	1012	2.5	1	6	100		FALSE	1117	0.001	1588	0.001	0.001	0.001	0.001	0.001	0.001	0.001	0.001	0.001	0.001	5164	0.001	0.001	2465	0.001	11023	0.001	0.001	0.001	0.001	0.001	0.001	0.001	5962
226		0.518	0.01	26.571	0.011	207.92	0.09	361.32	0.0003	1006	4.83	1	2	100		FALSE	0.001	0.001	1892	25279	0.001	0.001	0.001	0.001	0.001	0.001	0.001	0.001	0.001	0.001	0.001	0.001	0.001	0.001	0.001	0.001	0.001	0.001	0.001	0.001	0.001	0.001	0.001
227		0.518	0.008	17.674	0.121	142.56	0.98	192.137	0.0003	1000	2.82	1	6	100		FALSE	1666	0.001	1422	499	0.001	0.001	0.001	0.001	0.001	0.001	0.001	0.001	0.001	5538	0.001	0.001	0.001	0.001	13279	0.001	0.001	0.001	0.001	0.001	0.001	0.001	4607
228		0.518	0.01	26.978	0.01	209.82	0.08	434.325	0.0003	980	4.77	1	2	100		FALSE	0.001	0.001	2208	24242	0.001	0.001	0.001	0.001	0.001	0.001	0.001	0.001	0.001	0.001	0.001	0.001	0.001	0.001	0.001	0.001	0.001	0.001	0.001	0.001	0.001	0.001	0.001
229		0.518	0.01	22.78	0.005	179.19	0.04	314.21	0.0005	952	4.53	1	2	96.5		FALSE	0.001	0.001	0.001	0.001	0.001	0.001	0.001	0.001	0.001	0.001	0.001	0.001	3406	22305	0.001	0.001	0.001	0.001	0.001	0.001	0.001	0.001	0.001	0.001	0.001	0.001	0.001
230		0.519	0.008	19.069	0.132	152.94	1.06	211.123	0.0003	952	4.74	1	4	100		FALSE	0.001	0.001	0.001	0.001	0.001	1014	0.001	0.001	625	0.001	0.001	550	0.001	0.001	0.001	0.001	0.001	0.001	0.001	0.001	0.001	0.001	0.001	0.001	0.001	23510	0.001
231		0.521	0.009	31.219	0.069	241.69	0.53	513.355	0.0027	950	3.73	1	3	84		FALSE	17298	0.001	0.001	0.001	0.001	0.001	0.001	0.001	0.001	0.001	0.001	0.001	0.001	1283	0.001	0.001	0.001	0.001	7070	0.001	0.001	0.001	0.001	0.001	0.001	0.001	0.001
232		0.511		34.467		265.75		611.383		945	5.2	1	1	100		FALSE	0.001	0.001	0.001	0.001	0.001	0.001	0.001	0.001	0.001	0.001	0.001	0.001	0.001	0.001	0.001	0.001	0.001	0.001	25515	0.001	0.001	0.001	0.001	0.001	0.001	0.001	0.001
233		0.519	0.011	32.838	0.002	253.64	0.01	565.424	0.0005	935	3.74	1	2	81.1		FALSE	16022	0.001	0.001	0.001	0.001	0.001	0.001	0.001	0.001	0.001	0.001	0.001	0.001	0.001	0.001	0.001	0.001	0.001	9228	0.001	0.001	0.001	0.001	0.001	0.001	0.001	0.001
234		0.518	0.01	21.63	0.137	170.42	1.08	302.21	0.0005	929	4.87	1	2	100		FALSE	0.001	0.001	0.001	0.001	0.001	0.001	0.001	0.001	0.001	0.001	0.001	0.001	23522	1556	0.001	0.001	0.001	0.001	0.001	0.001	0.001	0.001	0.001	0.001	0.001	0.001	0.001
235		0.516	0.008	19.76	0.055	157.09	0.43	248.165	0.0023	927	3.76	1	3	100		FALSE	0.001	0.001	0.001	0.001	0.001	0.001	0.001	0.001	0.001	0.001	0.001	0.001	0.001	3050	0.001	0.001	17629	0.001	4345	0.001	0.001	0.001	0.001	0.001	0.001	0.001	0.001
236		0.525		33.044		254.32		665.257		923	5.2	1	1	100		FALSE	0.001	0.001	0.001	0.001	0.001	0.001	0.001	0.001	0.001	0.001	0.001	0.001	0.001	0.001	0.001	0.001	0.001	0.001	0.001	0.001	0.001	0.001	0.001	0.001	0.001	24917	0.001
237		0.516	0.008	18.616	0.017	150.21	0.14	191.154	0.0003	916	2.74	1	6	100		FALSE	9069	866	0.001	0.001	0.001	0.001	0.001	0.001	0.001	0.001	0.001	0.001	0.001	1540	0.001	0.001	2757	0.001	9605	0.001	0.001	0.001	0.001	900	0.001	0.001	0.001
238		0.521	0.009	32.206	0.022	249.52	0.17	499.377	0.0004	914	2.96	1	3	99		FALSE	10588	0.001	0.001	0.001	0.001	0.001	0.001	0.001	0.001	0.001	0.001	0.001	0.001	6204	0.001	0.001	0.001	0.001	7882	0.001	0.001	0.001	0.001	0.001	0.001	0.001	0.001
239		0.526		27.755		215.08		494.174		892	5.2	1	1	82.5		FALSE	0.001	0.001	0.001	0.001	0.001	24072	0.001	0.001	0.001	0.001	0.001	0.001	0.001	0.001	0.001	0.001	0.001	0.001	0.001	0.001	0.001	0.001	0.001	0.001	0.001	0.001	0.001
240		0.525		29.745		230.68		481.229		888	5.2	1	1	72.2		FALSE	0.001	0.001	0.001	23975	0.001	0.001	0.001	0.001	0.001	0.001	0.001	0.001	0.001	0.001	0.001	0.001	0.001	0.001	0.001	0.001	0.001	0.001	0.001	0.001	0.001	0.001	0.001
241		0.516	0.008	21.128	0.042	166.88	0.33	285.127	0.0004	877	3.62	1	3	98.8		FALSE	0.001	0.001	0.001	14695	0.001	0.001	0.001	0.001	0.001	0.001	0.001	0.001	0.001	0.001	0.001	0.001	0.001	0.001	0.001	8112	876	0.001	0.001	0.001	0.001	0.001	0.001
242		0.526	0.001	21.405	0.013	169.23	0.1	279.15	0.0033	873	5.06	1	2	100		FALSE	22939	0.001	0.001	0.001	0.001	0.001	0.001	0.001	0.001	0.001	0.001	0.001	0.001	0.001	0.001	0.001	0.001	0.001	0.001	0.001	0.001	0.001	0.001	0.001	0.001	621	0.001
243		0.525		31.773		245.41		564.415		857	5.2	1	1	86.4		FALSE	0.001	0.001	0.001	0.001	0.001	0.001	0.001	0.001	0.001	0.001	0.001	0.001	0.001	23145	0.001	0.001	0.001	0.001	0.001	0.001	0.001	0.001	0.001	0.001	0.001	0.001	0.001
244		0.525		23.48		184.25		334.168		855	5.2	1	1	83.8		FALSE	0.001	0.001	0.001	23094	0.001	0.001	0.001	0.001	0.001	0.001	0.001	0.001	0.001	0.001	0.001	0.001	0.001	0.001	0.001	0.001	0.001	0.001	0.001	0.001	0.001	0.001	0.001
245		0.526		26.648		206.77		470.209		847	5.2	1	1	98.7		FALSE	0.001	0.001	0.001	0.001	0.001	22877	0.001	0.001	0.001	0.001	0.001	0.001	0.001	0.001	0.001	0.001	0.001	0.001	0.001	0.001	0.001	0.001	0.001	0.001	0.001	0.001	0.001
246		0.516	0.008	22.009	0.018	172.74	0.14	332.106	0.0001	847	4.22	1	3	100		FALSE	0.001	0.001	0.001	0.001	0.001	0.001	0.001	0.001	2381	0.001	0.001	0.001	0.001	0.001	0.001	0.001	0.001	0.001	2018	0.001	0.001	0.001	0.001	0.001	0.001	18473	0.001
247		0.521	0.009	22.244	0.141	175.01	1.11	312.231	0.0005	840	3.87	1	3	99.5		FALSE	2776	0.001	0.001	0.001	0.001	0.001	0.001	0.001	0.001	0.001	0.001	0.001	0.001	3343	0.001	0.001	0.001	0.001	16562	0.001	0.001	0.001	0.001	0.001	0.001	0.001	0.001
248		0.525		34.747		266.97		728.302		835	5.2	1	1	93.7		FALSE	0.001	0.001	0.001	0.001	0.001	0.001	0.001	0.001	0.001	0.001	0.001	0.001	0.001	0.001	0.001	0.001	0.001	0.001	0.001	0.001	0.001	0.001	0.001	0.001	0.001	22542	0.001
249		0.526	0.001	22.777	0.21	182.27	1.68	220.111	0.0001	832	3.88	1	2	98.1		FALSE	0.001	0.001	0.001	0.001	0.001	15578	0.001	0.001	0.001	0.001	0.001	0.001	0.001	0.001	0.001	0.001	0.001	0.001	0.001	0.001	0.001	0.001	0.001	0.001	0.001	6893	0.001
250		0.515	0.008	24.505	0.049	192.28	0.38	335.247	0.0007	831	4.05	1	4	96.6		FALSE	17454	0.001	1110	0.001	0.001	0.001	0.001	0.001	0.001	0.001	0.001	0.001	0.001	0.001	0.001	0.001	0.001	0.001	0.001	0.001	0.001	0.001	0.001	1892	0.001	0.001	1984
251		0.515	0.007	30.952	0.082	239.95	0.63	488.336	0.0021	825	2.37	1	7	100		FALSE	4186	0.001	1230	0.001	0.001	0.001	0.001	0.001	0.001	0.001	0.001	0.001	0.001	2114	3318	0.001	0.001	0.001	8963	0.001	0.001	0.001	0.001	1245	0.001	0.001	1230
252		0.511	0	25.936	0.008	202.95	0.06	361.227	0.0002	821	2.89	1	3	89		FALSE	0.001	0.001	7166	0.001	0.001	0.001	0.001	0.001	0.001	0.001	0.001	0.001	0.001	0.001	6809	0.001	0.001	0.001	0.001	0.001	0.001	0.001	0.001	0.001	0.001	0.001	8192
253		0.525		30.641		236.24		610.201		820	5.2	1	1	50.6		FALSE	0.001	0.001	0.001	0.001	0.001	0.001	0.001	0.001	0.001	0.001	0.001	0.001	0.001	0.001	0.001	0.001	0.001	0.001	0.001	0.001	0.001	0.001	0.001	0.001	0.001	22136	0.001
254		0.521	0.009	22.806	0.22	179.06	1.73	329.164	0.0002	813	4.15	1	3	100		FALSE	0.001	0.001	0.001	0.001	0.001	17097	0.001	0.001	237	0.001	0.001	0.001	0.001	0.001	0.001	0.001	0.001	0.001	0.001	0.001	0.001	0.001	0.001	0.001	0.001	4609	0.001
255		0.511		21.383		168.89		285.204		804	5.2	1	1	92.3		FALSE	0.001	0.001	0.001	0.001	0.001	0.001	0.001	0.001	0.001	0.001	0.001	0.001	0.001	0.001	0.001	0.001	0.001	0.001	21718	0.001	0.001	0.001	0.001	0.001	0.001	0.001	0.001
256		0.52	0.008	17.615	0.083	141.12	0.67	215.085	0.0006	801	4.02	1	5	100		FALSE	0.001	0.001	0.001	16750	0.001	1791	0.001	0.001	0.001	0.001	1128	0.001	0.001	0.001	0.001	328	0.001	0.001	0.001	0.001	0.001	0.001	0.001	0.001	0.001	1642	0.001
257		0.518	0.01	24.922	0.053	196.29	0.42	305.294	0.0004	800	5.01	1	2	100		FALSE	0.001	0.001	0.001	20866	0.001	0.001	0.001	0.001	0.001	0.001	0.001	0.001	0.001	0.001	0.001	0.001	0.001	0.001	742	0.001	0.001	0.001	0.001	0.001	0.001	0.001	0.001
258		0.511	0.001	25.028	0.016	196.08	0.12	349.262	0.0006	799	3.96	1	2	94		FALSE	0.001	0.001	0.001	0.001	0.001	0.001	0.001	0.001	0.001	0.001	0.001	0.001	0.001	0.001	0.001	0.001	15519	0.001	0.001	0.001	0.001	0.001	0.001	0.001	0.001	0.001	6057
259		0.517	0.008	24.508	0.046	192.25	0.36	337.261	0.0011	799	2.56	1	5	100		FALSE	5877	0.001	0.001	0.001	0.001	0.001	0.001	0.001	0.001	0.001	0.001	0.001	0.001	1429	0.001	0.001	0.001	0.001	7048	0.001	0.001	0.001	0.001	6199	0.001	0.001	1019
260		0.525		23.596		184.63		361.151		793	5.2	1	1	93.7		FALSE	0.001	0.001	0.001	0.001	0.001	0.001	0.001	0.001	0.001	0.001	0.001	0.001	0.001	0.001	0.001	0.001	0.001	0.001	0.001	0.001	0.001	0.001	0.001	0.001	0.001	21418	0.001
261		0.515	0.007	17.912	0.16	144.38	1.29	194.153	0.0002	786	4.16	1	4	100		FALSE	0.001	0.001	0.001	0.001	0.001	0.001	0.001	0.001	0.001	0.001	0.001	0.001	0.001	2226	0.001	0.001	1014	0.001	16944	0.001	0.001	0.001	0.001	0.001	1032	0.001	0.001
262		0.511		32.43		251.05		516.376		781	5.2	1	1	82.4		FALSE	0.001	0.001	0.001	0.001	0.001	0.001	0.001	0.001	0.001	0.001	0.001	0.001	0.001	0.001	0.001	0.001	0.001	0.001	21093	0.001	0.001	0.001	0.001	0.001	0.001	0.001	0.001
263		0.525		29.674		229.14		569.221		774	5.2	1	1	33.6		FALSE	0.001	0.001	0.001	0.001	0.001	0.001	0.001	0.001	0.001	0.001	0.001	0.001	0.001	0.001	0.001	0.001	0.001	0.001	0.001	0.001	0.001	0.001	0.001	0.001	0.001	20892	0.001
264		0.514	0.006	20.673	0.077	163.91	0.61	262.214	0.0026	762	3.11	1	5	100		FALSE	0.001	0.001	0.001	0.001	0.001	0.001	0.001	0.001	0.001	0.001	290	0.001	0.001	4980	0.001	0.001	4227	0.001	0.001	0.001	0.001	0.001	0.001	159	0.001	0.001	10905
265		0.526		27.361		418.23		502.2		759	5.2	2	1	79.7		FALSE	0.001	0.001	0.001	0.001	0.001	20489	0.001	0.001	0.001	0.001	0.001	0.001	0.001	0.001	0.001	0.001	0.001	0.001	0.001	0.001	0.001	0.001	0.001	0.001	0.001	0.001	0.001
266		0.527		24.727		380.16		350.232		759	5.2	2	1	98.3		FALSE	20487	0.001	0.001	0.001	0.001	0.001	0.001	0.001	0.001	0.001	0.001	0.001	0.001	0.001	0.001	0.001	0.001	0.001	0.001	0.001	0.001	0.001	0.001	0.001	0.001	0.001	0.001
267		0.511		25.746		395.23		380.26		754	5.2	2	1	72.6		FALSE	0.001	0.001	0.001	0.001	0.001	0.001	0.001	0.001	0.001	0.001	0.001	0.001	0.001	0.001	0.001	0.001	0.001	0.001	20349	0.001	0.001	0.001	0.001	0.001	0.001	0.001	0.001
268		0.526	0.001	23.592	0.112	184.47	0.87	368.161	0.0003	753	3.9	1	2	98		FALSE	0.001	0.001	0.001	0.001	0.001	14203	0.001	0.001	0.001	0.001	0.001	0.001	0.001	0.001	0.001	0.001	0.001	0.001	0.001	0.001	0.001	0.001	0.001	0.001	0.001	6125	0.001
269		0.516	0.009	23.629	0.102	184.55	0.8	380.125	0.0026	750	4.89	1	3	100		FALSE	0.001	0.001	0.001	0.001	0.001	19089	0.001	0.001	511	0.001	0.001	0.001	0.001	0.001	0.001	0.001	0.001	0.001	659	0.001	0.001	0.001	0.001	0.001	0.001	0.001	0.001
270		0.511	0	18.068	0.004	145.55	0.03	196.169	0.0004	744	4.49	1	2	100		FALSE	0.001	0.001	0.001	0.001	0.001	0.001	0.001	0.001	0.001	0.001	0.001	0.001	0.001	0.001	0.001	0.001	0.001	0.001	17219	0.001	0.001	0.001	0.001	0.001	0.001	0.001	2877
271		0.526		25.053		194.81		437.101		744	5.2	1	1	100		FALSE	0.001	0.001	0.001	0.001	0.001	20089	0.001	0.001	0.001	0.001	0.001	0.001	0.001	0.001	0.001	0.001	0.001	0.001	0.001	0.001	0.001	0.001	0.001	0.001	0.001	0.001	0.001
273		0.525		30.349		235.18		495.243		735	5.2	1	1	63.3		FALSE	0.001	0.001	0.001	19847	0.001	0.001	0.001	0.001	0.001	0.001	0.001	0.001	0.001	0.001	0.001	0.001	0.001	0.001	0.001	0.001	0.001	0.001	0.001	0.001	0.001	0.001	0.001
274		0.526		26.054		202.5		444.195		732	5.2	1	1	96		FALSE	0.001	0.001	0.001	0.001	0.001	19764	0.001	0.001	0.001	0.001	0.001	0.001	0.001	0.001	0.001	0.001	0.001	0.001	0.001	0.001	0.001	0.001	0.001	0.001	0.001	0.001	0.001
275		0.526	0.001	25.652	0.202	199.61	1.57	427.179	0.0012	721	4.68	1	2	38.5		FALSE	0.001	0.001	0.001	0.001	0.001	1980	0.001	0.001	0.001	0.001	0.001	0.001	0.001	0.001	0.001	0.001	0.001	0.001	0.001	0.001	0.001	0.001	0.001	0.001	0.001	17486	0.001
276		0.525		22.786		179.08		321.162		716	5.2	1	1	82.4		FALSE	0.001	0.001	0.001	19327	0.001	0.001	0.001	0.001	0.001	0.001	0.001	0.001	0.001	0.001	0.001	0.001	0.001	0.001	0.001	0.001	0.001	0.001	0.001	0.001	0.001	0.001	0.001
277		0.525		30.8		238.03		551.211		715	5.2	1	1	97.8		FALSE	0.001	0.001	0.001	0.001	0.001	0.001	0.001	0.001	0.001	0.001	0.001	0.001	0.001	0.001	0.001	0.001	0.001	0.001	0.001	0.001	0.001	0.001	0.001	0.001	0.001	19316	0.001
278		0.517	0.008	24.226	0.048	189.43	0.38	368.257	0.0005	715	2.79	1	5	100		FALSE	3780	0.001	0.001	0.001	0.001	0.001	0.001	0.001	0.001	0.001	0.001	0.001	0.001	5314	0.001	0.001	0.001	0.001	8506	0.001	0.001	0.001	0.001	332	0.001	0.001	1368
279		0.518	0.01	22.277	0.205	175.21	1.62	315.148	0	710	4.96	1	2	100		FALSE	0.001	0.001	0.001	0.001	0.001	0.001	0.001	0.001	865	0.001	0.001	0.001	0.001	0.001	0.001	0.001	0.001	0.001	0.001	0.001	0.001	0.001	0.001	0.001	0.001	18317	0.001
280		0.518	0.01	22.382	0.003	176.87	0.02	282.206	0.0009	708	3.66	1	2	93.7		FALSE	0.001	0.001	0.001	0.001	0.001	0.001	0.001	0.001	0.001	0.001	0.001	0.001	0.001	11220	0.001	0.001	0.001	0.001	7904	0.001	0.001	0.001	0.001	0.001	0.001	0.001	0.001
281		0.514	0.006	21.944	0.149	172.75	1.17	308.2	0.0007	707	3	1	5	90.2		FALSE	0.001	0.001	0.001	0.001	0.001	0.001	233	0.001	0.001	0.001	0.001	0.001	5072	2869	0.001	0.001	0.001	0.001	9759	0.001	0.001	0.001	0.001	0.001	0.001	0.001	1152
282		0.518	0.01	27.477	0.008	213.65	0.06	438.356	0.0007	704	4.71	1	2	100		FALSE	0.001	0.001	1802	17214	0.001	0.001	0.001	0.001	0.001	0.001	0.001	0.001	0.001	0.001	0.001	0.001	0.001	0.001	0.001	0.001	0.001	0.001	0.001	0.001	0.001	0.001	0.001
283		0.512	0.001	23.017	0.047	181.08	0.37	313.19	0.0003	704	3.28	1	3	92.5		FALSE	0.001	0.001	0.001	0.001	0.001	0.001	0.001	0.001	0.001	0.001	0.001	0.001	0.001	0.001	0.001	0.001	10826	0.001	0.001	0.001	0.001	0.001	0.001	3276	0.001	0.001	4895
284		0.511		34.287		264.19		630.42		703	5.2	1	1	91.2		FALSE	0.001	0.001	0.001	0.001	0.001	0.001	0.001	0.001	0.001	0.001	0.001	0.001	0.001	0.001	0.001	0.001	0.001	0.001	18982	0.001	0.001	0.001	0.001	0.001	0.001	0.001	0.001
285		0.516	0.008	26.555	0.03	206.98	0.24	405.288	0.0006	699	3.94	1	3	93.7		FALSE	0.001	0.001	3394	0.001	0.001	0.001	0.001	0.001	0.001	0.001	0.001	0.001	0.001	1446	0.001	0.001	0.001	0.001	0.001	0.001	0.001	0.001	0.001	14037	0.001	0.001	0.001
286		0.515	0.007	16.844	0.061	139.46	0.51	135.091	0.0004	691	3.07	1	7	100		FALSE	4463	410	427	0.001	0.001	0.001	0.001	0.001	0.001	0.001	0.001	241	0.001	2126	0.001	0.001	0.001	0.001	10198	0.001	0.001	0.001	0.001	0.001	0.001	0.001	788
287		0.511	0	22.284	0.173	175.64	1.36	299.216	0.0009	688	4.99	1	2	97.9		FALSE	0.001	0.001	0.001	0.001	0.001	0.001	0.001	0.001	0.001	0.001	0.001	0.001	741	0.001	0.001	0.001	0.001	0.001	17846	0.001	0.001	0.001	0.001	0.001	0.001	0.001	0.001
288		0.518	0.01	25.435	0.165	198.67	1.29	380.204	0.0041	682	4.92	1	2	85.4		FALSE	0.001	0.001	0.001	17433	0.001	0.001	0.001	0.001	0.001	0.001	970	0.001	0.001	0.001	0.001	0.001	0.001	0.001	0.001	0.001	0.001	0.001	0.001	0.001	0.001	0.001	0.001
289		0.526		22.893		179.79		327.184		670	5.2	1	1	64.3		FALSE	0.001	0.001	0.001	0.001	0.001	18084	0.001	0.001	0.001	0.001	0.001	0.001	0.001	0.001	0.001	0.001	0.001	0.001	0.001	0.001	0.001	0.001	0.001	0.001	0.001	0.001	0.001
290		0.513	0.006	20.978	0.033	166.69	0.26	251.175	0.0006	665	2.81	1	6	100		FALSE	0.001	0.001	0.001	0.001	0.001	0.001	0.001	0.001	0.001	0.001	1273	1300	0.001	3891	0.001	0.001	0.001	338	8868	0.001	0.001	0.001	0.001	0.001	0.001	0.001	2277
291		0.519	0.009	19.234	0.002	153.38	0.01	234.15	0.0026	663	3.84	1	2	98.4		FALSE	0.001	0.001	0.001	0.001	0.001	0.001	0.001	0.001	0.001	0.001	0.001	0.001	0.001	5745	0.001	0.001	12157	0.001	0.001	0.001	0.001	0.001	0.001	0.001	0.001	0.001	0.001
292		0.526	0.001	27.754	0.351	215.16	2.72	486.206	0.0012	661	3.72	1	2	81.5		FALSE	0.001	0.001	0.001	0.001	0.001	11180	0.001	0.001	0.001	0.001	0.001	0.001	0.001	0.001	0.001	0.001	0.001	0.001	0.001	0.001	0.001	0.001	0.001	0.001	0.001	6678	0.001
293		0.519	0.008	21.765	0.128	172.25	1.02	273.196	0.0003	658	2.61	1	4	92.7		FALSE	6080	0.001	0.001	0.001	0.001	0.001	0.001	0.001	0.001	0.001	0.001	0.001	0.001	1977	0.001	0.001	4276	0.001	5423	0.001	0.001	0.001	0.001	0.001	0.001	0.001	0.001
294		0.517	0.008	23.839	0.151	186.66	1.18	354.241	0.001	655	2.87	1	5	70.7		FALSE	4241	0.001	0.001	0.001	0.001	0.001	0.001	0.001	0.001	0.001	0.001	0.001	0.001	3331	503	0.001	0.001	0.001	8534	0.001	0.001	0.001	0.001	0.001	0.001	0.001	1078
295		0.512		21.689		335.53		262.851		654	5.2	2	1	31.2		FALSE	0.001	0.001	0.001	0.001	0.001	0.001	0.001	0.001	0.001	0.001	0.001	0.001	0.001	0.001	0.001	0.001	0.001	0.001	0.001	0.001	0.001	0.001	0.001	17661	0.001	0.001	0.001
296		0.516	0.008	24.78	0.138	194.01	1.08	355.273	0.0002	653	3.45	1	3	98.5		FALSE	0.001	0.001	0.001	0.001	0.001	0.001	0.001	0.001	0.001	0.001	0.001	0.001	0.001	725	8705	0.001	0.001	0.001	0.001	0.001	0.001	0.001	0.001	8195	0.001	0.001	0.001
297		0.527		21.596		170.91		273.231		650	5.2	1	1	100		FALSE	17556	0.001	0.001	0.001	0.001	0.001	0.001	0.001	0.001	0.001	0.001	0.001	0.001	0.001	0.001	0.001	0.001	0.001	0.001	0.001	0.001	0.001	0.001	0.001	0.001	0.001	0.001
298		0.526		20.219		159.95		275.07		649	5.2	1	1	100		FALSE	0.001	0.001	0.001	0.001	0.001	17525	0.001	0.001	0.001	0.001	0.001	0.001	0.001	0.001	0.001	0.001	0.001	0.001	0.001	0.001	0.001	0.001	0.001	0.001	0.001	0.001	0.001
299		0.511		18.798		150.44		219.168		643	5.2	1	1	93.7		FALSE	0.001	0.001	0.001	0.001	0.001	0.001	0.001	0.001	0.001	0.001	0.001	0.001	0.001	0.001	0.001	0.001	0.001	0.001	17357	0.001	0.001	0.001	0.001	0.001	0.001	0.001	0.001
300		0.525		22.619		177.97		312.195		639	5.2	1	1	91.9		FALSE	0.001	0.001	0.001	0.001	0.001	0.001	0.001	0.001	0.001	0.001	0.001	0.001	0.001	17246	0.001	0.001	0.001	0.001	0.001	0.001	0.001	0.001	0.001	0.001	0.001	0.001	0.001
301		0.526		19.595		155.7		251.106		635	5.2	1	1	93.7		FALSE	0.001	0.001	0.001	0.001	0.001	17149	0.001	0.001	0.001	0.001	0.001	0.001	0.001	0.001	0.001	0.001	0.001	0.001	0.001	0.001	0.001	0.001	0.001	0.001	0.001	0.001	0.001
302		0.517	0.009	20.29	0.274	160.41	2.17	279.1	0.0013	631	3.62	1	3	99		FALSE	0.001	0.001	0.001	0.001	0.001	10528	0.001	0.001	0.001	604	0.001	0.001	0.001	0.001	0.001	5900	0.001	0.001	0.001	0.001	0.001	0.001	0.001	0.001	0.001	0.001	0.001
303		0.525		21.963		173.39		288.149		622	5.2	1	1	96.5		FALSE	0.001	0.001	0.001	0.001	0.001	0.001	0.001	0.001	0.001	0.001	0.001	0.001	0.001	0.001	0.001	0.001	0.001	0.001	0.001	0.001	0.001	0.001	0.001	0.001	0.001	16790	0.001
304		0.526		23.115		181.26		340.167		616	5.2	1	1	99.7		FALSE	0.001	0.001	0.001	0.001	0.001	16639	0.001	0.001	0.001	0.001	0.001	0.001	0.001	0.001	0.001	0.001	0.001	0.001	0.001	0.001	0.001	0.001	0.001	0.001	0.001	0.001	0.001
305		0.526		21.446		168.49		323.109		609	5.2	1	1	99.9		FALSE	0.001	0.001	0.001	0.001	0.001	16455	0.001	0.001	0.001	0.001	0.001	0.001	0.001	0.001	0.001	0.001	0.001	0.001	0.001	0.001	0.001	0.001	0.001	0.001	0.001	0.001	0.001
306		0.525		26.33		204.38		464.305		604	5.2	1	1	56.3		FALSE	0.001	0.001	0.001	0.001	0.001	0.001	0.001	0.001	0.001	0.001	0.001	0.001	0.001	0.001	0.001	0.001	0.001	0.001	0.001	0.001	0.001	0.001	0.001	0.001	0.001	16314	0.001
307		0.518	0.01	22.002	0.105	173.25	0.83	306.139	0.001	597	4.29	1	2	63.5		FALSE	0.001	0.001	0.001	13067	0.001	0.001	0.001	0.001	0.001	0.001	3055	0.001	0.001	0.001	0.001	0.001	0.001	0.001	0.001	0.001	0.001	0.001	0.001	0.001	0.001	0.001	0.001
308		0.526	0.001	32.895	0.015	253.36	0.12	641.292	0.001	596	4.39	1	2	73.3		FALSE	0.001	0.001	0.001	0.001	0.001	2650	0.001	0.001	0.001	0.001	0.001	0.001	0.001	0.001	0.001	0.001	0.001	0.001	0.001	0.001	0.001	0.001	0.001	0.001	0.001	13433	0.001
309		0.525		24.209		189.26		370.143		595	5.2	1	1	64.2		FALSE	0.001	0.001	0.001	0.001	0.001	0.001	0.001	0.001	0.001	0.001	0.001	0.001	0.001	0.001	0.001	0.001	0.001	0.001	0.001	0.001	0.001	0.001	0.001	0.001	0.001	16058	0.001
310		0.525		20.5		162.34		269.132		590	5.2	1	1	100		FALSE	0.001	0.001	0.001	15937	0.001	0.001	0.001	0.001	0.001	0.001	0.001	0.001	0.001	0.001	0.001	0.001	0.001	0.001	0.001	0.001	0.001	0.001	0.001	0.001	0.001	0.001	0.001
311		0.512	0.001	26.56	0.003	206.86	0.02	415.309	0.0004	589	3.6	1	2	100		FALSE	0.001	0.001	0.001	0.001	0.001	0.001	0.001	0.001	0.001	0.001	0.001	0.001	0.001	0.001	8022	0.001	0.001	0.001	0.001	0.001	0.001	0.001	0.001	7887	0.001	0.001	0.001
312		0.511		21.532		170.12		283.193		587	5.2	1	1	91.2		FALSE	0.001	0.001	0.001	0.001	0.001	0.001	0.001	0.001	0.001	0.001	0.001	0.001	0.001	0.001	0.001	0.001	0.001	0.001	15843	0.001	0.001	0.001	0.001	0.001	0.001	0.001	0.001
313		0.512	0.001	23.178	0.176	182.42	1.39	310.237	0.0004	581	4.77	1	2	100		FALSE	0.001	0.001	0.001	0.001	0.001	0.001	0.001	0.001	0.001	0.001	0.001	0.001	0.001	0.001	14384	0.001	0.001	0.001	0.001	0.001	0.001	0.001	0.001	0.001	1304	0.001	0.001
314		0.517	0.009	16.772	0.264	136.5	2.15	168.137	0.0007	579	4.98	1	3	100		FALSE	400	0.001	0.001	0.001	0.001	0.001	0.001	0.001	0.001	0.001	0.001	0.001	0.001	0.001	0.001	0.001	0.001	0.001	15000	0.001	0.001	0.001	0.001	0.001	231	0.001	0.001
315	Triphenylene	0.525		18.276		145.9		229.101		577	5.2	1	1	100		FALSE	0.001	0.001	0.001	15576	0.001	0.001	0.001	0.001	0.001	0.001	0.001	0.001	0.001	0.001	0.001	0.001	0.001	0.001	0.001	0.001	0.001	0.001	0.001	0.001	0.001	0.001	0.001
316		0.525		23.832		186.86		341.164		568	5.2	1	1	100		FALSE	0.001	0.001	0.001	0.001	0.001	0.001	0.001	0.001	0.001	0.001	0.001	0.001	0.001	0.001	0.001	0.001	0.001	0.001	0.001	0.001	0.001	0.001	0.001	0.001	0.001	15336	0.001
317		0.525		27.858		216.11		475.215		568	5.2	1	1	95.9		FALSE	0.001	0.001	0.001	0.001	0.001	0.001	0.001	0.001	0.001	0.001	0.001	0.001	0.001	0.001	0.001	0.001	0.001	0.001	0.001	0.001	0.001	0.001	0.001	0.001	0.001	15328	0.001
318		0.519	0.011	28.591	0.007	222.34	0.06	437.353	0.004	566	3.62	1	2	71.4		FALSE	6931	0.001	0.001	0.001	0.001	0.001	0.001	0.001	0.001	0.001	0.001	0.001	0.001	0.001	0.001	0.001	0.001	0.001	8338	0.001	0.001	0.001	0.001	0.001	0.001	0.001	0.001
319		0.525		26.31		204.76		425.224		564	5.2	1	1	52.8		FALSE	0.001	0.001	0.001	15240	0.001	0.001	0.001	0.001	0.001	0.001	0.001	0.001	0.001	0.001	0.001	0.001	0.001	0.001	0.001	0.001	0.001	0.001	0.001	0.001	0.001	0.001	0.001
320		0.518	0.01	25.806	0.143	201.55	1.12	381.254	0.0002	557	3.69	1	2	98.3		FALSE	0.001	0.001	9072	0.001	0.001	0.001	0.001	0.001	0.001	0.001	0.001	0.001	0.001	5960	0.001	0.001	0.001	0.001	0.001	0.001	0.001	0.001	0.001	0.001	0.001	0.001	0.001
321		0.525		28.951		224.23		504.207		553	5.2	1	1	100		FALSE	0.001	0.001	0.001	0.001	0.001	0.001	0.001	0.001	0.001	0.001	0.001	0.001	0.001	0.001	0.001	0.001	0.001	0.001	0.001	0.001	0.001	0.001	0.001	0.001	0.001	14930	0.001
322		0.527		26.485		206.09		427.205		553	5.2	1	1	95.7		FALSE	14918	0.001	0.001	0.001	0.001	0.001	0.001	0.001	0.001	0.001	0.001	0.001	0.001	0.001	0.001	0.001	0.001	0.001	0.001	0.001	0.001	0.001	0.001	0.001	0.001	0.001	0.001
323		0.511	0.001	21.039	0.221	166.41	1.75	276.197	0.0018	550	4.68	1	3	92.9		FALSE	0.001	0.001	0.001	0.001	0.001	0.001	0.001	0.001	0.001	0.001	0.001	0.001	0.001	0.001	270	0.001	13357	0.001	0.001	0.001	0.001	0.001	0.001	0.001	0.001	0.001	1214
324		0.527		23.796		186.69		336.22		548	5.2	1	1	58.5		FALSE	14790	0.001	0.001	0.001	0.001	0.001	0.001	0.001	0.001	0.001	0.001	0.001	0.001	0.001	0.001	0.001	0.001	0.001	0.001	0.001	0.001	0.001	0.001	0.001	0.001	0.001	0.001
325		0.515	0.007	21.228	0.162	168.75	1.29	249.195	0.0007	544	2.87	1	7	100		FALSE	7842	1686	1387	392	0.001	0.001	0.001	0.001	0.001	0.001	406	0.001	0.001	0.001	1148	0.001	0.001	0.001	0.001	0.001	0.001	0.001	0.001	1825	0.001	0.001	0.001
326		0.511	0.001	31.091	0.095	240.43	0.74	537.345	0.0009	542	3.32	1	3	97.2		FALSE	0.001	0.001	4426	0.001	0.001	0.001	0.001	0.001	0.001	0.001	0.001	0.001	0.001	0.001	1892	0.001	8319	0.001	0.001	0.001	0.001	0.001	0.001	0.001	0.001	0.001	0.001
327		0.525		24.062		188.53		348.182		542	5.2	1	1	68		FALSE	0.001	0.001	0.001	14623	0.001	0.001	0.001	0.001	0.001	0.001	0.001	0.001	0.001	0.001	0.001	0.001	0.001	0.001	0.001	0.001	0.001	0.001	0.001	0.001	0.001	0.001	0.001
328		0.525		26.653		207.17		443.209		535	5.2	1	1	58		FALSE	0.001	0.001	0.001	0.001	0.001	0.001	0.001	0.001	0.001	0.001	0.001	0.001	0.001	0.001	0.001	0.001	0.001	0.001	0.001	0.001	0.001	0.001	0.001	0.001	0.001	14452	0.001
329		0.511	0.001	27.592	0.027	214.68	0.21	429.254	0.0012	533	3.34	1	3	93.7		FALSE	0.001	0.001	0.001	0.001	0.001	0.001	0.001	0.001	0.001	0.001	1318	0.001	0.001	0.001	5337	0.001	0.001	0.001	0.001	0.001	0.001	0.001	0.001	7736	0.001	0.001	0.001
330		0.525		30.892		239.21		509.259		532	5.2	1	1	57.9		FALSE	0.001	0.001	0.001	14373	0.001	0.001	0.001	0.001	0.001	0.001	0.001	0.001	0.001	0.001	0.001	0.001	0.001	0.001	0.001	0.001	0.001	0.001	0.001	0.001	0.001	0.001	0.001
331		0.511		28.508		221.67		438.319		530	5.2	1	1	93.7		FALSE	0.001	0.001	0.001	0.001	0.001	0.001	0.001	0.001	0.001	0.001	0.001	0.001	0.001	0.001	14298	0.001	0.001	0.001	0.001	0.001	0.001	0.001	0.001	0.001	0.001	0.001	0.001
332		0.511	0	22.434	0.201	176.06	1.58	333.253	0.001	529	4.67	1	2	100		FALSE	0.001	0.001	0.001	0.001	0.001	0.001	0.001	0.001	0.001	0.001	0.001	0.001	12801	0.001	0.001	0.001	0.001	0.001	1474	0.001	0.001	0.001	0.001	0.001	0.001	0.001	0.001
333		0.512	0	20.259	0.136	160.91	1.08	253.16	0.0014	528	3.94	1	4	100		FALSE	0.001	0.001	0.001	0.001	0.001	0.001	10731	0.001	0.001	0.001	0.001	0.001	730	0.001	0.001	1519	1265	0.001	0.001	0.001	0.001	0.001	0.001	0.001	0.001	0.001	0.001
334		0.517	0.009	23.638	0.298	185.87	2.35	317.255	0.0016	526	4.47	1	3	93.7		FALSE	12199	0.001	0.001	0.001	0.001	0.001	0.001	0.001	0.001	0.001	0.001	0.001	0.001	0.001	1492	0.001	0.001	0.001	0.001	0.001	0.001	0.001	0.001	514	0.001	0.001	0.001
336		0.515	0.007	24.581	0.091	192.92	0.72	333.232	0.0007	525	3.58	1	4	97.5		FALSE	0.001	0.001	0.001	0.001	0.001	0.001	0.001	0.001	0.001	0.001	0.001	0.001	0.001	2671	798	0.001	0.001	0.001	9499	0.001	0.001	0.001	0.001	1207	0.001	0.001	0.001
337		0.525		16.742		136.02		172.112		524	5.2	1	1	100		FALSE	0.001	0.001	0.001	14140	0.001	0.001	0.001	0.001	0.001	0.001	0.001	0.001	0.001	0.001	0.001	0.001	0.001	0.001	0.001	0.001	0.001	0.001	0.001	0.001	0.001	0.001	0.001
339		0.517	0.008	18.725	0.134	149.35	1.07	233.095	0.0011	520	3.42	1	5	100		FALSE	0.001	0.001	0.001	0.001	0.001	3655	0.001	0.001	0.001	633	0.001	0.001	0.001	0.001	0.001	8637	0.001	0.001	0.001	217	0.001	0.001	0.001	0.001	0.001	885	0.001
340		0.526	0.001	29.482	0.28	228.18	2.17	518.257	0.0016	518	3.91	1	2	61.7		FALSE	0.001	0.001	0.001	9846	0.001	4151	0.001	0.001	0.001	0.001	0.001	0.001	0.001	0.001	0.001	0.001	0.001	0.001	0.001	0.001	0.001	0.001	0.001	0.001	0.001	0.001	0.001
341		0.521	0.009	31.953	0.185	247.15	1.43	532.37	0.0018	518	4.75	1	3	91.9		FALSE	12798	0.001	0.001	0.001	0.001	0.001	0.001	0.001	0.001	0.001	0.001	0.001	0.001	669	0.001	0.001	0.001	0.001	0.001	0.001	0.001	0.001	0.001	0.001	0.001	0.001	512
342		0.512		19.937		158.31		254.174		517	5.2	1	1	100		FALSE	0.001	0.001	0.001	0.001	0.001	0.001	0.001	0.001	0.001	0.001	0.001	0.001	0.001	0.001	0.001	0.001	0.001	0.001	0.001	0.001	0.001	0.001	0.001	0.001	13958	0.001	0.001
343		0.518	0.01	19.596	0.05	155.28	0.39	265.1	0.0008	516	4.77	1	2	87.1		FALSE	0.001	0.001	0.001	12781	0.001	0.001	0.001	0.001	0.001	0.001	1158	0.001	0.001	0.001	0.001	0.001	0.001	0.001	0.001	0.001	0.001	0.001	0.001	0.001	0.001	0.001	0.001
344		0.525		24.189		188.63		398.121		513	5.2	1	1	100		FALSE	0.001	0.001	0.001	0.001	0.001	0.001	0.001	0.001	0.001	0.001	0.001	0.001	0.001	0.001	0.001	0.001	0.001	0.001	0.001	0.001	0.001	0.001	0.001	0.001	0.001	13844	0.001
345		0.511		17.153		138.94		180.138		511	5.2	1	1	100		FALSE	0.001	0.001	0.001	0.001	0.001	0.001	0.001	0.001	0.001	0.001	0.001	0.001	0.001	0.001	0.001	0.001	0.001	0.001	13802	0.001	0.001	0.001	0.001	0.001	0.001	0.001	0.001
346		0.527		36.467		280.43		696.465		510	5.2	1	1	93.7		FALSE	13783	0.001	0.001	0.001	0.001	0.001	0.001	0.001	0.001	0.001	0.001	0.001	0.001	0.001	0.001	0.001	0.001	0.001	0.001	0.001	0.001	0.001	0.001	0.001	0.001	0.001	0.001
347		0.525		26.27		205.52		363.281		510	5.2	1	1	99.8		FALSE	0.001	0.001	0.001	13766	0.001	0.001	0.001	0.001	0.001	0.001	0.001	0.001	0.001	0.001	0.001	0.001	0.001	0.001	0.001	0.001	0.001	0.001	0.001	0.001	0.001	0.001	0.001
348		0.511	0.001	31.76	0.167	245.84	1.29	517.388	0.0017	506	4.72	1	4	68.3		FALSE	0.001	0.001	436	0.001	0.001	0.001	0.001	0.001	0.001	0.001	0.001	0.001	0.001	0.001	314	0.001	461	0.001	12444	0.001	0.001	0.001	0.001	0.001	0.001	0.001	0.001
349		0.512	0.001	24.3	0.004	190.89	0.03	325.262	0.0004	506	3.62	1	2	98.7		FALSE	0.001	0.001	0.001	0.001	0.001	0.001	0.001	0.001	0.001	0.001	0.001	0.001	0.001	0.001	7459	0.001	0.001	0.001	0.001	0.001	0.001	0.001	0.001	6191	0.001	0.001	0.001
350		0.525		29.881		230.16		638.194		503	5.2	1	1	100		FALSE	0.001	0.001	0.001	0.001	0.001	0.001	0.001	0.001	0.001	0.001	0.001	0.001	0.001	0.001	0.001	0.001	0.001	0.001	0.001	0.001	0.001	0.001	0.001	0.001	0.001	13593	0.001
351		0.512		27.544		214.29		430.256		502	5.2	1	1	93.7		FALSE	0.001	0.001	0.001	0.001	0.001	0.001	0.001	0.001	0.001	0.001	0.001	0.001	0.001	0.001	0.001	0.001	13549	0.001	0.001	0.001	0.001	0.001	0.001	0.001	0.001	0.001	0.001
352		0.526		28.346		219.73		488.22		500	5.2	1	1	91.6		FALSE	0.001	0.001	0.001	0.001	0.001	13511	0.001	0.001	0.001	0.001	0.001	0.001	0.001	0.001	0.001	0.001	0.001	0.001	0.001	0.001	0.001	0.001	0.001	0.001	0.001	0.001	0.001
353		0.515	0.008	24.483	0.201	191.4	1.58	370.27	0.0031	499	3.22	1	4	93.7		FALSE	1342	0.001	0.001	0.001	0.001	0.001	0.001	6512	0.001	0.001	0.001	0.001	0.001	0.001	0.001	0.001	0.001	0.001	0.001	0.001	0.001	0.001	183	5436	0.001	0.001	0.001
354		0.511	0	27.534	0.239	214.42	1.86	417.288	0.0016	498	4.74	1	2	99.5		FALSE	0.001	0.001	1190	0.001	0.001	0.001	0.001	0.001	0.001	0.001	0.001	0.001	0.001	0.001	12254	0.001	0.001	0.001	0.001	0.001	0.001	0.001	0.001	0.001	0.001	0.001	0.001
355		0.525		30.305		234.09		562.213		496	5.2	1	1	92.8		FALSE	0.001	0.001	0.001	0.001	0.001	0.001	0.001	0.001	0.001	0.001	0.001	0.001	0.001	0.001	0.001	0.001	0.001	0.001	0.001	0.001	0.001	0.001	0.001	0.001	0.001	13398	0.001
356		0.512	0.001	22.825	0.025	179.91	0.2	299.178	0.0001	493	4.04	1	2	39.7		FALSE	0.001	0.001	0.001	0.001	0.001	0.001	0.001	0.001	0.001	0.001	0.001	0.001	0.001	0.001	9900	0.001	0.001	0.001	0.001	0.001	0.001	0.001	0.001	3401	0.001	0.001	0.001
357		0.511		34.965		269.26		647.429		491	5.2	1	1	91.5		FALSE	0.001	0.001	0.001	0.001	0.001	0.001	0.001	0.001	0.001	0.001	0.001	0.001	0.001	0.001	0.001	0.001	0.001	0.001	13252	0.001	0.001	0.001	0.001	0.001	0.001	0.001	0.001
358		0.525		29.922		457.66		482.323		486	5.2	2	1	100		FALSE	0.001	0.001	0.001	13135	0.001	0.001	0.001	0.001	0.001	0.001	0.001	0.001	0.001	0.001	0.001	0.001	0.001	0.001	0.001	0.001	0.001	0.001	0.001	0.001	0.001	0.001	0.001
359		0.525		23.57		184.26		370.178		482	5.2	1	1	67.5		FALSE	0.001	0.001	0.001	0.001	0.001	0.001	0.001	0.001	0.001	0.001	0.001	0.001	0.001	0.001	0.001	0.001	0.001	0.001	0.001	0.001	0.001	0.001	0.001	0.001	0.001	13026	0.001
360		0.525	0	19.627	0.178	155.86	1.42	254.114	0.0035	479	3.63	1	2	100		FALSE	0.001	0.001	0.001	5760	0.001	0.001	0.001	0.001	0.001	0.001	0.001	0.001	0.001	0.001	0.001	0.001	0.001	0.001	0.001	0.001	0.001	0.001	0.001	0.001	0.001	7173	0.001
361		0.525		26.963		209.61		441.223		475	5.2	1	1	33.2		FALSE	0.001	0.001	0.001	12827	0.001	0.001	0.001	0.001	0.001	0.001	0.001	0.001	0.001	0.001	0.001	0.001	0.001	0.001	0.001	0.001	0.001	0.001	0.001	0.001	0.001	0.001	0.001
362		0.526		26.763		207.82		458.21		474	5.2	1	1	93.7		FALSE	0.001	0.001	0.001	0.001	0.001	12798	0.001	0.001	0.001	0.001	0.001	0.001	0.001	0.001	0.001	0.001	0.001	0.001	0.001	0.001	0.001	0.001	0.001	0.001	0.001	0.001	0.001
363		0.525		22.868		179.52		330.139		473	5.2	1	1	65.7		FALSE	0.001	0.001	0.001	12770	0.001	0.001	0.001	0.001	0.001	0.001	0.001	0.001	0.001	0.001	0.001	0.001	0.001	0.001	0.001	0.001	0.001	0.001	0.001	0.001	0.001	0.001	0.001
364		0.518	0.01	28.581	0.347	221.49	2.69	493.25	0.0043	472	5.07	1	2	54.8		FALSE	0.001	307	0.001	12437	0.001	0.001	0.001	0.001	0.001	0.001	0.001	0.001	0.001	0.001	0.001	0.001	0.001	0.001	0.001	0.001	0.001	0.001	0.001	0.001	0.001	0.001	0.001
365		0.519	0.009	22.895	0.304	179.82	2.39	326.212	0.0016	469	4.27	1	2	96.8		FALSE	0.001	0.001	0.001	0.001	0.001	0.001	0.001	0.001	0.001	0.001	0.001	0.001	0.001	10224	0.001	0.001	2442	0.001	0.001	0.001	0.001	0.001	0.001	0.001	0.001	0.001	0.001
366		0.525		24.339		189.97		388.073		468	5.2	1	1	70.9		FALSE	0.001	0.001	0.001	0.001	0.001	0.001	0.001	0.001	0.001	0.001	0.001	0.001	0.001	0.001	0.001	0.001	0.001	0.001	0.001	0.001	0.001	0.001	0.001	0.001	0.001	12648	0.001
367		0.518	0.009	22.408	0.117	177.19	0.93	278.221	0.0012	468	3.02	1	4	100		FALSE	4955	0.001	0.001	0.001	0.001	0.001	0.001	0.001	0.001	0.001	0.001	0.001	0.001	1791	0.001	0.001	0.001	0.001	5483	0.001	0.001	0.001	0.001	0.001	0.001	0.001	416
368		0.512	0.001	26.683	0.144	207.99	1.12	404.276	0.0006	468	4.31	1	2	70.4		FALSE	0.001	0.001	0.001	0.001	0.001	0.001	0.001	0.001	0.001	0.001	0.001	0.001	0.001	0.001	10317	0.001	0.001	0.001	0.001	0.001	0.001	0.001	0.001	2321	0.001	0.001	0.001
369		0.512	0.001	26.101	0.13	203.52	1.01	400.28	0	467	5.09	1	2	93.7		FALSE	0.001	0.001	0.001	0.001	0.001	0.001	0.001	0.001	0.001	0.001	0.001	0.001	0.001	0.001	12342	0.001	0.001	0.001	0.001	0.001	0.001	0.001	0.001	259	0.001	0.001	0.001
370		0.512		25.993		202.66		401.294		466	5.2	1	1	100		FALSE	0.001	0.001	0.001	0.001	0.001	0.001	0.001	0.001	0.001	0.001	0.001	0.001	0.001	0.001	0.001	0.001	0.001	0.001	0.001	0.001	0.001	0.001	0.001	12576	0.001	0.001	0.001
371		0.527		26.014		202.64		413.189		465	5.2	1	1	90.8		FALSE	12564	0.001	0.001	0.001	0.001	0.001	0.001	0.001	0.001	0.001	0.001	0.001	0.001	0.001	0.001	0.001	0.001	0.001	0.001	0.001	0.001	0.001	0.001	0.001	0.001	0.001	0.001
372		0.521	0.009	21.855	0.021	174.98	0.16	218.153	0.0001	464	3.74	1	3	100		FALSE	1287	0.001	0.001	0.001	0.001	0.001	0.001	0.001	0.001	0.001	0.001	0.001	0.001	2514	0.001	0.001	0.001	0.001	8738	0.001	0.001	0.001	0.001	0.001	0.001	0.001	0.001
373		0.525		34.166		263.72		582.419		464	5.2	1	1	93.7		FALSE	0.001	0.001	0.001	0.001	0.001	0.001	0.001	0.001	0.001	0.001	0.001	0.001	0.001	12521	0.001	0.001	0.001	0.001	0.001	0.001	0.001	0.001	0.001	0.001	0.001	0.001	0.001
374		0.525		32.968		253.66		675.263		460	5.2	1	1	99.8		FALSE	0.001	0.001	0.001	0.001	0.001	0.001	0.001	0.001	0.001	0.001	0.001	0.001	0.001	0.001	0.001	0.001	0.001	0.001	0.001	0.001	0.001	0.001	0.001	0.001	0.001	12432	0.001
375		0.525		24.832		380.46		426.253		459	5.2	2	1	39.4		FALSE	0.001	0.001	0.001	0.001	0.001	0.001	0.001	0.001	0.001	0.001	0.001	0.001	0.001	0.001	0.001	0.001	0.001	0.001	0.001	0.001	0.001	0.001	0.001	0.001	0.001	12404	0.001
376		0.525		21.175		167.3		283.148		458	5.2	1	1	100		FALSE	0.001	0.001	0.001	12362	0.001	0.001	0.001	0.001	0.001	0.001	0.001	0.001	0.001	0.001	0.001	0.001	0.001	0.001	0.001	0.001	0.001	0.001	0.001	0.001	0.001	0.001	0.001
377		0.515	0.007	19.463	0.048	154.77	0.38	247.112	0.0016	457	2.9	1	4	100		FALSE	0.001	0.001	0.001	3806	0.001	0.001	0.001	0.001	0.001	771	2124	0.001	0.001	0.001	0.001	5626	0.001	0.001	0.001	0.001	0.001	0.001	0.001	0.001	0.001	0.001	0.001
378		0.526	0.001	27.701	0.027	222.56	0.21	206.096	0.0001	456	4.74	1	2	99.6		FALSE	0.001	0.001	0.001	0.001	0.001	1085	0.001	0.001	0.001	0.001	0.001	0.001	0.001	0.001	0.001	0.001	0.001	0.001	0.001	0.001	0.001	0.001	0.001	0.001	0.001	11216	0.001
379		0.511	0	23.143	0.053	181.52	0.41	338.21	0.0008	453	4.97	1	2	100		FALSE	0.001	0.001	0.001	0.001	0.001	0.001	0.001	0.001	0.001	0.001	0.001	0.001	11712	0.001	532	0.001	0.001	0.001	0.001	0.001	0.001	0.001	0.001	0.001	0.001	0.001	0.001
380		0.511	0.001	17.56	0.066	142.03	0.54	184.169	0.0005	451	4.18	1	3	100		FALSE	0.001	0.001	0.001	0.001	0.001	0.001	0.001	0.001	0.001	0.001	0.001	0.001	0.001	0.001	0.001	0.001	381	0.001	9642	0.001	0.001	0.001	0.001	0.001	0.001	0.001	2160
382		0.521	0.009	36.797	0.024	283.17	0.19	671.497	0.0024	448	3.53	1	3	100		FALSE	6764	0.001	0.001	0.001	0.001	0.001	0.001	0.001	0.001	0.001	0.001	0.001	0.001	395	0.001	0.001	0.001	0.001	4938	0.001	0.001	0.001	0.001	0.001	0.001	0.001	0.001
383		0.511		27.76		215.48		465.29		447	5.2	1	1	67.3		FALSE	0.001	0.001	0.001	0.001	0.001	0.001	0.001	0.001	0.001	0.001	0.001	0.001	0.001	0.001	0.001	0.001	0.001	0.001	12077	0.001	0.001	0.001	0.001	0.001	0.001	0.001	0.001
384		0.511		22.483		176.67		322.216		446	5.2	1	1	93.2		FALSE	0.001	0.001	0.001	0.001	0.001	0.001	0.001	0.001	0.001	0.001	0.001	0.001	0.001	0.001	0.001	0.001	0.001	0.001	12037	0.001	0.001	0.001	0.001	0.001	0.001	0.001	0.001
385		0.515	0.008	27.717	0.149	215.86	1.16	416.369	0.0046	444	4.29	1	3	93.7		FALSE	0.001	0.001	1535	9852	0.001	0.001	0.001	0.001	0.001	0.001	610	0.001	0.001	0.001	0.001	0.001	0.001	0.001	0.001	0.001	0.001	0.001	0.001	0.001	0.001	0.001	0.001
386		0.519	0.011	22.534	0.116	177.72	0.91	295.181	0.0028	441	4.91	1	2	51.1		FALSE	11260	0.001	0.001	0.001	0.001	0.001	0.001	0.001	0.001	0.001	0.001	0.001	0.001	0.001	642	0.001	0.001	0.001	0.001	0.001	0.001	0.001	0.001	0.001	0.001	0.001	0.001
387		0.514	0.006	20.551	0.06	163.56	0.48	243.115	0.0002	441	2.58	1	6	100		FALSE	5337	1027	0.001	0.001	0.001	0.001	0.001	0.001	0.001	0.001	0.001	1184	0.001	0.001	523	0.001	0.001	0.001	2290	0.001	0.001	0.001	0.001	0.001	0.001	0.001	1537
388		0.525		30.47		235.29		569.225		439	5.2	1	1	55.9		FALSE	0.001	0.001	0.001	0.001	0.001	0.001	0.001	0.001	0.001	0.001	0.001	0.001	0.001	0.001	0.001	0.001	0.001	0.001	0.001	0.001	0.001	0.001	0.001	0.001	0.001	11850	0.001
389		0.517	0.008	24.119	0.163	188.82	1.28	356.256	0.0016	438	2.86	1	5	76.6		FALSE	3646	0.001	0.001	0.001	0.001	0.001	0.001	0.001	0.001	0.001	0.001	0.001	594	1727	0.001	0.001	0.001	0.001	5407	0.001	0.001	0.001	0.001	0.001	0.001	0.001	452
390		0.525		32.794		253.31		564.422		436	5.2	1	1	73.8		FALSE	0.001	0.001	0.001	0.001	0.001	0.001	0.001	0.001	0.001	0.001	0.001	0.001	0.001	11760	0.001	0.001	0.001	0.001	0.001	0.001	0.001	0.001	0.001	0.001	0.001	0.001	0.001
391		0.518	0.01	29.705	0.233	230.61	1.81	463.294	0.0002	436	3.61	1	2	96.6		FALSE	0.001	0.001	0.001	5668	0.001	0.001	0.001	0.001	0.001	0.001	0.001	0.001	0.001	0.001	0.001	0.001	0.001	0.001	6091	0.001	0.001	0.001	0.001	0.001	0.001	0.001	0.001
392		0.516	0.009	23.19	0.04	182.74	0.31	301.227	0.0003	433	3.39	1	3	79.1		FALSE	6600	0.001	1012	0.001	0.001	0.001	0.001	0.001	0.001	0.001	0.001	0.001	0.001	0.001	0.001	0.001	0.001	0.001	4087	0.001	0.001	0.001	0.001	0.001	0.001	0.001	0.001
393		0.518	0.01	23.034	0.058	180.79	0.46	332.153	0.001	433	4.11	1	2	55		FALSE	0.001	0.001	0.001	8946	0.001	0.001	0.001	0.001	0.001	0.001	2748	0.001	0.001	0.001	0.001	0.001	0.001	0.001	0.001	0.001	0.001	0.001	0.001	0.001	0.001	0.001	0.001
394		0.511		20.959		165.86		273.22		431	5.2	1	1	82.4		FALSE	0.001	0.001	0.001	0.001	0.001	0.001	0.001	0.001	0.001	0.001	0.001	0.001	0.001	0.001	0.001	0.001	0.001	0.001	11644	0.001	0.001	0.001	0.001	0.001	0.001	0.001	0.001
395		0.525		29.939		231.58		531.269		431	5.2	1	1	86		FALSE	0.001	0.001	0.001	11638	0.001	0.001	0.001	0.001	0.001	0.001	0.001	0.001	0.001	0.001	0.001	0.001	0.001	0.001	0.001	0.001	0.001	0.001	0.001	0.001	0.001	0.001	0.001
396		0.516	0.009	32.697	0.137	252.93	1.06	531.367	0.0001	430	3.62	1	3	98.9		FALSE	7179	0.001	0.001	0.001	0.001	0.001	0.001	0.001	0.001	0.001	0.001	0.001	0.001	0.001	0.001	0.001	0.001	0.001	4039	0.001	0.001	0.001	0.001	0.001	0.001	0.001	400
397		0.511	0.001	26.262	0.309	204.73	2.41	403.271	0.0038	430	3.75	1	3	100		FALSE	0.001	0.001	3499	0.001	0.001	0.001	0.001	0.001	0.001	0.001	0.001	0.001	0.001	0.001	0.001	0.001	0.001	0.001	0.001	350	0.001	0.001	0.001	7758	0.001	0.001	0.001
398		0.512		25.957		203.14		360.216		430	5.2	1	1	82.4		FALSE	0.001	0.001	0.001	0.001	0.001	0.001	0.001	0.001	0.001	0.001	0.001	0.001	0.001	0.001	0.001	0.001	11598	0.001	0.001	0.001	0.001	0.001	0.001	0.001	0.001	0.001	0.001
399		0.526		24.967		194.82		391.132		429	5.2	1	1	54.4		FALSE	0.001	0.001	0.001	0.001	0.001	11593	0.001	0.001	0.001	0.001	0.001	0.001	0.001	0.001	0.001	0.001	0.001	0.001	0.001	0.001	0.001	0.001	0.001	0.001	0.001	0.001	0.001
400		0.512	0.001	16.34	0.047	133.58	0.39	158.154	0	427	4.42	1	2	100		FALSE	0.001	0.001	0.001	0.001	0.001	0.001	0.001	0.001	0.001	0.001	0.001	0.001	0.001	0.001	0.001	0.001	1830	0.001	9700	0.001	0.001	0.001	0.001	0.001	0.001	0.001	0.001
401		0.519	0.009	24.471	0.047	192.03	0.37	334.239	0.0023	426	3.97	1	2	93.7		FALSE	0.001	0.001	0.001	0.001	0.001	0.001	0.001	0.001	0.001	0.001	0.001	0.001	0.001	8307	0.001	0.001	3207	0.001	0.001	0.001	0.001	0.001	0.001	0.001	0.001	0.001	0.001
402		0.527		26.063		203.36		392.304		422	5.2	1	1	96.5		FALSE	11381	0.001	0.001	0.001	0.001	0.001	0.001	0.001	0.001	0.001	0.001	0.001	0.001	0.001	0.001	0.001	0.001	0.001	0.001	0.001	0.001	0.001	0.001	0.001	0.001	0.001	0.001
403		0.518	0.01	23.039	0.153	180.54	1.2	346.122	0.0001	421	4.76	1	2	96.4		FALSE	0.001	0.001	0.001	0.001	0.001	0.001	0.001	0.001	955	0.001	0.001	0.001	0.001	0.001	0.001	0.001	0.001	0.001	0.001	0.001	0.001	0.001	0.001	0.001	0.001	10400	0.001
404		0.527		22.314		176.19		287.247		420	5.2	1	1	93.7		FALSE	11353	0.001	0.001	0.001	0.001	0.001	0.001	0.001	0.001	0.001	0.001	0.001	0.001	0.001	0.001	0.001	0.001	0.001	0.001	0.001	0.001	0.001	0.001	0.001	0.001	0.001	0.001
405		0.525		23.89		186.62		378.148		419	5.2	1	1	38.5		FALSE	0.001	0.001	0.001	0.001	0.001	0.001	0.001	0.001	0.001	0.001	0.001	0.001	0.001	0.001	0.001	0.001	0.001	0.001	0.001	0.001	0.001	0.001	0.001	0.001	0.001	11322	0.001
406		0.514	0.007	15.995	0.081	131.14	0.66	152.107	0.0002	419	4.69	1	4	100		FALSE	0.001	0.001	146	0.001	0.001	0.001	0.001	0.001	0.001	0.001	0.001	0.001	0.001	610	0.001	0.001	0.001	0.001	10224	0.001	0.001	0.001	0.001	0.001	0.001	0.001	323
407		0.519	0.009	21.027	0.167	166.19	1.32	281.134	0.0027	418	4.05	1	2	100		FALSE	0.001	0.001	0.001	8436	0.001	0.001	0.001	0.001	0.001	0.001	0.001	0.001	0.001	0.001	0.001	0.001	0.001	0.001	0.001	0.001	0.001	0.001	0.001	2863	0.001	0.001	0.001
408		0.518	0.01	24.504	0.257	191.75	2.02	360.182	0.0013	417	4.27	1	2	74.7		FALSE	0.001	0.001	0.001	9084	0.001	0.001	0.001	0.001	0.001	0.001	2171	0.001	0.001	0.001	0.001	0.001	0.001	0.001	0.001	0.001	0.001	0.001	0.001	0.001	0.001	0.001	0.001
409		0.521	0.009	23.198	0.263	182.25	2.07	324.195	0.0021	417	3.76	1	3	82.4		FALSE	7907	0.001	0.001	0.001	0.001	0.001	0.001	0.001	0.001	0.001	1170	0.001	0.001	2173	0.001	0.001	0.001	0.001	0.001	0.001	0.001	0.001	0.001	0.001	0.001	0.001	0.001
410		0.511		20.918		165.6		271.207		413	5.2	1	1	93.7		FALSE	0.001	0.001	0.001	0.001	0.001	0.001	0.001	0.001	0.001	0.001	0.001	0.001	0.001	0.001	0.001	0.001	0.001	0.001	11144	0.001	0.001	0.001	0.001	0.001	0.001	0.001	0.001
411		0.525		22.32		175.59		313.167		411	5.2	1	1	56.2		FALSE	0.001	0.001	0.001	0.001	0.001	0.001	0.001	0.001	0.001	0.001	0.001	0.001	0.001	0.001	0.001	0.001	0.001	0.001	0.001	0.001	0.001	0.001	0.001	0.001	0.001	11086	0.001
412		0.511	0	20.133	0.088	164.09	0.72	165.138	0.0001	410	5.12	1	2	100		FALSE	0.001	0.001	166	0.001	0.001	0.001	0.001	0.001	0.001	0.001	0.001	0.001	0.001	0.001	0.001	0.001	0.001	0.001	10898	0.001	0.001	0.001	0.001	0.001	0.001	0.001	0.001
413		0.519	0.011	24.044	0.292	187.76	2.28	382.144	0.0018	407	4.88	1	2	100		FALSE	0.001	0.001	0.001	0.001	0.001	10336	0.001	0.001	660	0.001	0.001	0.001	0.001	0.001	0.001	0.001	0.001	0.001	0.001	0.001	0.001	0.001	0.001	0.001	0.001	0.001	0.001
414		0.519	0.011	23.734	0.244	186.44	1.91	325.227	0.0007	406	3.81	1	2	98		FALSE	3680	0.001	0.001	0.001	0.001	0.001	0.001	0.001	0.001	0.001	0.001	0.001	0.001	0.001	7275	0.001	0.001	0.001	0.001	0.001	0.001	0.001	0.001	0.001	0.001	0.001	0.001
415		0.525		18.313		145.86		239.085		405	5.2	1	1	100		FALSE	0.001	0.001	0.001	10927	0.001	0.001	0.001	0.001	0.001	0.001	0.001	0.001	0.001	0.001	0.001	0.001	0.001	0.001	0.001	0.001	0.001	0.001	0.001	0.001	0.001	0.001	0.001
416		0.527		34.121		263.84		540.39		404	5.2	1	1	93.7		FALSE	10921	0.001	0.001	0.001	0.001	0.001	0.001	0.001	0.001	0.001	0.001	0.001	0.001	0.001	0.001	0.001	0.001	0.001	0.001	0.001	0.001	0.001	0.001	0.001	0.001	0.001	0.001
417		0.525		22.054		173.18		328.134		403	5.2	1	1	82.6		FALSE	0.001	0.001	0.001	0.001	0.001	0.001	0.001	0.001	0.001	0.001	0.001	0.001	0.001	0.001	0.001	0.001	0.001	0.001	0.001	0.001	0.001	0.001	0.001	0.001	0.001	10889	0.001
418		0.518	0.01	21.964	0.097	173.17	0.77	297.163	0.0011	400	4.36	1	2	98.4		FALSE	0.001	0.001	0.001	8936	0.001	0.001	0.001	0.001	0.001	0.001	1862	0.001	0.001	0.001	0.001	0.001	0.001	0.001	0.001	0.001	0.001	0.001	0.001	0.001	0.001	0.001	0.001
419		0.527		26.164		203.77		415.204		398	5.2	1	1	58.6		FALSE	10734	0.001	0.001	0.001	0.001	0.001	0.001	0.001	0.001	0.001	0.001	0.001	0.001	0.001	0.001	0.001	0.001	0.001	0.001	0.001	0.001	0.001	0.001	0.001	0.001	0.001	0.001
420		0.526		23.962		187.35		369.165		397	5.2	1	1	89.2		FALSE	0.001	0.001	0.001	0.001	0.001	10729	0.001	0.001	0.001	0.001	0.001	0.001	0.001	0.001	0.001	0.001	0.001	0.001	0.001	0.001	0.001	0.001	0.001	0.001	0.001	0.001	0.001
421		0.518	0.01	21.222	0.262	167.57	2.07	287.144	0.0011	397	4.58	1	2	70.4		FALSE	0.001	0.001	0.001	9414	0.001	0.001	0.001	0.001	0.001	0.001	1308	0.001	0.001	0.001	0.001	0.001	0.001	0.001	0.001	0.001	0.001	0.001	0.001	0.001	0.001	0.001	0.001
422		0.516	0.008	26.88	0.096	209.81	0.75	388.338	0.0045	396	4.33	1	3	100		FALSE	0.001	0.001	1442	8872	0.001	0.001	0.001	0.001	0.001	0.001	0.001	0.001	0.001	0.001	0.001	0.001	0.001	0.001	0.001	0.001	0.001	0.001	0.001	0.001	391	0.001	0.001
423		0.525		27.571		214.15		454.224		395	5.2	1	1	52.5		FALSE	0.001	0.001	0.001	10654	0.001	0.001	0.001	0.001	0.001	0.001	0.001	0.001	0.001	0.001	0.001	0.001	0.001	0.001	0.001	0.001	0.001	0.001	0.001	0.001	0.001	0.001	0.001
425		0.512		23.504		185.02		309.231		390	5.2	1	1	100		FALSE	0.001	0.001	0.001	0.001	0.001	0.001	0.001	0.001	0.001	0.001	0.001	0.001	0.001	0.001	0.001	0.001	0.001	0.001	0.001	0.001	0.001	0.001	0.001	10539	0.001	0.001	0.001
426		0.511		23.984		188.72		312.216		388	5.2	1	1	93.7		FALSE	0.001	0.001	10486	0.001	0.001	0.001	0.001	0.001	0.001	0.001	0.001	0.001	0.001	0.001	0.001	0.001	0.001	0.001	0.001	0.001	0.001	0.001	0.001	0.001	0.001	0.001	0.001
427		0.525		30.272		234.03		543.27		388	5.2	1	1	52.5		FALSE	0.001	0.001	0.001	10485	0.001	0.001	0.001	0.001	0.001	0.001	0.001	0.001	0.001	0.001	0.001	0.001	0.001	0.001	0.001	0.001	0.001	0.001	0.001	0.001	0.001	0.001	0.001
428		0.527		31.313		242.03		547.362		387	5.2	1	1	58		FALSE	10459	0.001	0.001	0.001	0.001	0.001	0.001	0.001	0.001	0.001	0.001	0.001	0.001	0.001	0.001	0.001	0.001	0.001	0.001	0.001	0.001	0.001	0.001	0.001	0.001	0.001	0.001
429		0.525		21.671		170.48		313.16		386	5.2	1	1	75.7		FALSE	0.001	0.001	0.001	10424	0.001	0.001	0.001	0.001	0.001	0.001	0.001	0.001	0.001	0.001	0.001	0.001	0.001	0.001	0.001	0.001	0.001	0.001	0.001	0.001	0.001	0.001	0.001
430		0.525		28.798		223.09		500.213		384	5.2	1	1	78.4		FALSE	0.001	0.001	0.001	0.001	0.001	0.001	0.001	0.001	0.001	0.001	0.001	0.001	0.001	0.001	0.001	0.001	0.001	0.001	0.001	0.001	0.001	0.001	0.001	0.001	0.001	10378	0.001
431		0.526		26.542		206.47		431.246		384	5.2	1	1	100		FALSE	0.001	0.001	0.001	0.001	0.001	10367	0.001	0.001	0.001	0.001	0.001	0.001	0.001	0.001	0.001	0.001	0.001	0.001	0.001	0.001	0.001	0.001	0.001	0.001	0.001	0.001	0.001
432		0.516	0.009	16.992	0.026	138.72	0.22	161.106	0.0013	381	4.38	1	3	100		FALSE	8615	1429	0.001	0.001	0.001	0.001	0.001	0.001	0.001	0.001	0.001	0.001	0.001	0.001	0.001	0.001	240	0.001	0.001	0.001	0.001	0.001	0.001	0.001	0.001	0.001	0.001
433		0.512	0.001	28.056	0.015	217.91	0.12	455.305	0.0003	381	3.61	1	2	97		FALSE	0.001	0.001	0.001	0.001	0.001	0.001	0.001	0.001	0.001	0.001	0.001	0.001	0.001	0.001	4875	0.001	0.001	0.001	0.001	0.001	0.001	0.001	0.001	5403	0.001	0.001	0.001
434		0.527		25.79		201.28		389.258		379	5.2	1	1	82		FALSE	10244	0.001	0.001	0.001	0.001	0.001	0.001	0.001	0.001	0.001	0.001	0.001	0.001	0.001	0.001	0.001	0.001	0.001	0.001	0.001	0.001	0.001	0.001	0.001	0.001	0.001	0.001
435		0.526	0.001	22.834	0.107	179.93	0.84	301.17	0.0023	379	5.11	1	2	90		FALSE	0.001	0.001	0.001	0.001	0.001	160	0.001	0.001	0.001	0.001	0.001	0.001	0.001	0.001	0.001	0.001	0.001	0.001	0.001	0.001	0.001	0.001	0.001	0.001	0.001	10081	0.001
436		0.511		21.537		169.88		294.184		378	5.2	1	1	100		FALSE	0.001	0.001	0.001	0.001	0.001	0.001	0.001	0.001	0.001	0.001	0.001	0.001	10210	0.001	0.001	0.001	0.001	0.001	0.001	0.001	0.001	0.001	0.001	0.001	0.001	0.001	0.001
437		0.516	0.008	28.238	0.088	219.3	0.69	457.32	0.0005	372	3.11	1	3	96.3		FALSE	0.001	0.001	0.001	0.001	0.001	0.001	0.001	0.001	0.001	0.001	0.001	0.001	0.001	5110	2762	0.001	0.001	0.001	0.001	0.001	0.001	0.001	0.001	2164	0.001	0.001	0.001
438		0.518	0.01	24.634	0.034	192.37	0.27	382.271	0.0017	371	4.35	1	2	69.9		FALSE	0.001	0.001	0.001	0.001	0.001	0.001	0.001	0.001	0.001	0.001	0.001	0.001	0.001	1758	0.001	0.001	0.001	0.001	8268	0.001	0.001	0.001	0.001	0.001	0.001	0.001	0.001
439		0.526		28.136		217.65		528.179		370	5.2	1	1	52.5		FALSE	0.001	0.001	0.001	0.001	0.001	9995	0.001	0.001	0.001	0.001	0.001	0.001	0.001	0.001	0.001	0.001	0.001	0.001	0.001	0.001	0.001	0.001	0.001	0.001	0.001	0.001	0.001
440		0.511		23.529		185.23		308.219		367	5.2	1	1	93.7		FALSE	0.001	0.001	0.001	0.001	0.001	0.001	0.001	0.001	0.001	0.001	0.001	0.001	0.001	0.001	9914	0.001	0.001	0.001	0.001	0.001	0.001	0.001	0.001	0.001	0.001	0.001	0.001
441		0.521	0.009	24.323	0.055	191.31	0.44	315.242	0.0006	366	3.96	1	3	96.2		FALSE	928	0.001	1544	0.001	0.001	0.001	0.001	0.001	0.001	0.001	0.001	0.001	0.001	7416	0.001	0.001	0.001	0.001	0.001	0.001	0.001	0.001	0.001	0.001	0.001	0.001	0.001
442		0.525		23.449		183.8		344.155		365	5.2	1	1	48.7		FALSE	0.001	0.001	0.001	9866	0.001	0.001	0.001	0.001	0.001	0.001	0.001	0.001	0.001	0.001	0.001	0.001	0.001	0.001	0.001	0.001	0.001	0.001	0.001	0.001	0.001	0.001	0.001
443		0.518	0.009	21.598	0.249	170.4	1.97	292.226	0.0007	364	4.31	1	4	97.6		FALSE	579	0.001	0.001	0.001	0.001	0.001	0.001	0.001	0.001	0.001	0.001	0.001	0.001	610	0.001	0.001	0.001	0.001	8178	0.001	0.001	0.001	0.001	0.001	0.001	0.001	472
444		0.519	0.011	16.031	0.158	131.71	1.3	148.112	0.0014	364	4.83	1	2	93.7		FALSE	9144	0.001	0.001	0.001	0.001	0.001	0.001	0.001	0.001	0.001	0.001	0.001	0.001	0.001	0.001	0.001	0.001	0.001	686	0.001	0.001	0.001	0.001	0.001	0.001	0.001	0.001
445		0.526		22.421		175.76		343.099		363	5.2	1	1	100		FALSE	0.001	0.001	0.001	0.001	0.001	9812	0.001	0.001	0.001	0.001	0.001	0.001	0.001	0.001	0.001	0.001	0.001	0.001	0.001	0.001	0.001	0.001	0.001	0.001	0.001	0.001	0.001
447		0.525		30.806		237.38		627.197		362	5.2	1	1	52.5		FALSE	0.001	0.001	0.001	0.001	0.001	0.001	0.001	0.001	0.001	0.001	0.001	0.001	0.001	0.001	0.001	0.001	0.001	0.001	0.001	0.001	0.001	0.001	0.001	0.001	0.001	9787	0.001
449		0.527		29.956		231.73		529.285		361	5.2	1	1	89		FALSE	9755	0.001	0.001	0.001	0.001	0.001	0.001	0.001	0.001	0.001	0.001	0.001	0.001	0.001	0.001	0.001	0.001	0.001	0.001	0.001	0.001	0.001	0.001	0.001	0.001	0.001	0.001
450		0.511		23.019		181.24		307.237		361	5.2	1	1	93.7		FALSE	0.001	0.001	0.001	0.001	0.001	0.001	0.001	0.001	0.001	0.001	0.001	0.001	0.001	0.001	0.001	0.001	0.001	0.001	9742	0.001	0.001	0.001	0.001	0.001	0.001	0.001	0.001
451		0.511		20.145		161.15		221.296		360	5.2	1	1	37.9		FALSE	0.001	0.001	0.001	0.001	0.001	0.001	0.001	0.001	0.001	0.001	0.001	0.001	0.001	0.001	0.001	0.001	0.001	0.001	9725	0.001	0.001	0.001	0.001	0.001	0.001	0.001	0.001
452		0.525		30.97		239.16		569.284		360	5.2	1	1	64.2		FALSE	0.001	0.001	0.001	9713	0.001	0.001	0.001	0.001	0.001	0.001	0.001	0.001	0.001	0.001	0.001	0.001	0.001	0.001	0.001	0.001	0.001	0.001	0.001	0.001	0.001	0.001	0.001
453		0.525		25.225		196.9		387.208		358	5.2	1	1	77.5		FALSE	0.001	0.001	0.001	9664	0.001	0.001	0.001	0.001	0.001	0.001	0.001	0.001	0.001	0.001	0.001	0.001	0.001	0.001	0.001	0.001	0.001	0.001	0.001	0.001	0.001	0.001	0.001
454		0.525		22.749		178.41		339.177		356	5.2	1	1	31.7		FALSE	0.001	0.001	0.001	9614	0.001	0.001	0.001	0.001	0.001	0.001	0.001	0.001	0.001	0.001	0.001	0.001	0.001	0.001	0.001	0.001	0.001	0.001	0.001	0.001	0.001	0.001	0.001
455		0.525		34.958		268.47		746.312		355	5.2	1	1	83.9		FALSE	0.001	0.001	0.001	0.001	0.001	0.001	0.001	0.001	0.001	0.001	0.001	0.001	0.001	0.001	0.001	0.001	0.001	0.001	0.001	0.001	0.001	0.001	0.001	0.001	0.001	9580	0.001
456		0.525		35.557		272.85		780.273		355	5.2	1	1	93.5		FALSE	0.001	0.001	0.001	0.001	0.001	0.001	0.001	0.001	0.001	0.001	0.001	0.001	0.001	0.001	0.001	0.001	0.001	0.001	0.001	0.001	0.001	0.001	0.001	0.001	0.001	9576	0.001
457		0.512	0.001	16.743	0.142	136.38	1.16	166.122	0.001	354	4.48	1	3	98.2		FALSE	0.001	0.001	0.001	0.001	0.001	0.001	0.001	0.001	0.001	0.001	0.001	0.001	450	0.001	0.001	0.001	0.001	0.001	8234	0.001	0.001	0.001	0.001	0.001	876	0.001	0.001
459		0.519	0.011	24.638	0.001	196.55	0.01	233.2	0.0002	352	3.61	1	2	100		FALSE	5057	0.001	0.001	0.001	0.001	0.001	0.001	0.001	0.001	0.001	0.001	0.001	0.001	0.001	0.001	0.001	0.001	0.001	4450	0.001	0.001	0.001	0.001	0.001	0.001	0.001	0.001
460		0.525		22.089		172.95		354.112		352	5.2	1	1	93.7		FALSE	0.001	0.001	0.001	0.001	0.001	0.001	0.001	0.001	0.001	0.001	0.001	0.001	0.001	0.001	0.001	0.001	0.001	0.001	0.001	0.001	0.001	0.001	0.001	0.001	0.001	9507	0.001
461		0.525		21.669		170.89		295.147		351	5.2	1	1	86		FALSE	0.001	0.001	0.001	9478	0.001	0.001	0.001	0.001	0.001	0.001	0.001	0.001	0.001	0.001	0.001	0.001	0.001	0.001	0.001	0.001	0.001	0.001	0.001	0.001	0.001	0.001	0.001
462		0.515	0.007	21.747	0.134	171.69	1.06	288.231	0.0025	351	3.52	1	4	50.7		FALSE	0.001	0.001	0.001	0.001	0.001	0.001	526	0.001	0.001	0.001	0.001	0.001	0.001	1703	0.001	0.001	0.001	0.001	6233	0.001	0.001	0.001	0.001	0.001	0.001	0.001	1006
464		0.512	0.001	28.99	0.052	224.81	0.41	482.321	0.0025	350	4.35	1	2	88.8		FALSE	0.001	0.001	0.001	0.001	0.001	0.001	0.001	0.001	0.001	0.001	0.001	0.001	0.001	0.001	7786	0.001	0.001	0.001	0.001	0.001	0.001	0.001	0.001	1656	0.001	0.001	0.001
465		0.519	0.011	23.013	0.081	180.75	0.63	326.245	0.0005	350	4.23	1	2	60.2		FALSE	1917	0.001	0.001	0.001	0.001	0.001	0.001	0.001	0.001	0.001	0.001	0.001	0.001	0.001	0.001	0.001	0.001	0.001	7521	0.001	0.001	0.001	0.001	0.001	0.001	0.001	0.001
466		0.518	0.01	24.535	0.099	191.79	0.78	371.18	0.0007	348	3.95	1	2	47.9		FALSE	0.001	0.001	0.001	6710	0.001	0.001	0.001	0.001	0.001	0.001	2674	0.001	0.001	0.001	0.001	0.001	0.001	0.001	0.001	0.001	0.001	0.001	0.001	0.001	0.001	0.001	0.001
467		0.518	0.01	24.132	0.088	189.53	0.69	327.242	0.001	347	4.28	1	2	98.4		FALSE	0.001	0.001	0.001	0.001	0.001	0.001	0.001	0.001	0.001	0.001	0.001	0.001	0.001	1789	7580	0.001	0.001	0.001	0.001	0.001	0.001	0.001	0.001	0.001	0.001	0.001	0.001
468		0.525		23.367		183.49		328.226		346	5.2	1	1	96.1		FALSE	0.001	0.001	0.001	0.001	0.001	0.001	0.001	0.001	0.001	0.001	0.001	0.001	0.001	9345	0.001	0.001	0.001	0.001	0.001	0.001	0.001	0.001	0.001	0.001	0.001	0.001	0.001
469		0.527		35.479		273.27		641.416		343	5.2	1	1	77.1		FALSE	9257	0.001	0.001	0.001	0.001	0.001	0.001	0.001	0.001	0.001	0.001	0.001	0.001	0.001	0.001	0.001	0.001	0.001	0.001	0.001	0.001	0.001	0.001	0.001	0.001	0.001	0.001
470		0.525		33.169		255.12		687.268		339	5.2	1	1	49		FALSE	0.001	0.001	0.001	0.001	0.001	0.001	0.001	0.001	0.001	0.001	0.001	0.001	0.001	0.001	0.001	0.001	0.001	0.001	0.001	0.001	0.001	0.001	0.001	0.001	0.001	9140	0.001
471		0.511		34.263		522.34		632.437		338	5.2	2	1	93.7		FALSE	0.001	0.001	0.001	0.001	0.001	0.001	0.001	0.001	0.001	0.001	0.001	0.001	0.001	0.001	0.001	0.001	0.001	0.001	9135	0.001	0.001	0.001	0.001	0.001	0.001	0.001	0.001
472		0.525		19.83		157.41		256.123		337	5.2	1	1	89.2		FALSE	0.001	0.001	0.001	9101	0.001	0.001	0.001	0.001	0.001	0.001	0.001	0.001	0.001	0.001	0.001	0.001	0.001	0.001	0.001	0.001	0.001	0.001	0.001	0.001	0.001	0.001	0.001
473		0.526	0.001	32.573	0.137	261.73	1.1	206.096	0.0001	337	4.41	1	2	97.2		FALSE	0.001	0.001	0.001	0.001	0.001	1454	0.001	0.001	0.001	0.001	0.001	0.001	0.001	0.001	0.001	0.001	0.001	0.001	0.001	0.001	0.001	0.001	0.001	0.001	0.001	7643	0.001
474		0.525		28.11		218.16		468.202		337	5.2	1	1	82.4		FALSE	0.001	0.001	0.001	0.001	0.001	0.001	0.001	0.001	0.001	0.001	0.001	0.001	0.001	0.001	0.001	0.001	0.001	0.001	0.001	0.001	0.001	0.001	0.001	0.001	0.001	9095	0.001
476		0.511	0	26.361	0.18	205.74	1.4	389.257	0.0002	336	3.66	1	3	84.8		FALSE	0.001	0.001	2011	0.001	0.001	0.001	0.001	0.001	0.001	0.001	0.001	0.001	0.001	0.001	6135	0.001	0.001	0.001	0.001	0.001	0.001	0.001	0.001	0.001	0.001	0.001	937
477		0.519	0.012	25.53	0.016	200.06	0.13	347.248	0.0022	336	3.71	1	2	86.8		FALSE	3471	0.001	0.001	0.001	0.001	0.001	0.001	0.001	0.001	0.001	0.001	0.001	0.001	0.001	0.001	0.001	0.001	0.001	0.001	0.001	0.001	0.001	0.001	0.001	0.001	0.001	5608
478		0.511		23.758		186.54		329.205		335	5.2	1	1	96.6		FALSE	0.001	0.001	0.001	0.001	0.001	0.001	0.001	0.001	0.001	0.001	0.001	0.001	0.001	0.001	9036	0.001	0.001	0.001	0.001	0.001	0.001	0.001	0.001	0.001	0.001	0.001	0.001
479		0.527		29.177		226.48		465.356		334	5.2	1	1	52.5		FALSE	9007	0.001	0.001	0.001	0.001	0.001	0.001	0.001	0.001	0.001	0.001	0.001	0.001	0.001	0.001	0.001	0.001	0.001	0.001	0.001	0.001	0.001	0.001	0.001	0.001	0.001	0.001
480		0.525		28.222		218.86		481.252		333	5.2	1	1	52.5		FALSE	0.001	0.001	0.001	8995	0.001	0.001	0.001	0.001	0.001	0.001	0.001	0.001	0.001	0.001	0.001	0.001	0.001	0.001	0.001	0.001	0.001	0.001	0.001	0.001	0.001	0.001	0.001
481		0.526		26.286		204.19		452.197		332	5.2	1	1	44.6		FALSE	0.001	0.001	0.001	0.001	0.001	8972	0.001	0.001	0.001	0.001	0.001	0.001	0.001	0.001	0.001	0.001	0.001	0.001	0.001	0.001	0.001	0.001	0.001	0.001	0.001	0.001	0.001
482		0.525		28.315		219.77		466.222		331	5.2	1	1	55.2		FALSE	0.001	0.001	0.001	0.001	0.001	0.001	0.001	0.001	0.001	0.001	0.001	0.001	0.001	0.001	0.001	0.001	0.001	0.001	0.001	0.001	0.001	0.001	0.001	0.001	0.001	8938	0.001
483		0.525		18.994		150.88		252.093		329	5.2	1	1	100		FALSE	0.001	0.001	0.001	8893	0.001	0.001	0.001	0.001	0.001	0.001	0.001	0.001	0.001	0.001	0.001	0.001	0.001	0.001	0.001	0.001	0.001	0.001	0.001	0.001	0.001	0.001	0.001
484		0.525		22.531		177.12		319.148		329	5.2	1	1	81		FALSE	0.001	0.001	0.001	8892	0.001	0.001	0.001	0.001	0.001	0.001	0.001	0.001	0.001	0.001	0.001	0.001	0.001	0.001	0.001	0.001	0.001	0.001	0.001	0.001	0.001	0.001	0.001
486		0.519	0.011	21.103	0.203	166.76	1.6	282.186	0.0021	327	4.17	1	2	93.7		FALSE	1947	0.001	0.001	0.001	0.001	0.001	0.001	0.001	0.001	0.001	0.001	0.001	0.001	0.001	0.001	0.001	6874	0.001	0.001	0.001	0.001	0.001	0.001	0.001	0.001	0.001	0.001
488		0.519	0.011	19.325	0.014	154.51	0.11	223.169	0.0006	326	3.81	1	2	97.3		FALSE	2956	0.001	0.001	0.001	0.001	0.001	0.001	0.001	0.001	0.001	0.001	0.001	0.001	0.001	0.001	0.001	0.001	0.001	5851	0.001	0.001	0.001	0.001	0.001	0.001	0.001	0.001
489		0.512		19.293		153.64		240.159		325	5.2	1	1	100		FALSE	0.001	0.001	0.001	0.001	0.001	0.001	0.001	0.001	0.001	0.001	0.001	0.001	0.001	0.001	0.001	0.001	0.001	0.001	0.001	0.001	0.001	0.001	0.001	0.001	8783	0.001	0.001
490		0.525		19.262		153.01		252.101		324	5.2	1	1	100		FALSE	0.001	0.001	0.001	0.001	0.001	0.001	0.001	0.001	0.001	0.001	0.001	0.001	0.001	0.001	0.001	0.001	0.001	0.001	0.001	0.001	0.001	0.001	0.001	0.001	0.001	8757	0.001
492		0.526		30.488		465.04		598.236		323	5.2	2	1	66.8		FALSE	0.001	0.001	0.001	0.001	0.001	8734	0.001	0.001	0.001	0.001	0.001	0.001	0.001	0.001	0.001	0.001	0.001	0.001	0.001	0.001	0.001	0.001	0.001	0.001	0.001	0.001	0.001
493		0.518	0.01	27.707	0.316	216.4	2.47	381.288	0.0018	323	4.7	1	2	99.8		FALSE	0.001	0.001	0.001	0.001	0.001	0.001	0.001	0.001	0.001	0.001	0.001	0.001	0.001	838	0.001	0.001	0.001	0.001	7886	0.001	0.001	0.001	0.001	0.001	0.001	0.001	0.001
494		0.526		17.496		146.53		119.049		323	5.2	1	1	100		FALSE	0.001	0.001	0.001	0.001	0.001	8716	0.001	0.001	0.001	0.001	0.001	0.001	0.001	0.001	0.001	0.001	0.001	0.001	0.001	0.001	0.001	0.001	0.001	0.001	0.001	0.001	0.001
495		0.526	0.001	19.518	0.087	155.43	0.69	240.137	0	322	3.88	1	2	100		FALSE	0.001	0.001	0.001	0.001	0.001	2677	0.001	0.001	0.001	0.001	0.001	0.001	0.001	0.001	0.001	0.001	0.001	0.001	0.001	0.001	0.001	0.001	0.001	0.001	0.001	6007	0.001
496		0.525		29.663		229.25		550.213		319	5.2	1	1	88.3		FALSE	0.001	0.001	0.001	0.001	0.001	0.001	0.001	0.001	0.001	0.001	0.001	0.001	0.001	0.001	0.001	0.001	0.001	0.001	0.001	0.001	0.001	0.001	0.001	0.001	0.001	8623	0.001
497		0.525		31.356		242.03		581.285		319	5.2	1	1	52.5		FALSE	0.001	0.001	0.001	8616	0.001	0.001	0.001	0.001	0.001	0.001	0.001	0.001	0.001	0.001	0.001	0.001	0.001	0.001	0.001	0.001	0.001	0.001	0.001	0.001	0.001	0.001	0.001
499		0.527		38.402		294.9		750.487		317	5.2	1	1	93.7		FALSE	8570	0.001	0.001	0.001	0.001	0.001	0.001	0.001	0.001	0.001	0.001	0.001	0.001	0.001	0.001	0.001	0.001	0.001	0.001	0.001	0.001	0.001	0.001	0.001	0.001	0.001	0.001
500		0.511		31.235		242.02		497.315		317	5.2	1	1	100		FALSE	0.001	0.001	0.001	0.001	0.001	0.001	0.001	0.001	0.001	0.001	0.001	0.001	0.001	0.001	0.001	0.001	0.001	0.001	8567	0.001	0.001	0.001	0.001	0.001	0.001	0.001	0.001
501		0.525		24.006		187.89		358.168		317	5.2	1	1	54.9		FALSE	0.001	0.001	0.001	8562	0.001	0.001	0.001	0.001	0.001	0.001	0.001	0.001	0.001	0.001	0.001	0.001	0.001	0.001	0.001	0.001	0.001	0.001	0.001	0.001	0.001	0.001	0.001
502		0.525		23.379		182.8		368.126		316	5.2	1	1	55		FALSE	0.001	0.001	0.001	0.001	0.001	0.001	0.001	0.001	0.001	0.001	0.001	0.001	0.001	0.001	0.001	0.001	0.001	0.001	0.001	0.001	0.001	0.001	0.001	0.001	0.001	8533	0.001
503		0.525		22.816		179.27		323.176		316	5.2	1	1	45.7		FALSE	0.001	0.001	0.001	8529	0.001	0.001	0.001	0.001	0.001	0.001	0.001	0.001	0.001	0.001	0.001	0.001	0.001	0.001	0.001	0.001	0.001	0.001	0.001	0.001	0.001	0.001	0.001
504		0.527		30.329		234.23		567.319		316	5.2	1	1	87.6		FALSE	8526	0.001	0.001	0.001	0.001	0.001	0.001	0.001	0.001	0.001	0.001	0.001	0.001	0.001	0.001	0.001	0.001	0.001	0.001	0.001	0.001	0.001	0.001	0.001	0.001	0.001	0.001
505		0.526		22.638		348.28		336.679		315	5.2	2	1	63.2		FALSE	0.001	0.001	0.001	0.001	0.001	8517	0.001	0.001	0.001	0.001	0.001	0.001	0.001	0.001	0.001	0.001	0.001	0.001	0.001	0.001	0.001	0.001	0.001	0.001	0.001	0.001	0.001
506		0.525		18.582		148.52		224.106		312	5.2	1	1	100		FALSE	0.001	0.001	0.001	0.001	0.001	0.001	0.001	0.001	0.001	0.001	0.001	0.001	0.001	0.001	0.001	0.001	0.001	0.001	0.001	0.001	0.001	0.001	0.001	0.001	0.001	8414	0.001
508		0.525		25.743		200.57		410.2		311	5.2	1	1	54.2		FALSE	0.001	0.001	0.001	8389	0.001	0.001	0.001	0.001	0.001	0.001	0.001	0.001	0.001	0.001	0.001	0.001	0.001	0.001	0.001	0.001	0.001	0.001	0.001	0.001	0.001	0.001	0.001
509		0.525		29.72		453.83		544.7		310	5.2	2	1	63		FALSE	0.001	0.001	0.001	0.001	0.001	0.001	0.001	0.001	0.001	0.001	0.001	0.001	0.001	0.001	0.001	0.001	0.001	0.001	0.001	0.001	0.001	0.001	0.001	0.001	0.001	8370	0.001
510		0.527		22.971		181.3		290.258		309	5.2	1	1	100		FALSE	8345	0.001	0.001	0.001	0.001	0.001	0.001	0.001	0.001	0.001	0.001	0.001	0.001	0.001	0.001	0.001	0.001	0.001	0.001	0.001	0.001	0.001	0.001	0.001	0.001	0.001	0.001
511		0.526		27.162		210.74		472.221		307	5.2	1	1	86.1		FALSE	0.001	0.001	0.001	0.001	0.001	8298	0.001	0.001	0.001	0.001	0.001	0.001	0.001	0.001	0.001	0.001	0.001	0.001	0.001	0.001	0.001	0.001	0.001	0.001	0.001	0.001	0.001
512		0.525		23.337		186.76		220.111		307	5.2	1	1	96.8		FALSE	0.001	0.001	0.001	0.001	0.001	0.001	0.001	0.001	0.001	0.001	0.001	0.001	0.001	0.001	0.001	0.001	0.001	0.001	0.001	0.001	0.001	0.001	0.001	0.001	0.001	8292	0.001
513		0.527		26.65		207.34		429.221		306	5.2	1	1	35.1		FALSE	8259	0.001	0.001	0.001	0.001	0.001	0.001	0.001	0.001	0.001	0.001	0.001	0.001	0.001	0.001	0.001	0.001	0.001	0.001	0.001	0.001	0.001	0.001	0.001	0.001	0.001	0.001
514		0.519	0.011	21.757	0.189	171.72	1.49	290.212	0.0023	306	4.23	1	2	95.5		FALSE	1683	0.001	0.001	0.001	0.001	0.001	0.001	0.001	0.001	0.001	0.001	0.001	0.001	0.001	0.001	0.001	6574	0.001	0.001	0.001	0.001	0.001	0.001	0.001	0.001	0.001	0.001
516		0.526		26.036		201.72		497.154		305	5.2	1	1	52.5		FALSE	0.001	0.001	0.001	0.001	0.001	8224	0.001	0.001	0.001	0.001	0.001	0.001	0.001	0.001	0.001	0.001	0.001	0.001	0.001	0.001	0.001	0.001	0.001	0.001	0.001	0.001	0.001
517		0.511		25.321		198.15		360.216		304	5.2	1	1	82.4		FALSE	0.001	0.001	0.001	0.001	0.001	0.001	0.001	0.001	0.001	0.001	0.001	0.001	0.001	0.001	8210	0.001	0.001	0.001	0.001	0.001	0.001	0.001	0.001	0.001	0.001	0.001	0.001
518		0.512		17.553		142.51		174.185		304	5.2	1	1	100		FALSE	0.001	0.001	0.001	0.001	0.001	0.001	0.001	0.001	0.001	0.001	0.001	0.001	0.001	0.001	0.001	0.001	8198	0.001	0.001	0.001	0.001	0.001	0.001	0.001	0.001	0.001	0.001
519		0.511		32.336		249.79		561.311		303	5.2	1	1	68.2		FALSE	0.001	0.001	0.001	0.001	0.001	0.001	0.001	0.001	0.001	0.001	0.001	0.001	0.001	0.001	0.001	0.001	0.001	0.001	8194	0.001	0.001	0.001	0.001	0.001	0.001	0.001	0.001
520		0.518	0.01	26.202	0.048	204.39	0.37	395.268	0.0002	303	3.71	1	2	52.9		FALSE	0.001	0.001	3140	0.001	0.001	0.001	0.001	0.001	0.001	0.001	0.001	0.001	0.001	5049	0.001	0.001	0.001	0.001	0.001	0.001	0.001	0.001	0.001	0.001	0.001	0.001	0.001
522		0.525		27.992		217.23		469.251		303	5.2	1	1	45.3		FALSE	0.001	0.001	0.001	8176	0.001	0.001	0.001	0.001	0.001	0.001	0.001	0.001	0.001	0.001	0.001	0.001	0.001	0.001	0.001	0.001	0.001	0.001	0.001	0.001	0.001	0.001	0.001
525		0.512		27.629		215.22		413.257		302	5.2	1	1	97.5		FALSE	0.001	0.001	0.001	0.001	0.001	0.001	0.001	0.001	0.001	0.001	0.001	0.001	0.001	0.001	0.001	0.001	8153	0.001	0.001	0.001	0.001	0.001	0.001	0.001	0.001	0.001	0.001
526		0.511	0	32.457	0.006	251.22	0.05	518.391	0.0003	302	4.71	1	2	88.8		FALSE	0.001	0.001	0.001	0.001	0.001	0.001	0.001	0.001	0.001	0.001	0.001	0.001	0.001	0.001	0.001	0.001	0.001	0.001	7367	0.001	0.001	0.001	0.001	0.001	0.001	0.001	778
527		0.526	0.001	24.104	0.29	188.42	2.27	371.049	0.0002	302	5.03	1	2	100		FALSE	0.001	0.001	0.001	0.001	0.001	7883	0.001	0.001	0.001	0.001	0.001	0.001	0.001	0.001	0.001	0.001	0.001	0.001	0.001	0.001	0.001	0.001	0.001	0.001	0.001	258	0.001
528		0.518	0.01	35.004	0.105	268.62	0.8	779.266	0.0043	301	5.12	1	2	100		FALSE	0.001	0.001	0.001	0.001	0.001	0.001	0.001	0.001	0.001	0.001	0.001	0.001	0.001	0.001	0.001	0.001	0.001	0.001	119	0.001	0.001	0.001	0.001	0.001	0.001	8017	0.001
529		0.518	0.01	29.15	0.362	225.18	2.8	560.2	0.0023	300	5.05	1	2	50.3		FALSE	0.001	0.001	0.001	0.001	0.001	0.001	0.001	0.001	219	0.001	0.001	0.001	0.001	0.001	0.001	0.001	0.001	0.001	0.001	0.001	0.001	0.001	0.001	0.001	0.001	7880	0.001
530		0.525		23.631		185.18		346.168		299	5.2	1	1	75.4		FALSE	0.001	0.001	0.001	8079	0.001	0.001	0.001	0.001	0.001	0.001	0.001	0.001	0.001	0.001	0.001	0.001	0.001	0.001	0.001	0.001	0.001	0.001	0.001	0.001	0.001	0.001	0.001
531		0.526		23.263		182.38		342.183		299	5.2	1	1	82.6		FALSE	0.001	0.001	0.001	0.001	0.001	8075	0.001	0.001	0.001	0.001	0.001	0.001	0.001	0.001	0.001	0.001	0.001	0.001	0.001	0.001	0.001	0.001	0.001	0.001	0.001	0.001	0.001
532		0.525		22.421		177.07		286.044		299	5.2	1	1	96.5		FALSE	0.001	0.001	0.001	0.001	0.001	0.001	0.001	0.001	0.001	0.001	0.001	0.001	0.001	0.001	0.001	0.001	0.001	0.001	0.001	0.001	0.001	0.001	0.001	0.001	0.001	8070	0.001
533		0.525		22.396		176.29		309.162		297	5.2	1	1	98		FALSE	0.001	0.001	0.001	8024	0.001	0.001	0.001	0.001	0.001	0.001	0.001	0.001	0.001	0.001	0.001	0.001	0.001	0.001	0.001	0.001	0.001	0.001	0.001	0.001	0.001	0.001	0.001
535		0.525		29.094		226.05		450.33		294	5.2	1	1	93.7		FALSE	0.001	0.001	0.001	0.001	0.001	0.001	0.001	0.001	0.001	0.001	0.001	0.001	0.001	7933	0.001	0.001	0.001	0.001	0.001	0.001	0.001	0.001	0.001	0.001	0.001	0.001	0.001
537		0.512		20.717		163.43		293.08		293	5.2	1	1	97.8		FALSE	0.001	0.001	0.001	0.001	0.001	0.001	0.001	0.001	0.001	0.001	0.001	0.001	0.001	0.001	0.001	7898	0.001	0.001	0.001	0.001	0.001	0.001	0.001	0.001	0.001	0.001	0.001
538		0.526		13.942		116.73		119.049		292	5.2	1	1	100		FALSE	0.001	0.001	0.001	0.001	0.001	7892	0.001	0.001	0.001	0.001	0.001	0.001	0.001	0.001	0.001	0.001	0.001	0.001	0.001	0.001	0.001	0.001	0.001	0.001	0.001	0.001	0.001
540		0.519	0.011	29.757	0.371	230.72	2.87	485.338	0.0065	291	4.92	1	2	71.6		FALSE	7458	0.001	0.001	0.001	0.001	0.001	0.001	0.001	0.001	0.001	0.001	0.001	0.001	0.001	406	0.001	0.001	0.001	0.001	0.001	0.001	0.001	0.001	0.001	0.001	0.001	0.001
541		0.521	0.008	24.039	0.135	188.95	1.06	320.269	0.0011	290	4.38	1	3	100		FALSE	6564	0.001	0.001	0.001	0.001	0.001	0.001	0.001	0.001	0.001	0.001	0.001	0.001	1123	0.001	0.001	0.001	0.001	0.001	0.001	0.001	0.001	0.001	0.001	154	0.001	0.001
542		0.518	0.01	25.853	0.114	201.62	0.89	398.164	0.0003	289	4.5	1	2	97.3		FALSE	0.001	0.001	0.001	0.001	0.001	0.001	0.001	0.001	1101	0.001	0.001	0.001	0.001	0.001	0.001	0.001	0.001	0.001	0.001	0.001	0.001	0.001	0.001	0.001	0.001	6709	0.001
543		0.512		28.238		219.34		454.312		289	5.2	1	1	93.7		FALSE	0.001	0.001	0.001	0.001	0.001	0.001	0.001	0.001	0.001	0.001	0.001	0.001	0.001	0.001	0.001	0.001	7806	0.001	0.001	0.001	0.001	0.001	0.001	0.001	0.001	0.001	0.001
544		0.519	0.009	26.832	0.273	209.1	2.13	407.303	0.0012	289	4.13	1	2	100		FALSE	0.001	0.001	0.001	0.001	0.001	0.001	0.001	0.001	0.001	0.001	0.001	0.001	0.001	1788	0.001	0.001	0.001	0.001	0.001	0.001	0.001	0.001	0.001	6016	0.001	0.001	0.001
545		0.525		30.97		238.67		624.215		289	5.2	1	1	45.3		FALSE	0.001	0.001	0.001	0.001	0.001	0.001	0.001	0.001	0.001	0.001	0.001	0.001	0.001	0.001	0.001	0.001	0.001	0.001	0.001	0.001	0.001	0.001	0.001	0.001	0.001	7794	0.001
546		0.512	0	19.711	0.026	157.48	0.21	226.216	0.0004	288	4.86	1	2	100		FALSE	0.001	0.001	0.001	0.001	0.001	0.001	503	0.001	0.001	0.001	0.001	0.001	0.001	0.001	0.001	0.001	7264	0.001	0.001	0.001	0.001	0.001	0.001	0.001	0.001	0.001	0.001
547	Benz(j)aceanthrylene	0.525		20.115		159.26		270.127		288	5.2	1	1	100		FALSE	0.001	0.001	0.001	0.001	0.001	0.001	0.001	0.001	0.001	0.001	0.001	0.001	0.001	0.001	0.001	0.001	0.001	0.001	0.001	0.001	0.001	0.001	0.001	0.001	0.001	7766	0.001
548		0.525		31.805		246		533.383		287	5.2	1	1	92.7		FALSE	0.001	0.001	0.001	0.001	0.001	0.001	0.001	0.001	0.001	0.001	0.001	0.001	0.001	7740	0.001	0.001	0.001	0.001	0.001	0.001	0.001	0.001	0.001	0.001	0.001	0.001	0.001
549		0.525		35.651		273.24		840.272		287	5.2	1	1	100		FALSE	0.001	0.001	0.001	0.001	0.001	0.001	0.001	0.001	0.001	0.001	0.001	0.001	0.001	0.001	0.001	0.001	0.001	0.001	0.001	0.001	0.001	0.001	0.001	0.001	0.001	7737	0.001
550		0.527		24.226		189.92		343.24		285	5.2	1	1	65.7		FALSE	7693	0.001	0.001	0.001	0.001	0.001	0.001	0.001	0.001	0.001	0.001	0.001	0.001	0.001	0.001	0.001	0.001	0.001	0.001	0.001	0.001	0.001	0.001	0.001	0.001	0.001	0.001
551		0.511		27.054		210.66		418.292		283	5.2	1	1	89.7		FALSE	0.001	0.001	0.001	0.001	0.001	0.001	0.001	0.001	0.001	0.001	0.001	0.001	0.001	0.001	7642	0.001	0.001	0.001	0.001	0.001	0.001	0.001	0.001	0.001	0.001	0.001	0.001
552		0.525	0	24.833	0.294	194.33	2.3	360.23	0.0006	283	4.08	1	2	84.7		FALSE	0.001	0.001	0.001	1868	0.001	0.001	0.001	0.001	0.001	0.001	0.001	0.001	0.001	5761	0.001	0.001	0.001	0.001	0.001	0.001	0.001	0.001	0.001	0.001	0.001	0.001	0.001
553		0.512	0	21.28	0.188	167.54	1.48	307.093	0.0027	279	4.97	1	2	100		FALSE	0.001	0.001	0.001	0.001	0.001	0.001	0.001	0.001	0.001	0.001	0.001	0.001	0.001	0.001	0.001	7212	0.001	0.001	328	0.001	0.001	0.001	0.001	0.001	0.001	0.001	0.001
554		0.525		22.646		177.84		327.176		276	5.2	1	1	39.7		FALSE	0.001	0.001	0.001	7452	0.001	0.001	0.001	0.001	0.001	0.001	0.001	0.001	0.001	0.001	0.001	0.001	0.001	0.001	0.001	0.001	0.001	0.001	0.001	0.001	0.001	0.001	0.001
555		0.512	0	21.446	0.008	169.69	0.07	274.218	0	276	4.56	1	2	99.5		FALSE	0.001	0.001	0.001	0.001	0.001	0.001	936	0.001	0.001	0.001	0.001	0.001	0.001	0.001	0.001	0.001	6507	0.001	0.001	0.001	0.001	0.001	0.001	0.001	0.001	0.001	0.001
556		0.526		24.414		191.21		352.132		274	5.2	1	1	65.9		FALSE	0.001	0.001	0.001	0.001	0.001	7409	0.001	0.001	0.001	0.001	0.001	0.001	0.001	0.001	0.001	0.001	0.001	0.001	0.001	0.001	0.001	0.001	0.001	0.001	0.001	0.001	0.001
557		0.527		30.01		232.36		511.344		273	5.2	1	1	63.9		FALSE	7383	0.001	0.001	0.001	0.001	0.001	0.001	0.001	0.001	0.001	0.001	0.001	0.001	0.001	0.001	0.001	0.001	0.001	0.001	0.001	0.001	0.001	0.001	0.001	0.001	0.001	0.001
558		0.519	0.009	23.37	0.059	183.01	0.46	353.194	0.0032	272	5.08	1	2	39		FALSE	0.001	0.001	0.001	7191	0.001	0.001	0.001	0.001	0.001	0.001	0.001	0.001	0.001	0.001	0.001	0.001	0.001	0.001	0.001	0.001	157	0.001	0.001	0.001	0.001	0.001	0.001
559		0.511		23.595		185.11		336.195		271	5.2	1	1	80.7		FALSE	0.001	0.001	0.001	0.001	0.001	0.001	0.001	0.001	0.001	0.001	0.001	0.001	0.001	0.001	0.001	0.001	0.001	0.001	0.001	0.001	0.001	0.001	0.001	0.001	0.001	0.001	7325
561		0.526		17.505		143.92		147.043		269	5.2	1	1	100		FALSE	0.001	0.001	0.001	0.001	0.001	7265	0.001	0.001	0.001	0.001	0.001	0.001	0.001	0.001	0.001	0.001	0.001	0.001	0.001	0.001	0.001	0.001	0.001	0.001	0.001	0.001	0.001
562		0.511		24.378		190.88		354.205		269	5.2	1	1	51.1		FALSE	0.001	0.001	0.001	0.001	0.001	0.001	0.001	0.001	0.001	0.001	0.001	0.001	7258	0.001	0.001	0.001	0.001	0.001	0.001	0.001	0.001	0.001	0.001	0.001	0.001	0.001	0.001
563		0.516	0.008	18.832	0.053	149.93	0.42	241.101	0.0009	267	4.03	1	3	100		FALSE	0.001	0.001	0.001	5480	0.001	0.001	0.001	0.001	0.001	0.001	1375	0.001	0.001	0.001	0.001	0.001	0.001	0.001	0.001	0.001	0.001	0.001	0.001	0.001	363	0.001	0.001
565		0.525		17.501		141.46		186.127		266	5.2	1	1	100		FALSE	0.001	0.001	0.001	7179	0.001	0.001	0.001	0.001	0.001	0.001	0.001	0.001	0.001	0.001	0.001	0.001	0.001	0.001	0.001	0.001	0.001	0.001	0.001	0.001	0.001	0.001	0.001
566		0.525		25.008		196.61		319.273		265	5.2	1	1	100		FALSE	0.001	0.001	0.001	7160	0.001	0.001	0.001	0.001	0.001	0.001	0.001	0.001	0.001	0.001	0.001	0.001	0.001	0.001	0.001	0.001	0.001	0.001	0.001	0.001	0.001	0.001	0.001
567		0.526	0.001	29.966	0.042	230.96	0.32	620.185	0.0005	264	4.01	1	2	74.6		FALSE	0.001	0.001	0.001	0.001	0.001	1900	0.001	0.001	0.001	0.001	0.001	0.001	0.001	0.001	0.001	0.001	0.001	0.001	0.001	0.001	0.001	0.001	0.001	0.001	0.001	5241	0.001
568		0.525		20.365		161		279.117		264	5.2	1	1	69.1		FALSE	0.001	0.001	0.001	7137	0.001	0.001	0.001	0.001	0.001	0.001	0.001	0.001	0.001	0.001	0.001	0.001	0.001	0.001	0.001	0.001	0.001	0.001	0.001	0.001	0.001	0.001	0.001
570		0.525		28.604		221.65		495.268		263	5.2	1	1	33.3		FALSE	0.001	0.001	0.001	7096	0.001	0.001	0.001	0.001	0.001	0.001	0.001	0.001	0.001	0.001	0.001	0.001	0.001	0.001	0.001	0.001	0.001	0.001	0.001	0.001	0.001	0.001	0.001
572		0.525		24.718		193.17		374.194		262	5.2	1	1	63.5		FALSE	0.001	0.001	0.001	7087	0.001	0.001	0.001	0.001	0.001	0.001	0.001	0.001	0.001	0.001	0.001	0.001	0.001	0.001	0.001	0.001	0.001	0.001	0.001	0.001	0.001	0.001	0.001
573		0.527		27.551		214.01		453.221		262	5.2	1	1	45.7		FALSE	7086	0.001	0.001	0.001	0.001	0.001	0.001	0.001	0.001	0.001	0.001	0.001	0.001	0.001	0.001	0.001	0.001	0.001	0.001	0.001	0.001	0.001	0.001	0.001	0.001	0.001	0.001
574		0.525		32.058		247.2		607.3		262	5.2	1	1	42.2		FALSE	0.001	0.001	0.001	7086	0.001	0.001	0.001	0.001	0.001	0.001	0.001	0.001	0.001	0.001	0.001	0.001	0.001	0.001	0.001	0.001	0.001	0.001	0.001	0.001	0.001	0.001	0.001
576		0.525		27.427		213.21		441.289		262	5.2	1	1	40.1		FALSE	0.001	0.001	0.001	0.001	0.001	0.001	0.001	0.001	0.001	0.001	0.001	0.001	0.001	7061	0.001	0.001	0.001	0.001	0.001	0.001	0.001	0.001	0.001	0.001	0.001	0.001	0.001
577		0.519	0.011	34.124	0.032	263.38	0.25	583.435	0.0008	260	4.95	1	2	69.7		FALSE	6681	0.001	334	0.001	0.001	0.001	0.001	0.001	0.001	0.001	0.001	0.001	0.001	0.001	0.001	0.001	0.001	0.001	0.001	0.001	0.001	0.001	0.001	0.001	0.001	0.001	0.001
578		0.525		33.133		254.71		706.238		259	5.2	1	1	52.7		FALSE	0.001	0.001	0.001	0.001	0.001	0.001	0.001	0.001	0.001	0.001	0.001	0.001	0.001	0.001	0.001	0.001	0.001	0.001	0.001	0.001	0.001	0.001	0.001	0.001	0.001	7005	0.001
579		0.512	0.001	19.144	0.194	153.5	1.56	212.199	0.0016	259	4.91	1	2	100		FALSE	0.001	0.001	0.001	0.001	0.001	0.001	0.001	0.001	0.001	0.001	0.001	0.001	0.001	0.001	0.001	0.001	6617	0.001	381	0.001	0.001	0.001	0.001	0.001	0.001	0.001	0.001
582		0.511		25.68		200.67		375.278		253	5.2	1	1	100		FALSE	0.001	0.001	0.001	0.001	0.001	0.001	0.001	0.001	0.001	0.001	0.001	0.001	0.001	0.001	6822	0.001	0.001	0.001	0.001	0.001	0.001	0.001	0.001	0.001	0.001	0.001	0.001
584		0.519	0.011	22.14	0.22	174.08	1.73	317.226	0.0022	252	5.05	1	2	84.3		FALSE	190	0.001	0.001	0.001	0.001	0.001	0.001	0.001	0.001	0.001	0.001	0.001	0.001	0.001	0.001	0.001	0.001	0.001	6609	0.001	0.001	0.001	0.001	0.001	0.001	0.001	0.001
585		0.518	0.01	22.178	0.119	174.73	0.94	302.21	0	252	4.05	1	2	48.1		FALSE	0.001	0.001	0.001	0.001	0.001	0.001	0.001	0.001	0.001	0.001	0.001	0.001	0.001	1710	0.001	0.001	0.001	0.001	5086	0.001	0.001	0.001	0.001	0.001	0.001	0.001	0.001
586		0.521	0.009	19.014	0.337	152.29	2.7	216.173	0.0014	251	4.55	1	3	93.7		FALSE	283	0.001	0.001	561	0.001	0.001	0.001	0.001	0.001	0.001	0.001	0.001	0.001	0.001	0.001	0.001	0.001	0.001	5943	0.001	0.001	0.001	0.001	0.001	0.001	0.001	0.001
587		0.511		29.756		231.26		446.292		250	5.2	1	1	82.4		FALSE	0.001	0.001	0.001	0.001	0.001	0.001	0.001	0.001	0.001	0.001	0.001	0.001	0.001	0.001	0.001	0.001	0.001	0.001	6757	0.001	0.001	0.001	0.001	0.001	0.001	0.001	0.001
588		0.518	0.01	27.263	0.075	212.55	0.59	402.355	0.0008	250	4.52	1	2	100		FALSE	0.001	0.001	913	5839	0.001	0.001	0.001	0.001	0.001	0.001	0.001	0.001	0.001	0.001	0.001	0.001	0.001	0.001	0.001	0.001	0.001	0.001	0.001	0.001	0.001	0.001	0.001
589		0.526		29.157		225.85		502.234		249	5.2	1	1	57.3		FALSE	0.001	0.001	0.001	0.001	0.001	6712	0.001	0.001	0.001	0.001	0.001	0.001	0.001	0.001	0.001	0.001	0.001	0.001	0.001	0.001	0.001	0.001	0.001	0.001	0.001	0.001	0.001
590		0.525		23.84		186.18		381.127		249	5.2	1	1	92.6		FALSE	0.001	0.001	0.001	0.001	0.001	0.001	0.001	0.001	0.001	0.001	0.001	0.001	0.001	0.001	0.001	0.001	0.001	0.001	0.001	0.001	0.001	0.001	0.001	0.001	0.001	6710	0.001
593		0.525		32.503		250.52		620.305		247	5.2	1	1	52.5		FALSE	0.001	0.001	0.001	6656	0.001	0.001	0.001	0.001	0.001	0.001	0.001	0.001	0.001	0.001	0.001	0.001	0.001	0.001	0.001	0.001	0.001	0.001	0.001	0.001	0.001	0.001	0.001
594		0.512	0.001	24.327	0.241	191.17	1.89	322.233	0.0007	246	4.69	1	3	93.7		FALSE	0.001	0.001	0.001	0.001	0.001	0.001	0.001	0.001	0.001	0.001	0.001	0.001	0.001	0.001	256	0.001	387	0.001	0.001	0.001	0.001	0.001	0.001	5995	0.001	0.001	0.001
598		0.526		29.562		228.63		534.252		243	5.2	1	1	71.6		FALSE	0.001	0.001	0.001	0.001	0.001	6574	0.001	0.001	0.001	0.001	0.001	0.001	0.001	0.001	0.001	0.001	0.001	0.001	0.001	0.001	0.001	0.001	0.001	0.001	0.001	0.001	0.001
599		0.527		27.992		217.63		440.286		243	5.2	1	1	52.5		FALSE	6566	0.001	0.001	0.001	0.001	0.001	0.001	0.001	0.001	0.001	0.001	0.001	0.001	0.001	0.001	0.001	0.001	0.001	0.001	0.001	0.001	0.001	0.001	0.001	0.001	0.001	0.001
601		0.518	0.009	18.351	0.114	146.79	0.91	221.098	0.0002	243	4.36	1	2	98.2		FALSE	0.001	0.001	0.001	5419	0.001	0.001	0.001	0.001	0.001	0.001	0.001	0.001	0.001	0.001	0.001	1130	0.001	0.001	0.001	0.001	0.001	0.001	0.001	0.001	0.001	0.001	0.001
602		0.511		26.966		210.26		401.294		242	5.2	1	1	97.2		FALSE	0.001	0.001	0.001	0.001	0.001	0.001	0.001	0.001	0.001	0.001	0.001	0.001	0.001	0.001	6535	0.001	0.001	0.001	0.001	0.001	0.001	0.001	0.001	0.001	0.001	0.001	0.001
603		0.525		24.343		190.46		362.196		241	5.2	1	1	62.8		FALSE	0.001	0.001	0.001	6501	0.001	0.001	0.001	0.001	0.001	0.001	0.001	0.001	0.001	0.001	0.001	0.001	0.001	0.001	0.001	0.001	0.001	0.001	0.001	0.001	0.001	0.001	0.001
604		0.518	0.01	21.15	0.197	167.05	1.56	285.162	0.0006	240	4.82	1	2	36.6		FALSE	0.001	0.001	0.001	6016	0.001	0.001	0.001	0.001	0.001	468	0.001	0.001	0.001	0.001	0.001	0.001	0.001	0.001	0.001	0.001	0.001	0.001	0.001	0.001	0.001	0.001	0.001
605		0.525		26.805		209.14		393.288		239	5.2	1	1	57.6		FALSE	0.001	0.001	0.001	0.001	0.001	0.001	0.001	0.001	0.001	0.001	0.001	0.001	0.001	6451	0.001	0.001	0.001	0.001	0.001	0.001	0.001	0.001	0.001	0.001	0.001	0.001	0.001
606		0.512		26.224		204.66		390.262		239	5.2	1	1	91.7		FALSE	0.001	0.001	0.001	0.001	0.001	0.001	0.001	0.001	0.001	0.001	0.001	0.001	0.001	0.001	0.001	0.001	0.001	0.001	0.001	0.001	0.001	0.001	0.001	6444	0.001	0.001	0.001
607		0.512	0	28.108	0.013	218.99	0.1	411.241	0.0005	239	4.25	1	2	82.8		FALSE	0.001	0.001	0.001	0.001	0.001	0.001	0.001	0.001	0.001	0.001	0.001	0.001	0.001	0.001	0.001	0.001	5164	0.001	0.001	0.001	0.001	0.001	0.001	1279	0.001	0.001	0.001
608		0.526	0.001	19.199	0.167	152.79	1.33	243.117	0.0001	238	4.79	1	2	99.6		FALSE	498	0.001	0.001	5924	0.001	0.001	0.001	0.001	0.001	0.001	0.001	0.001	0.001	0.001	0.001	0.001	0.001	0.001	0.001	0.001	0.001	0.001	0.001	0.001	0.001	0.001	0.001
609		0.526		24.147		188.35		395.139		238	5.2	1	1	82.4		FALSE	0.001	0.001	0.001	0.001	0.001	6422	0.001	0.001	0.001	0.001	0.001	0.001	0.001	0.001	0.001	0.001	0.001	0.001	0.001	0.001	0.001	0.001	0.001	0.001	0.001	0.001	0.001
610		0.525		33.41		256.64		736.244		238	5.2	1	1	77.7		FALSE	0.001	0.001	0.001	0.001	0.001	0.001	0.001	0.001	0.001	0.001	0.001	0.001	0.001	0.001	0.001	0.001	0.001	0.001	0.001	0.001	0.001	0.001	0.001	0.001	0.001	6419	0.001
612		0.511		23.629		185.36		337.249		236	5.2	1	1	52.5		FALSE	0.001	0.001	0.001	0.001	0.001	0.001	0.001	0.001	0.001	0.001	0.001	0.001	0.001	0.001	0.001	0.001	0.001	0.001	6385	0.001	0.001	0.001	0.001	0.001	0.001	0.001	0.001
613		0.526		20.259		160.6		263.106		235	5.2	1	1	97.5		FALSE	0.001	0.001	0.001	0.001	0.001	6334	0.001	0.001	0.001	0.001	0.001	0.001	0.001	0.001	0.001	0.001	0.001	0.001	0.001	0.001	0.001	0.001	0.001	0.001	0.001	0.001	0.001
614		0.525		35.714		273.95		799.295		233	5.2	1	1	63		FALSE	0.001	0.001	0.001	0.001	0.001	0.001	0.001	0.001	0.001	0.001	0.001	0.001	0.001	0.001	0.001	0.001	0.001	0.001	0.001	0.001	0.001	0.001	0.001	0.001	0.001	6290	0.001
615		0.518	0.01	32.447	0.096	249.94	0.74	637.26	0.0021	233	4.84	1	2	76.4		FALSE	0.001	0.001	0.001	0.001	0.001	0.001	0.001	0.001	429	0.001	0.001	0.001	0.001	0.001	0.001	0.001	0.001	0.001	0.001	0.001	0.001	0.001	0.001	0.001	0.001	5850	0.001
616		0.525		19.838		157.15		267.116		232	5.2	1	1	83.8		FALSE	0.001	0.001	0.001	6266	0.001	0.001	0.001	0.001	0.001	0.001	0.001	0.001	0.001	0.001	0.001	0.001	0.001	0.001	0.001	0.001	0.001	0.001	0.001	0.001	0.001	0.001	0.001
618		0.526		27.161		211.09		445.261		231	5.2	1	1	61.7		FALSE	0.001	0.001	0.001	0.001	0.001	6228	0.001	0.001	0.001	0.001	0.001	0.001	0.001	0.001	0.001	0.001	0.001	0.001	0.001	0.001	0.001	0.001	0.001	0.001	0.001	0.001	0.001
619		0.525		33.449		257.1		711.263		230	5.2	1	1	69.9		FALSE	0.001	0.001	0.001	0.001	0.001	0.001	0.001	0.001	0.001	0.001	0.001	0.001	0.001	0.001	0.001	0.001	0.001	0.001	0.001	0.001	0.001	0.001	0.001	0.001	0.001	6221	0.001
620		0.51		21.49		168.89		321.09		228	5.2	1	1	66.5		FALSE	0.001	0.001	0.001	0.001	0.001	0.001	0.001	0.001	0.001	0.001	6164	0.001	0.001	0.001	0.001	0.001	0.001	0.001	0.001	0.001	0.001	0.001	0.001	0.001	0.001	0.001	0.001
621		0.512	0	18.11	0.152	146.27	1.23	188.201	0.0001	228	4.55	1	2	100		FALSE	0.001	0.001	0.001	0.001	0.001	0.001	0.001	0.001	0.001	0.001	0.001	0.001	0.001	0.001	0.001	0.001	5360	0.001	0.001	0.001	790	0.001	0.001	0.001	0.001	0.001	0.001
626		0.511	0	23.385	0.176	183.18	1.38	350.246	0.0009	226	4.72	1	2	62.6		FALSE	0.001	0.001	0.001	0.001	0.001	0.001	0.001	0.001	0.001	0.001	0.001	0.001	563	0.001	0.001	0.001	0.001	0.001	5535	0.001	0.001	0.001	0.001	0.001	0.001	0.001	0.001
627		0.511	0.001	19.24	0.137	153.42	1.1	234.185	0.0003	226	4.93	1	2	100		FALSE	0.001	0.001	0.001	0.001	0.001	0.001	0.001	0.001	0.001	0.001	308	0.001	5788	0.001	0.001	0.001	0.001	0.001	0.001	0.001	0.001	0.001	0.001	0.001	0.001	0.001	0.001
628		0.518	0.009	22.842	0.099	179.43	0.78	325.193	0.0009	225	4.58	1	2	78.7		FALSE	0.001	0.001	0.001	5335	0.001	0.001	0.001	0.001	0.001	0.001	0.001	0.001	0.001	0.001	0.001	742	0.001	0.001	0.001	0.001	0.001	0.001	0.001	0.001	0.001	0.001	0.001
629		0.512		26.657		207.64		413.256		224	5.2	1	1	67		FALSE	0.001	0.001	0.001	0.001	0.001	0.001	0.001	0.001	0.001	0.001	0.001	0.001	0.001	0.001	0.001	0.001	6046	0.001	0.001	0.001	0.001	0.001	0.001	0.001	0.001	0.001	0.001
630		0.519	0.012	30.193	0.119	234.21	0.93	477.254	0.0024	224	4.63	1	2	86.7		FALSE	5375	0.001	0.001	0.001	0.001	0.001	0.001	0.001	0.001	0.001	669	0.001	0.001	0.001	0.001	0.001	0.001	0.001	0.001	0.001	0.001	0.001	0.001	0.001	0.001	0.001	0.001
632		0.525		20.668		163.62		271.147		224	5.2	1	1	98.8		FALSE	0.001	0.001	0.001	6038	0.001	0.001	0.001	0.001	0.001	0.001	0.001	0.001	0.001	0.001	0.001	0.001	0.001	0.001	0.001	0.001	0.001	0.001	0.001	0.001	0.001	0.001	0.001
634		0.512		20.616		163.28		268.19		223	5.2	1	1	100		FALSE	0.001	0.001	0.001	0.001	0.001	0.001	0.001	0.001	0.001	0.001	0.001	0.001	0.001	0.001	0.001	0.001	0.001	0.001	0.001	0.001	0.001	0.001	0.001	0.001	6011	0.001	0.001
636		0.525		20.227		159.66		289.101		222	5.2	1	1	62.9		FALSE	0.001	0.001	0.001	6002	0.001	0.001	0.001	0.001	0.001	0.001	0.001	0.001	0.001	0.001	0.001	0.001	0.001	0.001	0.001	0.001	0.001	0.001	0.001	0.001	0.001	0.001	0.001
640		0.525		25.409		199.44		332.282		220	5.2	1	1	79.8		FALSE	0.001	0.001	0.001	5927	0.001	0.001	0.001	0.001	0.001	0.001	0.001	0.001	0.001	0.001	0.001	0.001	0.001	0.001	0.001	0.001	0.001	0.001	0.001	0.001	0.001	0.001	0.001
642		0.526		31.033		239.12		628.211		218	5.2	1	1	52.5		FALSE	0.001	0.001	0.001	0.001	0.001	5892	0.001	0.001	0.001	0.001	0.001	0.001	0.001	0.001	0.001	0.001	0.001	0.001	0.001	0.001	0.001	0.001	0.001	0.001	0.001	0.001	0.001
644		0.511		24.96		199.8		219.181		217	5.2	1	1	91		FALSE	0.001	0.001	0.001	0.001	0.001	0.001	0.001	0.001	0.001	0.001	0.001	0.001	0.001	0.001	0.001	0.001	0.001	0.001	5859	0.001	0.001	0.001	0.001	0.001	0.001	0.001	0.001
645		0.518	0.01	23.988	0.327	188.13	2.57	339.207	0.0009	217	4.53	1	2	44		FALSE	0.001	0.001	0.001	5082	0.001	0.001	0.001	0.001	0.001	0.001	0.001	0.001	0.001	0.001	0.001	0.001	0.001	0.001	0.001	0.001	0.001	0.001	0.001	0.001	0.001	0.001	777
646	9-Methylanthracene	0.525		16.985		136.95		193.1		217	5.2	1	1	96.7		FALSE	0.001	0.001	0.001	5852	0.001	0.001	0.001	0.001	0.001	0.001	0.001	0.001	0.001	0.001	0.001	0.001	0.001	0.001	0.001	0.001	0.001	0.001	0.001	0.001	0.001	0.001	0.001
647		0.526		25.917		201.81		417.231		217	5.2	1	1	100		FALSE	0.001	0.001	0.001	0.001	0.001	5851	0.001	0.001	0.001	0.001	0.001	0.001	0.001	0.001	0.001	0.001	0.001	0.001	0.001	0.001	0.001	0.001	0.001	0.001	0.001	0.001	0.001
648		0.525		31.734		249.07		334.122		216	5.2	1	1	97		FALSE	0.001	0.001	0.001	0.001	0.001	0.001	0.001	0.001	0.001	0.001	0.001	0.001	0.001	0.001	0.001	0.001	0.001	0.001	0.001	0.001	0.001	0.001	0.001	0.001	0.001	5832	0.001
650		0.512		27.461		213.95		411.243		216	5.2	1	1	78.3		FALSE	0.001	0.001	0.001	0.001	0.001	0.001	0.001	0.001	0.001	0.001	0.001	0.001	0.001	0.001	0.001	0.001	5824	0.001	0.001	0.001	0.001	0.001	0.001	0.001	0.001	0.001	0.001
651		0.512		20.397		161.58		267.175		215	5.2	1	1	93.7		FALSE	0.001	0.001	0.001	0.001	0.001	0.001	0.001	0.001	0.001	0.001	0.001	0.001	0.001	0.001	0.001	0.001	5813	0.001	0.001	0.001	0.001	0.001	0.001	0.001	0.001	0.001	0.001
653		0.525		21.693		171		298.214		215	5.2	1	1	61.8		FALSE	0.001	0.001	0.001	0.001	0.001	0.001	0.001	0.001	0.001	0.001	0.001	0.001	0.001	5807	0.001	0.001	0.001	0.001	0.001	0.001	0.001	0.001	0.001	0.001	0.001	0.001	0.001
656		0.525		33.233		255.92		647.33		214	5.2	1	1	46.6		FALSE	0.001	0.001	0.001	5769	0.001	0.001	0.001	0.001	0.001	0.001	0.001	0.001	0.001	0.001	0.001	0.001	0.001	0.001	0.001	0.001	0.001	0.001	0.001	0.001	0.001	0.001	0.001
657		0.525		20.856		165.68		252.214		213	5.2	1	1	100		FALSE	0.001	0.001	0.001	0.001	0.001	0.001	0.001	0.001	0.001	0.001	0.001	0.001	0.001	5756	0.001	0.001	0.001	0.001	0.001	0.001	0.001	0.001	0.001	0.001	0.001	0.001	0.001
658		0.527		28.789		223.73		447.31		211	5.2	1	1	78		FALSE	5693	0.001	0.001	0.001	0.001	0.001	0.001	0.001	0.001	0.001	0.001	0.001	0.001	0.001	0.001	0.001	0.001	0.001	0.001	0.001	0.001	0.001	0.001	0.001	0.001	0.001	0.001
659		0.525		16.016		130.93		158.096		210	5.2	1	1	97.4		FALSE	0.001	0.001	0.001	5682	0.001	0.001	0.001	0.001	0.001	0.001	0.001	0.001	0.001	0.001	0.001	0.001	0.001	0.001	0.001	0.001	0.001	0.001	0.001	0.001	0.001	0.001	0.001
660		0.511		17.477		139.79		221.087		209	5.2	1	1	100		FALSE	0.001	0.001	0.001	0.001	0.001	0.001	0.001	0.001	0.001	0.001	0.001	0.001	0.001	0.001	0.001	0.001	0.001	0.001	5640	0.001	0.001	0.001	0.001	0.001	0.001	0.001	0.001
661		0.527		25.698		200.38		400.177		208	5.2	1	1	90.2		FALSE	5617	0.001	0.001	0.001	0.001	0.001	0.001	0.001	0.001	0.001	0.001	0.001	0.001	0.001	0.001	0.001	0.001	0.001	0.001	0.001	0.001	0.001	0.001	0.001	0.001	0.001	0.001
663		0.527		28.042		217.42		484.299		206	5.2	1	1	88.1		FALSE	5570	0.001	0.001	0.001	0.001	0.001	0.001	0.001	0.001	0.001	0.001	0.001	0.001	0.001	0.001	0.001	0.001	0.001	0.001	0.001	0.001	0.001	0.001	0.001	0.001	0.001	0.001
665		0.525		28.463		219.99		548.197		206	5.2	1	1	46.4		FALSE	0.001	0.001	0.001	0.001	0.001	0.001	0.001	0.001	0.001	0.001	0.001	0.001	0.001	0.001	0.001	0.001	0.001	0.001	0.001	0.001	0.001	0.001	0.001	0.001	0.001	5549	0.001
667		0.525		27.396		212.7		461.188		205	5.2	1	1	32.5		FALSE	0.001	0.001	0.001	0.001	0.001	0.001	0.001	0.001	0.001	0.001	0.001	0.001	0.001	0.001	0.001	0.001	0.001	0.001	0.001	0.001	0.001	0.001	0.001	0.001	0.001	5547	0.001
669		0.525		17.74		142.35		209.095		205	5.2	1	1	34		FALSE	0.001	0.001	0.001	5536	0.001	0.001	0.001	0.001	0.001	0.001	0.001	0.001	0.001	0.001	0.001	0.001	0.001	0.001	0.001	0.001	0.001	0.001	0.001	0.001	0.001	0.001	0.001
670		0.525		25.252		197.01		393.195		204	5.2	1	1	92.5		FALSE	0.001	0.001	0.001	0.001	0.001	0.001	0.001	0.001	0.001	0.001	0.001	0.001	0.001	0.001	0.001	0.001	0.001	0.001	0.001	0.001	0.001	0.001	0.001	0.001	0.001	5509	0.001
671		0.511		26.618		207.45		406.292		204	5.2	1	1	85.7		FALSE	0.001	0.001	0.001	0.001	0.001	0.001	0.001	0.001	0.001	0.001	0.001	0.001	0.001	0.001	5505	0.001	0.001	0.001	0.001	0.001	0.001	0.001	0.001	0.001	0.001	0.001	0.001
672		0.518	0.01	32.04	0.363	248.21	2.81	501.39	0.0028	203	4.98	1	2	50.2		FALSE	0.001	0.001	0.001	0.001	0.001	0.001	0.001	0.001	0.001	0.001	0.001	0.001	0.001	5263	0.001	0.001	0.001	0.001	0.001	0.001	0.001	0.001	0.001	0.001	0.001	0.001	225
673		0.525		33.395		256.74		703.26		203	5.2	1	1	44.9		FALSE	0.001	0.001	0.001	0.001	0.001	0.001	0.001	0.001	0.001	0.001	0.001	0.001	0.001	0.001	0.001	0.001	0.001	0.001	0.001	0.001	0.001	0.001	0.001	0.001	0.001	5475	0.001
674		0.525		17.848		143.3		207.116		202	5.2	1	1	100		FALSE	0.001	0.001	0.001	5460	0.001	0.001	0.001	0.001	0.001	0.001	0.001	0.001	0.001	0.001	0.001	0.001	0.001	0.001	0.001	0.001	0.001	0.001	0.001	0.001	0.001	0.001	0.001
675		0.526		26.08		216.58		131.049		202	5.2	1	1	98.4		FALSE	0.001	0.001	0.001	0.001	0.001	5456	0.001	0.001	0.001	0.001	0.001	0.001	0.001	0.001	0.001	0.001	0.001	0.001	0.001	0.001	0.001	0.001	0.001	0.001	0.001	0.001	0.001
677		0.526		22.907		179.06		371.05		202	5.2	1	1	89.4		FALSE	0.001	0.001	0.001	0.001	0.001	5447	0.001	0.001	0.001	0.001	0.001	0.001	0.001	0.001	0.001	0.001	0.001	0.001	0.001	0.001	0.001	0.001	0.001	0.001	0.001	0.001	0.001
678		0.525		33.566		258.39		659.331		201	5.2	1	1	30.4		FALSE	0.001	0.001	0.001	5421	0.001	0.001	0.001	0.001	0.001	0.001	0.001	0.001	0.001	0.001	0.001	0.001	0.001	0.001	0.001	0.001	0.001	0.001	0.001	0.001	0.001	0.001	0.001
681		0.511		21.398		168.96		287.218		199	5.2	1	1	74.3		FALSE	0.001	0.001	0.001	0.001	0.001	0.001	0.001	0.001	0.001	0.001	0.001	0.001	0.001	0.001	0.001	0.001	0.001	0.001	5372	0.001	0.001	0.001	0.001	0.001	0.001	0.001	0.001
682		0.511		30.522		236.2		522.32		198	5.2	1	1	86.8		FALSE	0.001	0.001	5353	0.001	0.001	0.001	0.001	0.001	0.001	0.001	0.001	0.001	0.001	0.001	0.001	0.001	0.001	0.001	0.001	0.001	0.001	0.001	0.001	0.001	0.001	0.001	0.001
684		0.527		20.425		162.07		258.148		198	5.2	1	1	34.8		FALSE	5338	0.001	0.001	0.001	0.001	0.001	0.001	0.001	0.001	0.001	0.001	0.001	0.001	0.001	0.001	0.001	0.001	0.001	0.001	0.001	0.001	0.001	0.001	0.001	0.001	0.001	0.001
686		0.525		29.397		227.57		514.227		197	5.2	1	1	44.2		FALSE	0.001	0.001	0.001	0.001	0.001	0.001	0.001	0.001	0.001	0.001	0.001	0.001	0.001	0.001	0.001	0.001	0.001	0.001	0.001	0.001	0.001	0.001	0.001	0.001	0.001	5327	0.001
687		0.511		31.826		246.63		495.346		197	5.2	1	1	100		FALSE	0.001	0.001	0.001	0.001	0.001	0.001	0.001	0.001	0.001	0.001	0.001	0.001	0.001	0.001	0.001	0.001	0.001	0.001	5313	0.001	0.001	0.001	0.001	0.001	0.001	0.001	0.001
688		0.511		23.69		184.99		382.2		196	5.2	1	1	77.5		FALSE	0.001	0.001	0.001	0.001	0.001	0.001	0.001	0.001	0.001	0.001	0.001	0.001	5301	0.001	0.001	0.001	0.001	0.001	0.001	0.001	0.001	0.001	0.001	0.001	0.001	0.001	0.001
690		0.525		32.573		251.56		567.406		195	5.2	1	1	89.3		FALSE	0.001	0.001	0.001	0.001	0.001	0.001	0.001	0.001	0.001	0.001	0.001	0.001	0.001	5254	0.001	0.001	0.001	0.001	0.001	0.001	0.001	0.001	0.001	0.001	0.001	0.001	0.001
691		0.525		33.516		257.43		740.241		195	5.2	1	1	59.7		FALSE	0.001	0.001	0.001	0.001	0.001	0.001	0.001	0.001	0.001	0.001	0.001	0.001	0.001	0.001	0.001	0.001	0.001	0.001	0.001	0.001	0.001	0.001	0.001	0.001	0.001	5252	0.001
693		0.512		20.349		162.09		239.219		194	5.2	1	1	93.7		FALSE	0.001	0.001	0.001	0.001	0.001	0.001	0.001	0.001	0.001	0.001	0.001	0.001	0.001	0.001	0.001	0.001	5245	0.001	0.001	0.001	0.001	0.001	0.001	0.001	0.001	0.001	0.001
696		0.526		26.509		205.9		454.213		192	5.2	1	1	98.5		FALSE	0.001	0.001	0.001	0.001	0.001	5185	0.001	0.001	0.001	0.001	0.001	0.001	0.001	0.001	0.001	0.001	0.001	0.001	0.001	0.001	0.001	0.001	0.001	0.001	0.001	0.001	0.001
697		0.511		18.866		151.8		200.164		192	5.2	1	1	99.4		FALSE	0.001	0.001	0.001	0.001	0.001	0.001	0.001	0.001	0.001	0.001	0.001	0.001	0.001	0.001	0.001	0.001	0.001	0.001	5182	0.001	0.001	0.001	0.001	0.001	0.001	0.001	0.001
698		0.525		20.978		166.31		263.153		192	5.2	1	1	100		FALSE	0.001	0.001	0.001	0.001	0.001	0.001	0.001	0.001	0.001	0.001	0.001	0.001	0.001	0.001	0.001	0.001	0.001	0.001	0.001	0.001	0.001	0.001	0.001	0.001	0.001	5180	0.001
700		0.511		23.934		188.09		322.242		191	5.2	1	1	93.7		FALSE	0.001	0.001	0.001	0.001	0.001	0.001	0.001	0.001	0.001	0.001	0.001	0.001	0.001	0.001	5156	0.001	0.001	0.001	0.001	0.001	0.001	0.001	0.001	0.001	0.001	0.001	0.001
701		0.525		27.979		217.54		439.215		190	5.2	1	1	35.4		FALSE	0.001	0.001	0.001	0.001	0.001	0.001	0.001	0.001	0.001	0.001	0.001	0.001	0.001	0.001	0.001	0.001	0.001	0.001	0.001	0.001	0.001	0.001	0.001	0.001	0.001	5134	0.001
703		0.527		30.106		233.4		487.237		188	5.2	1	1	41.9		FALSE	5076	0.001	0.001	0.001	0.001	0.001	0.001	0.001	0.001	0.001	0.001	0.001	0.001	0.001	0.001	0.001	0.001	0.001	0.001	0.001	0.001	0.001	0.001	0.001	0.001	0.001	0.001
704		0.525		25.59		391.78		448.388		188	5.2	2	1	55.9		FALSE	0.001	0.001	0.001	0.001	0.001	0.001	0.001	0.001	0.001	0.001	0.001	0.001	0.001	0.001	0.001	0.001	0.001	0.001	0.001	0.001	0.001	0.001	0.001	0.001	0.001	5076	0.001
708		0.525		34.813		267.49		726.281		187	5.2	1	1	67.5		FALSE	0.001	0.001	0.001	0.001	0.001	0.001	0.001	0.001	0.001	0.001	0.001	0.001	0.001	0.001	0.001	0.001	0.001	0.001	0.001	0.001	0.001	0.001	0.001	0.001	0.001	5045	0.001
711		0.527		32.78		253.78		514.338		186	5.2	1	1	41.1		FALSE	5028	0.001	0.001	0.001	0.001	0.001	0.001	0.001	0.001	0.001	0.001	0.001	0.001	0.001	0.001	0.001	0.001	0.001	0.001	0.001	0.001	0.001	0.001	0.001	0.001	0.001	0.001
713		0.525		30.819		237.36		642.199		185	5.2	1	1	52.5		FALSE	0.001	0.001	0.001	0.001	0.001	0.001	0.001	0.001	0.001	0.001	0.001	0.001	0.001	0.001	0.001	0.001	0.001	0.001	0.001	0.001	0.001	0.001	0.001	0.001	0.001	5008	0.001
