# Supplementary material for: Integrative Chemical–Biological Grouping of Complex High Production Volume Substances from Lower Olefin Manufacturing Streams
Source: Toxics. 2023 Jul 5;11(7):586. doi: 10.3390/toxics11070586 (PMC10385386; doi:10.3390/toxics11070586)
Supplement: Supplementary file 1 [file toxics-11-00586-s001.zip › toxics-2446194-SI/Table S6.xlsx]

## Sheet: Sheet1
Table S6. Filtered IMS-MS Data Matrix with Molecular Formula Assignments: Neat Samples
ID	Library Matched Anchor Features	RT	SD	DT	SD	CCS	SD	m/z	SD	Abundance	RSD	Z	Freq.	Q Score	Sat.	Mark	SeriesCH2	KMDCH2	KMDH	Formula	C	H	N	O	S	DBE
1		0.521	0.007	19.854	0.049	158.9	0.39	219.185	0.0007	502721	1.66	1	16	100	x	FALSE	28	59.9437	-482.996	C14 H22 N2	14	22	2			5
2		0.522	0.006	18.568	0.059	149.83	0.47	191.154	0.0006	170503	2.03	1	10	100	x	FALSE	28	59.4443	330.166	C12 H18 N2	12	18	2			5
3		0.52	0.007	19.979	0.066	159.82	0.53	221.199	0.0008	157145	1.87	1	11	100	x	FALSE	0	48.2924	-481.259	C14 H24 N2	14	24	2			4
4		0.522	0.006	14.712	0.016	122.11	0.13	131.085	0.0003	140860	0.96	1	25	100	x	FALSE	0	61.071	-67.5216	C10 H10	10	10				6
5		0.526	0	21.616	0.029	171.37	0.23	263.211	0	132793	3.46	1	2	100	x	FALSE	0	83.2034	-167.068	C16 H26 N2 O1	16	26	2	1		5
6		0.521	0.007	35.873	0.047	276.12	0.37	663.451	0.0014	123953	2.61	1	14	100	x	FALSE	0	289.915	-299.705	C44 H58 N2 O3	44	58	2	3		17
7		0.518	0.008	23.075	0.03	181.28	0.23	324.23	0.0008	121826	2.45	1	6	100	x	FALSE	0	131.738	287.103	C22 H29 N1 O1	22	29	1	1		9
8		0.522	0.006	15.413	0.013	126.84	0.11	145.101	0.0003	106652	1.14	1	24	100	x	FALSE	0	60.9212	25.5005	C11 H12	11	12				6
9		0.526		17.784		142.83		206.089		96382	5	1	1	100	x	FALSE	0	141.42	-488.577
10	Naphthalene	0.521	0.006	14.4	0.02	119.68	0.17	129.07	0.0003	92609	0.8	1	23	100	x	FALSE	0	74.2206	-67.7697	C10 H8	10	8				7
11		0.525	0.001	19.037	0.078	151.83	0.62	233.132	0.0011	79507	3.66	1	4	100	x	FALSE	76	128.617	-321.608	C18 H16	18	16				11
12		0.521	0.007	16.147	0.016	131.93	0.13	159.117	0.0003	73056	1.13	1	22	100	x	FALSE	0	61.1709	118.919	C12 H14	12	14				6
13		0.517	0.008	35.617	0.192	274.29	1.48	647.456	0.0019	72110	2.63	1	7	100	x	FALSE	0	267.055	-428.894	C49 H58	49	58				21
14		0.524	0.004	20.841	0.213	165.13	1.69	266.2	0.0011	67962	2.65	1	16	100	x	FALSE	0	96.7419	-133.654	C15 H26 N2 O2	15	26	2	2		4
15	2,6-Dimethylnaphthalene	0.521	0.006	15.828	0.042	129.45	0.34	157.1	0.0006	67898	0.82	1	24	100		FALSE	39	75.0197	119.366	C12 H12	12	12				7
16	2-Methylnaphthalene	0.521	0.006	15.082	0.021	124.25	0.17	143.085	0.0003	67865	0.7	1	24	100		FALSE	0	74.77	25.947	C11 H10	11	10				7
17		0.526	0	18.539	0.071	148.33	0.57	220.113	0.0007	65374	4.84	1	2	100	x	FALSE	0	132.78	-403.989	C16 H13 N1	16	13	1			11
18		0.522	0.006	16.315	0.033	132.72	0.27	169.101	0.0003	64317	0.72	1	23	100		FALSE	0	87.7198	211.842	C13 H12	13	12				8
19		0.522	0.006	14.169	0.013	117.84	0.11	128.062	0.0002	63402	0.82	1	21	96.5		FALSE	0	80.9952	-67.6953	C10 H8	10	8				7
20		0.522	0.006	13.648	0.01	114.64	0.09	115.054	0.0003	62253	0.8	1	20	96.5		FALSE	0	74.2705	-160.891	C9 H6	9	6				7
21		0.521	0.006	16.594	0.046	134.88	0.38	171.116	0.0006	62051	0.85	1	24	100		FALSE	0	74.9698	212.487	C13 H14	13	14				7
22		0.521	0.006	20.585	0.109	163.16	0.87	264.186	0.002	61585	3.1	1	9	100	x	FALSE	0	108.893	-134.894	C20 H24	20	24				9
23		0.526	0	21.303	0.011	168.92	0.08	262.203	0.0005	61223	3.51	1	2	96.5	x	FALSE	0	89.4785	-167.489	C16 H26 N2 O1	16	26	2	1		5
24		0.522	0.006	17.881	0.07	143.95	0.56	198.139	0.0006	60117	2.7	1	9	100	x	FALSE	45	82.2438	399.4	C15 H18	15	18				7
25		0.525	0	35.822	0.034	275.74	0.27	662.444	0.0024	58856	3.65	1	3	100	x	FALSE	0	295.291	-301.02
26		0.522	0.006	14.024	0.014	117.6	0.12	117.069	0.0003	56181	0.75	1	25	100		FALSE	0	61.3207	-160.445	C9 H8	9	8				6
27		0.521	0.007	18.29	0.081	146.73	0.65	210.14	0.0012	54739	1.93	1	12	100	x	FALSE	0	94.844	491.777	C16 H18	16	18				8
28		0.521	0.007	15.375	0.016	127.28	0.13	135.092	0.0003	54150	2.06	1	10	100	x	FALSE	28	59.1446	-42.815	C8 H10 N2	8	10	2			5
29		0.522	0.007	18.824	0.068	150.61	0.55	220.169	0.001	48947	2.27	1	9	100	x	FALSE	0	76.7428	-459.653	C14 H21 N1 O1	14	21	1	1		5
30		0.523	0.005	17.031	0.021	137.8	0.17	183.116	0.0004	47552	1	1	20	100		FALSE	49	88.2692	305.559	C14 H14	14	14				8
31		0.521	0.007	15.736	0.063	129.22	0.52	149.023	0.0003	45805	2.47	1	12	100	x	FALSE	0	143.7	134.349	C8 H4 O3	8	4		3		7
32		0.526	0	23.311	0.001	183.49	0.01	309.233	0.0005	45205	3.66	1	2	99.6	x	FALSE	0	112.492	168.159	C21 H28 N2	21	28	2			9
33		0.525	0.001	17.571	0.059	141.54	0.47	196.124	0.0008	44916	2.14	1	9	100	x	FALSE	0	95.3934	399.152	C15 H16	15	16				8
34	Acenaphthene	0.521	0.006	15.549	0.036	127.29	0.3	155.085	0.0003	44395	0.96	1	21	100		FALSE	0	87.9695	118.919	C12 H10	12	10				8
35		0.517	0.008	27.167	0.021	212	0.17	391.283	0.0009	42717	2.59	1	5	100	x	FALSE	0	154.01	-244.884	C24 H38 O4	24	38		4		6
36		0.519	0.007	21.642	0.106	171.51	0.84	265.191	0.0015	39862	2.17	1	8	100	x	FALSE	0	105.015	-132.091	C20 H24	20	24				9
37		0.522	0.006	19.014	0.06	151.87	0.48	227.179	0.0006	39833	2.5	1	10	100	x	FALSE	39	75.1695	-414.631	C17 H22	17	22				7
38		0.521	0.007	23.161	0.16	181.83	1.25	330.233	0.0016	38676	3.41	1	11	100	x	FALSE	0	135.941	331.208
39		0.523	0.005	17.332	0.046	140.13	0.37	185.132	0.0004	37392	1.01	1	18	100		FALSE	0	74.72	305.41	C14 H16	14	16				7
40		0.52	0.007	17.685	0.225	142.7	1.82	191.142	0.0005	37314	2.92	1	8	100	x	FALSE	36	71.2311	341.875	C13 H18 O1	13	18		1		5
41		0.52	0.007	17.754	0.089	142.97	0.72	197.131	0.0004	36885	2.01	1	16	100	x	FALSE	50	88.6188	399.077	C15 H16	15	16				8
42		0.52	0.007	20.344	0.03	162.2	0.24	235.18	0.0004	35717	1.93	1	8	100		FALSE	0	82.5042	-354.104	C14 H22 N2 O1	14	22	2	1		5
43		0.521	0.007	16.809	0.038	136.57	0.31	172.124	0.0005	35507	1.96	1	10	100		FALSE	0	68.5947	212.81	C13 H16	13	16				6
44		0.522	0.006	23.295	0.131	182.86	1.03	331.24	0.0014	35083	3.24	1	10	100	x	FALSE	78	130.265	332.225	C25 H30	25	30				11
45		0.52	0.007	19.74	0.057	157	0.46	246.14	0.0015	33734	2.64	1	12	100	x	FALSE	80	134.742	-229.008
46		0.515	0.007	23.686	0.014	185.78	0.11	338.247	0.001	33073	2.97	1	3	100	x	FALSE	0	130.989	379.53	C23 H31 N1 O1	23	31	1	1		9
47		0.523	0.005	19.681	0.07	156.7	0.55	241.194	0.0005	32578	2	1	9	100	x	FALSE	41	75.4193	-321.212	C18 H24	18	24				7
48		0.523	0.005	20.647	0.106	163.71	0.84	262.171	0.0009	32433	3.04	1	9	100	x	FALSE	0	122.142	-135.043	C20 H22	20	22				10
49		0.52	0.007	19.179	0.122	153.23	0.98	226.17	0.0011	31703	2.14	1	9	100		FALSE	0	82.5434	-413.961	C17 H22	17	22				7
50		0.52	0.007	14.85	0.017	122.41	0.14	142.077	0.0004	31461	0.94	1	18	98.2		FALSE	0	81.6444	26.1206	C11 H10	11	10				7
51		0.522	0.007	21.45	0.075	170.08	0.6	262.228	0.0013	30627	2.87	1	4	100	x	FALSE	0	65.1058	-191.7	C18 H30 O1	18	30		1		4
52		0.522	0.006	13.425	0.023	113.81	0.19	105.07	0.0002	30581	1.01	1	25	100		FALSE	18	47.2222	-254.31	C7 H6	7	6				5
53		0.52	0.007	22.314	0.037	176.53	0.29	275.246	0.0016	30376	2.17	1	6	100		FALSE	0	61.3421	-108.923	C18 H30 N2	18	30	2			5
54		0.521	0.007	14.741	0.031	121.58	0.25	141.07	0.0003	29854	0.93	1	19	100		FALSE	49	88.0195	25.7981	C11 H8	11	8				8
55	Fluorene	0.522	0.006	16.023	0.024	130.46	0.2	167.085	0.0004	28207	0.93	1	22	100		FALSE	0	101.768	212.487	C13 H10	13	10				9
56		0.522	0.006	16.75	0.024	135.62	0.2	181.101	0.0004	27960	1.17	1	18	100		FALSE	0	101.718	305.609	C14 H12	14	12				9
57		0.522	0.006	17.54	0.059	141.72	0.48	187.147	0.0004	27838	1.32	1	19	100		FALSE	29	61.7702	305.857	C14 H18	14	18				6
58		0.522	0.006	14.187	0.037	118.78	0.31	119.085	0.0003	27680	0.86	1	25	100		FALSE	0	47.6717	-160.693	C9 H10	9	10				5
59		0.523	0.006	23.495	0.14	184.39	1.1	333.255	0.0025	27617	3.26	1	7	100	x	FALSE	0	117.615	332.97	C25 H32	25	32				10
60		0.521	0.007	23.374	0.093	183.46	0.73	332.247	0.001	27558	3.91	1	8	100	x	FALSE	74	124.29	332.945	C25 H32	25	32				10
61		0.522	0.007	15.213	0.022	125.26	0.18	144.093	0.0009	27324	1.74	1	12	96.5		FALSE	33	68.395	26.2694	C11 H12	11	12				6
62		0.52	0.007	18.59	0.107	149.05	0.86	212.155	0.0016	27142	0.9	1	19	100		FALSE	0	82.1938	492.521	C16 H20	16	20				7
63		0.522	0.006	21.23	0.147	167.84	1.17	279.208	0.0012	26359	1.93	1	12	100		FALSE	0	103.367	-40.5576	C21 H26	21	26				9
64		0.522	0.006	15.722	0.021	129.24	0.17	147.116	0.0004	26237	1.63	1	25	100		FALSE	0	48.271	26.2446	C11 H14	11	14				5
65		0.52	0.008	22.447	0.132	176.61	1.04	312.231	0.0011	26179	2.66	1	6	100	x	FALSE	0	117.94	193.536	C21 H29 N1 O1	21	29	1	1		8
66		0.519	0.008	22.857	0.091	179.59	0.71	323.224	0.0014	25551	3.2	1	5	96.5	x	FALSE	0	137.115	285.789	C19 H30 O4	19	30		4		5
67		0.519	0.007	20.149	0.207	160.03	1.64	253.193	0.0007	25351	4.31	1	8	100	x	FALSE	0	89.7176	-227.148	C19 H24	19	24				8
68		0.523	0.005	19.614	0.108	156.23	0.86	239.178	0.0004	25219	2.1	1	9	100		FALSE	0	88.8685	-321.162	C18 H22	18	22				8
69		0.52	0.008	21.618	0.008	170.47	0.07	296.2	0.0003	25154	3.27	1	3	100	x	FALSE	0	130.939	99.9678	C20 H25 N1 O1	20	25	1	1		9
70		0.519	0.007	18.269	0.114	146.25	0.91	218.109	0.0012	24178	2.72	1	10	100	x	FALSE	0	134.143	-415.945
71		0.52	0.007	19.014	0.066	151.98	0.53	224.155	0.0007	24148	2.06	1	9	100		FALSE	0	95.5931	-414.308	C17 H20	17	20				8
72		0.519	0.008	20.731	0.132	164.23	1.05	267.209	0.0009	24124	4.32	1	7	100	x	FALSE	51	89.7675	-133.927	C20 H26	20	26				8
73		0.522	0.006	16.411	0.029	133.97	0.24	161.132	0.0004	23893	1.96	1	19	100		FALSE	0	47.9214	119.068	C12 H16	12	16				5
74		0.522	0.006	22.939	0.2	180.13	1.57	328.218	0.0019	23829	2.53	1	10	100	x	FALSE	87	148.191	330.067	C25 H28	25	28				12
75		0.52	0.008	25.773	0.125	201.01	0.98	397.287	0.0009	23450	2.84	1	6	100		FALSE	0	156.914	-202.069	C30 H36	30	36				13
76		0.524	0.005	20.901	0.243	165.54	1.93	268.215	0.001	23096	2.76	1	9	100		FALSE	0	84.2915	-132.712	C15 H28 N2 O2	15	28	2	2		3
77		0.522	0.006	19.922	0.168	158.32	1.33	250.17	0.0021	23014	1.99	1	9	100		FALSE	0	108.943	-228.016	C19 H22	19	22				9
78		0.519	0.008	14.5	0.022	120.43	0.18	130.077	0.0004	22994	1.98	1	7	96.5		FALSE	0	67.8456	-67.4472	C10 H10	10	10				6
79		0.52	0.007	19.325	0.012	155.26	0.1	205.17	0.0006	22915	2.12	1	9	100		FALSE	28	59.4942	423.387	C13 H20 N2	13	20	2			5
80		0.526	0	23.391	0.014	184.07	0.11	311.247	0.0004	22859	3.72	1	2	100	x	FALSE	0	100.741	169.796	C21 H30 N2	21	30	2			8
81		0.522	0.006	14.99	0.031	124.25	0.25	133.101	0.0004	22849	1	1	24	100		FALSE	0	48.1212	-67.0751	C10 H12	10	12				5
82		0.521	0.006	17.971	0.059	144.63	0.48	199.147	0.0005	22460	1.17	1	16	100		FALSE	0	75.2694	399.127	C15 H18	15	18				7
83		0.521	0.007	23.271	0.183	182.78	1.44	326.245	0.0009	22323	2.8	1	4	100		FALSE	0	118.789	287.55	C22 H31 N1 O1	22	31	1	1		8
84		0.525	0.001	20.24	0.141	160.79	1.12	252.186	0.0011	21804	1.37	1	12	100		FALSE	0	95.4933	-228.065	C19 H24	19	24				8
85		0.52	0.007	18.105	0.087	145.32	0.7	208.124	0.0009	21759	1.27	1	16	100		FALSE	60	108.293	491.826	C16 H16	16	16				9
86		0.521	0.007	18.924	0.081	151.3	0.65	223.147	0.0011	21493	1.6	1	14	100		FALSE	57	102.468	-414.134	C17 H18	17	18				9
87		0.521	0.006	16.88	0.032	137.1	0.26	173.131	0.0002	21163	1.59	1	14	100		FALSE	29	61.8202	212.735	C13 H16	13	16				6
88		0.52	0.007	19.361	0.121	154.36	0.97	235.147	0.0008	21120	1.52	1	15	100		FALSE	0	115.367	-321.46	C18 H18	18	18				10
89		0.521	0.007	16.866	0.013	137.51	0.11	164.131	0.0007	21013	2.04	1	10	100		FALSE	0	52.5698	143.651	C10 H16 N2	10	16	2			4
90		0.521	0.007	19.58	0.133	156.03	1.06	237.162	0.001	20831	1.25	1	14	100		FALSE	0	102.617	-320.815	C18 H20	18	20				9
91		0.523	0.005	23.079	0.059	181.2	0.47	329.225	0.0006	20584	2.74	1	8	100	x	FALSE	83	143.015	331.58	C25 H28	25	28				12
92		0.524	0.001	25.997	0.098	202.73	0.76	399.302	0.0011	20317	3.37	1	3	100	x	FALSE	0	144.264	-201.325	C30 H38	30	38				12
93		0.526		23.252		182.06		354.183		20231	5	1	1	100	x	FALSE	0	212.184	-433.334	C20 H23 N3 O3	20	23	3	3		11
94		0.526	0	23.884	0.001	187.67	0.01	323.248	0.0016	19915	3.87	1	2	100	x	FALSE	63	112.542	261.38	C22 H30 N2	22	30	2			9
95		0.521	0.006	12.725	0.02	109.6	0.17	91.0545	0.0002	19805	0.8	1	24	100		FALSE	18	47.1723	-347.531	C7 H6	7	6				5
96		0.526	0	20.364	0.174	161.43	1.38	263.179	0.0005	19157	3.13	1	3	100	x	FALSE	0	115.068	-135.415	C20 H22	20	22				10
97		0.517	0.008	17.864	0.067	143.55	0.54	204.137	0.0009	18972	2.82	1	7	100		FALSE	0	90.4418	447.474	C13 H17 N1 O1	13	17	1	1		6
98		0.522	0.007	19.359	0.147	154.37	1.18	234.184	0.0015	18926	2.24	1	9	100		FALSE	42	77.1923	-366.036	C15 H23 N1 O1	15	23	1	1		5
99		0.521	0.007	18.509	0.101	148.36	0.81	213.163	0.0004	18435	2.71	1	7	100		FALSE	40	75.3194	492.347	C16 H20	16	20				7
100		0.522	0.006	18.37	0.115	147.33	0.92	211.147	0.0005	18327	2.14	1	9	100		FALSE	50	88.5688	492.199	C16 H18	16	18				8
101		0.522	0.006	18.071	0.071	145.4	0.57	200.154	0.0011	18168	2.51	1	12	100		FALSE	0	69.6935	400.243	C15 H20	15	20				6
102		0.522	0.007	20.918	0.095	165.4	0.75	278.202	0.0012	18051	2.58	1	5	100		FALSE	0	109.042	-41.5747	C21 H26	21	26				9
103		0.52	0.007	22.293	0.109	175.59	0.86	304.217	0.0014	17898	1.58	1	14	100		FALSE	0	122.492	144.817	C23 H28	23	28				10
104		0.522	0.006	21.227	0.123	167.88	0.97	277.193	0.0017	17757	1.82	1	12	100		FALSE	0	116.416	-40.9049	C21 H24	21	24				10
105		0.523	0.005	17.355	0.073	139.89	0.59	194.109	0.0004	17648	1.86	1	10	100		FALSE	0	107.844	398.209	C15 H14	15	14				9
106		0.525	0.001	20.563	0.176	162.95	1.39	265.193	0.001	17524	2.62	1	5	100		FALSE	0	103.017	-134.076	C20 H24	20	24				9
107		0.522	0.006	22.84	0.174	179.57	1.37	318.233	0.001	17151	1.49	1	13	100		FALSE	73	122.641	238.137	C24 H30	24	30				10
108		0.524	0.001	22.266	0.141	175.35	1.11	305.224	0.0012	17028	2	1	7	100		FALSE	0	116.716	145.735	C23 H28	23	28				10
109		0.517	0.008	35.977	0.042	276.8	0.32	678.438	0.0017	16275	2.37	1	5	100		FALSE	0	319.25	-170.739
110		0.521	0.006	18.768	0.156	150.13	1.25	221.132	0.0007	16007	1.72	1	15	100		FALSE	0	115.318	-414.68	C17 H16	17	16				10
111		0.519	0.007	17.511	0.043	141.11	0.35	195.116	0.0005	16003	1.38	1	15	100		FALSE	56	102.068	399.127	C15 H14	15	14				9
112		0.52	0.008	22.847	0.148	179.54	1.17	322.215	0.0013	15759	4.49	1	3	96.5	x	FALSE	0	145.188	287.153	C22 H27 N1 O1	22	27	1	1		10
113		0.521	0.006	13.803	0.022	115.85	0.19	116.061	0.0004	15681	0.92	1	20	98.6		FALSE	34	68.6946	-159.775	C9 H8	9	8				6
114		0.522	0.006	19.069	0.084	152.38	0.67	225.162	0.0006	15660	1.64	1	12	100		FALSE	0	88.9185	-414.283	C17 H20	17	20				8
115		0.519	0.008	22.309	0.05	176.44	0.4	277.261	0.0007	15138	1.97	1	7	100		FALSE	0	48.1926	-108.675	C18 H32 N2	18	32	2			4
116		0.526		22.793		178.52		351.122		14547	5	1	1	90.5	x	FALSE	0	270.565	-395.307
117		0.523	0.005	21.683	0.058	171.11	0.46	291.209	0.0007	14488	1.72	1	10	100		FALSE	64	115.667	51.5218	C22 H26	22	26				10
118		0.521	0.007	18.46	0.091	148.3	0.73	205.158	0.0007	14354	3.33	1	7	100		FALSE	36	70.9814	434.798	C14 H20 O1	14	20		1		5
119		0.525	0.001	18.857	0.114	150.47	0.91	231.116	0.0009	14344	2.87	1	4	100		FALSE	0	142.366	-321.261	C18 H14	18	14				12
120		0.52	0.007	22.368	0.15	176.14	1.19	306.232	0.0012	14282	1.96	1	12	100		FALSE	0	110.341	146.057	C23 H30	23	30				9
121		0.524	0.005	19.922	0.073	158.38	0.58	248.155	0.0014	14093	1.76	1	10	100		FALSE	72	122.292	-228.065	C19 H20	19	20				10
122		0.522	0.006	21.284	0.147	168.21	1.17	281.224	0.001	13960	3.12	1	5	100		FALSE	0	90.0172	-40.508	C21 H28	21	28				8
123		0.522	0.007	26.886	0.058	220.9	0.48	149.023	0.0005	13841	3.11	1	7	100		FALSE	0	143.201	133.853	C8 H4 O3	8	4		3		7
124		0.519	0.007	18.574	0.095	148.61	0.76	220.124	0.0018	13495	2.36	1	8	100		FALSE	70	121.693	-415.003	C17 H16	17	16				10
125		0.518	0.011	18.305	0.094	146.38	0.75	222.091	0.0002	13471	4.91	1	2	95.8	x	FALSE	0	157.189	-366.433	C15 H11 N1 O1	15	11	1	1		11
126		0.522	0.006	22.649	0.082	178.12	0.65	316.218	0.0016	13464	1.24	1	15	100		FALSE	0	135.491	237.591
127		0.523	0.005	20.528	0.17	163.02	1.35	254.201	0.0012	13424	1.45	1	14	100		FALSE	0	83.3425	-226.825	C14 H26 N2 O2	14	26	2	2		3
128		0.526		26.55		206.54		431.246		13310	5	1	1	100	x	FALSE	0	235.833	102.597
129		0.521	0.007	23.637	0.162	185.29	1.27	343.24	0.0007	13295	1.96	1	7	100		FALSE	0	142.965	424.702	C26 H30	26	30				12
130		0.522	0.006	15.984	0.056	130.66	0.46	158.108	0.0006	13181	1.97	1	9	96.9		FALSE	0	68.8445	119.887	C12 H14	12	14				6
131		0.521	0.007	19.862	0.143	158.17	1.14	240.185	0.0012	13050	2.75	1	10	100		FALSE	0	82.7932	-320.542	C18 H24	18	24				7
132		0.519	0.008	20.25	0.184	160.77	1.46	255.208	0.0014	13016	3.73	1	5	100		FALSE	0	76.9675	-226.503	C19 H26	19	26				7
133		0.52	0.007	17.921	0.066	143.93	0.53	206.108	0.0014	12943	1.76	1	9	100		FALSE	71	121.742	491.876	C16 H14	16	14				10
134		0.52	0.008	20.659	0.117	164.29	0.93	247.205	0.0017	12651	3	1	5	100		FALSE	36	70.9314	-285.739	C17 H26 O1	17	26		1		5
135		0.526		26.151		203.89		401.294		12376	5	1	1	99.5	x	FALSE	0	154.088	-178.255	C24 H28 O1	24	28		1		11
136		0.514	0.008	23.832	0.05	186.78	0.39	345.255	0.001	12321	2.89	1	4	100		FALSE	0	130.015	425.148	C26 H32	26	32				11
137		0.52	0.008	21.924	0.115	172.98	0.91	292.216	0.0013	12288	2.62	1	5	100		FALSE	0	109.991	52.5389	C22 H28	22	28				9
138		0.524	0.005	17.014	0.134	138.13	1.09	174.137	0.0015	12243	2.57	1	8	100		FALSE	27	56.9435	214.546	C13 H18	13	18				5
139		0.522	0.006	31.804	0.13	246.02	1.01	530.468	0.0015	12104	3.44	1	5	100		FALSE	0	124.225	-349.416	C35 H62 O3
140		0.526		23.287		182.37		352.168		11984	5	1	1	82.4	x	FALSE	0	225.034	-433.88	C25 H21 N1 O1	25	21	1	1		16
141		0.522	0.005	17.66	0.082	141.87	0.66	205.1	0.0008	11880	3.08	1	6	100		FALSE	0	128.817	492.248	C16 H12	16	12				11
142		0.519	0.007	20.734	0.189	164.37	1.5	263.178	0.0007	11871	1.79	1	8	100		FALSE	0	116.067	-134.423	C20 H22	20	22				10
143		0.521	0.007	19.683	0.105	156.81	0.84	238.171	0.0014	11839	1.95	1	10	100		FALSE	0	95.1436	-321.584	C18 H22	18	22				8
144		0.526	0.001	20.427	0.171	161.97	1.36	262.186	0.0047	11814	3.84	1	3	93.7		FALSE	0	106.46	-150.621
145		0.525	0.002	23.556	0.103	184.6	0.81	346.169	0.0007	11812	4.22	1	2	96.5		FALSE	0	217.336	-481.458	C27 H22	27	22				17
146		0.52	0.007	18.865	0.099	150.87	0.79	222.14	0.0009	11783	1.64	1	9	100		FALSE	60	108.243	-415.052	C17 H18	17	18				9
147		0.519	0.007	20.147	0.124	160.08	0.99	251.177	0.0008	11605	1.57	1	12	100		FALSE	0	103.067	-227.197	C19 H22	19	22				9
148		0.522	0.006	20.375	0.115	161.61	0.91	260.157	0.0025	11590	2.08	1	10	100		FALSE	0	133.594	-136.978
149		0.519	0.008	19.119	0.104	153.52	0.84	207.149	0.0009	11587	3.48	1	5	100		FALSE	0	82.0048	459.058	C12 H18 N2 O1	12	18	2	1		5
150	2-Methylanthracene	0.518	0.007	17.217	0.075	138.83	0.6	193.101	0.0005	11490	1.75	1	11	100		FALSE	0	114.718	398.383	C15 H12	15	12				10
151		0.517	0.007	20.081	0.198	159.62	1.57	249.162	0.0008	11433	1.97	1	7	100		FALSE	64	115.717	-227.941	C19 H20	19	20				10
152		0.521	0.008	34.187	0.018	263.63	0.14	607.389	0.001	11262	2.81	1	6	100		FALSE	135	289.016	326.718	C40 H50 N2 O3	40	50	2	3		17
153		0.52	0.008	22.304	0.121	175.54	0.96	310.216	0.003	11177	2.66	1	6	100		FALSE	0	129.99	192.196	C21 H27 N1 O1	21	27	1	1		9
154		0.523	0.004	24.229	0.106	189.65	0.83	357.255	0.0008	11009	1.93	1	11	100		FALSE	0	143.814	-481.284	C27 H32	27	32				12
155		0.524	0.001	22.204	0.057	174.91	0.45	303.209	0.0008	10858	2.11	1	6	100		FALSE	0	129.266	144.891	C23 H26	23	26				11
156		0.522	0.006	19.215	0.05	153.23	0.4	234.14	0.0025	10808	1.67	1	10	100		FALSE	0	121.742	-321.782	C18 H18	18	18				10
157		0.52	0.007	20.364	0.125	161.74	0.99	253.158	0.0023	10722	4.35	1	3	100		FALSE	0	124.678	-192.419	C15 H24 S1 O1	15	24		1	1	4
158		0.523	0.005	24.365	0.084	190.68	0.66	359.27	0.0009	10711	2.75	1	8	100		FALSE	0	131.164	-480.54	C27 H34	27	34				11
159		0.521	0.007	15.335	0.042	126.95	0.35	135.116	0.0004	10534	1.54	1	18	100		FALSE	10	34.5721	-67.224	C10 H14	10	14				4
160		0.525	0.001	18.254	0.104	146.39	0.84	211.112	0.0014	10183	4.27	1	7	100		FALSE	0	123.829	-472.776
161		0.526	0	23.997	0.033	188.51	0.26	325.262	0.0007	10028	3.94	1	2	100		FALSE	0	101.19	263.414	C22 H32 N2	22	32	2			8
162		0.515	0.007	23.476	0.039	184.17	0.31	336.231	0.0011	9962	3.08	1	3	93.7		FALSE	85	144.838	379.977	C23 H29 N1 O1	23	29	1	1		10
163		0.522	0.006	19.857	0.136	157.93	1.08	246.185	0.0017	9958	1.8	1	11	99.9		FALSE	0	89.9923	-273.46	C16 H23 N1 O1	16	23	1	1		6
164		0.519	0.007	21.729	0.156	171.49	1.24	290.202	0.0012	9855	1.58	1	10	100		FALSE	0	122.542	51.6955	C22 H26	22	26				10
165		0.517	0.009	20.566	0.085	163.16	0.67	259.191	0.0003	9729	4.56	1	2	100		FALSE	0	98.7147	-178.28	C15 H22 N4	15	22	4			7
166		0.524	0.002	21.596	0.058	170.34	0.46	294.185	0.0007	9665	4.51	1	2	100		FALSE	0	143.789	99.422	C20 H23 N1 O1	20	23	1	1		10
167		0.518	0.009	27.006	0.013	213.55	0.1	279.158	0.0006	9588	2.67	1	4	100		FALSE	0	153.411	9.15337	C16 H22 O4	16	22		4		6
168		0.526		26.713		208.05		415.309		9563	5	1	1	100		FALSE	0	154.638	-84.5385
169		0.52	0.007	21.088	0.129	166.8	1.02	276.186	0.0008	9531	1.64	1	9	100		FALSE	72	122.292	-41.7235	C21 H24	21	24				10
170		0.516	0.008	17.003	0.015	138.81	0.12	161.107	0.0005	9500	2.66	1	5	100		FALSE	0	73.0933	144.073	C10 H12 N2	10	12	2			6
171		0.519	0.008	22.736	0.086	178.77	0.67	317.225	0.0007	9417	2.21	1	5	100		FALSE	0	129.616	238.409	C24 H28	24	28				11
172		0.521	0.007	17.833	0.162	142.82	1.3	216.091	0.0019	9399	2.95	1	4	100		FALSE	0	149.89	-413.613	C17 H12	17	12				12
173		0.52	0.007	22.03	0.146	173.64	1.15	299.177	0.0011	9356	2.36	1	6	99.4		FALSE	0	156.764	145.586	C23 H22	23	22				13
174		0.522	0.006	23.545	0.138	184.76	1.09	334.261	0.0019	9334	3.61	1	6	100		FALSE	0	112.239	334.284	C25 H34	25	34				9
175		0.519	0.007	18.729	0.131	150.09	1.05	214.169	0.0012	9267	1.32	1	15	100		FALSE	0	70.0431	493.761	C16 H22	16	22				6
176		0.521	0.007	19	0.033	151.57	0.26	232.125	0.0014	9211	2.35	1	7	100		FALSE	0	133.893	-323.022
177		0.522	0.007	26.012	0.19	202.81	1.49	401.317	0.0012	9191	3.36	1	4	100		FALSE	0	130.814	-201.374	C30 H40	30	40				11
178		0.52	0.007	22.107	0.166	174.38	1.31	294.231	0.0016	9123	1.73	1	15	100		FALSE	0	98.0404	53.9776	C17 H30 N2 O2	17	30	2	2		4
179		0.519	0.008	19.994	0.084	158.96	0.67	248.2	0.0005	9071	2.47	1	5	100		FALSE	0	77.0424	-273.014	C16 H25 N1 O1	16	25	1	1		5
180		0.521	0.007	21.8	0.009	171.85	0.07	298.215	0.0005	9019	2.52	1	4	100		FALSE	0	117.59	100.017	C20 H27 N1 O1	20	27	1	1		8
181		0.522	0.006	26.161	0.215	203.84	1.67	409.286	0.0012	9008	1.63	1	9	100		FALSE	0	171.012	-108.203	C31 H36	31	36				14
182		0.522	0.006	22.121	0.083	174.28	0.65	302.202	0.0015	8994	1.9	1	9	100		FALSE	0	135.042	143.973
183		0.522	0.006	19.338	0.092	153.87	0.73	244.125	0.0008	8976	2.28	1	6	98.2		FALSE	0	147.992	-229.157	C19 H16	19	16				12
184		0.521	0.006	17.087	0.072	138.66	0.59	175.147	0.0004	8850	2.28	1	15	100		FALSE	20	48.1712	212.487	C13 H18	13	18				5
185		0.521	0.007	25.218	0.098	196.91	0.77	383.271	0.0008	8837	1.87	1	7	100		FALSE	0	156.664	-295.488	C29 H34	29	34				13
186		0.526		27.85		217.01		409.309		8667	5	1	1	99.4		FALSE	0	148.038	-131.025	C28 H40 O2	28	40		2		9
187		0.523	0.005	19.126	0.143	152.72	1.14	228.183	0.0012	8654	2.43	1	9	100		FALSE	0	71.7912	-411.331	C17 H24	17	24				6
188		0.526		25.924		201.87		417.231		8631	5	1	1	100		FALSE	0	235.283	8.88051
189		0.521	0.006	14.846	0.059	122.17	0.48	145.064	0.0004	8577	1.49	1	16	98.6		FALSE	54	97.5802	61.9155	C10 H8 O1	10	8		1		7
190		0.523	0.005	15.359	0.018	125.86	0.15	153.07	0.0004	8567	1.39	1	15	100		FALSE	0	101.119	118.671	C12 H8	12	8				9
191	Anthracene	0.522	0.006	16.365	0.046	132.6	0.37	179.085	0.0005	8501	2.03	1	11	98.4		FALSE	0	114.668	305.162	C14 H10	14	10				10
192		0.522	0.006	23.76	0.094	186.23	0.74	344.248	0.0015	8482	2.2	1	9	100		FALSE	0	136.69	425.123
193		0.521	0.007	21.56	0.125	170.18	0.99	289.194	0.0007	8467	1.97	1	7	100		FALSE	77	128.917	51.373	C22 H24	22	24				11
194		0.526		26.448		205.22		470.174		8388	5	1	1	88.8		FALSE	0	350.901	476.447
195		0.522	0.007	24.748	0.36	193.7	2.82	358.264	0.001	8385	2.54	1	7	100		FALSE	0	136.34	-482.053
196		0.521	0.006	24.858	0.109	194.32	0.85	371.271	0.0016	8321	1.99	1	8	100		FALSE	0	143.964	-387.964	C28 H34	28	34				12
197		0.521	0.007	22.868	0.075	179.77	0.59	319.24	0.001	8290	2.98	1	4	100		FALSE	0	116.666	238.856	C24 H30	24	30				10
198		0.519	0.008	15.66	0.07	128.13	0.57	156.092	0.0004	8266	2.39	1	7	96.5		FALSE	44	81.9941	119.639	C12 H12	12	12				7
199		0.521	0.006	21.072	0.081	166.7	0.64	275.178	0.0007	8209	1.91	1	8	98.2		FALSE	77	128.867	-41.8475	C21 H22	21	22				11
200		0.52	0.007	18.209	0.12	146.46	0.96	201.162	0.0008	8173	1.89	1	11	100		FALSE	0	62.2197	399.474	C15 H20	15	20				6
201		0.524	0.001	26.761	0.228	208.95	1.78	384.278	0.0017	8016	4.93	1	3	100		FALSE	0	151.288	-294.173	C29 H36	29	36				12
202		0.519	0.007	17.528	0.153	140.86	1.23	204.093	0.0005	8008	2.28	1	8	100		FALSE	0	134.692	491.43
203		0.522	0.005	18.23	0.066	146.28	0.53	209.131	0.0005	7971	2.45	1	7	100		FALSE	0	102.118	492.347	C16 H16	16	16				9
204		0.517	0.008	17.201	0.048	139.12	0.39	184.124	0.0008	7731	1.8	1	7	100		FALSE	0	81.6944	305.683	C14 H16	14	16				7
205		0.522	0.006	21.404	0.232	169.19	1.84	280.215	0.0018	7631	1.84	1	10	100		FALSE	0	97.7907	-39.4414	C16 H28 N2 O2	16	28	2	2		4
206		0.525	0.001	24.715	0.25	193.22	1.96	370.263	0.0013	7593	2.33	1	7	100		FALSE	0	150.039	-388.584	C28 H34	28	34				12
207		0.521	0.009	29.484	0.012	228.76	0.09	473.316	0.0007	7541	3.26	1	3	100		FALSE	0	212.209	358.644	C36 H40	36	40				17
208		0.526	0	23.57	0.115	184.89	0.9	337.239	0.0022	7485	4.95	1	2	93.4		FALSE	0	137.864	379.704	C20 H32 O4	20	32		4		5
209		0.525	0.002	24.73	0.12	194.8	0.94	304.287	0.0006	7441	4.53	1	5	100		FALSE	0	53.0692	75.8564	C20 H36 N2	20	36	2			4
210		0.517	0.008	28.475	0.049	221.72	0.38	419.314	0.001	7440	3.24	1	5	100		FALSE	0	154.01	-58.5419	C26 H42 O4	26	42		4		6
211		0.519	0.008	25.053	0.152	195.66	1.19	381.256	0.0014	7369	1.71	1	8	100		FALSE	98	170.014	-295.537	C29 H32	29	32				14
212		0.523		23.306		182.65		345.254		7354	5	1	1	98		FALSE	0	131.314	426.438	C26 H32	26	32				11
213		0.525	0.001	18.023	0.178	144.88	1.43	203.141	0.0012	7353	2.87	1	8	100		FALSE	0	85.4295	435.84	C14 H18 O1	14	18		1		6
214		0.526		27.209		211.48		444.253		7338	5	1	1	93.7		FALSE	0	242.657	195.892
215		0.52	0.007	20.076	0.023	163.71	0.19	164.131	0.0004	7274	1.95	1	11	100		FALSE	0	52.5698	143.651	C10 H16 N2	10	16	2			4
216	Pyrene	0.524	0.002	16.992	0.006	136.62	0.05	202.077	0.0012	7130	3.39	1	4	96.5		FALSE	0	148.841	492.174	C16 H10	16	10				12
217		0.522	0.006	18.526	0.107	148.79	0.86	206.189	0.001	7091	4.24	1	6	100		FALSE	15	41.3324	412.001	C14 H23 N1	14	23	1			4
218		0.517	0.008	22.561	0.052	177.44	0.41	315.209	0.0006	7044	2.5	1	4	93.7		FALSE	82	142.466	237.864	C24 H26	24	26				12
219		0.526		22.849		183.55		206.096		7036	5	1	1	100		FALSE	0	134.428	-495.523	C15 H11 N1	15	11	1			11
220		0.526		26.441		206.18		400.289		6976	5	1	1	73.6		FALSE	0	157.667	-181.356
221		0.522	0.006	19.991	0.076	158.84	0.6	251.142	0.0019	6972	3.2	1	5	98.3		FALSE	0	138.228	-192.27	C18 H18 O1	18	18		1		10
222		0.525	0.001	22.868	0.155	179.59	1.22	327.21	0.0011	6907	2.44	1	5	98.4		FALSE	89	155.465	330.638	C25 H26	25	26				13
223		0.518	0.01	27.457	0.019	212.9	0.15	483.274	0.002	6892	4.4	1	2	100		FALSE	0	266.128	478.754
224		0.52	0.007	24.018	0.096	188.04	0.75	355.24	0.0004	6864	1.81	1	7	100		FALSE	0	157.164	-481.334	C27 H30	27	30				13
225		0.521	0.006	13.309	0.022	113.06	0.18	103.055	0.0002	6787	0.8	1	23	100		FALSE	0	60.5716	-254.36	C8 H6	8	6				6
226		0.52	0.008	24.053	0.024	188.41	0.19	350.246	0.0009	6785	3.26	1	3	100		FALSE	0	145.088	473.396	C24 H31 N1 O1	24	31	1	1		10
227		0.52	0.009	25.628	0.088	199.91	0.69	395.272	0.0012	6764	3.84	1	3	93.7		FALSE	0	168.865	-203.508	C30 H34	30	34				14
228		0.522	0.008	25.457	0.046	198.75	0.36	385.287	0.001	6680	2.47	1	4	100		FALSE	84	143.614	-295.141	C29 H36	29	36				12
229		0.525	0.001	22.517	0.144	177.12	1.13	314.202	0.0016	6670	1.65	1	9	100		FALSE	0	148.441	237.144	C24 H26	24	26				12
230		0.52	0.008	27.865	0.088	217.14	0.69	408.3	0.0021	6637	3.11	1	5	100		FALSE	0	155.412	-130.355
231		0.524		19.433		155.49		220.181		6574	5	1	1	100		FALSE	0	64.5564	-471.758	C15 H24 O1	15	24		1		4
232		0.526		24.115		188.6		366.184		6564	5	1	1	93.7		FALSE	0	224.685	-341.056	C26 H23 N1 O1	26	23	1	1		16
233		0.522	0.006	21.351	0.077	168.61	0.61	286.217	0.0023	6494	2.73	1	5	100		FALSE	0	102.792	5.4573	C19 H27 N1 O1	19	27	1	1		7
234		0.522	0.006	18.444	0.062	149.08	0.5	186.221	0.0003	6488	3.54	1	6	100		FALSE	2	-13.1639	224.766	C12 H27 N1	12	27	1			0
235		0.52	0.007	18.539	0.022	151.09	0.18	165.138	0.0004	6456	2.17	1	9	100		FALSE	0	46.0949	143.874	C10 H16 N2	10	16	2			4
236		0.525	0.001	24.446	0.148	191.79	1.16	336.257	0.0013	6425	4.71	1	2	98.7		FALSE	0	118.967	354.278
237		0.52	0.008	25.914	0.173	202.14	1.35	395.272	0.0011	6382	4.67	1	3	100		FALSE	0	168.965	-203.408	C30 H34	30	34				14
238		0.522	0.006	17.891	0.05	143.65	0.41	207.116	0.0006	6374	3.01	1	6	100		FALSE	0	115.168	492	C16 H14	16	14				10
239		0.523	0.006	19.475	0.095	155.23	0.76	236.155	0.001	6353	2.17	1	6	100		FALSE	0	108.693	-321.435	C18 H20	18	20				9
240		0.523	0.005	25.013	0.21	195.51	1.65	372.277	0.0012	6325	2.59	1	8	100		FALSE	0	138.688	-386.55
241		0.522	0.006	16.54	0.062	133.97	0.51	180.093	0.0006	6239	1.69	1	10	100		FALSE	60	107.994	305.187	C14 H12	14	12				9
242		0.518	0.008	26.818	0.035	238.69	0.31	71.086	0.0003	6213	3.02	1	4	100		FALSE	0	-6.62474	465.929	C5 H10	5	10				1
243		0.526	0	18.185	0.14	145.57	1.12	218.118	0.0008	6207	4.51	1	3	100		FALSE	0	125.952	-424.082	C11 H14 N4 O1	11	14	4	1		7
244		0.522	0.006	28.398	0.043	221.05	0.33	423.335	0.0014	6185	2.6	1	5	93.7		FALSE	0	137.4	-48.4211
245		0.522	0.006	17.508	0.074	141.36	0.6	189.127	0.0008	6179	1.77	1	15	100		FALSE	0	84.5805	341.825	C13 H16 O1	13	16		1		6
246		0.523		20.597		318.44		269.223		6167	5	2	1	100		FALSE	0	77.5169	-132.786	C20 H28	20	28				7
247		0.522	0.007	20.466	0.198	162.33	1.57	260.2	0.0017	6165	3.03	1	5	100		FALSE	0	90.1421	-180.14	C17 H25 N1 O1	17	25	1	1		6
248		0.525		25.94		202.3		398.27		6121	5	1	1	38.5		FALSE	0	175.111	-177.337	C25 H35 N1 O3	25	35	1	3		9
249		0.526		21.424		168.91		297.137		6120	5	1	1	100		FALSE	0	194.586	169.846	C21 H16 N2	21	16	2			15
250		0.526	0	15.462	0.068	127.92	0.56	136.076	0.0003	6079	2.78	1	3	100		FALSE	0	76.0436	-19.3734	C8 H9 N1 O1	8	9	1	1		5
251		0.523	0.006	18.59	0.103	148.37	0.83	230.109	0.001	6017	2.99	1	6	100		FALSE	87	148.341	-321.981	C18 H14	18	14				12
252		0.523	0.006	24.898	0.142	194.49	1.11	379.242	0.0031	6001	1.73	1	7	100		FALSE	0	181.065	-297.869	C29 H30	29	30				15
253		0.526		26.995		209.6		460.216		5985	5	1	1	93.7		FALSE	0	297.981	357.329	C36 H28	36	28				23
254		0.521	0.007	23.025	0.187	180.85	1.47	326.202	0.0029	5971	2.04	1	7	100		FALSE	93	161.94	330.415	C25 H26	25	26				13
255		0.519	0.008	20.424	0.067	161.97	0.53	261.163	0.0005	5945	2.55	1	5	100		FALSE	77	128.917	-134.969	C20 H20	20	20				11
256		0.517	0.008	36.615	0.031	281.39	0.24	719.513	0.0017	5872	3.05	1	5	100		FALSE	0	290.614	73.6735	C48 H66 N2 O3	48	66	2	3		17
257		0.526		17.906		143.72		208.132		5829	5	1	1	100		FALSE	0	100.102	483.69	C10 H16 N4 O1	10	16	4	1		5
258		0.526		22.15		175.17		277.227		5798	5	1	1	83.6		FALSE	46	82.9537	-74.1448	C17 H28 N2 O1	17	28	2	1		5
259		0.523	0.005	22.55	0.238	177.55	1.87	307.238	0.0018	5764	2.82	1	7	98.4		FALSE	0	104.765	147.173	C23 H30	23	30				9
260		0.523	0.005	24.562	0.124	192.06	0.97	368.247	0.0017	5736	1.83	1	8	100		FALSE	0	163.888	-388.138	C28 H32	28	32				13
261		0.52	0.007	17.058	0.1	137.59	0.81	192.093	0.001	5729	1.82	1	10	100		FALSE	70	121.693	398.656	C15 H12	15	12				10
262		0.514	0.006	21.66	0.177	170.87	1.4	293.224	0.0019	5724	3.45	1	4	100		FALSE	0	103.816	53.0598	C22 H28	22	28				9
263		0.523	0.005	23.071	0.154	181.34	1.21	320.247	0.001	5713	2.08	1	8	99.7		FALSE	0	110.99	239.873	C24 H32	24	32				9
264		0.522	0.006	15.976	0.092	131.19	0.76	149.131	0.0006	5702	1.61	1	17	100		FALSE	0	35.3212	26.6911	C11 H16	11	16				4
265		0.525		23.038		180.88		329.21		5689	5	1	1	100		FALSE	0	157.499	345.968	C21 H28 O3	21	28		3		8
266		0.523	0.006	17.776	0.169	143.57	1.36	188.153	0.0016	5660	3.82	1	7	100		FALSE	0	57.2931	308.064	C14 H20	14	20				5
267		0.521	0.007	34.718	0.04	268.43	0.31	542.408	0.0013	5644	3.16	1	7	100		FALSE	0	198.157	-196.115
268		0.523	0.006	25.927	0.085	202.05	0.66	407.272	0.0015	5621	2.03	1	7	100		FALSE	0	182.264	-110.337	C31 H34	31	34				15
269		0.526		17.815		277.37		208.103		5582	5	2	1	67		FALSE	0	129.17	-487.436
270		0.526	0	23.088	0.034	191.09	0.28	136.076	0	5564	4.98	1	2	100		FALSE	0	76.4431	-18.9765	C8 H9 N1 O1	8	9	1	1		5
271		0.526	0.001	14.654	0.065	122.41	0.54	122.097	0.0002	5534	3.6	1	3	100		FALSE	0	39.834	-148.513	C8 H11 N1	8	11	1			4
272		0.519	0.008	20.797	0.165	164.61	1.3	272.199	0.0016	5455	2.47	1	5	100		FALSE	0	104.64	-85.878	C18 H25 N1 O1	18	25	1	1		7
273		0.523	0.006	20.994	0.04	166.95	0.32	247.216	0.0004	5453	2.42	1	6	100		FALSE	28	59.7439	-296.852	C16 H26 N2	16	26	2			5
274		0.524	0.005	19.979	0.186	159.01	1.48	243.208	0.0012	5411	1.92	1	9	100		FALSE	0	63.1687	-320.07	C18 H26	18	26				6
275		0.517	0.009	26.048	0.029	202.87	0.23	415.287	0.003	5389	3.87	1	2	93.7		FALSE	0	177.013	-62.3124	C26 H38 O4	26	38		4		8
276		0.521	0.006	17.305	0.083	139.82	0.67	187.111	0.0008	5373	2.36	1	11	100		FALSE	54	97.5303	341.379	C13 H14 O1	13	14		1		7
277		0.518	0.01	22.632	0.204	178.6	1.62	291.242	0.0013	5357	4.8	1	2	88.1		FALSE	0	83.2034	19.2742	C18 H30 N2 O1	18	30	2	1		5
278		0.521	0.009	23.669	0.03	185.71	0.23	335.271	0.0006	5348	4.11	1	3	100		FALSE	58	103.566	332.325	C25 H34	25	34				9
279		0.526	0.001	34.009	0.208	269.71	1.65	263.211	0.0009	5326	3.69	1	3	99.9		FALSE	0	83.0036	-167.266	C16 H26 N2 O1	16	26	2	1		5
280		0.52	0.007	21.501	0.226	170.02	1.79	278.201	0.0008	5318	2.26	1	6	100		FALSE	61	110.041	-40.5824	C21 H26	21	26				9
281		0.522	0.008	15.522	0.016	127.13	0.13	154.077	0.0001	5277	2.85	1	4	100		FALSE	0	94.7441	118.994	C12 H10	12	10				8
282		0.526		19.931		158.27		254.175		5266	5	1	1	30.3		FALSE	0	109.114	-201.225	C14 H23 N1 O3	14	23	1	3		4
283		0.521	0.007	23.927	0.204	187.23	1.6	360.278	0.0024	5265	4.79	1	4	100		FALSE	74	124.39	-480.614	C27 H36	27	36				10
284		0.526		22.239		174.95		313.169		5263	5	1	1	100		FALSE	0	180.987	262.818	C22 H20 N2	22	20	2			14
285		0.522	0.006	25.439	0.193	198.45	1.51	394.264	0.0027	5230	2.15	1	6	100		FALSE	0	176.638	-202.441	C30 H34	30	34				14
286		0.524	0.001	18.131	0.151	282.62	2.35	201.128	0.0017	5196	3.48	2	2	98		FALSE	0	96.6812	433.706	C14 H16 O1	14	16		1		7
287		0.521	0.006	25.488	0.146	198.8	1.14	396.278	0.0007	5189	2.45	1	5	100		FALSE	95	164.288	-201.399	C30 H36	30	36				13
288		0.523		22.852		179.36		332.248		5158	5	1	1	100		FALSE	73	122.592	331.258	C25 H32	25	32				10
289		0.524	0.001	22.615	0.203	177.75	1.59	320.246	0.0033	5147	4.83	1	2	100		FALSE	0	111.59	240.468	C24 H32	24	32				9
290		0.521	0.007	22.464	0.146	176.84	1.15	308.245	0.0018	5146	2.17	1	8	100		FALSE	0	99.4888	148.587	C18 H32 N2 O2	18	32	2	2		4
291		0.521	0.007	23.922	0.223	187.27	1.75	356.249	0.0009	5144	3.02	1	4	94.5		FALSE	0	149.09	-482.698	C27 H32	27	32				12
292		0.521	0.007	25.296	0.165	197.5	1.29	384.278	0.0008	5112	2.24	1	8	100		FALSE	0	151.288	-294.173	C29 H86	29	86				-13
293		0.522	0.006	16.261	0.127	131.8	1.03	178.078	0.0011	5109	2.39	1	9	99		FALSE	0	120.744	304.542	C14 H10	14	10				10
294		0.521	0.007	19.779	0.057	159.67	0.46	190.145	0.0008	5071	1.94	1	10	100		FALSE	0	66.9181	330.935	C12 H18 N2	12	18	2			5
295		0.522	0.006	21.99	0.036	173.28	0.29	301.194	0.0011	5068	1.93	1	6	100		FALSE	0	142.016	144.246	C23 H24	23	24				12
296		0.522	0.007	18.089	0.146	145.28	1.17	206.153	0.0006	5048	1.84	1	9	100		FALSE	42	77.0924	447.523	C13 H19 N1 O1	13	19	1	1		5
297		0.516	0.009	24.919	0.032	195.21	0.25	350.271	0.0007	5047	3.27	1	3	99.6		FALSE	0	120.615	449.086	C21 H35 N1 O3	21	35	1	3		5
298		0.525	0.001	16.701	0.151	135.43	1.22	177.091	0.0016	5024	3.14	1	6	100		FALSE	0	106.342	283.581	C11 H12 O2	11	12		2		6
299		0.526		24.047		188.02		368.198		5018	5	1	1	99.3		FALSE	0	212.834	-339.518	C21 H25 N3 O3	21	25	3	3		11
300		0.515	0.007	23.799	0.12	186.62	0.94	340.261	0.0007	5002	3.04	1	3	100		FALSE	0	118.639	380.572	C23 H33 N1 O1	23	33	1	1		8
301		0.52	0.008	22.991	0.158	180.69	1.25	321.254	0.0015	4948	3.22	1	5	100		FALSE	0	104.415	239.997	C24 H32	24	32				9
302		0.524	0.001	18.985	0.016	151.12	0.12	242.109	0.001	4925	2.92	1	3	100		FALSE	0	161.641	-228.909	C19 H14	19	14				13
303		0.522	0.007	19.25	0.072	153.68	0.58	229.193	0.0012	4913	2.12	1	9	100		FALSE	0	62.919	-413.489	C17 H24	17	24				6
304		0.52	0.007	28.092	0.181	218.08	1.41	463.332	0.001	4908	2.9	1	7	96.5		FALSE	103	185.76	265.82	C35 H42	35	42				15
305		0.523	0	19.612	0.026	155.41	0.2	265.1	0.0007	4903	3.53	1	2	100		FALSE	0	196.113	-41.5995	C21 H12	21	12				16
306		0.526		17.834		143.67		196.132		4897	5	1	1	93.7		FALSE	0	86.5033	390.321	C9 H16 N4 O1	9	16	4	1		4
307		0.524	0.001	23.472	0.119	184.04	0.94	341.225	0.0011	4889	2.48	1	4	98.8		FALSE	0	155.915	424.255	C26 H28	26	28				13
308	Benzo(a)pyrene	0.525	0.001	18.892	0.038	150.07	0.3	252.093	0.0009	4869	2.84	1	5	100		FALSE	0	188.989	-135.192	C20 H12	20	12				15
309		0.525	0.002	17.708	0.04	143.88	0.33	172.205	0.0003	4865	3.21	1	3	100		FALSE	2	-12.9141	131.843	C11 H25 N1	11	25	1			0
310		0.525	0.001	24.439	0.18	191.13	1.41	366.233	0.0017	4841	2.08	1	6	100		FALSE	0	176.339	-389.08	C28 H30	28	30				14
311		0.526		21.553		169.88		299.153		4837	5	1	1	99.9		FALSE	0	181.337	169.995	C21 H18 N2	21	18	2			14
312		0.52	0.008	23.334	0.18	182.96	1.41	341.228	0.0019	4834	3.08	1	3	93		FALSE	0	153.318	421.675
313		0.51		15.389		242.81		145.102		4829	5	2	1	100		FALSE	0	60.222	24.8059
314		0.526		19.098		152.23		236.106		4820	5	1	1	100		FALSE	91	157.239	-273.212	C16 H13 N1 O1	16	13	1	1		11
315		0.526	0	25.526	0.076	199.15	0.59	393.258	0.0029	4760	2.2	1	5	93.7		FALSE	0	180.916	-204.847	C30 H32	30	32				15
316		0.524	0.002	19.349	0.07	153.65	0.55	254.109	0.0011	4755	2.9	1	4	100		FALSE	0	174.74	-136.036	C20 H14	20	14				14
317		0.526		22.77		178.38		349.108		4750	5	1	1	97.5		FALSE	0	281.717	-397.539	C22 H20 S2
318		0.52	0.008	18.274	0.039	146.64	0.31	209.131	0.001	4747	2.29	1	5	100		FALSE	0	102.318	492.546	C16 H16	16	16				9
319		0.526		26.337		204.67		446.2		4718	5	1	1	93.7		FALSE	138	298.231	264.406	C35 H26	35	26				23
320		0.519	0.008	26.465	0.051	206.03	0.4	421.287	0.0013	4716	2.35	1	5	99.3		FALSE	0	183.113	-16.3223	C32 H36	32	36				15
321		0.52	0.007	21.185	0.184	167.43	1.46	281.188	0.0015	4713	2.38	1	6	96.5		FALSE	0	126.476	-4.29142	C18 H22 N3	18	22	3			9.5
322		0.522	0.006	23.97	0.1	187.71	0.78	353.224	0.0005	4683	2.1	1	6	100		FALSE	98	170.113	-481.78	C27 H28	27	28				14
323		0.52	0.007	28.242	0.029	218.14	0.22	563.225	0.0016	4642	3.58	1	8	100		FALSE	0	403.702	147.818
324		0.523	0.005	24.049	0.177	188.46	1.39	346.263	0.0025	4584	2.97	1	7	100		FALSE	0	124.04	425.868	C26 H34	26	34				10
325		0.521	0.007	22.041	0.167	173.7	1.31	300.187	0.0014	4571	2.06	1	7	100		FALSE	87	148.291	143.825	C23 H24	23	24				12
326		0.526		22.662		177.74		338.153		4569	5	1	1	100		FALSE	0	224.884	472.8	C24 H19 N1 O1	24	19	1	1		16
327		0.521	0.006	14.558	0.063	121.7	0.53	121.101	0.0003	4568	1.09	1	24	100		FALSE	10	34.3223	-160.643	C9 H12	9	12				4
328	Triphenylene	0.524	0.002	18.227	0.009	145.55	0.07	228.093	0.0006	4552	2.71	1	4	100		FALSE	0	161.391	-322.328	C18 H12	18	12				13
329		0.524	0.001	24.389	0.151	190.78	1.18	364.217	0.0018	4534	2.72	1	4	93.7		FALSE	0	189.288	-389.527	C28 H28	28	28				15
330		0.521	0.007	26.184	0.187	203.99	1.46	411.301	0.0013	4520	2.58	1	4	100		FALSE	0	157.763	-108.054	C31 H38	31	38				13
331		0.518	0.009	19.871	0.068	158.5	0.55	233.164	0.0006	4503	4.06	1	4	100		FALSE	0	96.353	-353.658	C14 H20 N2 O1	14	20	2	1		6
332		0.523		16.894		263.71		192.093		4502	5	2	1	100		FALSE	0	121.493	398.457	C15 H12	15	12				10
333		0.524	0.002	17.133	0.114	268.32	1.78	175.147	0.001	4479	4.97	2	2	100		FALSE	0	48.271	212.587	C13 H18	13	18				5
334		0.523	0.005	18.561	0.059	148.7	0.47	215.142	0.0006	4465	2.24	1	10	100		FALSE	55	98.1296	-471.684	C15 H18 O1	15	18		1		7
335		0.524	0.001	21.831	0.147	172.22	1.16	293.224	0.0014	4448	2.04	1	7	100		FALSE	0	103.716	52.9606	C22 H28	22	28				9
336		0.522	0.006	22.371	0.192	176.02	1.51	312.186	0.0014	4432	2.29	1	5	98.2		FALSE	0	162.69	237.988	C24 H24	24	24				13
337		0.511		28.051		217.33		498.298		4396	5	1	1	100		FALSE	0	258.304	-429.192	C31 H36 N4 O2	31	36	4	2		16
338		0.521	0.007	20.916	0.235	165.61	1.86	270.229	0.0009	4382	2.95	1	7	100		FALSE	0	72.9399	-130.677	C20 H30	20	30				6
339		0.521	0.007	23.451	0.145	183.94	1.13	338.202	0.0019	4317	2.51	1	4	98.2		FALSE	0	175.24	423.486	C26 H26	26	26				14
340		0.521	0.007	26.885	0.051	209.1	0.4	434.294	0.0022	4317	2.06	1	7	100		FALSE	106	190.837	77.8657	C33 H38	33	38				15
341		0.521	0.008	17.665	0.14	142.68	1.13	188.118	0.0008	4292	3.39	1	4	99.3		FALSE	0	91.9544	342.495
342		0.522	0.006	16.848	0.103	136.73	0.84	175.111	0.0005	4290	1.3	1	14	100		FALSE	0	84.3307	248.406	C12 H14 O1	12	14		1		6
343		0.521	0.007	23.55	0.115	184.67	0.91	340.217	0.001	4282	2.49	1	4	100		FALSE	0	163.289	424.925	C26 H28	26	28				13
344		0.521	0.007	26.96	0.185	209.66	1.44	436.31	0.0016	4263	2.04	1	8	100		FALSE	101	177.587	78.0145	C33 H40	33	40				14
345		0.526		23.345		182.53		368.126		4263	5	1	1	95.3		FALSE	0	285.253	-267.581	C22 H14 N4 O2	22	14	4	2		18
346		0.518	0.007	28.133	0.154	218.38	1.19	465.347	0.0018	4260	3.26	1	7	100		FALSE	0	172.81	266.266	C35 H44	35	44				14
347		0.523	0.006	16.935	0.025	137.38	0.21	176.143	0.0005	4251	2.37	1	6	100		FALSE	0	53.6828	224.617	C12 H17 N1	12	17	1			5
348		0.522	0.006	19.046	0.105	153.24	0.84	200.237	0.0006	4239	3.97	1	6	100		FALSE	2	-12.9141	318.185	C13 H29 N1	13	29	1			0
349		0.519	0.008	20.568	0.138	162.99	1.09	265.158	0.0018	4204	3.34	1	3	76.1		FALSE	0	138.078	-99.2484	C19 H20 O1	19	20		1		10
350		0.524	0.001	27.871	0.163	216.38	1.26	462.324	0.0016	4196	3.77	1	4	99.4		FALSE	107	192.135	265.497	C35 H42	35	42				15
351		0.523	0.007	18.634	0.157	149.17	1.26	218.154	0.0012	4196	2.93	1	5	93.7		FALSE	0	89.5927	-460.199	C14 H19 N1 O1	14	19	1	1		6
352		0.525	0.001	23.306	0.158	182.66	1.24	345.204	0.001	4169	4.3	1	2	100		FALSE	0	180.958	475.752	C21 H28 O4	21	28		4		8
353		0.522	0.006	26.716	0.119	207.81	0.93	432.278	0.0013	4167	2.17	1	6	100		FALSE	113	204.486	78.1138	C33 H36	33	36				16
354		0.525	0.002	25.914	0.111	202.46	0.87	377.292	0.0025	4160	4.14	1	3	82.4		FALSE	0	129.188	-362.712
355		0.521	0.007	21.024	0.079	166.65	0.62	264.186	0.0008	4148	3.3	1	4	100		FALSE	0	109.192	-134.597	C20 H24	20	24				9
356		0.521	0.007	18.848	0.084	150.62	0.68	225.127	0.0014	4147	3.32	1	7	100		FALSE	0	124.279	-379.158	C13 H20 S1 O1	13	20		1	1	4
357		0.526		22.787		178.43		353.135		4138	5	1	1	40.5		FALSE	0	258.814	-393.67
358		0.523	0	20.44	0.07	161.59	0.56	279.116	0.0015	4124	3.53	1	2	98.2		FALSE	0	196.063	51.5218	C22 H14	22	14				16
359		0.522	0.006	14.154	0.031	117.47	0.26	131.049	0.0003	4115	1.27	1	18	100		FALSE	54	97.4304	-31.4043	C9 H6 O1	9	6		1		7
360		0.521	0.006	13.792	0.06	116.69	0.51	107.085	0.0003	4110	0.94	1	22	100		FALSE	10	34.4722	-253.665	C8 H10	8	10				4
361		0.523	0.006	21.51	0.092	169.81	0.73	288.187	0.0022	4093	2.11	1	6	100		FALSE	80	134.692	50.4552
362		0.523	0.006	14.831	0.116	122.77	0.96	135.08	0.0007	4085	2.98	1	7	100		FALSE	0	70.5319	-31.5035	C9 H10 O1	9	10		1		5
363		0.526		26.614		207.07		429.23		4085	5	1	1	93.7		FALSE	0	248.982	102.349	C31 H28 N2	31	28	2			19
364		0.523		18.945		294.29		225.163		4082	5	2	1	100		FALSE	50	88.6188	-414.581	C17 H20	17	20				8
365		0.524	0.001	18.541	0.033	147.65	0.27	240.093	0.0008	4067	3.34	1	3	100		FALSE	0	175.19	-228.76	C19 H12	19	12				14
366		0.519	0.008	22.717	0.143	178.7	1.13	314.246	0.0007	4062	2.96	1	5	100		FALSE	0	104.79	193.784	C21 H31 N1 O1	21	31	1	1		7
367		0.526	0	22.303	0.016	176.41	0.13	276.256	0	4041	3.01	1	3	100		FALSE	0	52.4699	-111.081	C18 H32 N2	18	32	2			4
368		0.524	0.001	21.831	0.211	172.35	1.67	288.232	0.002	4041	2.61	1	4	99.8		FALSE	0	89.4429	5.50691	C19 H29 N1 O1	19	29	1	1		6
369		0.521	0.006	25.311	0.115	197.49	0.9	392.248	0.0014	4038	2.35	1	5	100		FALSE	106	190.487	-201.994	C30 H32	30	32				15
370		0.52	0.008	23.055	0.197	180.91	1.54	334.262	0.0015	4037	4.9	1	3	97.4		FALSE	0	110.94	332.994	C25 H34	25	34				9
371		0.521	0.007	17.587	0.039	142.62	0.32	177.102	0.0003	4034	3.27	1	4	100		FALSE	0	95.7537	273.063	C10 H12 N2 O1	10	12	2	1		6
372		0.522	0.007	20.985	0.091	166.04	0.72	274.171	0.0014	4017	1.81	1	8	100		FALSE	80	134.742	-42.6661
373		0.517	0.008	19.505	0.083	156.19	0.66	217.169	0.0007	3997	2.65	1	4	93.7		FALSE	37	73.2931	-483.045	C14 H20 N2	14	20	2			6
374		0.516	0.008	21.301	0.09	168.27	0.71	284.2	0.0007	3990	2.71	1	5	100		FALSE	0	117.24	6.49914	C19 H25 N1 O1	19	25	1	1		8
375		0.521	0.007	23.927	0.137	187.41	1.07	351.21	0.0024	3958	2.54	1	4	100		FALSE	0	181.865	-483.417	C27 H26	27	26				15
376		0.519	0.008	26.659	0.171	207.51	1.33	423.3	0.0008	3957	2.34	1	5	100		FALSE	0	172.261	-13.7921	C32 H38	32	38				14
377		0.526		22.797		351.14		318.234		3957	5	2	1	100		FALSE	0	121.143	236.648	C24 H30	24	30				10
378		0.511	0	21.402	0.218	169.55	1.73	267.206	0.0017	3952	3.04	1	4	100		FALSE	0	92.3646	-131.347	C20 H26	20	26				8
379		0.521	0.007	20.291	0.094	160.98	0.75	259.148	0.0008	3949	2.71	1	4	96.5		FALSE	0	141.167	-136.11	C20 H18	20	18				12
380		0.521	0.007	27.844	0.076	216.18	0.59	461.317	0.0015	3944	1.88	1	7	99.8		FALSE	0	197.611	264.282	C35 H40	35	40				16
381		0.522	0.006	18.304	0.05	147.14	0.41	203.178	0.0011	3934	2.25	1	9	100		FALSE	22	48.9703	399.623	C15 H22	15	22				5
382		0.521	0.007	23.561	0.099	184.71	0.77	342.233	0.001	3922	2.58	1	7	100		FALSE	0	149.34	424.379	C26 H30	26	30				12
383		0.523		27.625		214.76		441.284		3913	5	1	1	95.9		FALSE	0	208.442	141.939
384		0.525		22.716		178.39		327.195		3911	5	1	1	93.7		FALSE	0	170.649	345.72	C21 H26 O3	21	26		3		9
385		0.526	0	25.019	0.046	384.2	0.7	373.287	0.0012	3909	3.46	2	2	100		FALSE	0	129.716	-388.808	C28 H36	28	36				11
386		0.524	0.004	16.58	0.061	134.66	0.49	173.096	0.0008	3890	1.92	1	11	100		FALSE	54	97.3804	248.059	C12 H12 O1	12	12		1		7
387		0.523	0.005	16.961	0.135	137.54	1.1	177.126	0.0005	3870	2.79	1	7	100		FALSE	36	71.3809	248.853	C12 H16 O1	12	16		1		5
388		0.51		21.625		333.59		296.201		3870	5	2	1	100		FALSE	0	129.841	98.8763	C20 H25 N1 O1	20	25	1	1		9
389		0.522	0.006	17.323	0.074	140.21	0.6	182.153	0.0003	3860	3.25	1	6	100		FALSE	24	49.9941	260.884	C11 H19 N1 O1	11	19	1	1		3
390		0.525		35.769		274.86		723.471		3855	5	1	1	100		FALSE	0	337.334	146.702
391		0.523	0.005	14.303	0.127	119.04	1.06	127.055	0.0009	3845	4.5	1	8	98.2		FALSE	0	87.2703	-68.117	C10 H6	10	6				8
392		0.525	0.001	19.818	0.015	157.52	0.12	249.127	0.0007	3838	4.8	1	2	100		FALSE	0	151.377	-192.519	C18 H16 O1	18	16		1		11
393		0.522	0.008	21.378	0.197	169.3	1.56	269.223	0.0016	3834	2.71	1	4	99.7		FALSE	0	77.417	-132.885	C20 H28	20	28				7
394		0.526	0	20.553	0.036	163.94	0.29	233.165	0.0007	3818	3.41	1	3	100		FALSE	0	95.7537	-354.253	C14 H20 N2 O1	14	20	2	1		6
395		0.518	0.011	24.205	0.059	189.56	0.46	352.263	0.0011	3789	3.55	1	2	93.6		FALSE	0	130.14	471.858	C24 H33 N1 O1	24	33	1	1		9
396		0.522	0.006	21.43	0.126	169.21	0.99	287.179	0.0016	3749	2.27	1	6	100		FALSE	0	141.367	50.4304	C22 H22	22	22				12
397		0.518	0.01	22.447	0.165	177.59	1.31	275.246	0.0012	3748	4.97	1	2	93.7		FALSE	0	61.6418	-108.625	C18 H30 N2	18	30	2			5
398		0.52	0.008	26.531	0.305	206.6	2.37	417.255	0.0015	3745	1.91	1	8	100		FALSE	114	211.41	-14.8339	C32 H32	32	32				17
399		0.521	0.009	26.865	0.025	218.83	0.2	167.034	0.0003	3743	3.16	1	3	100		FALSE	0	152.711	263.091	C8 H6 O4	8	6		4		6
400		0.522	0.006	21.622	0.139	171.2	1.1	270.232	0.0009	3738	2.83	1	5	98.2		FALSE	0	69.9432	-133.654	C20 H30	20	30				6
401		0.521	0.009	20.377	0.055	162.53	0.44	233.2	0.0015	3721	3.7	1	3	100		FALSE	0	60.4931	-389.279	C15 H24 N2	15	24	2			5
402		0.519	0.007	22.205	0.275	174.76	2.17	310.171	0.0007	3711	2.94	1	3	98.7		FALSE	0	175.739	237.64	C24 H22	24	22				14
403		0.517	0.008	24.671	0.164	192.89	1.28	369.256	0.001	3695	2.07	1	6	99.6		FALSE	90	156.315	-389.006	C28 H32	28	32				13
404		0.523	0.005	16.184	0.153	132.12	1.25	161.096	0.0013	3685	2.02	1	12	100		FALSE	0	83.7813	154.69	C11 H12 O1	11	12		1		6
405		0.52	0.009	24.8	0.074	194.48	0.58	340.287	0.0013	3677	4.55	1	3	94.7		FALSE	0	93.1673	355.27	C20 H37 N1 O3	20	37	1	3		3
406		0.525	0	20.688	0.044	164.04	0.35	262.215	0.0004	3658	3.77	1	2	96.8		FALSE	0	77.7916	-179.099	C17 H27 N1 O1	17	27	1	1		5
407		0.522	0.006	15.575	0.179	128.03	1.47	147.081	0.0008	3657	2.21	1	11	100		FALSE	0	83.6315	61.3698	C10 H10 O1	10	10		1		6
408		0.522	0.006	21.514	0.11	169.74	0.87	292.217	0.0011	3652	2.58	1	5	100		FALSE	0	109.492	52.0428	C22 H28	22	28				9
409		0.523	0.007	24.702	0.09	193.3	0.71	360.278	0.0013	3641	2.67	1	5	96.3		FALSE	0	124.19	-480.813	C27 H36	27	36				10
410		0.52	0.007	18.64	0.087	149.03	0.7	223.112	0.0012	3641	2.46	1	8	99.9		FALSE	0	137.329	-379.505	C16 H14 O1	16	14		1		10
411		0.524	0.002	21.41	0.052	168.88	0.41	294.14	0.0019	3640	3.35	1	3	96.5		FALSE	104	188.04	143.378	C23 H18	23	18				15
412		0.526		19.306		153.74		240.158		3636	5	1	1	36.8		FALSE	0	110.163	-293.355	C13 H21 N1 O3	13	21	1	3		4
413		0.519	0.007	27.587	0.128	214.34	1	449.316	0.0013	3631	2.54	1	5	93.7		FALSE	103	185.411	172.302	C34 H40	34	40				15
414		0.521	0.009	26.211	0.037	204.68	0.29	383.221	0.001	3630	3.45	1	3	100		FALSE	0	206.508	-245.975	C24 H30 O4	24	30		4		10
415	Pyrene	0.524	0.001	17.205	0.071	138.29	0.57	203.085	0.0004	3564	2.78	1	5	98.5		FALSE	0	141.966	492	C16 H10	16	10				12
416		0.526		22.079		173.74		311.153		3562	5	1	1	93.7		FALSE	0	194.037	262.471	C22 H18 N2	22	18	2			15
417		0.524	0.002	17.546	0.099	140.56	0.79	215.085	0.0005	3545	3.54	1	3	96.5		FALSE	0	155.465	-414.73	C17 H10	17	10				13
418		0.524	0.001	20.466	0.075	163.06	0.6	238.251	0.002	3533	4.73	1	3	100		FALSE	6	15.3329	-400.863	C16 H31 N1	16	31	1			2
419		0.526	0	23.796	0.317	186.44	2.49	348.185	0.0043	3503	4.89	1	2	57.2		FALSE	112	203.487	-481.904	C27 H24	27	24				16
420		0.521	0.007	15.257	0.045	124.43	0.37	163.039	0.0007	3495	2.32	1	7	100		FALSE	0	143.35	227.172	C9 H6 O3	9	6		3		7
421		0.524	0.002	22.142	0.085	174.31	0.67	308.156	0.0014	3461	3.32	1	3	100		FALSE	0	188.589	237.095	C24 H20	24	20				15
422		0.522	0.006	17.351	0.202	140	1.63	191.106	0.0012	3460	2.74	1	6	100		FALSE	59	106.991	377.397	C12 H14 O2	12	14		2		6
423		0.521	0.006	22.811	0.199	179.21	1.57	324.186	0.0013	3412	3.28	1	4	100		FALSE	100	175.789	330.861	C25 H24	25	24				14
424		0.523	0.006	16.372	0.042	133.84	0.35	158.154	0.0006	3407	2.84	1	7	100		FALSE	0	22.7959	74.1448	C9 H19 N1 O1	9	19	1	1		1
425		0.52	0.007	27.674	0.172	215	1.34	451.332	0.0019	3398	1.8	1	7	100		FALSE	0	171.662	171.954	C34 H42	34	42				14
426		0.521	0.007	28.373	0.01	220.82	0.08	425.35	0.0011	3397	3.35	1	4	100		FALSE	0	125.349	-47.0816
427		0.524	0.001	17.705	0.039	142.95	0.32	189.162	0.0003	3394	3.74	1	3	100		FALSE	22	48.9203	306.402	C14 H20	14	20				5
428		0.522	0.006	26.596	0.156	206.91	1.22	430.264	0.0014	3373	2.41	1	5	98.9		FALSE	118	216.437	76.675	C33 H34	33	34				17
429		0.52	0.008	23.277	0.116	186.37	0.93	218.107	0.0006	3368	4.9	1	3	100		FALSE	0	136.141	-413.961
430		0.522	0.006	18.361	0.091	147.18	0.73	213.127	0.0005	3336	1.59	1	11	100		FALSE	0	110.98	-472.23	C15 H16 O1	15	16		1		8
431		0.526		17.176		139.02		182.117		3313	5	1	1	99.9		FALSE	0	86.3535	297.001	C8 H14 N4 O1	8	14	4	1		4
432		0.521	0.007	26.217	0.206	204.12	1.61	419.27	0.0012	3291	3	1	4	93.7		FALSE	108	198.161	-14.6851	C32 H34	32	34				16
433		0.524	0.001	23.787	0.157	186.35	1.23	349.195	0.0032	3290	2.91	1	3	99.8		FALSE	0	194.914	-483.765	C27 H24	27	24				16
434		0.521	0.007	16.366	0.078	133.49	0.64	163.112	0.0005	3287	1.83	1	13	99.9		FALSE	36	70.6318	154.938	C11 H14 O1	11	14		1		5
435		0.523	0.006	14.01	0.066	118.43	0.56	108.081	0.0005	3267	3.31	1	6	100		FALSE	0	40.0838	-241.436	C7 H9 N1	7	9	1			4
436		0.525	0.001	21.814	0.113	172.04	0.89	295.204	0.0012	3261	2.94	1	6	100		FALSE	0	125.727	88.1353	C19 H24 N3	19	24	3			9.5
437		0.521	0.007	27.252	0.114	211.91	0.89	437.317	0.0008	3256	2.77	1	4	100		FALSE	0	170.913	78.0393	C33 H40	33	40				14
438		0.524	0.001	25.514	0.211	198.94	1.64	400.219	0.0031	3240	3.07	1	3	100		FALSE	0	228.088	-111.403	C31 H28	31	28				18
439		0.526		29.318		226.79		529.377		3231	5	1	1	99.9		FALSE	0	213.807	-267.085	C40 H48	40	48				17
440		0.523	0	27.771	0.312	220.63	2.48	253.16	0.0012	3227	4.99	1	2	98.7		FALSE	0	122.481	-194.602	C15 H24 S1 O1	15	24		1	1	4
441		0.523	0.006	21.181	0.172	172.65	1.4	165.115	0.0012	3225	3.41	1	7	100		FALSE	0	69.7684	167.39	C10 H14 N1 O1	10	14	1	1		4.5
442		0.525	0	18.613	0.017	148.96	0.13	219.136	0.0014	3224	4.55	1	2	97.5		FALSE	0	108.489	-434.773	C14 H18 O2	14	18		2		6
443		0.524	0.001	24.116	0.165	188.71	1.29	360.188	0.003	3221	3.07	1	3	100		FALSE	0	214.189	-391.412	C28 H24	28	24				17
444		0.517	0.008	20.001	0.009	158.8	0.07	255.162	0.0009	3213	2.7	1	4	100		FALSE	0	122.716	-181.058	C15 H18 N4	15	18	4			9
445		0.523	0	22.533	0.017	177.11	0.14	320.155	0.0014	3210	3.5	1	2	98.2		FALSE	0	202.088	330.365	C25 H20	25	20				16
446		0.523	0	21.792	0.008	171.6	0.07	306.14	0.0011	3210	3.46	1	2	100		FALSE	0	202.238	237.343	C24 H18	24	18				16
447		0.522	0.006	25.716	0.19	200.48	1.49	402.233	0.0024	3204	2.87	1	5	93.7		FALSE	117	215.737	-110.361	C31 H30	31	30				17
448		0.523	0	21.152	0.064	168.04	0.51	252.267	0.0008	3202	4.85	1	2	99.8		FALSE	6	14.3839	-308.635	C17 H33 N1	17	33	1			2
449		0.526		24.521		191.04		410.176		3200	5	1	1	100		FALSE	0	282.406	9.10376	C25 H20 N4 O2	25	20	4	2		18
450		0.525	0.001	17.018	0.067	139.13	0.55	158.19	0.0006	3194	3.22	1	4	100		FALSE	2	-13.4635	38.1267	C10 H23 N1	10	23	1			0
451		0.525	0.002	23.344	0.08	182.98	0.62	344.156	0.0025	3178	3.5	1	2	100		FALSE	121	228.288	-483.889	C27 H20	27	20				18
452		0.526	0	16.863	0.242	136.29	1.96	186.091	0.0005	3177	4.94	1	2	100		FALSE	0	116.691	353.757	C12 H11 N1 O1	12	11	1	1		8
453		0.523	0	22.18	0.094	174.38	0.74	318.14	0.0011	3162	3.62	1	2	98.7		FALSE	117	215.538	330.415	C25 H18	25	18				17
454		0.523		28.214		219.14		455.299		3144	5	1	1	100		FALSE	0	209.191	235.854
455		0.524	0.001	20.929	0.15	165.63	1.19	273.163	0.0016	3137	2.91	1	4	100		FALSE	0	141.617	-42.4925	C21 H20	21	20				12
456		0.524	0.002	21.621	0.024	170.67	0.19	289.194	0.0003	3135	4.31	1	2	100		FALSE	0	129.116	51.5715	C22 H24	22	24				11
457		0.526		19.595		156.08		239.129		3129	5	1	1	93.7		FALSE	0	138.213	-272.145	C13 H18 O4	13	18		4		5
458		0.517	0.008	25.006	0.069	195.44	0.54	373.286	0.0005	3113	2.87	1	4	100		FALSE	0	131.114	-387.418	C28 H36	28	36				11
459		0.524	0.001	23.772	0.103	365.57	1.58	345.254	0.0009	3095	3.44	2	3	93.7		FALSE	0	131.314	426.438	C26 H32	26	32				11
460		0.52	0.008	24.468	0.055	191.39	0.43	364.261	0.0008	3094	3.11	1	3	74.9		FALSE	0	145.537	-432.987	C25 H33 N1 O1	25	33	1	1		10
461		0.522	0.007	18.568	0.127	148.68	1.02	217.156	0.0008	3077	2.86	1	5	93.7		FALSE	48	86.1787	-470.245	C13 H18 N3	13	18	3			6.5
462		0.524	0.002	22.329	0.11	175.78	0.87	308.201	0.001	3058	3.66	1	2	97.6		FALSE	0	143.34	192.146	C21 H25 N1 O1	21	25	1	1		10
463		0.525	0	22.426	0.133	176.42	1.05	313.214	0.0012	3051	4.76	1	2	93.7		FALSE	0	135.738	217.87	C21 H28 O2	21	28		2		8
464		0.517	0.01	24.292	0.157	190.17	1.23	356.247	0.0004	3043	3.49	1	2	99.6		FALSE	88	150.789	-481.011	C27 H32	27	32				12
465		0.524	0.002	19.942	0.023	158.26	0.18	257.133	0.0011	3040	3.85	1	2	93.7		FALSE	0	154.417	-136.259	C20 H16	20	16				13
466		0.519	0.008	18.393	0.156	147.63	1.25	208.169	0.0006	3038	2.65	1	5	100		FALSE	0	63.6431	447.474	C13 H21 N1 O1	13	21	1	1		4
467		0.524	0.002	21.026	0.082	165.9	0.65	292.125	0.0016	3033	3.36	1	3	100		FALSE	0	201.489	143.428	C23 H16	23	16				16
468		0.526		22.851		351.95		319.24		3025	5	2	1	93.7		FALSE	0	116.666	238.856	C24 H30	24	30				10
469		0.525	0.001	23.823	0.025	186.61	0.19	350.2	0.0036	3022	3.71	1	2	95.1		FALSE	106	190.737	-481.259	C27 H26	27	26				15
470	Acenaphthylene	0.518	0.007	15.379	0.041	126.02	0.33	153.07	0.0004	3015	2.05	1	8	100		FALSE	0	100.919	118.473	C12 H8	12	8				9
471		0.523	0	23.414	0.158	183.69	1.24	336.185	0.0001	3002	3.48	1	2	100		FALSE	105	190.088	424.925	C26 H24	26	24				15
472		0.522	0.006	26.496	0.231	206.19	1.8	426.233	0.0029	3001	2.94	1	5	100		FALSE	124	242.436	75.8812	C33 H30	33	30				19
473		0.525	0.001	23.768	0.211	186.47	1.66	336.276	0.0022	3000	2.77	1	7	100		FALSE	0	99.7885	335.227	C20 H36 N2 O2	20	36	2	2		4
474		0.525	0.001	28.383	0.29	220.33	2.26	464.339	0.0003	2996	4.98	1	2	95.3		FALSE	0	179.086	265.845	C35 H44	35	44				14
475		0.521	0.007	26.79	0.063	208.51	0.49	424.309	0.0017	2984	2.7	1	4	96.8		FALSE	0	165.187	-14.1642	C32 H40	32	40				13
476		0.523	0	22.825	0.127	179.36	1	322.17	0.0003	2984	3.46	1	2	100		FALSE	0	189.838	331.506	C25 H22	25	22				15
477		0.524	0.002	24.646	0.191	192.6	1.49	374.202	0.0014	2983	3.34	1	3	98.2		FALSE	117	215.737	-296.703	C29 H26	29	26				17
478		0.525		22.288		343.45		311.2		2981	5	2	1	100		FALSE	0	147.988	216.729	C21 H26 O2	21	26		2		9
479		0.519	0.007	20.439	0.196	162.71	1.56	242.201	0.0011	2971	2.41	1	7	100		FALSE	0	69.7435	-320.194	C18 H26	18	26				6
480		0.526		24.551		192.57		338.269		2957	5	1	1	100		FALSE	0	108.914	357.602	C20 H35 N1 O3	20	35	1	3		4
481		0.523	0	23.198	0.071	182.04	0.56	334.171	0.0015	2953	3.5	1	2	100		FALSE	0	202.338	423.784	C26 H22	26	22				16
482		0.522	0.007	17.314	0.066	139.94	0.54	186.103	0.0007	2947	2.53	1	9	97.1		FALSE	0	104.904	342.048	C13 H14 O1	13	14		1		7
483		0.523		27.978		217.34		453.284		2943	5	1	1	97.4		FALSE	0	221.741	235.011
484		0.522	0.006	26.512	0.139	206.29	1.08	428.249	0.0021	2943	2.91	1	5	93.7		FALSE	122	229.586	76.427	C33 H32	33	32				18
485		0.524	0.002	24.327	0.169	190.33	1.33	362.202	0.0009	2942	3.33	1	3	99.9		FALSE	111	202.738	-389.477	C28 H26	28	26				16
486		0.523		23.456		183.79		347.27		2933	5	1	1	100		FALSE	66	117.865	426.389	C26 H34	26	34				10
487		0.521	0.006	25.939	0.097	202.13	0.76	408.28	0.0023	2930	2.12	1	5	100		FALSE	0	176.089	-109.816	C31 H36	31	36				14
488		0.524	0.002	25.262	0.191	197.17	1.49	388.217	0.0008	2924	3.35	1	3	100		FALSE	0	216.287	-202.987	C30 H28	30	28				17
489		0.522	0.006	16.793	0.096	135.54	0.78	190.079	0.0017	2912	3.38	1	5	100		FALSE	0	133.544	397.118
490		0.526		20.124		159.39		268.191		2902	5	1	1	84.4		FALSE	0	108.564	-108.6	C15 H25 N1 O3	15	25	1	3		4
491		0.517	0.008	21.384	0.036	169.2	0.28	274.218	0.0028	2902	2.73	1	4	99.9		FALSE	0	87.7947	-89.3012
492		0.518	0.008	25.763	0.096	201.49	0.75	366.3	0.0012	2900	3.44	1	4	85.5		FALSE	0	108.714	-456.255	C22 H39 N1 O3	22	39	1	3		4
493		0.518	0.008	16.802	0.017	139.11	0.14	135.091	0.0004	2893	2.2	1	6	100		FALSE	28	59.7439	-42.2196	C8 H10 N2	8	10	2			5
494		0.525	0.001	25.28	0.103	197.21	0.8	394.24	0.0029	2872	4.3	1	2	99.8		FALSE	0	200.412	-178.826	C25 H31 N1 O3	25	31	1	3		11
495		0.521	0.006	26.178	0.342	203.9	2.67	414.234	0.0027	2865	3.13	1	4	97.7		FALSE	121	228.737	-17.5874	C32 H30	32	30				18
496		0.524	0.002	19.661	0.05	156.1	0.39	255.116	0.0006	2865	3.86	1	2	100		FALSE	97	168.565	-135.515	C20 H14	20	14				14
497		0.525	0.001	18.718	0.149	149.96	1.19	215.178	0.0004	2852	2.73	1	5	100		FALSE	30	62.5693	492.992	C16 H22	16	22				6
498		0.524	0.001	26.885	0.191	209.02	1.48	440.249	0.003	2851	3.08	1	3	100		FALSE	124	242.186	168.804	C34 H32	34	32				19
499		0.52	0.008	16.184	0.104	131.71	0.85	168.093	0.0011	2846	2.09	1	5	100		FALSE	0	94.9938	212.413	C13 H12	13	12				8
500		0.524	0.002	24.63	0.313	192.44	2.45	376.217	0.0015	2846	3.36	1	3	100		FALSE	111	202.788	-296.257	C29 H28	29	28				16
501		0.52	0.007	19.797	0.219	157.59	1.75	242.198	0.002	2844	2.88	1	8	99.3		FALSE	0	72.84	-317.119	C18 H26	18	26				6
502		0.523	0	25.103	0.17	195.96	1.33	386.202	0.0015	2840	3.46	1	2	99.4		FALSE	0	229.436	-203.235	C30 H26	30	26				18
503		0.526		26.974		210.1		414.305		2833	5	1	1	82.4		FALSE	0	157.617	-88.2346
504		0.524	0.001	25.913	0.235	201.86	1.83	412.219	0.0027	2828	3.08	1	3	99.9		FALSE	0	241.687	-18.0339	C32 H28	32	28				19
505		0.525	0.001	26.066	0.049	204.26	0.38	347.304	0.0009	2826	3.29	1	5	100		FALSE	47	83.5031	392.256	C22 H38 N2 O1	22	38	2	1		5
506		0.523	0.005	27.672	0.175	214.87	1.36	459.301	0.0013	2826	1.87	1	8	93.7		FALSE	0	211.56	264.828	C35 H38	35	38				17
507		0.525		17.322		270.75		185.132		2823	5	2	1	95.4		FALSE	0	74.6202	305.311	C14 H16	14	16				7
508		0.524	0.002	27.699	0.173	214.99	1.34	466.265	0.0023	2818	2.99	1	4	100		FALSE	127	255.835	355.394	C36 H34	36	34				20
509		0.525	0.001	16.134	0.013	132.49	0.1	149.107	0.0001	2815	2.99	1	3	96.5		FALSE	28	59.3943	50.604	C9 H12 N2	9	12	2			5
510		0.517	0.008	26.812	0.21	246.77	1.94	57.0701	0.0003	2812	3.14	1	5	99.5		FALSE	3	-6.37502	373.006	C4 H8	4	8				1
511		0.519	0.007	19.824	0.112	157.91	0.89	239.177	0.0006	2800	2.23	1	5	100		FALSE	51	89.7675	-320.269	C18 H22	18	22				8
512		0.526		20.599		163.15		268.19		2797	5	1	1	41.5		FALSE	0	108.964	-108.203	C15 H25 N1 O3	15	25	1	3		4
513		0.526		27.283		211.76		466.208		2794	5	1	1	93.6		FALSE	0	312.672	411.852
514		0.526	0.001	20.43	0.06	162.17	0.48	256.214	0.0015	2788	1.96	1	8	100		FALSE	0	72.3905	-224.394	C19 H28	19	28				6
515		0.521	0.007	15.678	0.096	127.76	0.79	165.069	0.0007	2785	2.18	1	7	99.8		FALSE	0	115.018	212.338	C13 H8	13	8				10
516		0.52	0.008	19.258	0.019	154.13	0.16	219.173	0.0002	2780	2.78	1	5	100		FALSE	36	71.331	-471.684	C15 H22 O1	15	22		1		5
517		0.525	0.001	24.102	0.187	188.64	1.46	358.263	0.0017	2776	3.89	1	4	100		FALSE	0	137.04	-481.358
518		0.525	0.002	15.476	0.015	128.53	0.12	130.159	0.0002	2774	4.05	1	3	100		FALSE	2	-13.5634	-148.314	C8 H19 N1	8	19	1			0
519		0.524	0.002	25.717	0.133	200.46	1.03	404.248	0.0015	2761	2.85	1	4	93.7		FALSE	0	202.987	-109.716	C31 H32	31	32				16
520		0.517	0.008	41.912	0.219	321.01	1.68	881.628	0.0017	2753	4.2	1	4	99.4		FALSE	0	356.034	216.779
521		0.524	0.001	26.795	0.262	208.34	2.04	438.234	0.0031	2748	3.16	1	3	100		FALSE	127	255.036	168.258	C34 H30	34	30				20
522		0.525	0.001	20.262	0.252	160.63	2	263.141	0.0012	2719	4.38	1	2	34.3		FALSE	0	152.826	-97.9089	C19 H18 O1	19	18		1		11
523		0.523		29.712		230.12		505.315		2717	5	1	1	99.7		FALSE	0	249.139	-391.71
524		0.525	0	19.219	0.184	153.33	1.47	232.169	0.0018	2712	2.73	1	4	98.8		FALSE	0	89.8424	-366.78	C15 H21 N1 O1	15	21	1	1		6
525		0.52	0.008	19.11	0.154	152.83	1.23	222.184	0.0007	2710	2.52	1	6	100		FALSE	31	63.9928	-459.008	C14 H23 N1 O1	14	23	1	1		4
526		0.524	0.002	26.945	0.173	209.45	1.35	442.264	0.0021	2707	2.9	1	4	100		FALSE	0	229.636	169.648	C34 H34	34	34				18
527		0.523	0.005	14.609	0.146	121.09	1.21	133.065	0.0004	2695	2.76	1	9	100		FALSE	0	83.9811	-31.4539	C9 H8 O1	9	8		1		6
528		0.525	0.002	26.123	0.006	204.06	0.05	379.307	0.0008	2690	4.4	1	2	66.3		FALSE	0	116.438	-362.067	C23 H40 N1 O3
529		0.525	0.001	20.151	0.033	159.81	0.26	261.126	0.0007	2681	4.01	1	2	98.5		FALSE	96	165.476	-98.653	C19 H16 O1	19	16		1		12
530	Benzo(ghi)perylene	0.524	0.002	19.66	0.031	155.5	0.25	276.092	0.0006	2665	2.87	1	4	100		FALSE	117	215.787	51.1498	C22 H12	22	12				17
531		0.519	0.008	21.384	0.122	168.95	0.97	283.203	0.0012	2659	3.29	1	5	93.7		FALSE	0	113.627	-3.74569	C18 H24 N3	18	24	3			8.5
532		0.518	0.008	21.596	0.151	170.32	1.19	295.166	0.0018	2651	3.05	1	4	98.6		FALSE	0	163.285	125.443	C20 H22 O2	20	22		2		10
533		0.521	0.007	21.374	0.11	169.21	0.87	271.239	0.001	2646	1.92	1	7	100		FALSE	0	64.2674	-132.637	C15 H30 N2 O2	15	30	2	2		2
534		0.523	0	24.596	0.148	192.25	1.16	372.187	0.0018	2646	3.47	1	2	100		FALSE	121	229.087	-296.753	C29 H24	29	24				18
535		0.525	0.002	26.517	0.05	206.42	0.39	422.294	0.0015	2637	3.11	1	3	100		FALSE	101	177.537	-15.206	C32 H38	32	38				14
536		0.526	0	25.596	0.006	392.8	0.1	387.303	0.001	2635	3.46	2	2	100		FALSE	0	129.965	-295.389	C29 H38	29	38				11
537		0.526		15.575		244.99		156.094		2623	5	2	1	100		FALSE	0	80.6955	118.349	C12 H12	12	12				7
538		0.522	0.006	13.299	0.036	116.98	0.31	77.039	0.0002	2607	0.89	1	21	100		FALSE	0	47.0224	-440.85	C6 H4	6	4				5
539		0.522	0.006	15.109	0.065	125.41	0.54	131.049	0.0003	2601	1.49	1	19	99		FALSE	0	97.2306	-31.6027	C9 H6 O1	9	6		1		7
540		0.523		24.006		189.2		300.22		2600	5	1	1	93.7		FALSE	0	115.328	111.081	C19 H26 N2 O1	19	26	2	1		8
541		0.52	0.007	21.591	0.156	170.23	1.23	297.163	0.001	2598	3.45	1	3	100		FALSE	97	168.615	144.048	C23 H20	23	20				14
542		0.524	0.002	28.067	0.174	217.69	1.35	478.265	0.0022	2589	3.06	1	4	100		FALSE	131	269.035	448.367	C37 H34	37	34				21
543		0.519	0.007	15.451	0.091	127.09	0.75	146.072	0.001	2584	2.43	1	10	100		FALSE	0	91.5049	62.5357
544		0.526	0	18.636	0.038	148.64	0.3	233.136	0.0005	2562	3.47	1	2	82.4		FALSE	0	124.522	-325.677	C15 H20 S1
545		0.525	0.001	16.36	0.02	132.46	0.16	181.065	0.0005	2561	2.78	1	6	98.2		FALSE	0	137.578	341.23	C13 H8 O1	13	8		1		10
546		0.524	0.002	27.879	0.121	216.36	0.94	468.279	0.0018	2557	2.98	1	4	100		FALSE	125	243.585	356.535	C36 H36	36	36				19
547		0.518	0.008	38.61	0.094	296.42	0.72	761.503	0.0017	2547	2.72	1	6	100		FALSE	0	347.8	409.992	C58 H64	58	64				27
548		0.526		23.77		186.11		354.248		2546	5	1	1	93.7		FALSE	0	148.056	-497.036
549		0.521	0.007	27.008	0.11	210.04	0.86	435.303	0.0025	2546	2.58	1	4	100		FALSE	0	182.863	76.6006	C33 H38	33	38				15
550		0.526		27.287		212.31		429.324		2536	5	1	1	100		FALSE	0	154.987	8.97973
551		0.524	0.001	23.71	0.085	185.61	0.67	356.157	0.0032	2526	3.24	1	3	100		FALSE	0	240.588	-391.809	C28 H20	28	20				19
552		0.525		23.624		185.28		339.25		2513	5	1	1	98.7		FALSE	0	128.51	383.722
553		0.523	0	25.543	0.245	199.2	1.91	398.202	0.0021	2498	3.48	1	2	99.7		FALSE	124	242.436	-110.461	C31 H26	31	26				19
554		0.522	0.006	26.564	0.129	206.79	1	421.286	0.0015	2495	2.4	1	5	99.8		FALSE	0	184.412	-15.0324	C32 H36	32	36				15
555		0.523		20.155		159.96		257.176		2492	5	1	1	93.7		FALSE	0	110.965	-179.421	C15 H20 N4	15	20	4			8
556		0.523	0.007	21.663	0.091	171.18	0.72	282.23	0.0009	2487	2.37	1	5	99.3		FALSE	0	84.741	-39.0941	C16 H30 N2 O2	16	30	2	2		3
557		0.522	0.006	16.675	0.061	136	0.49	163.147	0.0004	2483	2.17	1	10	100		FALSE	11	35.4711	120.011	C12 H18	12	18				4
558		0.524	0.001	26.52	0.304	206.41	2.37	424.219	0.0023	2480	3.48	1	3	100		FALSE	127	255.186	75.2363	C33 H28	33	28				20
559		0.522	0.007	19.312	0.088	153.89	0.7	237.127	0.0011	2478	3.58	1	5	93.2		FALSE	0	137.878	-285.789	C17 H16 O1	17	16		1		10
560		0.523	0	23.366	0.158	182.95	1.24	354.14	0.002	2475	3.98	1	2	100		FALSE	127	255.336	-390.47	C28 H18	28	18				20
561		0.524	0.002	28.341	0.296	219.8	2.3	480.28	0.0023	2474	2.99	1	4	99.9		FALSE	127	256.085	448.813	C37 H36	37	36				20
562		0.521	0.007	18.248	0.127	146.73	1.02	202.168	0.002	2472	2.72	1	7	100		FALSE	0	58.0423	401.98	C15 H22	15	22				5
563		0.523	0	23.745	0.119	186.06	0.94	347.178	0.0018	2467	3.51	1	2	98.8		FALSE	0	209.762	-482.326	C27 H22	27	22				17
564		0.523	0	24.018	0.09	187.98	0.71	358.171	0.0019	2465	3.62	1	2	100		FALSE	121	228.937	-390.073	C28 H22	28	22				18
565		0.51		16.115		132.41		148.113		2459	5	1	1	93.7		FALSE	0	52.2844	36.8864	C10 H13 N1	10	13	1			5
566		0.523		28.558		436.99		467.3		2456	5	2	1	100		FALSE	0	222.091	328.529
567		0.525		23.094		181.03		343.189		2453	5	1	1	97.2		FALSE	0	194.008	475.405	C21 H26 O4	21	26		4		9
568		0.525		25.955		202.13		416.294		2442	5	1	1	100		FALSE	0	170.937	-61.6923	C29 H37 N1 O1	29	37	1	1		12
569		0.521	0.007	18.368	0.121	147.4	0.97	209.098	0.0017	2441	3.52	1	4	100		FALSE	0	135.88	-474.115	C12 H16 S1 O1	12	16		1	1	5
570		0.522	0.006	21.113	0.12	167.59	0.96	256.216	0.0018	2435	3.38	1	6	100		FALSE	0	70.4926	-226.279	C19 H28	19	28				6
571		0.523		21.156		167.42		273.204		2435	5	1	1	93.7		FALSE	0	100.962	-82.8765	C16 H24 N4	16	24	4			7
572		0.523		27.397		213.01		439.269		2429	5	1	1	99.7		FALSE	0	221.691	141.79
573		0.524	0.002	26.962	0.408	209.67	3.17	436.218	0.0017	2428	3.61	1	3	100		FALSE	131	269.385	169.201	C34 H28	34	28				21
574		0.524	0.002	25.719	0.236	200.44	1.84	406.263	0.0011	2423	2.76	1	4	100		FALSE	0	190.437	-108.873	C31 H34	31	34				15
575		0.523	0	20.449	0.094	161.39	0.74	290.108	0.0008	2406	3.51	1	2	93.7		FALSE	117	215.737	144.271	C23 H14	23	14				17
576		0.526	0	21.997	0.02	174.03	0.15	275.211	0.0006	2403	3.53	1	2	64.1		FALSE	0	96.1033	-74.3929	C17 H26 N2 O1	17	26	2	1		6
577		0.521	0.007	20.878	0.069	165.25	0.55	272.156	0.0014	2401	2.92	1	4	96.5		FALSE	0	147.792	-43.0134	C21 H20	21	20				12
578		0.523		21.7		171.14		295.239		2396	5	1	1	100		FALSE	52	90.7664	53.4071	C22 H30	22	30				8
579		0.526		26.386		403.71		468.159		2395	5	2	1	52.5		FALSE	0	363.651	475.802
580		0.526		27.624		214.34		471.219		2395	5	1	1	93.7		FALSE	0	306.768	439.263
581		0.524	0.002	25.245	0.164	197	1.28	390.232	0.001	2385	3.34	1	3	100		FALSE	112	203.337	-202.54	C30 H30	30	30				16
582		0.521	0.007	21.47	0.104	169.56	0.82	286.171	0.0015	2382	2.67	1	4	100		FALSE	0	148.441	50.8025	C22 H22	22	22				12
583		0.524	0.001	19.843	0.032	158.61	0.26	224.236	0.0012	2379	4.61	1	3	100		FALSE	6	14.8834	-494.481	C15 H29 N1	15	29	1			2
584		0.522	0.006	25.419	0.133	198.43	1.04	386.291	0.0013	2373	2.63	1	6	93.7		FALSE	0	139.936	-292.139
585		0.523	0.006	22.304	0.127	175.88	1.01	296.245	0.0019	2370	2.14	1	6	98.9		FALSE	0	86.2893	55.6148	C17 H32 N2 O2	17	32	2	2		3
586		0.525	0.001	20.16	0.104	160.22	0.83	250.171	0.0008	2360	2.35	1	4	100		FALSE	0	108.643	-228.313	C19 H22	19	22				9
587		0.526		29.551		228.61		528.253		2358	5	1	1	100		FALSE	0	337.252	-151.118
588		0.522	0.006	13.443	0.058	115.21	0.5	95.0858	0.0002	2358	1.29	1	19	100		FALSE	0	20.3737	-347.531	C7 H10	7	10				3
589		0.523	0	27.715	0.26	215.14	2.02	464.248	0.0016	2353	3.5	1	2	93.7		FALSE	131	270.084	356.237	C36 H32	36	32				21
590		0.526		25.842		201.26		415.214		2336	5	1	1	93.7		FALSE	0	249.132	9.32702	C30 H26 N2	30	26	2			19
591		0.511		27.769		215.28		486.298		2333	5	1	1	93.7		FALSE	0	245.504	478.233
592		0.52	0.008	31.936	0.325	247.07	2.52	528.455	0.0046	2320	3.83	1	3	99.5		FALSE	0	135.477	-351.549
593		0.522	0.006	17.75	0.073	142.85	0.59	199.111	0.0005	2317	2.32	1	6	100		FALSE	0	111.029	434.649	C14 H14 O1	14	14		1		8
594		0.526		23.086		181.01		341.226		2309	5	1	1	65.1		FALSE	89	155.515	423.858	C26 H28	26	28				13
595		0.523	0	25.018	0.174	195.34	1.36	384.187	0.0023	2292	3.59	1	2	98.7		FALSE	124	241.987	-204.078	C30 H24	30	24				19
596		0.521	0.007	15.617	0.074	128.11	0.61	151.075	0.0005	2290	3.97	1	7	96.5		FALSE	0	93.5918	97.8841	C9 H10 O2	9	10		2		5
597		0.518	0.009	21.476	0.112	170.75	0.89	248.224	0.0006	2290	2.86	1	4	99.2		FALSE	0	53.4688	-296.43	C16 H28 N2	16	28	2			4
598		0.522	0.007	19.387	0.156	154.85	1.24	227.178	0.0003	2286	2.96	1	4	100		FALSE	0	76.0685	-413.738	C17 H22	17	22				7
599		0.526		18.986		150.97		247.074		2281	5	1	1	98.4		FALSE	0	201.485	-156.054	C17 H10 O2	17	10		2		13
600		0.523	0	24.436	0.059	191.03	0.46	370.171	0.0024	2274	3.73	1	2	100		FALSE	124	242.037	-297.199	C29 H22	29	22				19
601		0.523	0	25.95	0.268	202.18	2.09	410.202	0.0023	2269	3.56	1	2	92.8		FALSE	127	255.636	-17.4882	C32 H26	32	26				20
602		0.517	0.01	19.504	0.098	155.1	0.78	247.112	0.0019	2267	4.61	1	2	82.4		FALSE	0	163.828	-193.461	C18 H14 O1	18	14		1		12
603		0.526		22.532		347.31		307.24		2258	5	2	1	93.7		FALSE	0	102.667	145.09	C23 H30	23	30				9
604		0.526		25.951		202.21		409.262		2257	5	1	1	98.8		FALSE	0	195.185	-84.1912	C26 H35 N1 O3	26	35	1	3		10
605		0.519	0.007	26.277	0.149	204.73	1.17	410.294	0.0017	2256	2.99	1	3	100		FALSE	0	164.138	-108.377	C31 H38	31	38				13
606		0.521	0.009	21.124	0.025	180.51	0.22	98.0972	0.0003	2254	3.5	1	3	100		FALSE	0	12.3362	-335.549	C6 H11 N1	6	11	1			2
607		0.52	0.007	21.282	0.113	171.42	0.91	197.132	0.0005	2251	2.97	1	10	96.1		FALSE	49	88.419	398.879	C15 H16	15	16				8
608		0.523	0.005	15.721	0.111	128.45	0.91	159.08	0.0006	2247	1.77	1	10	100		FALSE	0	97.6301	155.136	C11 H10 O1	11	10		1		7
609		0.52	0.008	25.469	0.053	199.23	0.42	364.285	0.0002	2244	3.05	1	3	68		FALSE	0	121.964	-456.404	C22 H37 N1 O3	22	37	1	3		5
610		0.524	0.002	17.971	0.187	143.56	1.49	226.078	0.0023	2244	3.83	1	3	100		FALSE	0	174.141	-322.973	C18 H10	18	10				14
611		0.518	0.01	20.168	0.134	160.28	1.07	250.215	0.0005	2244	4.55	1	2	100		FALSE	0	64.1925	-272.468	C16 H27 N1 O1	16	27	1	1		4
612		0.525	0.001	20.983	0.073	165.89	0.58	279.137	0	2243	4.6	1	2	87		FALSE	0	175.086	30.6849
613		0.526		23.083		181.41		321.257		2242	5	1	1	93.7		FALSE	56	101.818	237.417	C24 H32	24	32				9
614		0.526		27.112		210.21		484.19		2232	5	1	1	52.5		FALSE	0	351.15	-430.134
615		0.516	0.007	19.697	0.074	156.89	0.59	239.141	0.0008	2228	3.8	1	6	100		FALSE	0	125.727	-284.548	C15 H16 N3	15	16	3			9.5
616		0.524	0.002	20.556	0.034	162.75	0.27	270.141	0.0025	2225	3.65	1	2	100		FALSE	92	161.041	-43.1623	C21 H18	21	18				13
617		0.519	0.008	15.708	0.044	128.41	0.36	158.072	0.0007	2225	1.92	1	9	100		FALSE	0	104.804	155.607	C11 H10 O1	11	10		1		7
618		0.522	0.006	28.735	0.111	222.75	0.86	488.34	0.002	2224	1.95	1	6	97		FALSE	0	205.584	451.889	C37 H44	37	44				16
619		0.525	0.001	18.085	0.195	145.29	1.57	205.121	0.0015	2223	2.63	1	5	100		FALSE	0	107.94	471.51	C13 H16 O2	13	16		2		6
620		0.517	0.009	20.672	0.017	163.94	0.14	261.204	0.0006	2223	4.13	1	2	100		FALSE	0	87.8625	-175.75	C15 H24 N4	15	24	4			6
621		0.524	0.002	21.25	0.077	167.87	0.61	284.156	0.0035	2207	3.66	1	2	93.7		FALSE	0	160.792	49.7606	C22 H20	22	20				13
622		0.519	0.008	18.418	0.119	148.71	0.96	189.138	0.0007	2204	2.09	1	7	96.7		FALSE	0	72.7936	330.117	C12 H16 N2	12	16	2			6
623		0.521	0.007	19.855	0.111	157.82	0.89	249.163	0.0007	2201	2.58	1	4	99.7		FALSE	64	115.517	-228.14	C19 H20	19	20				10
624		0.516	0.008	21.448	0.052	169.51	0.41	281.223	0.0017	2201	2.48	1	5	100		FALSE	52	90.9162	-39.615	C21 H28	21	28				8
625		0.525	0.001	26.991	0.27	209.66	2.1	453.262	0.0014	2200	4.23	1	2	93.7		FALSE	0	244.416	257.535	C35 H32	35	32				20
626		0.523		21.092		166.64		283.148		2199	5	1	1	100		FALSE	97	168.465	50.7281	C22 H18	22	18				14
627		0.523	0	24.144	0.062	188.78	0.49	368.156	0.0022	2192	3.81	1	2	100		FALSE	127	255.386	-297.249	C29 H20	29	20				20
628		0.523	0	26.297	0.241	204.7	1.88	422.203	0.0028	2183	3.73	1	2	100		FALSE	131	268.536	75.1867	C33 H26	33	26				21
629		0.522	0.007	16.047	0.166	131.06	1.35	160.087	0.0009	2180	2.15	1	9	100		FALSE	53	92.0542	156.252
630		0.525		23.529		184.1		361.201		2176	5	1	1	93.7		FALSE	0	202.62	-396.249
631		0.524	0.002	28.897	0.182	223.82	1.41	504.28	0.0019	2175	3.41	1	3	100		FALSE	134	283.483	-364.25	C39 H36	39	36				22
632		0.521	0.007	20.089	0.088	159.4	0.7	258.14	0.0011	2174	3.4	1	4	100		FALSE	0	148.142	-135.837	C20 H18	20	18				12
633		0.524	0.001	28.832	0.19	223.33	1.47	502.265	0.0034	2171	3.16	1	3	100		FALSE	0	295.334	-365.788	C39 H34	39	34				23
634		0.52	0.008	21.917	0.082	172.78	0.64	298.172	0.0023	2171	3.05	1	3	98.7		FALSE	92	161.041	143.18	C23 H22	23	22				13
635		0.525	0.001	26.585	0.169	207.91	1.32	367.272	0.0013	2167	3.18	1	4	92.7		FALSE	0	137.6	-420.906
636		0.516	0.009	20.462	0.12	162.04	0.95	269.187	0.0003	2167	4.61	1	3	93.7		FALSE	0	113.876	-96.6686	C17 H22 N3	17	22	3			8.5
637		0.521	0.007	27.519	0.094	213.82	0.73	449.318	0.001	2163	2.74	1	4	100		FALSE	0	183.613	170.516	C34 H40	34	40				15
638		0.523		25.14		196.36		380.255		2163	5	1	1	93.7		FALSE	0	169.097	-303.103	C26 H36 S1
639		0.522	0.006	15.215	0.041	126.46	0.34	129.07	0.0003	2162	1.48	1	17	100		FALSE	0	74.5203	-67.472	C10 H8	10	8				7
640		0.525	0.001	19.668	0.249	156.99	1.99	230.194	0.0034	2162	2.57	1	5	100		FALSE	0	62.737	-407.015	C12 H26 N2 O2	12	26	2	2		1
641		0.523	0	28.08	0.272	217.81	2.11	476.248	0.0018	2160	3.52	1	2	99.4		FALSE	134	283.483	449.408	C37 H32	37	32				22
642		0.525	0.001	25.107	0.162	196.21	1.27	374.291	0.0017	2156	2.7	1	5	93.3		FALSE	0	127.037	-384.814
643		0.525	0.001	27.893	0.2	216.57	1.56	460.31	0.0023	2141	2.57	1	5	93.7		FALSE	0	204.186	264.158	C35 H40	35	40				16
644		0.52	0.007	19.549	0.11	155.55	0.87	244.169	0.001	2135	2.32	1	6	100		FALSE	0	103.641	-273.212	C16 H21 N1 O1	16	21	1	1		7
645		0.523	0.006	20.426	0.076	161.99	0.6	261.163	0.0009	2128	2.74	1	6	100		FALSE	76	128.717	-135.167	C20 H20	20	20				11
646		0.524	0.001	28.237	0.23	218.96	1.78	482.295	0.0019	2115	3.04	1	3	98.9		FALSE	0	244.034	450.153	C37 H38	37	38				19
647		0.521	0.007	22.191	0.037	176.33	0.3	251.236	0.0006	2115	3.07	1	9	100		FALSE	0	44.4325	-285.441	C17 H30 O1	17	30		1		3
648		0.521	0.009	25.893	0.185	201.93	1.44	398.293	0.0007	2109	3.22	1	3	100		FALSE	0	151.738	-200.556	C30 H38	30	38				12
649		0.518	0.009	27.733	0.083	216.31	0.65	397.294	0.0013	2107	2.88	1	4	100		FALSE	0	149.622	-209.312
650		0.526	0.001	23.734	0.239	186.01	1.87	345.254	0.0022	2094	3.16	1	6	100		FALSE	0	131.514	426.637	C26 H32	26	32				11
651		0.525	0.001	15.781	0.017	128.54	0.14	166.077	0.0006	2080	2.46	1	5	98.4		FALSE	0	108.643	212.661	C13 H10	13	10				9
652		0.526		22.878		179.4		340.167		2078	5	1	1	49.1		FALSE	0	212.434	473.743	C19 H21 N3 O3	19	21	3	3		11
653		0.526	0	25.819	0.05	201.37	0.39	397.288	0.001	2074	4.87	1	2	100		FALSE	0	156.115	-202.863	C30 H36	30	36				13
654		0.522	0.006	28.65	0.073	222.12	0.57	486.325	0.0027	2066	2.15	1	5	93.7		FALSE	119	217.535	450.45	C37 H42	37	42				17
655		0.525	0.001	21.017	0.017	166.15	0.13	279.173	0.0016	2066	3.46	1	2	94.5		FALSE	81	139.227	-4.93637	C20 H22 O1	20	22		1		10
656		0.521	0.007	36.46	0.055	279.77	0.42	783.514	0.0026	2063	4.62	1	6	98.4		FALSE	0	360.679	-430.804
657		0.523	0	24.845	0.065	194.02	0.51	382.171	0.0026	2063	3.79	1	2	98.7		FALSE	127	255.236	-204.227	C30 H22	30	22				20
658		0.525	0.001	22.464	0.154	176.99	1.22	302.247	0.0023	2062	3.52	1	3	100		FALSE	0	90.6915	99.9181	C20 H31 N1 O1	20	31	1	1		6
659		0.521	0.007	28.185	0.194	218.67	1.51	473.317	0.0014	2045	2.03	1	7	99.6		FALSE	114	211.31	357.751	C36 H40	36	40				17
660		0.525	0.001	27.406	0.094	213.57	0.73	408.279	0.0014	2042	3.99	1	3	59.6		FALSE	0	177.088	-108.823	C31 H36	31	36				14
661		0.526	0	16.266	0.018	133.94	0.15	144.175	0.0003	2040	4.05	1	2	100		FALSE	0	-13.8131	-55.3916	C9 H21 N1	9	21	1			0
662		0.523		27.909		216.94		443.298		2037	5	1	1	64.3		FALSE	0	196.591	143.477
663		0.525		19.986		309.44		254.201		2034	5	2	1	99.2		FALSE	45	82.4436	-227.718	C19 H26	19	26				7
664		0.524	0.002	22.659	0.036	177.88	0.29	330.141	0.0034	2029	4.39	1	2	100		FALSE	0	227.539	422.196	C26 H18	26	18				18
665		0.511		29.956		231.41		560.317		2022	5	1	1	93.7		FALSE	0	308.156	32.9422
666		0.525	0.001	25.379	0.244	198.1	1.91	387.301	0.0002	2013	2.89	1	3	99.6		FALSE	79	131.664	-293.702	C29 H38	29	38				11
667		0.521	0.007	30.367	0.036	234.06	0.27	619.288	0.0012	2012	3.79	1	7	100		FALSE	0	404.002	-479.2
668		0.522	0.007	25.855	0.049	222.86	0.42	91.0549	0.0004	2009	3.43	1	4	100		FALSE	0	46.7727	-347.927	C7 H6	7	6				5
669		0.523		27.033		210.36		427.269		2007	5	1	1	77.4		FALSE	0	208.292	48.6196
670		0.517	0.008	18.021	0.046	145.46	0.37	190.146	0.0007	2004	2.69	1	5	53.2		FALSE	0	66.2188	330.241	C12 H18 N2	12	18	2			5
671		0.526	0	16.781	0.024	135.82	0.19	182.108	0.0008	1995	3.81	1	2	96.5		FALSE	0	95.3434	305.931	C14 H14	14	14				8
672		0.523	0	25.441	0.179	198.44	1.4	396.187	0.0025	1995	3.7	1	2	100		FALSE	127	255.286	-111.006	C31 H24	31	24				20
673		0.523		28.837		223.79		469.314		1988	5	1	1	93.7		FALSE	0	209.641	329.472
674		0.525	0.001	19.734	0.081	156.93	0.65	247.148	0.0008	1984	2.92	1	5	97		FALSE	0	128.068	-228.983	C19 H18	19	18				11
675		0.525	0.001	26.392	0.127	205.47	0.99	420.279	0.0016	1984	2.83	1	4	98.2		FALSE	105	189.988	-16.1486	C32 H36	32	36				15
676		0.523		22.939		180.04		332.154		1980	5	1	1	100		FALSE	118	216.586	424.627	C26 H20	26	20				17
677		0.519	0.008	22.082	0.177	174.02	1.4	300.231	0.0008	1978	3.2	1	3	99.5		FALSE	0	104.041	99.8685	C20 H29 N1 O1	20	29	1	1		7
678		0.526		22.896		179.81		327.183		1977	5	1	1	93.7		FALSE	0	181.936	356.932	C23 H22 N2	23	22	2			14
679		0.526	0	22.463	0.025	177.43	0.19	285.193	0.0003	1974	3.6	1	2	96.5		FALSE	0	125.449	21.3083
680		0.51		20.497		317		265.194		1968	5	2	1	88.8		FALSE	56	101.918	-135.167	C20 H24	20	24				9
681		0.518	0.011	24.65	0.004	194.2	0.04	303.279	0.0007	1968	4.65	1	2	93.7		FALSE	28	59.5442	75.6332	C20 H34 N2	20	34	2			5
682		0.525	0.002	19.834	0.095	157.43	0.76	256.124	0.0014	1965	4.55	1	2	100		FALSE	93	161.89	-135.49	C20 H16	20	16				13
683		0.523	0	27.649	0.327	214.66	2.54	462.233	0.0022	1958	3.61	1	2	100		FALSE	0	282.934	355.692	C36 H30	36	30				22
684		0.525	0.001	19.781	0.237	157.96	1.9	228.185	0.0009	1956	3.32	1	5	98.4		FALSE	0	69.3939	-413.713	C17 H24	17	24				6
685		0.525		25.916		202.37		383.254		1955	5	1	1	35.1		FALSE	0	174.145	-278.124
686		0.525	0	22.182	0.098	174.6	0.77	309.183	0.0004	1949	4.02	1	2	100		FALSE	0	162.037	217.374	C21 H24 O2	21	24		2		10
687		0.526		23.532		185.14		313.262		1947	5	1	1	100		FALSE	0	87.5914	170.044	C21 H32 N2	21	32	2			7
688		0.525		18.526		148.34		217.122		1937	5	1	1	100		FALSE	0	120.84	-435.815	C14 H16 O2	14	16		2		7
689		0.518	0.01	27.791	0.044	216.53	0.35	410.314	0.0007	1936	3.65	1	2	100		FALSE	0	143.761	-128.619
690		0.523		22.807		179.17		324.139		1919	5	1	1	88.7		FALSE	0	223.136	377.893	C23 H17 N1 O1	23	17	1	1		16
691		0.523		20.652		163.49		271.147		1917	5	1	1	96.9		FALSE	0	155.366	-42.1452	C21 H18	21	18				13
692		0.518	0.01	29.307	0.251	227.7	1.95	450.331	0.004	1916	4.86	1	2	97.1		FALSE	0	172.243	165.877
693		0.518	0.011	24.916	0.001	194.64	0.01	378.278	0.001	1909	3.69	1	2	57.5		FALSE	0	144.588	-340.759	C26 H35 N1 O1	26	35	1	1		10
694		0.52	0.008	14.086	0.078	117.75	0.65	121.028	0.0002	1907	2.58	1	5	100		FALSE	59	107.241	-88.2098	C7 H4 O2	7	4		2		6
695		0.522	0.007	20.322	0.119	161.25	0.94	258.185	0.0014	1906	2.74	1	4	99		FALSE	0	103.092	-180.587	C17 H23 N1 O1	17	23	1	1		7
696		0.523		20.05		158.83		267.116		1904	5	1	1	100		FALSE	0	182.064	-42.2444
697		0.526		20.634		163.26		274.179		1903	5	1	1	97.3		FALSE	0	127.45	-49.9095	C15 H22 N4 O1	15	22	4	1		7
698		0.524		20.255		160.54		264.11		1901	5	1	1	86.7		FALSE	0	185.107	-59.1869
699		0.526	0	17.626	0.06	142.08	0.48	194.153	0.001	1897	3.39	1	3	99.6		FALSE	0	64.2924	354.948	C12 H19 N1 O1	12	19	1	1		4
700		0.517	0.009	23.968	0.024	187.67	0.19	354.238	0.0007	1896	3.58	1	2	93.7		FALSE	0	157.046	-488.106	C24 H34 S1
701		0.523		24.413		190.8		373.285		1894	5	1	1	99.5		FALSE	79	131.614	-386.922	C28 H36	28	36				11
702		0.523		30.335		234.78		519.33		1893	5	1	1	99.4		FALSE	0	249.689	-297.993
703		0.526		19.117		152.41		235.142		1890	5	1	1	96.5		FALSE	0	120.362	-316.498
704		0.525	0.001	23.784	0.272	186.27	2.13	352.217	0.0034	1881	4.56	1	2	93.7		FALSE	100	175.789	-482.797	C27 H28	27	28				14
705		0.522	0.006	28.45	0.201	220.69	1.56	476.339	0.001	1879	2.39	1	5	99.7		FALSE	107	192.385	358.916	C36 H44	36	44				15
706		0.518	0.009	24.395	0.042	189.99	0.32	415.173	0.0007	1878	3.17	1	4	100		FALSE	0	290.386	50.3064
707		0.519	0.007	27.024	0.223	210.04	1.74	444.277	0.0025	1874	3.44	1	3	93.7		FALSE	120	219.383	172.773	C34 H36	34	36				17
708		0.517	0.009	28.015	0.076	217.79	0.59	441.308	0	1868	4.75	1	2	97.6		FALSE	0	184.269	117.927
709		0.519	0.008	18.99	0.244	152.1	1.96	216.184	0.0014	1868	1.83	1	9	100		FALSE	0	57.8924	495.002	C16 H24	16	24				5
710		0.522	0.006	15.626	0.102	127.56	0.83	161.059	0.0007	1863	2.58	1	11	100		FALSE	68	120.84	191.502	C10 H8 O2	10	8		2		7
711		0.524	0.001	26.296	0.137	204.99	1.07	403.332	0.0011	1857	3.12	1	3	100		FALSE	0	118.864	-199.936	C30 H42	30	42				10
712		0.517	0.008	19.459	0.041	155.07	0.33	237.161	0.0018	1855	4.57	1	2	97.4		FALSE	58	103.616	-319.822	C18 H20	18	20				9
713		0.51	0	24.438	0.052	191.1	0.41	367.241	0.0016	1850	3.16	1	3	100		FALSE	0	169.065	-389.651	C28 H30	28	30				14
714		0.518	0.008	17.947	0.081	144.35	0.65	201.126	0.0005	1846	1.78	1	8	96.5		FALSE	0	98.0796	435.095	C14 H16 O1	14	16		1		7
715		0.523		21.243		327.51		304.123		1845	5	2	1	93.7		FALSE	118	216.387	238.087	C24 H16	24	16				17
716		0.518	0.009	21.556	0.16	169.95	1.26	297.184	0.0024	1840	4.08	1	2	100		FALSE	0	147.738	123.31	C20 H24 O2	20	24		2		9
717		0.523		24.619		192.52		367.253		1837	5	1	1	85.6		FALSE	0	156.778	-401.855
718		0.526		16.706		135.31		180.098		1833	5	1	1	93.7		FALSE	0	103.399	300.623	C11 H16 S1
719		0.523		29.959		232.01		507.33		1831	5	1	1	99.5		FALSE	0	236.689	-390.767
720		0.523		22.393		175.62		339.115		1827	5	1	1	93.7		FALSE	0	263.559	-482.127	C27 H14	27	14				21
721		0.524	0.001	25.021	0.082	195.34	0.64	385.285	0.0001	1826	3.46	1	2	93.7		FALSE	0	145.313	-293.454	C24 H36 N2 O2	24	36	2	2		8
722		0.523	0	22.897	0.071	179.5	0.55	342.14	0.0016	1826	3.57	1	2	98.5		FALSE	124	242.436	-483.144	C27 H18	27	18				19
723		0.524	0	24.109	0.054	188.78	0.42	354.232	0.0013	1826	4.26	1	2	99		FALSE	94	163.439	-481.755	C27 H30	27	30				13
724		0.523		17.97		280.69		189.13		1823	5	2	1	66.6		FALSE	0	81.6837	338.948	C10 H20 S1 O1	10	20		1	1	1
725		0.52	0.008	30.375	0.041	234.89	0.32	537.348	0.0027	1818	3.19	1	3	98		FALSE	0	251.708	-176.196
726		0.522	0.006	34.689	0.11	267.5	0.85	607.563	0.0012	1818	2.36	1	9	100		FALSE	0	115.011	153.871	C37 H73 N3 O3	37	73	3	3		3
727		0.524		24.82		380.96		383.199		1810	5	2	1	89.5		FALSE	0	229.383	-223.253
728		0.524	0.001	24.884	0.224	194.32	1.75	382.264	0.0012	1804	2.69	1	4	98.6		FALSE	94	163.339	-295.513	C29 H34	29	34				13
729		0.523		16.833		263.63		175.113		1794	5	2	1	100		FALSE	0	82.6326	246.719	C9 H18 S1 O1	9	18		1	1	1
730		0.523	0	25.768	0.169	200.8	1.32	408.187	0.0029	1786	3.87	1	2	100		FALSE	131	268.585	-17.9347	C32 H24	32	24				21
731		0.523		20.411		161.63		269.132		1783	5	1	1	93.7		FALSE	0	168.415	-42.4925	C21 H16	21	16				14
732		0.523	0	30.199	0.192	233.45	1.48	544.309	0.0007	1780	3.54	1	2	99.8		FALSE	139	298.68	-82.9509	C42 H40	42	40				23
733		0.521	0.007	28.372	0.119	220.09	0.93	475.331	0.0015	1778	2.59	1	4	96.9		FALSE	0	199.759	359.586	C36 H42	36	42				16
734		0.525	0	19.869	0.006	157.97	0.05	248.164	0.0031	1776	4.25	1	2	93.7		FALSE	0	112.802	-237.492	C13 H20 N4 O1	13	20	4	1		6
735		0.523		20.837		164.68		281.132		1772	5	1	1	98.2		FALSE	102	181.815	50.6784	C22 H16	22	16				15
736		0.524	0.002	18.364	0.117	146.97	0.93	219.116	0.0012	1770	3.6	1	2	96.5		FALSE	0	128.567	-414.829	C17 H14	17	14				11
737		0.525		26.136		203.46		421.272		1766	5	1	1	93.7		FALSE	0	198.696	-0.8434	C28 H36 O3	28	36		3		11
738		0.525	0.001	19.011	0.159	151.73	1.27	230.154	0.0021	1762	2.61	1	4	96.5		FALSE	0	102.892	-367.127	C15 H19 N1 O1	15	19	1	1		7
739		0.523		21.811		172.85		265.271		1757	5	1	1	93.7		FALSE	0	25.7034	-210.875
740		0.525	0.001	26.905	0.001	208.97	0.01	455.274	0.0039	1757	4.84	1	2	87		FALSE	0	233.963	260.462	C35 H34	35	34				19
741		0.525		19.037		151.77		235.132		1755	5	1	1	99.5		FALSE	0	130.351	-306.576	C14 H18 O3	14	18		3		6
742		0.523	0	24.951	0.127	194.88	0.99	380.247	0.0008	1754	3.55	1	2	100		FALSE	0	177.487	-294.768	C29 H32	29	32				14
743		0.525	0.001	28.31	0.087	219.73	0.67	466.353	0.0021	1753	4.46	1	2	93.7		FALSE	0	168.034	268.177
744		0.524	0.001	25.436	0.187	198.36	1.46	398.293	0.0026	1743	4.5	1	2	100		FALSE	0	151.937	-200.357	C30 H38	30	38				12
745		0.523		29.14		225.98		481.315		1743	5	1	1	99.8		FALSE	0	222.94	422.544
746		0.51		17.029		266.26		183.117		1736	5	2	1	100		FALSE	0	87.6699	304.964	C14 H14	14	14				8
747		0.523	0	28.04	0.348	217.53	2.7	474.234	0.0029	1733	3.64	1	2	98.2		FALSE	0	295.933	448.466	C37 H30	37	30				23
748		0.52	0.008	16.09	0.077	131.79	0.63	154.122	0.0003	1733	3.83	1	6	99.5		FALSE	24	49.8942	74.4425	C9 H15 N1 O1	9	15	1	1		3
749		0.521	0.007	28.145	0.272	219.31	2.12	409.284	0.001	1730	4.34	1	4	82.4		FALSE	0	172.611	-106.616	C31 H36	31	36				14
750		0.526		26.265		204.62		411.301		1729	5	1	1	96.5		FALSE	0	157.763	-108.054	C31 H38	31	38				13
751		0.516	0.008	16.797	0.022	136	0.18	181.1	0.0002	1729	3.21	1	3	97.4		FALSE	57	102.318	306.204	C14 H12	14	12				9
752		0.517	0.01	18.819	0.086	150.42	0.69	224.118	0.0016	1722	4.72	1	2	96.8		FALSE	0	132.052	-378.091
753		0.52	0.008	16.241	0.091	132.9	0.74	156.138	0.0003	1719	2.49	1	6	98.9		FALSE	0	36.3451	74.2937	C9 H17 N1 O1	9	17	1	1		2
754		0.523	0.005	16.753	0.111	135.8	0.9	178.123	0.0007	1717	1.92	1	9	97.6		FALSE	0	76.3932	260.487	C11 H15 N1 O1	11	15	1	1		5
755		0.526		29.544		228.58		526.238		1716	5	1	1	93.7		FALSE	0	349.502	-152.259
756		0.526	0	17.147	0.099	138.49	0.8	188.107	0.0016	1715	4.91	1	2	86.5		FALSE	0	103.442	353.906	C12 H13 N1 O1	12	13	1	1		7
757		0.523		27.273		212.2		429.283		1714	5	1	1	48.6		FALSE	0	196.042	49.7606
758		0.522	0.006	24.508	0.262	192.02	2.06	348.277	0.0013	1713	2.65	1	5	99.4		FALSE	0	111.889	427.108	C26 H36	26	36				9
759		0.525	0.001	23.76	0.026	186.16	0.21	348.232	0.002	1710	3.12	1	3	52.5		FALSE	91	157.239	472.155	C24 H29 N1 O1	24	29	1	1		11
760		0.523	0	30.991	0.147	239.31	1.14	570.325	0.0006	1699	3.54	1	2	99.4		FALSE	142	312.23	103.54	C44 H42	44	42				24
761		0.525	0.001	21.327	0.124	168.53	0.98	282.194	0.0003	1698	3.18	1	3	99.7		FALSE	0	121.4	-2.67904
762		0.525		27.004		210.14		426.301		1695	5	1	1	52.5		FALSE	0	174.712	8.60765	C27 H39 N1 O3	27	39	1	3		9
763		0.525		26.015		203.16		382.279		1691	5	1	1	91.8		FALSE	0	148.356	-310.396
764		0.525	0.001	30.529	0.12	236.14	0.93	531.394	0.0019	1687	2.73	1	5	93.7		FALSE	110	199.859	-267.631	C40 H50	40	50				16
765		0.523	0	28.463	0.318	220.67	2.46	486.234	0.0035	1683	3.58	1	2	100		FALSE	0	308.634	-459.058	C38 H30	38	30				24
766		0.522	0.007	27.673	0.177	214.91	1.37	457.286	0.0019	1680	2.82	1	5	97.5		FALSE	0	224.41	264.282	C35 H36	35	36				18
767		0.525		20.96		323.9		274.215		1674	5	2	1	99.9		FALSE	0	90.9911	-86.1261	C18 H27 N1 O1	18	27	1	1		6
768		0.522	0.006	17.496	0.141	141.51	1.14	184.169	0.0001	1672	3.39	1	6	100		FALSE	12	36.9444	261.231	C11 H21 N1 O1	11	21	1	1		2
769		0.523	0	20.872	0.015	164.44	0.12	302.108	0.0008	1672	3.51	1	2	100		FALSE	122	229.436	237.74	C24 H14	24	14				18
770		0.523	0	26.724	0.337	207.85	2.62	434.203	0.0034	1670	3.73	1	2	99.9		FALSE	0	281.835	168.258	C34 H26	34	26				22
771		0.523		21.315		168.35		285.163		1670	5	1	1	93.7		FALSE	0	155.915	51.5715	C22 H20	22	20				13
772		0.522	0.006	14.627	0.061	126.01	0.53	91.0544	0.0004	1669	1.07	1	21	100		FALSE	18	47.2722	-347.431	C7 H6	7	6				5
773		0.525	0.001	17.486	0.137	141.04	1.11	192.138	0.0012	1666	2.77	1	7	99.9		FALSE	0	76.3432	353.608	C12 H17 N1 O1	12	17	1	1		5
774		0.524	0.001	21.625	0.005	169.84	0.04	326.108	0.0017	1665	3.44	1	3	93.7		FALSE	127	255.835	423.685	C26 H14	26	14				20
775		0.523	0	24.913	0.214	382.37	3.28	384.278	0.0016	1663	4.09	2	2	100		FALSE	88	150.789	-294.669	C29 H36	29	36				12
776		0.526		18.361		146.83		222.148		1661	5	1	1	96.5		FALSE	0	100.352	-422.891	C11 H18 N4 O1	11	18	4	1		5
777		0.521	0.006	29.802	0.305	230.62	2.36	522.323	0.0042	1661	3.03	1	4	100		FALSE	128	260.43	-267.358	C40 H42	40	42				20
778		0.517	0.009	30.163	0.169	233.29	1.31	533.318	0.0043	1656	3.47	1	2	100		FALSE	0	277.608	-177.089	C41 H40	41	40				22
779		0.524	0.002	26.207	0.14	204.11	1.09	415.242	0.0046	1655	3.74	1	2	93.7		FALSE	0	222.062	-17.5626	C32 H30	32	30				18
780		0.526		27.699		215.09		459.275		1651	5	1	1	97.7		FALSE	0	237.431	290.527
781		0.52	0.008	30.089	0.194	232.78	1.5	527.365	0.0014	1649	3.11	1	3	98.4		FALSE	0	224.06	-270.211	C40 H46	40	46				18
782		0.525		22.554		347.3		322.216		1647	5	2	1	99.4		FALSE	0	144.089	286.062	C22 H27 N1 O1	22	27	1	1		10
783		0.524		25.178		196.37		397.214		1647	5	1	1	80		FALSE	0	230.032	-129.437
784		0.522	0.005	15.153	0.092	124.23	0.75	152.062	0.0006	1647	2.41	1	6	98.8		FALSE	0	107.994	118.845	C12 H8	12	8				9
785		0.523		21.736		171.4		296.154		1644	5	1	1	100		FALSE	0	176.289	145.015	C23 H20	23	20				14
786		0.523	0	25.201	0.076	196.6	0.59	394.172	0.0035	1643	3.78	1	2	100		FALSE	131	268.136	-111.552	C31 H22	31	22				21
787		0.525	0.001	27.358	0.075	212.58	0.58	448.309	0.0012	1642	2.96	1	3	99.2		FALSE	0	191.985	172.178	C34 H40	34	40				15
788		0.526		34.493		266.91		525.415		1639	5	1	1	93.7		FALSE	0	171.983	-335.252
789		0.521	0.007	22.981	0.248	180.59	1.95	322.261	0.002	1635	2.67	1	8	99.8		FALSE	0	98.8395	241.113	C19 H34 N2 O2	19	34	2	2		4
790		0.516	0.008	29.647	0.267	230.02	2.07	473.316	0.0013	1633	3.99	1	3	93.7		FALSE	0	212.908	359.338	C36 H40	36	40				17
791		0.521	0.007	16.937	0.083	136.66	0.67	191.085	0.001	1632	3.56	1	4	97.9		FALSE	0	128.267	398.531	C15 H10	15	10				11
792		0.525		26.55		206.44		438.271		1632	5	1	1	100		FALSE	0	218.777	132.24
793		0.525	0	21.695	0.15	171.15	1.18	293.188	0.0006	1631	3.64	1	2	96.6		FALSE	0	139.177	88.185	C21 H24 O1	21	24		1		10
794		0.526		18.431		147.86		210.148		1627	5	1	1	96.6		FALSE	0	86.8529	483.839	C10 H18 N4 O1	10	18	4	1		4
795		0.518	0.009	34.319	0.028	263.66	0.21	731.412	0.0004	1626	3.78	1	4	100		FALSE	0	405.101	267.259
796		0.517	0.01	27.16	0.106	211.08	0.83	445.285	0.0009	1625	3.59	1	2	93.7		FALSE	0	212.009	172.103	C34 H36	34	36				17
797		0.523		20.961		165.64		282.139		1623	5	1	1	100		FALSE	0	176.339	51.8939	C22 H18	22	18				14
798		0.524	0.002	27.288	0.287	212	2.23	451.241	0.0045	1622	4.08	1	2	93.7		FALSE	0	262.66	262.347	C35 H30	35	30				21
799		0.526		23.499		361.4		343.24		1620	5	2	1	72.5		FALSE	0	143.365	425.099	C26 H30	26	30				12
800		0.523	0	26.215	0.19	204.09	1.48	420.188	0.0035	1616	3.85	1	2	100		FALSE	0	281.585	74.8394	C33 H24	33	24				22
801		0.523	0.005	15.342	0.082	126.11	0.68	147.08	0.0002	1615	2.22	1	7	100		FALSE	0	83.9312	61.6675	C10 H10 O1	10	10		1		6
802		0.511		30.417		234.83		575.337		1611	5	1	1	93.7		FALSE	0	305.826	130.454
803		0.525	0.001	27.271	0.069	211.93	0.53	446.294	0.001	1608	2.83	1	3	100		FALSE	113	204.536	171.334	C34 H38	34	38				16
804		0.51	0	27.828	0.026	217.12	0.2	393.313	0.0019	1606	4.81	1	2	100		FALSE	75	126.576	-258.825	C26 H38 N3	26	38	3			9.5
805		0.523		29.432		228.09		493.315		1602	5	1	1	98.8		FALSE	0	236.239	-484.385
806		0.518	0.01	32.341	0.013	248.84	0.1	674.343	0.0002	1600	4.31	1	2	93.7		FALSE	0	410.177	-107.037
807		0.523		25.764		201.08		389.263		1593	5	1	1	53.8		FALSE	0	171.255	-241.064
808		0.525	0	21.819	0.034	171.97	0.27	299.198	0.001	1592	3.5	1	2	93.7		FALSE	0	136.087	125.047	C20 H26 O2	20	26		2		8
809		0.519	0.008	22.949	0.076	180.91	0.6	298.24	0.0009	1582	2.34	1	5	100		FALSE	0	92.6179	75.2115	C17 H31 N1 O3	17	31	1	3		3
810		0.523		21.525		169.76		295.148		1578	5	1	1	93.7		FALSE	0	181.765	143.8	C23 H18	23	18				15
811		0.52	0.008	29.53	0.079	228.61	0.62	513.35	0.0023	1575	2.38	1	6	100		FALSE	0	223.711	-363.729	C39 H44	39	44				18
812		0.526	0	24.197	0.103	189.2	0.8	368.259	0.0046	1568	3.48	1	2	67.6		FALSE	0	151.802	-400.144
813		0.525	0.001	20.68	0.058	163.55	0.46	277.122	0.0003	1567	4.64	1	2	95.6		FALSE	0	187.936	30.1392
814		0.521	0.007	16.41	0.033	133.44	0.27	170.108	0.0009	1565	2.87	1	4	97		FALSE	44	81.9441	212.76	C13 H14	13	14				7
815		0.526		23.499		183.74		368.16		1562	5	1	1	52.5		FALSE	0	251.291	-301.317
816		0.523		24.297		189.93		371.268		1558	5	1	1	93.7		FALSE	0	146.162	-385.781	C23 H34 N2 O2	23	34	2	2		8
817		0.525	0.001	19.753	0.066	158.3	0.53	214.252	0.0006	1553	4.63	1	4	100		FALSE	2	-12.5645	411.703	C14 H31 N1	14	31	1			0
818		0.523		20.122		159.37		268.123		1548	5	1	1	100		FALSE	0	176.089	-41.5251	C21 H16	21	16				14
819		0.52	0.007	14.159	0.07	119.57	0.6	109.101	0.0004	1544	1.27	1	19	100		FALSE	7	21.1228	-253.615	C8 H12	8	12				3
820		0.521	0.007	16.99	0.048	137.37	0.38	185.096	0.001	1543	1.73	1	8	100		FALSE	0	110.78	341.23	C13 H12 O1	13	12		1		8
821		0.515	0.008	18.421	0.193	148.13	1.55	202.133	0.0014	1542	3.33	1	4	99.7		FALSE	53	92.304	436.013
822		0.521	0.007	33.429	0.152	258.2	1.18	565.564	0.0014	1542	1.81	1	15	100		FALSE	0	67.5138	-172.823	C36 H72 N2 O2	36	72	2	2		2
823		0.521	0.007	15.096	0.084	124.3	0.7	144.056	0.0005	1542	1.71	1	11	99.4		FALSE	0	104.754	62.3868	C10 H8 O1	10	8		1		7
824		0.523	0	18.967	0.092	151.96	0.73	215.144	0.0014	1541	4.83	1	2	91.4		FALSE	0	96.5314	-473.272	C15 H18 O1	15	18		1		7
825		0.516	0.009	27.332	0.047	212.39	0.36	447.303	0.0022	1540	3.73	1	3	99.4		FALSE	0	196.163	169.672	C34 H38	34	38				16
826		0.524	0.001	30.243	0.094	233.95	0.73	529.379	0.0019	1538	2.99	1	4	93.7		FALSE	115	212.309	-268.573	C40 H48	40	48				17
827		0.515	0.007	20.77	0.161	164.78	1.28	259.203	0.0008	1534	4.31	1	3	93.7		FALSE	0	86.1287	-190.782	C16 H24 N3	16	24	3			6.5
828		0.521	0.007	21.589	0.144	171.22	1.14	261.231	0.0009	1530	3.36	1	4	82.4		FALSE	0	60.2933	-203.135	C17 H28 N2	17	28	2			5
829		0.523	0	28.83	0.277	223.34	2.15	500.249	0.0027	1525	3.63	1	2	100		FALSE	140	309.583	-364.944	C39 H32	39	32				24
830		0.52	0.008	22.848	0.035	178.59	0.27	371.099	0.0013	1524	3.68	1	7	100		FALSE	0	315.073	-217.994
831		0.521	0.007	17.252	0.069	139.9	0.56	177.163	0.001	1522	2.13	1	7	100		FALSE	10	35.1215	212.835	C13 H20	13	20				4
832		0.526		24.034		369.56		347.27		1521	5	2	1	93.7		FALSE	0	117.565	426.091	C26 H34	26	34				10
833		0.521	0.007	17.06	0.126	138.18	1.02	180.137	0.001	1521	2.65	1	8	100		FALSE	31	63.9428	261.429	C11 H17 N1 O1	11	17	1	1		4
834		0.52	0.007	25.586	0.084	200.63	0.66	341.305	0.0009	1519	2.73	1	6	100		FALSE	0	76.6037	345.472	C21 H40 O3	21	40		3		2
835		0.518	0.009	24.809	0.071	192.8	0.55	445.119	0.0022	1518	4.72	1	4	100		FALSE	0	377.824	336.814
836		0.51		24.367		374.43		359.272		1516	5	2	1	93.7		FALSE	0	128.867	-482.822	C27 H34	27	34				11
837		0.526		23.284		183.26		310.24		1513	5	1	1	99.9		FALSE	0	105.917	168.283
838		0.525	0.001	22.883	0.003	179.75	0.02	325.195	0.002	1504	3.47	1	2	93.7		FALSE	0	168.116	329.894	C25 H24	25	24				14
839		0.524	0.002	27.547	0.238	214.62	1.85	411.3	0.0029	1503	4.72	1	2	67.6		FALSE	0	158.762	-107.062	C31 H38	31	38				13
840		0.525	0.001	29.481	0.14	228.18	1.09	518.296	0.0024	1503	4.08	1	3	93.7		FALSE	0	282.634	-271.922	C40 H38	40	38				22
841		0.526	0.001	18.516	0.044	148.3	0.35	216.138	0.0003	1500	4.28	1	2	98.2		FALSE	0	103.242	-459.951	C14 H17 N1 O1	14	17	1	1		7
842		0.525	0.001	25.534	0.371	206.23	3	189.128	0.0019	1500	4.8	1	3	72.8		FALSE	0	83.0821	340.337	C13 H16 O1	13	16		1		6
843		0.522	0.006	27.291	0.282	212.2	2.19	438.323	0.0007	1498	2.51	1	5	94.8		FALSE	0	166.835	80.644	C33 H42	33	42				13
844		0.525	0.001	21.484	0.087	169.63	0.69	287.197	0.001	1495	4.09	1	2	93.7		FALSE	0	123.287	32.4709
845		0.52	0.007	21.348	0.176	177.38	1.46	130.077	0.0005	1493	2.8	1	11	99.5		FALSE	32	68.0454	-67.2488	C10 H10	10	10				6
846		0.518	0.01	27.807	0.163	216.19	1.27	440.305	0.0027	1490	4.54	1	2	78.4		FALSE	0	186.648	113.636
847		0.522	0.006	23.896	0.191	191.29	1.53	219.116	0.0013	1487	4.44	1	5	91.6		FALSE	77	129.066	-414.333	C17 H14	17	14				11
848		0.526		23.88		186.83		362.179		1487	5	1	1	82.4		FALSE	0	225.512	-366.854
849		0.524		20.172		159.94		262.095		1487	5	1	1	90.3		FALSE	0	197.358	-60.3279
850		0.526		26.518		206.42		422.268		1480	5	1	1	99.3		FALSE	0	203.508	10.5921	C27 H35 N1 O3	27	35	1	3		11
851		0.525		23.388		183.03		359.184		1477	5	1	1	94.9		FALSE	0	216.768	-395.505
852		0.516	0.008	21.138	0.012	167.7	0.09	259.168	0.0003	1477	3.04	1	3	100		FALSE	69	121.09	-156.054	C17 H22 O2	17	22		2		7
853		0.523	0	24.511	0.012	191.45	0.09	380.157	0.0037	1476	3.93	1	2	98.7		FALSE	0	267.786	-205.07	C30 H20	30	20				21
854		0.525	0.001	28.943	0.255	224.15	1.97	506.295	0.0018	1470	3.94	1	3	94.3		FALSE	131	269.934	-364.399	C39 H38	39	38				21
855		0.525	0.001	18.824	0.17	149.87	1.36	241.1	0.0007	1468	2.67	1	4	96.5		FALSE	0	169.015	-228.239	C19 H12	19	12				14
856		0.511		19.135		152.62		233.131		1467	5	1	1	62.7		FALSE	77	129.116	-321.112	C18 H16	18	16				11
857		0.525		27.111		210.39		469.258		1464	5	1	1	52.3		FALSE	0	265.578	385.037
858		0.525		22.993		180.48		331.224		1458	5	1	1	99.5		FALSE	0	145.348	347.208	C21 H30 O3	21	30		3		7
859		0.521	0.007	28.643	0.199	222.16	1.54	478.353	0.0018	1455	2.51	1	4	96.7		FALSE	0	180.634	360.554	C36 H46	36	46				14
860		0.525	0.001	20.382	0.225	161.13	1.78	279.099	0.0034	1454	3.36	1	3	97.9		FALSE	0	213.044	68.3898
861		0.525	0.001	20.011	0.138	158.76	1.1	259.113	0.0025	1452	4.1	1	2	82.4		FALSE	0	176.028	-101.481	C19 H14 O1
862		0.523	0	27.158	0.345	211.05	2.68	446.203	0.0036	1441	3.9	1	2	96.3		FALSE	0	295.134	261.33	C35 H26	35	26				23
863		0.525	0.001	28.317	0.234	219.78	1.82	467.361	0.0028	1439	4.29	1	3	100		FALSE	0	160.66	267.507	C35 H46	35	46				13
864		0.523		30.037		232.5		517.315		1437	5	1	1	98.5		FALSE	129	262.539	-298.539
865		0.524		19.149		152.66		235.111		1435	5	1	1	83.4		FALSE	0	152.026	-285.045	C17 H14 O1	17	14		1		11
866		0.52	0.008	24.771	0.075	193.51	0.59	378.234	0.002	1435	4.47	1	3	93.7		FALSE	0	188.04	-297.596	C29 H30	29	30				15
867		0.523	0.005	13.117	0.059	112.69	0.51	93.0696	0.0003	1434	1.22	1	13	100		FALSE	0	34.3223	-346.985	C7 H8	7	8				4
868		0.524		20.356		161.29		266.125		1433	5	1	1	88.2		FALSE	0	171.658	-59.2365
869		0.524	0.001	28.914	0.145	224.11	1.13	490.355	0.0013	1430	2.49	1	4	100		FALSE	107	192.335	452.038	C37 H46	37	46				15
870		0.526	0	22.377	0.274	176.13	2.16	309.255	0.0019	1427	3.59	1	3	91.2		FALSE	0	90.5167	146.33	C23 H32	23	32				8
871		0.526		30.095		232.68		541.261		1422	5	1	1	99.9		FALSE	0	342.877	-59.0132
872		0.525		27.238		211.34		471.273		1417	5	1	1	93.7		FALSE	0	253.028	385.88
873		0.523		27.48		213.52		449.223		1416	5	1	1	93.7		FALSE	0	279.006	265.274	C35 H29	35	29				21.5
874		0.519	0.007	16.848	0.088	136.32	0.71	183.08	0.001	1415	1.6	1	12	98.3		FALSE	0	124.029	341.081	C10 H14 S1 O1	10	14		1	1	4
875		0.525		26.356		403.69		435.252		1415	5	2	1	52.5		FALSE	0	233.906	127.304	C26 H31 N3 O3	26	31	3	3		13
876		0.518	0.009	28.789	0.022	222.73	0.17	526.29	0.0006	1410	3.03	1	4	93.7		FALSE	0	297.161	-204.252
877		0.516	0.009	20.84	0.144	165.4	1.15	257.224	0.0004	1410	3.01	1	3	97.6		FALSE	0	63.1187	-226.949	C19 H28	19	28				6
878		0.525	0.002	24.199	0.028	189.33	0.22	362.292	0.0028	1409	4.09	1	2	100		FALSE	0	112.638	-478.977	C22 H38 N2 O2	22	38	2	2		5
879		0.521	0.009	21.677	0.063	171.27	0.5	283.239	0.0013	1408	3.46	1	3	100		FALSE	0	77.2672	-39.8631	C21 H30	21	30				7
880		0.52	0.008	26.417	0.219	205.79	1.71	412.308	0.0006	1407	3.31	1	3	100		FALSE	0	152.587	-106.541	C31 H40	31	40				12
881		0.52	0.006	15.386	0.18	126.62	1.48	145.065	0.0008	1407	2.15	1	10	82.4		FALSE	0	96.7811	61.1217	C10 H8 O1	10	8		1		7
882		0.518	0.008	25.334	0.126	197.97	0.99	375.301	0.0009	1406	3.11	1	4	100		FALSE	66	117.765	-387.369	C28 H38	28	38				10
883		0.526		15.236		125.17		148.088		1406	5	1	1	33.7		FALSE	0	76.9568	61.3946	C10 H12 O1	10	12		1		5
884		0.518	0.008	26.663	0.03	206.88	0.23	471.236	0.0007	1405	2.74	1	6	100		FALSE	0	289.887	422.494
885		0.522	0.006	36.644	0.047	281.75	0.36	701.407	0.0011	1402	1.96	1	9	100		FALSE	0	376.697	39.3918	C54 H52	54	52				29
886		0.523		29.73		230.38		495.33		1401	5	1	1	93.4		FALSE	0	223.39	-483.839
887		0.51		22.527		177.22		313.193		1401	5	1	1	99.7		FALSE	90	156.215	238.211	C24 H24	24	24				13
888		0.526		22.66		177.77		336.136		1399	5	1	1	47.4		FALSE	0	239.233	473.743
889		0.524	0.001	25.873	0.206	201.74	1.61	400.307	0.0022	1397	2.97	1	3	92.7		FALSE	0	140.286	-198.621
890		0.517	0.01	22.29	0.074	176.01	0.58	287.235	0.0016	1391	4.95	1	2	93.7		FALSE	0	85.8291	-4.73793	C20 H30 O1	20	30		1		6
891		0.52	0.007	21.894	0.243	172.95	1.92	284.246	0.0021	1385	1.92	1	9	100		FALSE	0	71.4915	-38.9453	C21 H32	21	32				6
892		0.523		27.465		213.43		447.207		1381	5	1	1	94.2		FALSE	0	292.455	265.324	C35 H26	35	26				23
893		0.522	0.006	24.473	0.126	191.49	0.99	361.285	0.0007	1381	3.61	1	5	100		FALSE	0	118.114	-480.192	C27 H36	27	36				10
894		0.526		26.906		209.13		443.245		1379	5	1	1	96.5		FALSE	0	249.732	196.264	C32 H30 N2	32	30	2			19
895		0.524	0.002	17.179	0.081	138.56	0.65	192.096	0.0015	1376	3.71	1	2	93.7		FALSE	0	118.896	395.877	C12 H16 S1
896		0.524	0.001	27.538	0.053	213.85	0.41	458.293	0.0016	1375	3.51	1	2	100		FALSE	0	219.233	265.795	C35 H38	35	38				17
897		0.526		23.464		183.56		363.128		1374	5	1	1	89.2		FALSE	0	277.772	-308.288
898		0.52	0.007	31.142	0.198	241.42	1.53	488.338	0.0018	1372	2.33	1	9	97.4		FALSE	0	207.482	453.774	C37 H44	37	44				16
899		0.515	0.007	26.863	0.078	226.18	0.66	113.132	0.0004	1372	3.09	1	4	100		FALSE	0	-6.17524	-254.112	C8 H16	8	16				1
900		0.525	0.001	28.082	0.091	217.89	0.7	472.309	0.0016	1368	2.82	1	4	100		FALSE	0	218.584	358.321	C36 H40	36	40				17
901		0.525	0.002	28.328	0.213	219.55	1.65	492.28	0.0022	1368	3.86	1	3	98.2		FALSE	131	269.385	-458.115	C38 H36	38	36				21
902		0.518	0.01	24.518	0.035	192.12	0.27	347.249	0.0015	1366	3.89	1	2	90.3		FALSE	0	138.841	447.225
903		0.511		27.912		216.27		496.283		1363	5	1	1	93.7		FALSE	0	271.154	-429.737	C31 H34 N4 O2	31	34	4	2		17
904		0.523		28.448		435.43		457.313		1360	5	2	1	55.7		FALSE	0	197.74	237.789
905		0.525		22.617		177.66		325.178		1360	5	1	1	95.2		FALSE	0	184.597	346.265	C21 H24 O3	21	24		3		10
906		0.523		21.765		335.28		316.123		1359	5	2	1	100		FALSE	0	229.986	331.456	C25 H16	25	16				18
907		0.52	0.007	19.254	0.126	154.55	1.01	208.204	0.0014	1357	4.27	1	4	100		FALSE	9	28.0829	412.15	C14 H25 N1	14	25	1			3
908		0.525	0.002	16.238	0.013	132.69	0.11	159.082	0.0016	1357	3.47	1	3	39.1		FALSE	0	95.4326	152.953	C8 H14 S1 O1	8	14		1	1	2
909		0.52	0.007	27.469	0.126	213.35	0.98	455.272	0.0025	1356	3.82	1	3	100		FALSE	0	236.261	262.744	C35 H34	35	34				19
910		0.526		21		165.61		295.122		1353	5	1	1	93.7		FALSE	0	207.935	169.796
911		0.525	0.001	28.491	0.202	221	1.57	477.347	0.0027	1353	3.18	1	3	100		FALSE	103	185.61	358.842	C36 H44	36	44				15
912		0.525		23.35		183.36		328.262		1352	5	1	1	41.3		FALSE	0	104.94	287.103	C22 H33 N1 O1	22	33	1	1		7
913		0.523		21.203		327.53		279.175		1352	5	2	1	56.9		FALSE	0	136.829	-7.31774	C20 H22 O1	20	22		1		10
914		0.518	0.008	24.312	0.087	191.38	0.68	309.219	0.0022	1349	2.8	1	6	96.7		FALSE	0	126.177	181.753	C20 H26 N3	20	26	3			9.5
915		0.518	0.01	24.805	0.053	194	0.42	366.276	0.0001	1347	4.08	1	2	84.3		FALSE	0	132.987	-432.143	C25 H35 N1 O1	25	35	1	1		9
916		0.522	0.007	25.44	0.086	199.2	0.67	354.3	0.0007	1340	3.8	1	4	71.1		FALSE	0	95.5147	450.773	C21 H39 N1 O3	21	39	1	3		3
917		0.523	0	22.086	0.02	173.42	0.15	328.124	0.0014	1340	3.5	1	2	100		FALSE	124	242.386	423.635	C26 H16	26	16				19
918		0.525	0.001	27.512	0.123	213.75	0.96	450.323	0.0011	1339	2.72	1	5	100		FALSE	0	179.635	173.22	C34 H42	34	42				14
919		0.525	0.001	22.062	0.054	173.47	0.43	317.174	0.0003	1334	3.65	1	2	83.1		FALSE	0	180.559	289.013	C19 H24 O4	19	24		4		8
920		0.525	0.001	29.933	0.066	231.69	0.51	517.378	0.0015	1330	2.07	1	5	97.6		FALSE	0	199.309	-361.347	C39 H48	39	48				16
921		0.525	0.001	14.917	0.068	122.62	0.56	147.043	0.001	1330	3.2	1	7	100		FALSE	0	121.389	98.8763	C9 H6 O2	9	6		2		7
922		0.526		28.43		219.96		526.238		1329	5	1	1	100		FALSE	0	350.002	-151.762
923		0.52	0.008	25.989	0.056	202.39	0.44	416.247	0.0021	1328	4.46	1	3	93.7		FALSE	119	217.485	-15.4541	C32 H32	32	32				17
924		0.523		28.379		220.28		465.284		1326	5	1	1	67.4		FALSE	0	235.54	328.579
925		0.517	0.008	17.853	0.067	142.95	0.54	217.099	0.0007	1325	4.93	1	2	96.5		FALSE	0	143.714	-413.093
926		0.524	0.002	29.652	0.161	229.4	1.25	527.273	0.0056	1321	4.22	1	2	93.7		FALSE	0	316.157	-178.726	C41 H34	41	34				25
927		0.526		35.533		272.86		751.386		1320	5	1	1	93.7		FALSE	0	452.805	447.746
928		0.517	0.007	23.96	0.065	187.75	0.51	347.269	0.0006	1319	2.45	1	4	93.7		FALSE	0	118.364	426.885	C26 H34	26	34				10
929		0.523		20.014		158.25		278.108		1312	5	1	1	96.5		FALSE	0	202.738	51.497	C22 H14	22	14				16
930		0.511		19.475		155.26		235.161		1311	5	1	1	83.1		FALSE	0	101.483	-335.252
931		0.524	0.002	29.167	0.257	225.84	1.99	510.325	0.0014	1307	3.38	1	3	98.7		FALSE	0	245.033	-362.513	C39 H42	39	42				19
932		0.518	0.01	14.746	0.007	122.31	0.05	132.091	0.0003	1306	3.57	1	2	96.5		FALSE	27	56.7937	-65.1155	C10 H12	10	12				5
933		0.524		24.755		193.33		381.217		1304	5	1	1	60.4		FALSE	0	208.471	-257.336
934		0.522	0.006	21.095	0.073	169.8	0.59	199.147	0.0005	1302	3	1	6	100		FALSE	0	75.3693	399.226	C15 H18	15	18				7
935		0.524		23.435		183.79		339.209		1300	5	1	1	100		FALSE	0	169.964	424.9	C26 H26	26	26				14
936		0.52	0.008	20.325	0.136	161.73	1.09	244.212	0.0036	1299	2.83	1	5	100		FALSE	0	61.1887	-315.382	C13 H28 N2 O2	13	28	2	2		1
937		0.526	0	23.106	0.005	181.27	0.04	336.207	0.0017	1298	3.52	1	2	89.8		FALSE	0	168.212	403.195
939		0.52	0.008	24.963	0.252	195.31	1.98	362.293	0.0022	1296	2.45	1	5	100		FALSE	0	111.939	-479.672	C27 H38	27	38				9
940		0.524	0.002	31.286	0.331	241.51	2.56	578.295	0.0017	1295	3.5	1	3	98.7		FALSE	145	350.829	195.123	C45 H38	45	38				27
941		0.517	0.008	17.53	0.139	141.68	1.12	186.139	0.0016	1293	2.34	1	5	100		FALSE	34	68.6447	306.03	C14 H18	14	18				6
942		0.523		19.795		157.64		240.149		1289	5	1	1	61.6		FALSE	0	119.652	-283.928
943		0.526		22.306		176.16		286.203		1289	5	1	1	100		FALSE	0	116.976	19.547	C18 H24 N2 O1	18	24	2	1		8
944		0.522	0.007	28.204	0.189	218.8	1.47	474.325	0.0029	1288	2.3	1	5	82.4		FALSE	113	204.536	357.676	C36 H42	36	42				16
945		0.518	0.01	20.925	0.125	165.37	0.99	281.153	0.0021	1288	4.3	1	2	91		FALSE	0	160.538	29.5438	C19 H20 O2	19	20		2		10
946		0.526		22.027		173.8		292.204		1284	5	1	1	99.6		FALSE	0	122.677	65.1403
947		0.525		21.965		173.18		297.22		1283	5	1	1	92.7		FALSE	0	112.278	88.0857	C21 H28 O1	21	28		1		8
948		0.526		16.971		136.98		190.085		1282	5	1	1	96.5		FALSE	0	126.751	390.37	C9 H10 N4 O1	9	10	4	1		7
949		0.526	0	15.986	0.217	131.2	1.78	150.128	0.0018	1281	3.47	1	2	93.7		FALSE	0	39.5344	37.5313	C10 H15 N1	10	15	1			4
950		0.523	0.005	17.753	0.082	142.7	0.66	203.106	0.0008	1281	1.9	1	8	97.3		FALSE	68	120.99	471.163	C13 H14 O2	13	14		2		7
951		0.511		37.621		288.73		776.518		1280	5	1	1	91.1		FALSE	0	349.466	-488.527
952		0.525		23.278		182.39		347.22		1276	5	1	1	93.7		FALSE	0	167.809	476	C21 H30 O4	21	30		4		7
953		0.522	0.006	14.415	0.056	120.8	0.47	118.066	0.0006	1275	2.41	1	5	62.7		FALSE	0	66.333	-148.811	C8 H7 N1	8	7	1			6
954		0.525	0	21.266	0.07	168.02	0.55	283.168	0.0003	1271	3.47	1	2	81.8		FALSE	0	148.587	30.9826	C19 H22 O2	19	22		2		9
955		0.524	0.001	19.192	0.026	153.97	0.21	210.221	0.0001	1271	3.88	1	3	100		FALSE	6	13.9344	411.406	C14 H27 N1	14	27	1			2
956		0.521	0.009	20.898	0.159	165.35	1.26	274.215	0.0016	1268	3.62	1	3	97.2		FALSE	0	91.5905	-85.5307	C18 H27 N1 O1	18	27	1	1		6
957		0.523		27.526		213.82		453.254		1267	5	1	1	93.7		FALSE	0	252.507	265.572	C35 H32	35	32				20
958		0.523		29.534		228.76		503.3		1267	5	1	1	97.1		FALSE	129	262.289	-391.958
959		0.526		22.072		173.44		322.157		1264	5	1	1	82.4		FALSE	0	202.324	343.909
960		0.51		25.8		201.09		405.255		1262	5	1	1	100		FALSE	0	197.212	-108.799	C31 H32	31	32				16
961		0.524	0.002	30.884	0.127	238.5	0.98	568.311	0.0033	1260	4.32	1	2	93.7		FALSE	143	323.481	101.406	C44 H40	44	40				25
962		0.523	0.006	15.933	0.114	129.95	0.93	163.074	0.0012	1259	1.9	1	11	100		FALSE	0	107.69	191.75	C10 H10 O2	10	10		2		6
963		0.517	0.008	29.861	0.033	231.66	0.26	475.296	0.0016	1258	2.32	1	5	89.7		FALSE	0	234.62	394.215
964		0.517	0.008	36.523	0.078	293.48	0.63	206.166	0.0005	1258	2.54	1	5	100		FALSE	0	64.5065	435.021	C14 H22 O1	14	22		1		4
965		0.519	0.011	17.418	0.063	141.09	0.51	180.137	0.0009	1257	4.88	1	2	97.2		FALSE	31	64.1426	261.628	C11 H17 N1 O1	11	17	1	1		4
966		0.523		28.903		224.16		479.299		1256	5	1	1	61.7		FALSE	0	235.89	422.097
967		0.525		26.704		408.8		451.247		1256	5	2	1	52.5		FALSE	0	256.567	256.294
968		0.523	0.006	24.971	0.096	195.16	0.75	373.286	0.0009	1256	2.51	1	5	96.5		FALSE	0	130.715	-387.815	C28 H36	28	36				11
969		0.521	0.007	21.661	0.092	172.63	0.73	237.22	0.0005	1253	3.58	1	7	98.7		FALSE	17	44.882	-378.166	C16 H28 O1	16	28		1		3
970		0.525	0.002	29.757	0.116	230.19	0.9	529.286	0.0032	1252	4.84	1	2	93.7		FALSE	0	304.806	-176.692
971		0.521	0.006	16.629	0.073	137.01	0.6	143.085	0.0004	1251	1.05	1	20	100		FALSE	0	74.8699	26.0462	C11 H10	11	10				7
972		0.526		21.276		168.61		265.215		1247	5	1	1	36.7		FALSE	0	81.0415	-155.905	C17 H28 O2	17	28		2		4
973		0.518	0.009	19.686	0.068	156.91	0.54	236.199	0.0006	1246	2.88	1	4	78.2		FALSE	0	64.7419	-365.093	C15 H25 N1 O1	15	25	1	1		4
974		0.525	0.002	29.302	0.208	226.82	1.61	516.279	0.0021	1242	4.81	1	2	100		FALSE	0	297.082	-270.88	C40 H36	40	36				23
975		0.523		22.536		178.33		274.204		1242	5	1	1	82.4		FALSE	0	102.079	-75.1122	C17 H24 N2 O1	17	24	2	1		7
976		0.52	0.008	23.128	0.087	182.28	0.69	300.254	0.0007	1239	3.38	1	3	100		FALSE	0	81.3662	77.3448	C17 H33 N1 O3	17	33	1	3		2
977		0.524	0.002	29.208	0.255	226.11	1.98	514.266	0.0041	1235	4.3	1	2	93.7		FALSE	140	308.634	-272.716	C40 H34	40	34				24
978		0.522	0.006	17.723	0.087	143.1	0.71	189.161	0.0007	1234	1.76	1	10	100		FALSE	23	49.7194	307.196	C14 H20	14	20				5
979		0.523		28.675		222.27		489.253		1233	5	1	1	100		FALSE	0	293.104	-454.518	C38 H32	38	32				23
980		0.522	0.006	21.394	0.138	177.52	1.14	132.092	0.0008	1233	2.26	1	13	93.1		FALSE	0	55.3952	-66.5046	C10 H12	10	12				5
981		0.524	0.002	27.358	0.153	212.5	1.19	454.264	0.0004	1232	4.77	1	2	93.7		FALSE	125	243.535	263.315	C35 H34	35	34				19
982		0.518	0.009	35.103	0.032	282.06	0.26	206.166	0.0004	1229	2.66	1	4	100		FALSE	0	64.3067	434.823	C14 H22 O1	14	22		1		4
983		0.511	0	26.855	0.255	209	1.98	425.316	0.0011	1229	3.49	1	2	100		FALSE	0	158.912	-13.7425	C32 H40	32	40				13
984		0.526		22.876		179.67		326.245		1228	5	1	1	97.8		FALSE	0	118.988	287.748	C22 H31 N1 O1	22	31	1	1		8
985		0.526		22.697		178.17		331.19		1227	5	1	1	93.7		FALSE	0	180.009	381.639	C20 H26 O4	20	26		4		8
986		0.525	0.001	29.855	0.249	230.83	1.92	540.28	0.003	1226	4.15	1	3	100		FALSE	0	322.982	-85.4315	C42 H36	42	36				25
987		0.526		19.245		153.03		247.151		1224	5	1	1	94.2		FALSE	0	125.271	-231.761	C16 H22 S1
988		0.526		28.375		434.81		425.349		1221	5	2	1	76.2		FALSE	0	126.348	-46.0894
989		0.523		22.856		179.41		331.149		1211	5	1	1	90.8		FALSE	0	221.263	422.618	C26 H18	26	18				18
990		0.523		30.576		236.51		531.33		1211	5	1	1	97.2		FALSE	0	263.088	-204.822
991		0.521	0.007	17.392	0.106	140.06	0.86	197.096	0.0011	1202	2.02	1	8	99.8		FALSE	0	124.079	434.302	C11 H16 S1 O1	11	16		1	1	4
992		0.525		26.031		202.67		419.257		1201	5	1	1	93.7		FALSE	0	211.546	-1.38913	C26 H32 N3 O2	26	32	3	2		12.5
993		0.525		21.079		166.73		276.197		1200	5	1	1	93.7		FALSE	0	111.604	-52.3404	C15 H24 N4 O1	15	24	4	1		6
994		0.526		26.554		406.47		454.214		1199	5	2	1	52.5		FALSE	0	292.88	312.331
995		0.526		25.558		199.11		411.185		1197	5	1	1	81.7		FALSE	0	274.233	7.64022	C30 H22 N2	30	22	2			21
996		0.52	0.009	29.216	0.045	226.32	0.35	501.348	0.0009	1196	2.86	1	3	100		FALSE	115	212.209	-455.015	C38 H44	38	44				17
997		0.518	0.009	19.807	0.061	158.06	0.48	231.173	0.0008	1196	2.97	1	4	93.7		FALSE	0	84.9301	-378.315	C16 H22 O1	16	22		1		6
998		0.523		26.108		400.3		409.286		1194	5	2	1	100		FALSE	0	170.613	-108.6	C31 H36	31	36				14
999		0.52	0.007	19.27	0.122	153.84	0.98	229.157	0.0006	1194	2.42	1	6	97.3		FALSE	55	98.3793	-378.265	C16 H20 O1	16	20		1		7
1000		0.518	0.01	25.458	0.015	199.41	0.12	351.232	0.0007	1192	3.72	1	2	82.4		FALSE	0	160.289	495.15	C24 H30 O2	24	30		2		10
1001		0.519	0.008	23.706	0.12	187.88	0.95	265.192	0.0018	1190	3.73	1	5	100		FALSE	0	104.415	-132.687	C20 H24	20	24				9
1002		0.517	0.01	24.006	0.132	187.82	1.03	362.222	0.0003	1188	3.48	1	2	92.5		FALSE	0	182.66	-409.421
1003		0.52	0.007	37.163	0.116	285.45	0.89	741.53	0.0043	1188	4.23	1	3	100		FALSE	0	297.799	227.222	C56 H68	56	68				23
1004		0.526	0	21.753	0.184	172.18	1.46	272.186	0.0015	1185	4.43	1	3	73.8		FALSE	0	118.225	-72.3836	C17 H22 N2 O1	17	22	2	1		8
1005		0.521	0.007	18.191	0.16	146.23	1.29	203.106	0.0008	1185	2.59	1	7	100		FALSE	0	120.99	471.163	C13 H14 O2	13	14		2		7
1006		0.521	0.006	15	0.094	127.18	0.8	105.07	0.0003	1185	1.32	1	19	100		FALSE	19	47.8215	-253.715	C8 H8	8	8				5
1007		0.517	0.008	20.653	0.131	163.61	1.04	267.172	0.0006	1180	3.51	1	5	81.2		FALSE	0	126.526	-97.4127	C17 H20 N3	17	20	3			9.5
1008		0.526		18.21		145.89		215.131		1179	5	1	1	87		FALSE	0	109.417	-460.472
1009		0.524		22.049		339.96		303.208		1178	5	2	1	100		FALSE	0	130.165	145.784	C23 H26	23	26				11
1010		0.526		21.99		174.09		271.216		1176	5	1	1	96.5		FALSE	0	86.4427	-110.609	C18 H26 N2	18	26	2			7
1011		0.523	0	28.783	0.372	223	2.89	498.234	0.0038	1175	3.79	1	2	98.9		FALSE	0	321.933	-365.986	C39 H30	39	30				25
1012		0.511		28.58		221.3		509.296		1173	5	1	1	90.3		FALSE	0	273.084	-341.304	C37 H36 N2	37	36	2			21
1013		0.526		25.251		196.54		423.121		1173	5	1	1	100		FALSE	0	351.061	163.818	C25 H16 N3 O4	25	16	3	4		19.5
1014		0.517	0.009	19.192	0.011	153.14	0.09	231.161	0.0025	1171	4.27	1	2	93.7		FALSE	0	97.6159	-365.713	C15 H21 N1 O1	15	21	1	1		6
1015		0.524	0.002	28.439	0.178	220.52	1.38	483.303	0.0019	1169	3.87	1	2	98.8		FALSE	0	236.86	449.681	C37 H38	37	38				19
1016		0.525		21.724		171.48		289.21		1169	5	1	1	65.8		FALSE	0	112.735	35.2988
1017		0.523	0	16.97	0.033	136.74	0.26	195.079	0.0007	1167	4.81	1	2	85.5		FALSE	0	138.527	435.343	C14 H10 O1	14	10		1		10
1018		0.524	0.001	20.805	0.377	165.09	2.99	258.186	0.0032	1164	4.11	1	3	96.7		FALSE	0	102.692	-180.984	C17 H23 N1 O1	17	23	1	1		7
1019		0.518	0.009	34.229	0.002	263.96	0.02	606.373	0.0008	1160	4.64	1	2	93.7		FALSE	0	303.982	334.929
1020		0.523	0.005	23.721	0.133	190.96	1.07	199.147	0.0003	1160	2.56	1	9	100		FALSE	39	75.1695	399.028	C15 H18	15	18				7
1021		0.521	0.007	14.921	0.087	123.68	0.72	133.065	0.0009	1157	3.08	1	6	100		FALSE	0	84.081	-31.3546	C9 H8 O1	9	8		1		6
1022		0.526		21.599		170.08		306.169		1154	5	1	1	38.3		FALSE	0	172.671	207.973
1023		0.525	0.001	28.549	0.101	221.35	0.79	485.317	0.0016	1151	2.85	1	4	99.4		FALSE	0	224.61	450.822	C37 H40	37	40				18
1024		0.519	0.007	16.716	0.09	136.04	0.74	168.137	0.0004	1151	2.9	1	7	100		FALSE	24	50.2438	167.961	C10 H17 N1 O1	10	17	1	1		3
1025		0.515	0.008	22.12	0.121	174.35	0.96	299.234	0.0012	1150	3.19	1	3	75.6		FALSE	0	100.527	89.7229	C19 H28 N3	19	28	3			7.5
1026		0.521	0.007	27.797	0.023	216.83	0.18	396.287	0.001	1149	2.81	1	4	95.8		FALSE	0	155.797	-209.833	C27 H40 S1
1027		0.525		17.445		139.53		221.088		1149	5	1	1	100		FALSE	0	159.368	-370.923
1028		0.523		30.834		238.49		533.345		1146	5	1	1	90.1		FALSE	0	250.438	-204.078
1029		0.523		29.926		231.48		531.299		1145	5	1	1	97.8		FALSE	136	293.854	-174.261	C41 H38	41	38				23
1030		0.525		28.421		221.21		424.343		1142	5	1	1	67.1		FALSE	0	131.125	-47.9994
1031		0.524		25.144		196.07		399.193		1140	5	1	1	41.7		FALSE	0	252.443	-93.8655
1032		0.523	0.005	23.283	0.106	184.63	0.84	262.17	0.0013	1139	2.67	1	9	98.6		FALSE	0	123.241	-133.952	C20 H22	20	22				10
1033		0.525	0.001	31.555	0.248	243.54	1.92	583.333	0.0026	1139	4.13	1	3	93.7		FALSE	0	318.355	196.14	C45 H42	45	42				25
1034		0.525	0.001	20.725	0.102	164.07	0.81	271.168	0.0005	1135	2.9	1	3	97.9		FALSE	0	134.389	-62.9822	C18 H22 O2	18	22		2		8
1035		0.523		28.724		222.63		491.269		1135	5	1	1	93.7		FALSE	133	279.755	-454.469	C38 H34	38	34				22
1036		0.524		24.996		195.47		367.204		1132	5	1	1	37.1		FALSE	0	206.323	-352.641
1037		0.524		25.234		196.77		399.229		1131	5	1	1	51.8		FALSE	0	216.683	-129.388
1038		0.522	0.006	19.302	0.2	154.03	1.6	231.172	0.001	1126	3.48	1	5	89.6		FALSE	48	86.1287	-377.124	C14 H20 N3	14	20	3			6.5
1039		0.524	0.001	29.623	0.236	229.35	1.83	512.339	0.0016	1123	2.63	1	4	98.7		FALSE	0	232.982	-361.174	C39 H44	39	44				18
1040		0.521	0.007	21.012	0.166	166.39	1.32	269.188	0.0008	1116	2.46	1	4	80.8		FALSE	0	112.778	-97.76	C17 H22 N3	17	22	3			8.5
1041		0.521	0.006	35.632	0.282	274.16	2.17	676.585	0.0022	1112	3.23	1	5	100		FALSE	0	170.481	-331.828
1042		0.523		25.968		202.45		402.276		1111	5	1	1	67.2		FALSE	0	172.885	-152.928	C28 H35 N1 O1	28	35	1	1		12
1043		0.524	0.002	27.095	0.093	210.48	0.72	452.249	0.0005	1111	4.77	1	2	93.7		FALSE	127	256.385	262.769	C35 H32	35	32				20
1044		0.523		27.877		216.45		460.216		1110	5	1	1	98.7		FALSE	137	297.781	357.13	C36 H28	36	28				23
1046		0.526		18.508		148.12		219.161		1109	5	1	1	90.2		FALSE	0	84.2166	-458.884	C12 H18 N4	12	18	4			6
1047		0.523		30.655		236.85		556.309		1108	5	1	1	99.5		FALSE	142	312.379	10.5177	C43 H40	43	40				24
1048		0.523	0.005	18.281	0.062	146.46	0.5	215.106	0.0005	1107	2.46	1	7	100		FALSE	0	133.79	-436.261	C14 H14 O2	14	14		2		8
1049		0.52	0.007	34.158	0.12	263.54	0.92	593.595	0.001	1106	2.11	1	12	100		FALSE	0	67.5138	13.5192	C38 H76 N2 O2	38	76	2	2		2
1050		0.523		24.287		373.33		353.265		1106	5	2	1	73.6		FALSE	0	129.159	477.538
1051		0.526		36.179		277.63		781.363		1099	5	1	1	98.7		FALSE	0	-490.423	-296.207
1052		0.526		27.441		213.71		416.285		1098	5	1	1	74.4		FALSE	0	179.927	-52.7621
1053		0.52	0.008	27.928	0.133	221.3	1.06	267.174	0.0028	1097	4.88	1	3	97.8		FALSE	0	124.629	-99.298	C16 H26 S1 O1	16	26		1	1	4
1054		0.523	0.006	25.943	0.113	203.91	0.89	321.313	0.0009	1097	3.71	1	6	93.7		FALSE	17	45.3814	181.356	C22 H40 O1	22	40		1		3
1055		0.523		28.707		222.54		488.247		1095	5	1	1	96.5		FALSE	138	298.081	-456.23	C38 H32	38	32				23
1056		0.526	0	24.076	0.044	189.08	0.35	327.276	0	1094	3.69	1	2	72.7		FALSE	0	89.6391	265.249	C22 H34 N2	22	34	2			7
1057		0.517	0.008	29.428	0.276	227.75	2.14	520.309	0.0008	1093	4.74	1	2	100		FALSE	0	271.882	-269.293	C40 H40	40	40				21
1058		0.524		25.534		198.93		411.227		1092	5	1	1	52.3		FALSE	0	231.78	-34.5298
1059		0.525		26.214		401.7		423.286		1092	5	2	1	96.7		FALSE	0	186.545	0.396894	C28 H38 O3	28	38		3		10
1060		0.518	0.008	21.301	0.047	174.98	0.39	149.023	0.0003	1092	3.03	1	4	100		FALSE	0	143.5	134.15	C8 H4 O3	8	4		3		7
1061		0.518	0.01	38.866	0.012	298.31	0.09	773.526	0.0078	1091	4.32	1	2	98.9		FALSE	0	337.326	479.448
1062		0.525	0.001	25.473	0.175	198.74	1.36	393.256	0.0004	1090	3.47	1	2	93.7		FALSE	0	183.113	-202.664	C30 H32	30	32				15
1063		0.524	0	23.665	0.016	185.43	0.12	347.234	0.001	1086	3.46	1	2	77.2		FALSE	0	153.325	461.613	C25 H30 O1	25	30		1		11
1064		0.526	0	18.873	0.049	150.56	0.39	232.133	0.0005	1085	3.91	1	2	100		FALSE	0	126.302	-330.563	C12 H16 N4 O1	12	16	4	1		7
1065		0.52	0.009	29.032	0.059	224.92	0.46	499.332	0.0016	1084	3	1	3	93.2		FALSE	0	225.059	-455.56	C38 H42	38	42				18
1066		0.525	0.001	26.206	0.026	204.13	0.2	413.283	0.0009	1083	3.46	1	2	97.7		FALSE	0	178.575	-74.0704	C30 H36 O1	30	36		1		13
1067		0.516	0.009	28.143	0.051	250.49	0.45	71.086	0.0002	1083	3.33	1	3	100		FALSE	0	-6.62474	465.929	C5 H10	5	10				1
1068		0.52	0.008	21.041	0.186	166.04	1.47	291.138	0.001	1082	4.11	1	3	70		FALSE	0	187.387	122.764
1069		0.521	0.007	17.818	0.091	142.98	0.73	209.096	0.0015	1082	2.32	1	7	96.5		FALSE	0	137.578	-472.428	C15 H12 O1	15	12		1		10
1070		0.518	0.008	19.694	0.083	156.8	0.66	241.157	0.0009	1081	3.41	1	4	88.5		FALSE	0	111.978	-284.896	C17 H20 O1	17	20		1		8
1071		0.519	0.007	26.317	0.199	204.99	1.55	413.315	0.0013	1080	3.17	1	3	93.3		FALSE	86	146.911	-105.524	C26 H40 N2 O2	26	40	2	2		8
1072		0.522	0.006	29.127	0.128	225.64	0.99	500.341	0.0022	1079	2.09	1	5	86.8		FALSE	0	218.085	-455.833	C38 H44	38	44				17
1073		0.526		19.078		151.99		238.085		1079	5	1	1	85.5		FALSE	0	181.247	-236.053	C16 H14 S1
1074		0.51		17.451		140.8		191.126		1078	5	1	1	93.7		FALSE	0	87.3131	357.85	C10 H14 N4	10	14	4			6
1075		0.525	0	22.026	0.115	173.41	0.91	307.168	0.0008	1077	3.46	1	2	97.9		FALSE	0	175.186	217.126
1076		0.523		27.364		212.52		456.279		1075	5	1	1	93.7		FALSE	0	230.985	264.158	C35 H36	35	36				18
1077		0.523		30.213		233.58		542.293		1075	5	1	1	100		FALSE	0	312.13	-82.9013	C42 H38	42	38				24
1078		0.525	0.001	22.599	0.168	177.74	1.33	315.229	0.0001	1069	4.68	1	2	82.6		FALSE	0	122.888	218.416
1079		0.52	0.007	16.62	0.155	135.43	1.27	165.126	0.0014	1069	2.96	1	6	93.7		FALSE	0	58.4811	156.178	C11 H16 O1	11	16		1		4
1080		0.52	0.008	17.884	0.145	144.06	1.17	196.169	0.0005	1069	4.07	1	3	100		FALSE	24	50.2438	354.303	C12 H21 N1 O1	12	21	1	1		3
1081		0.522	0.006	18.03	0.166	149.78	1.38	130.077	0.0013	1069	2.2	1	9	97.7		FALSE	33	68.2451	-67.0503	C10 H10	10	10				6
1082		0.523	0.005	16.176	0.041	131.54	0.33	170.071	0.0013	1063	2.08	1	7	93.7		FALSE	0	118.703	249.274
1083		0.524	0.002	27.218	0.195	211.62	1.51	439.331	0.0011	1062	3.13	1	3	93.7		FALSE	0	159.861	80.3711	C33 H42	33	42				13
1084		0.524		24.898		194.42		383.234		1061	5	1	1	59.5		FALSE	0	194.222	-258.18
1085		0.521	0.007	15.894	0.102	130.38	0.84	151.111	0.0006	1059	1.71	1	11	100		FALSE	0	58.0316	62.5605	C10 H14 O1	10	14		1		4
1086		0.52	0.008	29.502	0.053	228.51	0.41	503.362	0.0004	1059	2.93	1	3	99.7		FALSE	110	199.859	-453.973	C38 H46	38	46				16
1087		0.525	0.001	21.764	0.039	171.31	0.31	309.144	0.0046	1058	4.4	1	2	91.7		FALSE	0	201.093	256.17	C20 H20 O3	20	20		3		11
1088		0.52	0.008	15.729	0.12	129.23	0.98	148.087	0.0009	1057	4.76	1	3	98.4		FALSE	0	78.555	62.9822	C10 H12 O1	10	12		1		5
1089		0.526		23.93		196.49		150.091		1056	5	1	1	100		FALSE	0	76.6928	74.4425	C9 H11 N1 O1	9	11	1	1		5
1091		0.515	0.007	26.901	0.02	210.3	0.16	371.315	0.0006	1055	2.44	1	4	100		FALSE	0	99.9133	-431.722	C25 H41 N1 O1	25	41	1	1		6
1092		0.523		30.517		235.81		554.293		1055	5	1	1	93.7		FALSE	143	325.529	10.2696	C43 H38	43	38				25
1093		0.526		25.053		385.13		352.282		1055	5	2	1	77.1		FALSE	0	111.261	453.104	C21 H37 N1 O3	21	37	1	3		4
1094		0.526	0	21.394	0.048	168.7	0.38	296.177	0.0001	1054	3.51	1	2	38.8		FALSE	0	153.714	122.591
1095		0.521	0.009	20.478	0.137	162.68	1.09	252.185	0.0011	1053	3.3	1	3	99.8		FALSE	0	96.3922	-227.172	C19 H24	19	24				8
1096		0.516	0.009	29.152	0.139	225.95	1.08	491.363	0.0005	1052	3.09	1	3	100		FALSE	103	185.56	451.963	C37 H46	37	46				15
1097		0.523		28.803		223.22		493.284		1052	5	1	1	93.7		FALSE	130	266.506	-454.32	C38 H36	38	36				21
1098		0.523		26.124		203.41		418.263		1049	5	1	1	93.7		FALSE	0	203.936	-15.6029	C32 H34	32	34				16
1099		0.526	0	16.588	0.181	134.67	1.47	174.091	0.0009	1049	4.52	1	2	97.5		FALSE	0	103.491	260.784	C11 H11 N1 O1	11	11	1	1		7
1100		0.511	0	24.456	0.209	191.17	1.64	371.269	0.0029	1048	4.27	1	3	97.1		FALSE	0	145.962	-385.98	C23 H34 N2 O2	23	34	2	2		8
1101		0.526		20.957		165.96		269.225		1048	5	1	1	93.4		FALSE	39	75.2195	-135.068	C20 H28	20	28				7
1102		0.52	0.008	27.536	0.069	214.07	0.54	441.348	0.0008	1045	2.94	1	3	83.9		FALSE	0	145.213	79.1308	C28 H44 N2 O2	28	44	2	2		8
1103		0.524		24.444		191.08		371.234		1045	5	1	1	76.3		FALSE	0	180.623	-351.549	C27 H30 O1	27	30		1		13
1104		0.524		19.128		152.16		245.095		1040	5	1	1	94.4		FALSE	0	178.376	-192.32	C18 H12 O1	18	12		1		13
1105		0.523		29.223		226.5		491.299		1038	5	1	1	99.6		FALSE	0	249.289	-484.732
1106		0.526	0	28.16	0.032	430.93	0.49	464.339	0.0022	1037	3.47	2	2	100		FALSE	0	178.986	265.746	C35 H44	35	44				14
1107		0.525	0.002	30.738	0.06	237.48	0.47	558.325	0.0012	1034	4.83	1	2	99.6		FALSE	0	298.63	10.1704	C43 H42	43	42				23
1108		0.521	0.007	19.707	0.12	172.27	1.05	81.0696	0.0006	1033	1.85	1	14	99.6		FALSE	7	20.923	-440.156	C6 H8	6	8				3
1109		0.525		23.854		186.36		377.196		1032	5	1	1	55		FALSE	0	225.38	-267.159
1110		0.526		21.153		167.88		257.201		1031	5	1	1	91.2		FALSE	0	86.093	-204.128	C17 H24 N2	17	24	2			7
1111		0.524	0.001	25.903	0.214	208.41	1.72	201.128	0.0022	1031	4.37	1	2	93.3		FALSE	0	96.2817	433.309	C14 H16 O1	14	16		1		7
1112		0.521	0.007	24.92	0.085	196.28	0.67	305.293	0.001	1030	4.26	1	4	100		FALSE	0	48.0927	77.568	C20 H36 N2	20	36	2			4
1113		0.525		32.541		251.42		557.371		1029	5	1	1	72.5		FALSE	0	251.066	-43.7328
1114		0.526		23.281		357.83		354.205		1025	5	2	1	58.2		FALSE	0	190.409	-454.965	C22 H27 N1 O3	22	27	1	3		10
1115		0.523		25.654		199.94		406.17		1024	5	1	1	100		FALSE	134	283.933	-15.9998	C32 H22	32	22				22
1116		0.523		27.772		215.66		458.201		1020	5	1	1	99.6		FALSE	141	310.731	356.684	C36 H26	36	26				24
1117		0.524	0.001	18.553	0.112	149.56	0.91	194.189	0.0002	1019	4.25	1	3	100		FALSE	0	27.4336	318.334	C13 H23 N1	13	23	1			3
1118		0.523		24.51		192.78		315.242		1017	5	1	1	100		FALSE	0	110.302	205.914
1119		0.524	0.002	23.138	0.056	182.68	0.44	288.219	0.0006	1017	4.73	1	2	89.3		FALSE	0	102.728	18.7036	C18 H26 N2 O1	18	26	2	1		7
1120		0.523		28.294		432.87		472.216		1015	5	2	1	100		FALSE	141	311.181	450.301	C37 H28	37	28				24
1121		0.524		26.565		206.68		429.275		1015	5	1	1	93.7		FALSE	0	204.033	57.6985	C30 H36 O2	30	36		2		13
1122		0.524	0.002	13.195	0.125	112.21	1.07	102.046	0.0012	1012	3.18	1	4	99.6		FALSE	0	68.1453	-253.491	C8 H6	8	6				6
1123		0.526		19.582		155.78		245.133		1012	5	1	1	93.7		FALSE	0	140.418	-230.025	C19 H16	19	16				12
1124		0.512		25.044		195.56		383.139		1010	5	1	1	100		FALSE	0	288.717	-164.314	C24 H18 N2 O3	24	18	2	3		17
1125		0.518	0.008	16.531	0.079	134.31	0.64	172.087	0.0007	1009	2.35	1	6	99.6		FALSE	0	105.254	249.225	C12 H12 O1	12	12		1		7
1126		0.525	0.002	17.776	0.131	142.93	1.06	202.123	0.0012	1008	3.11	1	3	99.8		FALSE	0	102.493	446.134	C13 H15 N1 O1	13	15	1	1		7
1127		0.524		20.977		165.9		277.157		1008	5	1	1	82.4		FALSE	0	152.676	-4.88676	C20 H20 O1	20	20		1		11
1128		0.526		26.574		206.76		429.279		1005	5	1	1	80.5		FALSE	0	200.836	54.5234	C30 H36 O2	30	36		2		13
1129		0.524		24.934		194.63		387.23		1002	5	1	1	94.3		FALSE	0	202.684	-223.154	C27 H30 O2	27	30		2		13
1130		0.524	0.002	30.288	0.193	234.06	1.49	552.282	0.005	1002	4.38	1	2	98.7		FALSE	0	335.083	6.44953	C43 H36	43	36				26
1131		0.526		21.591		170.75		277.18		1001	5	1	1	99.6		FALSE	0	129.901	-27.5097	C17 H24 O3	17	24		3		6
1132		0.523		26.905		209.39		425.254		998	5	1	1	54.8		FALSE	0	221.142	48.0738
1133		0.524	0.001	27.799	0.049	220.76	0.39	255.176	0.0006	998	4.89	1	2	99.6		FALSE	0	108.532	-195.148	C18 H22 O1	18	22		1		8
1134		0.526		16.055		130.44		172.075		997	5	1	1	96.5		FALSE	0	116.941	260.834	C11 H9 N1 O1	11	9	1	1		8
1135		0.525	0.001	16.905	0.027	136.73	0.22	184.087	0.0007	997	2.63	1	4	96.5		FALSE	0	118.353	342.098
1136		0.518	0.009	20.993	0.036	166.58	0.29	258.233	0.0007	994	2.39	1	4	100		FALSE	26	55.7448	-227.619	C19 H30	19	30				5
1137		0.523		31.276		241.42		580.309		994	5	1	1	100		FALSE	144	339.178	196.86	C45 H40	45	40				26
1138		0.523		21.416		168.68		304.125		993	5	1	1	100		FALSE	117	214.988	236.698	C24 H16	24	16				17
1139		0.517	0.008	35.471	0.116	272.66	0.89	710.427	0.0016	992	2.47	1	5	98.5		FALSE	0	365.969	88.6315
1140		0.523		17.483		140.93		194.109		992	5	1	1	93.7		FALSE	0	107.844	398.209	C15 H14	15	14				9
1141		0.525	0.001	30.142	0.232	232.99	1.79	546.326	0.0015	991	4.7	1	3	100		FALSE	0	284.532	-83.6951	C42 H42	42	42				22
1142		0.519	0.008	31.693	0.157	253.61	1.26	221.2	0.0005	991	2.1	1	7	90.5		FALSE	0	46.5943	-482.946	C14 H24 N2	14	24	2			4
1143		0.516	0.009	29.964	0.167	231.88	1.3	521.316	0.0043	990	4.71	1	3	93.7		FALSE	0	266.006	-268.474	C40 H40	40	40				21
1144		0.524		20.983		165.92		278.165		989	5	1	1	93.7		FALSE	0	146.001	-4.86196	C20 H22 O1	20	22		1		10
1145		0.525	0.001	28.022	0.142	222.12	1.13	265.158	0.0025	989	4.87	1	3	96.5		FALSE	0	137.678	-99.6453	C19 H20 O1	19	20		1		10
1146		0.523		19.192		297.69		237.13		989	5	2	1	90.4		FALSE	0	135.181	-288.468	C14 H20 S1 O1	14	20		1	1	5
1147		0.526		20.323		160.96		268.132		989	5	1	1	100		FALSE	0	167.299	-50.2567
1148		0.526		30.006		231.81		558.228		984	5	1	1	49.9		FALSE	0	395.123	106.02
1149		0.519	0.008	26.79	0.27	208.46	2.1	427.33	0.0018	984	3.11	1	5	85.3		FALSE	0	147.061	-12.2045	C27 H42 N2 O2	27	42	2	2		8
1150		0.517	0.01	18.928	0.133	151.22	1.07	226.133	0.0019	981	4.11	1	2	98.7		FALSE	0	119.802	-376.95
1151		0.523		23.482		184.03		345.164		981	5	1	1	87.4		FALSE	0	221.613	-483.864	C27 H20	27	20				18
1152		0.523		32.312		249.17		606.324		980	5	1	1	93.7		FALSE	146	352.927	383.549	C47 H42	47	42				27
1153		0.523		25.064		384.79		378.231		979	5	2	1	100		FALSE	0	191.136	-294.52	C29 H30	29	30				15
1154		0.522	0.006	25.66	0.09	200.28	0.7	388.307	0.0015	979	2.59	1	5	99.7		FALSE	0	126.487	-292.189
1155		0.525	0.001	20.364	0.1	168.74	0.83	134.107	0.001	976	3.7	1	11	89.5		FALSE	0	42.4454	-66.0581	C10 H14	10	14				4
1156		0.524	0.002	28.212	0.202	218.67	1.57	490.265	0.0002	974	4.74	1	2	93.7		FALSE	0	282.634	-458.264	C38 H34	38	34				22
1157		0.526		21.158		167.77		262.171		972	5	1	1	37.8		FALSE	71	121.942	-135.242	C20 H22	20	22				10
1158		0.522	0.007	17.769	0.157	144.04	1.27	178.158	0.001	972	3.66	1	5	100		FALSE	15	41.0327	225.362	C12 H19 N1	12	19	1			4
1159		0.523		26.352		404.13		403.269		971	5	2	1	48.2		FALSE	0	181.494	-137.722
1160		0.524	0.002	33.558	0.229	258.31	1.76	661.379	0.0026	970	3.54	1	3	99.8		FALSE	0	360.001	-243.395	C51 H48	51	48				28
1161		0.522	0.006	13.552	0.07	114.45	0.59	109.065	0.0001	970	2.98	1	9	100		FALSE	0	56.9827	-217.994	C7 H8 O1	7	8		1		4
1162		0.525	0.001	30.597	0.194	236.49	1.5	548.341	0.0016	970	4	1	3	98.9		FALSE	0	271.782	-83.0501	C42 H44	42	44				21
1163		0.517	0.008	27.714	0.193	215.48	1.5	439.331	0.0029	968	3.13	1	4	96.2		FALSE	0	159.861	80.3711	C33 H42	33	42				13
1164		0.525		25.545		199.87		362.274		967	5	1	1	64.8		FALSE	0	130.718	-461.018
1165		0.521	0.007	17.984	0.125	145.56	1.01	182.19	0.0007	967	3.29	1	4	100		FALSE	0	13.7346	224.865	C12 H23 N1	12	23	1			2
1166		0.519	0.008	18.343	0.115	146.72	0.92	221.097	0.0011	966	3.44	1	3	77.9		FALSE	0	149.579	-380.646	C16 H12 O1	16	12		1		11
1167		0.519	0.008	27.597	0.249	219.33	1.98	251.143	0.0019	962	4.69	1	3	98.5		FALSE	0	137.329	-193.163	C18 H18 O1	18	18		1		10
1168		0.523		29.307		226.94		508.309		961	5	1	1	93.7		FALSE	0	258.982	-361.968	C39 H40	39	40				20
1170		0.522	0.007	22.133	0.126	182.11	1.04	146.107	0.0009	960	2.72	1	8	93.7		FALSE	26	55.8447	27.1128	C11 H14	11	14				5
1171		0.523		20.643		163.14		281.13		960	5	1	1	96.5		FALSE	0	184.212	53.0598	C22 H16	22	16				15
1172		0.523	0.005	16.836	0.119	139.75	0.99	131.085	0.0005	958	1.32	1	17	99.1		FALSE	0	61.3707	-67.224	C10 H10	10	10				6
1173		0.525	0.001	16.361	0.074	132.77	0.6	175.076	0.0009	956	2.02	1	7	98		FALSE	0	119.691	283.531	C11 H10 O2	11	10		2		7
1174		0.524		20.534		162.64		268.141		956	5	1	1	91.1		FALSE	0	158.608	-58.8892
1175		0.523		23.32		182.81		343.149		955	5	1	1	59.8		FALSE	0	233.764	-485.104	C27 H18	27	18				19
1176		0.522	0.006	23.378	0.133	185.32	1.05	264.185	0.0007	954	2.19	1	10	91.1		FALSE	61	110.091	-133.704	C20 H24	20	24				9
1177		0.525		27.637		214.25		487.269		951	5	1	1	42.2		FALSE	0	274.989	-485.823
1178		0.526		22.604		177.37		334.121		950	5	1	1	97.3		FALSE	0	251.783	472.9
1179		0.523		29.74		230.11		525.253		944	5	1	1	99.1		FALSE	0	333.402	-174.906	C41 H32	41	32				26
1180		0.523		31.812		245.48		588.278		944	5	1	1	93.7		FALSE	148	378.577	289.237	C46 H36	46	36				29
1181		0.525	0.002	29.887	0.135	231.14	1.04	534.326	0.0014	943	3.75	1	3	100		FALSE	0	270.633	-177.362	C41 H42	41	42				21
1182		0.523		30.848		470.85		566.293		933	5	2	1	93.7		FALSE	144	338.928	103.441	C44 H38	44	38				26
1183		0.52	0.008	28.66	0.099	222.18	0.77	487.334	0.0028	932	2.8	1	3	97.6		FALSE	0	210.661	450.277	C37 H42	37	42				17
1184		0.525		23.713		185.51		363.216		932	5	1	1	54.6		FALSE	0	189.271	-396.2
1185		0.523		27.795		215.94		451.269		931	5	1	1	46.2		FALSE	0	234.891	234.763
1186		0.516	0.008	18.507	0.098	148.19	0.78	217.121	0.001	930	2.79	1	5	64.5		FALSE	69	121.04	-435.616	C14 H16 O2	14	16		2		7
1187		0.521	0.007	20.187	0.03	162	0.24	209.19	0.0005	929	3.24	1	7	100		FALSE	0	43.983	434.599	C14 H24 O1	14	24		1		3
1188		0.526		24.755		193.35		380.221		929	5	1	1	93.7		FALSE	0	204.058	-268.375	C24 H29 N1 O3	24	29	1	3		11
1189		0.526	0.001	30.136	0.184	251.91	1.54	122.096	0.0004	929	3.53	1	4	80.2		FALSE	15	40.4334	-147.918	C8 H11 N1	8	11	1			4
1190		0.518	0.008	20.406	0.089	162.69	0.71	235.168	0.0018	926	3.5	1	4	45.1		FALSE	0	94.291	-342.396	C15 H22 O2	15	22		2		5
1191		0.525		25.725		200.51		405.276		926	5	1	1	94.4		FALSE	0	176.335	-129.536
1192		0.524		19.834		157.53		253.121		925	5	1	1	92.7		FALSE	0	161.637	-155.707	C17 H16 O2	17	16		2		10
1193		0.523		24.457		191.37		361.238		922	5	1	1	46.2		FALSE	0	164.962	-433.657	C22 H32 O4	22	32		4		7
1194		0.526		18.998		151.85		224.161		921	5	1	1	93.7		FALSE	0	88.9006	-420.956	C14 H24 S1
1195		0.524	0.001	13.944	0.105	116.75	0.88	119.049	0.0006	921	4.12	1	6	100		FALSE	0	84.2308	-124.377	C8 H6 O1	8	6		1		6
1196		0.521	0.009	29.025	0.22	224.99	1.7	489.347	0.0003	916	3.16	1	3	82.4		FALSE	109	199.409	452.41	C37 H44	37	44				16
1197		0.523		28.765		223.12		477.284		916	5	1	1	83.6		FALSE	0	249.039	421.849
1198		0.518	0.011	24.511	0.047	192.28	0.37	337.263	0.0022	915	3.76	1	2	78.2		FALSE	0	113.691	355.692
1199		0.518	0.011	17.451	0.045	141.46	0.36	178.122	0	914	4.88	1	2	98		FALSE	0	76.8926	260.983	C11 H15 N1 O1	11	15	1	1		5
1200		0.526	0.001	18.114	0.027	145.44	0.21	207.136	0.001	914	3.86	1	2	96		FALSE	0	95.2899	472.255	C13 H18 O2	13	18		2		5
1201		0.523		24.907		194.34		392.154		911	5	1	1	100		FALSE	134	283.883	-109.22	C31 H20	31	20				22
1202		0.523		25.29		197.13		404.154		909	5	1	1	98.7		FALSE	0	297.282	-16.0494	C32 H20	32	20				23
1203		0.517	0.009	22.294	0.012	176.81	0.1	261.231	0.0014	908	3.93	1	2	93.7		FALSE	0	60.3932	-203.036	C17 H28 N2	17	28	2			5
1204		0.52	0.008	34.715	0.038	268.4	0.29	543.413	0.0003	903	2.96	1	3	100		FALSE	0	193.68	-193.908
1205		0.517	0.008	28.172	0.152	244.84	1.32	85.1012	0.0004	903	3.16	1	5	100		FALSE	3	-6.17524	-440.453	C6 H12	6	12				1
1206		0.52	0.008	24.671	0.036	193.49	0.28	339.277	0.0015	902	2.91	1	3	83.6		FALSE	0	102.139	357.527	C23 H34 N2	23	34	2			8
1207		0.526	0	36.915	0.375	283.83	2.88	701.5	0.0002	902	4.91	1	2	93.7		FALSE	0	282.802	-53.8784	C53 H64	53	64				22
1208		0.524	0.002	22.001	0.234	173.81	1.85	284.237	0.0019	901	4.69	1	2	53.4		FALSE	43	80.2817	-30.2136	C20 H29 N1	20	29	1			7
1209		0.525	0.002	23.927	0.319	187.13	2.5	366.14	0.0028	901	4.86	1	2	92.1		FALSE	131	268.336	-297.696	C29 H18	29	18				21
1210		0.521	0.007	15.594	0.101	128.05	0.83	149.096	0.0008	900	2.91	1	4	100		FALSE	36	70.8815	62.0147	C10 H12 O1	10	12		1		5
1211		0.519	0.008	19.722	0.084	157.38	0.67	231.209	0.0006	900	2.15	1	6	100		FALSE	23	49.2699	-413.738	C17 H26	17	26				5
1212		0.524	0.002	27.691	0.238	214.88	1.85	470.294	0.0004	900	4.61	1	2	92.2		FALSE	0	231.234	357.577	C36 H38	36	38				18
1213		0.519	0.01	20.166	0.076	160.56	0.6	241.193	0.0001	898	3.46	1	2	96.2		FALSE	0	76.1185	-320.517	C18 H24	18	24				7
1214		0.523		28.975		442.85		507.301		898	5	2	1	93.2		FALSE	0	265.157	-362.489	C39 H38	39	38				21
1215		0.526	0	15.382	0.018	127.26	0.15	136.112	0	898	3.47	1	2	97.4		FALSE	14	40.1837	-54.9947	C9 H13 N1	9	13	1			4
1216		0.526	0.001	31.847	0.16	252.55	1.27	263.211	0.0006	898	3.77	1	3	100		FALSE	0	82.9038	-167.365	C16 H26 N2 O1	16	26	2	1		5
1217		0.525		24.817		381.12		371.271		896	5	2	1	100		FALSE	84	143.664	-388.262	C28 H34	28	34				12
1218		0.518	0.011	23.738	0.19	189.37	1.52	233.131	0.0003	892	4.43	1	2	99.3		FALSE	0	129.116	-321.112	C18 H16	18	16				11
1219		0.521	0.006	17.817	0.144	144.66	1.17	174.127	0.0007	892	3.28	1	5	93.7		FALSE	0	67.1321	224.667	C12 H15 N1	12	15	1			6
1220		0.523		28.139		430.53		470.293		892	5	2	1	97.2		FALSE	0	232.033	358.371	C36 H38	36	38				18
1221		0.524		20.846		164.91		275.142		891	5	1	1	85.2		FALSE	0	165.426	-5.53171	C20 H18 O1	20	18		1		12
1222		0.526		14.678		121.9		130.065		891	5	1	1	41.2		FALSE	43	80.1319	-55.2427	C9 H7 N1	9	7	1			7
1223		0.526	0	19.803	0.033	156.9	0.27	266.109	0.0005	889	4.16	1	2	100		FALSE	104	188.14	-42.8646	C21 H14	21	14				15
1224		0.517	0.008	29.414	0.143	227.65	1.11	519.301	0.0013	888	4.78	1	2	96.8		FALSE	133	279.256	-268.623	C40 H38	40	38				22
1225		0.523		26.82		410.85		432.185		888	5	2	1	98.8		FALSE	137	297.582	170.59	C34 H24	34	24				23
1226		0.511		26.906		208.79		469.26		885	5	1	1	93.7		FALSE	0	263.98	383.45
1227		0.523		27.185		211.29		444.185		885	5	1	1	96.5		FALSE	0	310.681	263.463	C35 H24	35	24				24
1228		0.525	0.001	18.975	0.143	151.41	1.15	231.137	0.0001	885	2.87	1	3	100		FALSE	0	121.489	-341.999	C15 H18 O2	15	18		2		7
1229		0.51		28.782		223.81		438.36		885	5	1	1	97		FALSE	0	129.577	43.6336	C29 H44 N2 O1	29	44	2	1		9
1230		0.521	0.007	37.737	0.247	289.61	1.9	777.531	0.0035	884	3.25	1	4	99.9		FALSE	0	337.198	-494.059	C59 H68	59	68				26
1232		0.525		22.952		353.03		341.173		881	5	2	1	93.2		FALSE	0	207.757	475.752	C21 H24 O4	21	24		4		10
1233		0.525		33.104		255.81		554.349		879	5	1	1	93.7		FALSE	0	270.291	-44.601
1234		0.521	0.007	15.735	0.095	133.43	0.81	105.07	0.0005	878	1.69	1	16	100		FALSE	19	47.7217	-253.814	C8 H8	8	8				5
1235		0.526		26.256		203.79		465.135		877	5	1	1	72.7		FALSE	0	384.773	476.819
1236		0.521	0.007	17.541	0.096	141.57	0.77	190.159	0.0011	875	2.68	1	4	76.2		FALSE	25	53.7328	317.838	C13 H19 N1	13	19	1			5
1237		0.523		28.441		220.79		463.269		875	5	1	1	60.5		FALSE	0	248.79	328.43
1238		0.525	0.001	25.923	0.175	208.45	1.41	203.144	0.0023	875	4.28	1	4	85.1		FALSE	0	83.1321	433.557	C14 H18 O1	14	18		1		6
1239		0.52	0.008	17.926	0.075	144.64	0.61	191.178	0.0002	874	2.29	1	5	87.9		FALSE	11	35.7707	306.65	C14 H22	14	22				4
1240		0.523		29.372		227.41		512.247		873	5	1	1	99.9		FALSE	143	324.78	-269.987	C40 H32	40	32				25
1241		0.526		22.531		176.99		325.169		872	5	1	1	95.8		FALSE	0	193.987	355.592	C23 H20 N2	23	20	2			15
1242		0.524	0.001	24.989	0.156	201.97	1.26	187.113	0.0017	872	4.57	1	5	90.7		FALSE	0	96.4315	340.287	C13 H14 O1	13	14		1		7
1243		0.525	0.002	18.518	0.079	149.18	0.64	196.205	0.0003	871	2.87	1	4	98.2		FALSE	6	13.8845	318.185	C13 H25 N1	13	25	1			2
1244		0.524		20.899		164.87		293.116		869	5	1	1	97.1		FALSE	0	211.096	159.626	C17 H14 N3 O2	17	14	3	2		12.5
1245		0.523		28.65		222.01		495.301		869	5	1	1	97.5		FALSE	0	251.858	-455.56
1246		0.525		23.297		182.62		343.226		869	5	1	1	62.7		FALSE	0	156.75	438.395	C22 H30 O3	22	30		3		8
1247		0.525	0.002	31.054	0.247	239.9	1.91	560.339	0.0003	867	4.76	1	2	93.7		FALSE	0	286.28	11.2123
1248		0.516	0.007	22.196	0.175	175.4	1.38	282.231	0.0017	867	2.85	1	5	97		FALSE	0	83.7421	-40.0863	C16 H30 N2 O2	16	30	2	2		3
1249		0.526		20.754		165.04		247.179		867	5	1	1	82.4		FALSE	0	96.5028	-260.338	C15 H22 N2 O1	15	22	2	1		6
1250		0.523		28.95		442.61		496.309		865	5	2	1	93.7		FALSE	0	245.583	-455.139	C38 H40	38	40				19
1251		0.526	0	16.208	0.065	133.03	0.53	150.092	0.0007	862	3.23	1	3	100		FALSE	0	75.9936	73.7479	C9 H11 N1 O1	9	11	1	1		5
1252		0.525		18.682		149.43		221.152		861	5	1	1	93.7		FALSE	0	94.6406	-435.219	C14 H20 O2	14	20		2		5
1253		0.526		35.609		273.33		768.356		860	5	1	1	40.5		FALSE	0	-497.747	-389.998
1254		0.523		32.212		248.36		611.272		859	5	1	1	93.7		FALSE	0	410.851	474.363	C48 H34	48	34				32
1255		0.523		22.374		176.51		293.191		859	5	1	1	38.8		FALSE	0	136.38	85.4067	C21 H24 O1	21	24		1		10
1256		0.526		28.253		432.35		464.862		857	5	2	1	87.6		FALSE	0	-342.731	-252.499
1257		0.52	0.008	29.337	0.125	227.07	0.97	517.287	0.0016	856	4.73	1	3	98.6		FALSE	0	290.208	-271.054
1258		0.514	0.006	38.881	0.129	298.41	0.99	775.516	0.0021	855	3.92	1	4	100		FALSE	0	350.148	-494.505	C59 H66	59	66				27
1259		0.518	0.008	29.591	0.131	229.78	1.02	459.301	0.0011	855	1.95	1	8	99.5		FALSE	115	212.259	265.522	C35 H38	35	38				17
1260		0.516	0.008	25.961	0.11	231.06	0.98	71.0862	0.0002	853	3.46	1	3	97.8		FALSE	0	-6.82451	465.731	C5 H10	5	10				1
1261		0.523		27.065		210.28		450.235		852	5	1	1	92.4		FALSE	131	268.236	261.231	C35 H30	35	30				21
1262		0.522	0.006	25.863	0.184	205.03	1.46	264.186	0.0019	851	1.9	1	10	99.8		FALSE	0	109.292	-134.498	C20 H24	20	24				9
1263		0.526	0	24.967	0.031	195.08	0.25	376.261	0.0016	850	4.85	1	2	45.3		FALSE	0	158.737	-340.014	C26 H33 N1 O1	26	33	1	1		11
1264		0.525	0.002	28.416	0.233	220.33	1.81	484.309	0.0014	850	4.71	1	2	93.7		FALSE	123	231.584	451.095	C37 H40	37	40				18
1265		0.522	0.006	29.325	0.112	227.27	0.87	493.378	0.0014	849	2.11	1	6	98.3		FALSE	99	173.01	452.807	C37 H48	37	48				14
1266		0.521	0.007	23.396	0.111	183.83	0.87	323.27	0.001	847	3.36	1	4	100		FALSE	52	90.8663	239.848	C24 H34	24	34				8
1267		0.526		18.008		144.98		198.146		847	5	1	1	98.5		FALSE	0	75.2516	392.454
1268		0.523		28.848		223.54		495.3		847	5	1	1	96.5		FALSE	0	253.356	-454.072	C38 H38	38	38				20
1269		0.525	0.001	14.809	0.074	122.83	0.62	132.056	0.0006	846	2.32	1	7	96.6		FALSE	0	91.6547	-30.4864
1270		0.517	0.009	27.219	0.006	216.82	0.05	240.149	0.0002	845	4.95	1	2	90.8		FALSE	0	119.452	-284.127
1272		0.525		20.328		161.89		240.231		842	5	1	1	100		FALSE	12	36.8445	-366.185	C15 H29 N1 O1	15	29	1	1		2
1273		0.522	0.007	22.227	0.105	175	0.82	307.203	0.0009	841	2.65	1	4	72.9		FALSE	0	139.826	182.001	C22 H26 O1	22	26		1		10
1274		0.523		22.551		177.06		329.134		840	5	1	1	93.3		FALSE	0	233.214	421.179	C26 H16	26	16				19
1275		0.522	0.008	17.209	0.094	138.9	0.76	190.123	0.0007	839	3.1	1	4	96.5		FALSE	0	88.9934	352.864	C12 H15 N1 O1	12	15	1	1		6
1276		0.522	0.006	20.137	0.166	167.08	1.38	132.093	0.0008	839	1.53	1	13	87.1		FALSE	0	54.8958	-67.0007	C10 H12	10	12				5
1277		0.525	0.001	15.142	0.01	125.36	0.08	135.044	0.0002	837	3.77	1	2	100		FALSE	59	107.091	4.81234	C8 H6 O2	8	6		2		6
1278		0.522	0.006	16.388	0.218	133.2	1.77	171.081	0.0009	837	2.17	1	6	99.8		FALSE	62	110.53	247.811	C12 H10 O1	12	10		1		8
1279		0.524	0.002	26.528	0.01	207.58	0.07	361.32	0.0002	836	3.63	1	2	100		FALSE	0	83.3533	485.278	C23 H40 N2 O1	23	40	2	1		5
1280		0.526		18.615		148.79		224.105		835	5	1	1	84.5		FALSE	0	145.338	-364.895	C15 H13 N1 O1	15	13	1	1		10
1281		0.51		23.18		356.83		327.25		835	5	2	1	93.7		FALSE	0	115.011	290.452	C17 H33 N3 O3	17	33	3	3		3
1282		0.525	0	21.518	0.092	169.65	0.73	297.148	0.002	834	3.84	1	2	44.2		FALSE	0	183.698	159.031	C19 H20 O3	19	20		3		10
1284		0.524	0.002	36.352	0.447	279.36	3.44	721.463	0.0079	832	4.34	1	2	93.7		FALSE	0	342.992	139.012
1285		0.523		32.544		250.83		621.345		832	5	1	1	99.9		FALSE	0	348.6	479.076	C48 H44	48	44				27
1286		0.525		25.616		199.69		403.261		830	5	1	1	100		FALSE	0	189.185	-130.082
1287		0.523	0.007	18.18	0.139	146.55	1.13	194.153	0.0004	830	3.88	1	5	97		FALSE	31	63.6931	354.352	C12 H19 N1 O1	12	19	1	1		4
1288		0.523		23.549		362.19		342.232		829	5	2	1	100		FALSE	0	150.239	425.272	C26 H30	26	30				12
1289		0.524	0.001	29.525	0.211	228.68	1.63	504.37	0.0009	826	2.48	1	5	77.1		FALSE	0	192.884	-454.246	C38 H48	38	48				15
1291		0.521	0.007	17.585	0.124	144.74	1.02	145.101	0.0004	825	1.67	1	15	99.4		FALSE	0	61.5205	26.0958	C11 H12	11	12				6
1292		0.515	0.008	22.114	0.128	174.9	1.02	277.194	0.001	825	3.11	1	3	38.9		FALSE	64	115.517	-41.7979	C21 H24	21	24				10
1293		0.521	0.006	20.496	0.116	165.13	0.94	196.123	0.0009	824	3.34	1	8	90.8		FALSE	0	95.7929	399.549	C15 H16	15	16				8
1294		0.521	0.007	36.6	0.194	281.54	1.49	685.433	0.0014	824	2.62	1	7	100		FALSE	0	332.261	-111.23
1295		0.525	0.001	26.674	0.109	207.62	0.85	423.301	0	824	4.16	1	2	96.5		FALSE	0	171.162	-14.8835	C32 H38	32	38				14
1296		0.523		27.317		212.13		458.304		820	5	1	1	41.5		FALSE	0	207.946	254.583	C32 H42 S1
1297		0.525	0	19.159	0.007	153.37	0.06	218.191	0.0022	820	3.56	1	2	100		FALSE	0	52.8338	-496.713	C15 H23 N1	15	23	1			5
1298		0.524		21.184		166.74		309.111		817	5	1	1	66		FALSE	0	234.256	289.113	C17 H13 N3 O3	17	13	3	3		13
1299		0.518	0.008	24.915	0.12	194.67	0.94	376.307	0.0015	813	2.95	1	4	100		FALSE	0	113.188	-385.26
1300		0.521	0.007	20.56	0.107	165.59	0.86	197.132	0.0004	813	3.05	1	8	77.6		FALSE	0	88.5189	398.978	C15 H16	15	16				8
1301		0.526		25.069		195.11		424.192		812	5	1	1	96.9		FALSE	0	281.856	101.729	C26 H22 N4 O2	26	22	4	2		18
1302		0.518	0.011	22.214	0.294	174.8	2.31	311.18	0.0003	812	3.55	1	2	93.7		FALSE	0	167.766	236.375	C24 H22	24	22				14
1303		0.524	0.002	28.97	0.132	224.45	1.02	498.325	0.0018	811	3.68	1	2	98.5		FALSE	123	231.634	-455.684	C38 H42	38	42				18
1304		0.511		18.528		147.64		237.078		810	5	1	1	97.3		FALSE	0	186.823	-237.169
1305		0.524		20.672		163.38		281.116		809	5	1	1	95.7		FALSE	0	197.597	66.3558	C18 H16 O3	18	16		3		11
1306		0.523		26.122		203.4		418.17		808	5	1	1	100		FALSE	0	297.332	77.1711	C33 H22	33	22				23
1307		0.522	0.006	15.749	0.045	129.32	0.37	149.095	0.0003	806	2.27	1	6	100		FALSE	36	71.1811	62.3124	C10 H12 O1	10	12		1		5
1308		0.521	0.007	19.387	0.148	157.55	1.21	172.124	0.0009	806	1.97	1	15	98		FALSE	34	68.6946	212.909	C13 H16	13	16				6
1309		0.526		19.316		154.88		212.131		804	5	1	1	93.7		FALSE	0	105.967	-483.864
1310		0.523		18.345		285.86		203.178		804	5	2	1	98.6		FALSE	23	49.2699	399.921	C15 H22	15	22				5
1311		0.521	0.007	28.521	0.139	221.36	1.08	467.363	0.0014	803	2.76	1	4	99.1		FALSE	0	159.361	266.217	C35 H46	35	46				13
1312		0.515	0.007	30.676	0.018	237.47	0.14	515.326	0.0005	803	2.61	1	4	100		FALSE	0	249.218	-325.081
1313		0.526		28.285		219.66		457.26		802	5	1	1	81.7		FALSE	0	250.381	290.08	C33 H32 N2	33	32	2			19
1314		0.525	0.002	24.423	0.338	191.33	2.65	349.285	0.0026	802	2.53	1	4	60.1		FALSE	0	104.915	426.835	C26 H36	26	36				9
1315		0.526		19.743		156.84		252.158		801	5	1	1	36.7		FALSE	0	123.961	-199.787
1316		0.526		12.725		109.75		90.0463		801	5	1	1	93.7		FALSE	0	54.2465	-347.158	C7 H6	7	6				5
1317		0.525	0.001	23.873	0.265	186.83	2.08	359.22	0.0018	800	4.15	1	2	65.9		FALSE	0	180.908	-431.126	C22 H30 O4	22	30		4		8
1318		0.523		29.631		452.63		530.294		800	5	2	1	100		FALSE	137	297.632	-177.164	C41 H38	41	38				23
1320		0.526		34.412		266.27		525.416		799	5	1	1	100		FALSE	0	170.784	-336.442	C32 H52 N4 O2	32	52	4	2		9
1321		0.524	0.002	17.363	0.078	139.87	0.63	196.089	0.001	799	4.13	1	2	93.7		FALSE	0	129.455	432.987
1322		0.526		26.844		209.06		416.222		798	5	1	1	84		FALSE	0	242.458	9.35182
1323		0.521	0.006	20.133	0.148	163.68	1.21	171.116	0.0006	798	1.52	1	15	92.6		FALSE	38	74.9698	212.487	C13 H14	13	14				7
1324		0.521	0.007	31.591	0.202	243.92	1.56	573.347	0.002	797	4.09	1	4	93.7		FALSE	136	293.304	104.706	C44 H44	44	44				23
1325		0.523		21.185		327.08		285.183		795	5	2	1	78.7		FALSE	0	135.138	30.9329	C19 H24 O2	19	24		2		8
1326		0.524		24.67		192.8		374.218		795	5	1	1	70.9		FALSE	0	199.955	-312.381
1327		0.526	0	20.621	0.031	163	0.25	280.125	0.0001	794	4.07	1	2	91.8		FALSE	0	187.391	49.5622	C22 H16	22	16				15
1328		0.523		26.109		203.57		401.253		793	5	1	1	37.6		FALSE	0	194.943	-137.673
1329		0.523		28.235		219.1		470.201		793	5	1	1	99.8		FALSE	143	324.23	449.954	C37 H26	37	26				25
1330		0.523		23.153		181.99		320.202		793	5	1	1	31.4		FALSE	0	156.04	284.623	C22 H25 N1 O1	22	25	1	1		11
1332		0.518	0.009	27.682	0.017	215.64	0.13	413.265	0.0012	792	2.86	1	4	100		FALSE	0	196.156	-56.607	C26 H36 O4	26	36		4		9
1333		0.523		24.71		193.05		377.278		791	5	1	1	55.6		FALSE	0	143.372	-348.622
1334		0.523		31.198		241.17		545.346		791	5	1	1	85.5		FALSE	0	263.338	-111.403
1335		0.523		32.936		253.8		627.3		791	5	1	1	93.7		FALSE	0	400.149	-429.787	C49 H38	49	38				31
1336		0.525	0.001	30.96	0.129	239.15	1	562.355	0.0012	790	3.96	1	3	93.7		FALSE	0	272.831	11.1627	C43 H46	43	46				21
1337		0.524	0.001	18.27	0.079	147.08	0.63	198.185	0.0006	788	3.15	1	3	97.6		FALSE	12	36.7946	354.253	C12 H23 N1 O1	12	23	1	1		2
1338		0.525	0.001	15.455	0.127	127.4	1.05	142.122	0.0002	788	3.22	1	5	99.6		FALSE	12	36.4949	-18.7284	C8 H15 N1 O1	8	15	1	1		2
1340		0.525	0.001	26.98	0.309	209.96	2.4	426.322	0.0016	784	3.59	1	3	91.4		FALSE	0	154.235	-11.7332	C32 H42	32	42				12
1341		0.522	0.006	17.219	0.091	139.02	0.73	189.091	0.001	783	2.24	1	5	96.7		FALSE	67	120.54	377.546	C12 H12 O2	12	12		2		7
1342		0.523		30.223		234.03		509.344		781	5	1	1	68.7		FALSE	0	225.038	-389.031
1343		0.523		33.112		255.07		637.287		780	5	1	1	93.7		FALSE	0	424.6	-338.948	C50 H36	50	36				33
1345		0.522	0.006	20.104	0.075	160.74	0.6	223.207	0.0008	777	2.67	1	5	100		FALSE	0	42.7344	-473.47	C15 H26 O1	15	26		1		3
1346		0.525	0	21.303	0.206	168.65	1.63	271.204	0.0009	777	3.08	1	3	91.4		FALSE	0	98.8288	-98.3058	C19 H26 O1	19	26		1		7
1349		0.523		30.068		459.23		537.253		775	5	2	1	93.7		FALSE	0	346.502	-82.0331	C42 H32	42	32				27
1350		0.526		27.942		216.92		463.332		774	5	1	1	96.5		FALSE	0	185.361	265.423	C35 H42	35	42				15
1351		0.521	0.009	19.754	0.016	156.96	0.13	251.045	0.0014	774	3.7	1	3	100		FALSE	0	234.92	-96.2221
1352		0.524	0.001	27.167	0.218	219.44	1.76	189.128	0.0028	774	4.77	1	2	68.6		FALSE	0	83.0821	340.337	C13 H16 O1	13	16		1		6
1353		0.523		29.405		449.28		520.309		773	5	2	1	93.7		FALSE	0	271.882	-269.293	C40 H40	40	40				21
1355		0.524		24.035		188.11		358.223		772	5	1	1	48.7		FALSE	0	177.195	-441.47
1356		0.526		15.602		127.19		164.059		772	5	1	1	93.7		FALSE	0	124.29	214.893	C13 H8	13	8				10
1357		0.517	0.009	20.842	0.137	165.02	1.09	270.183	0.0001	771	3.72	1	2	96.1		FALSE	0	118.189	-85.7292	C18 H23 N1 O1	18	23	1	1		8
1358		0.517	0.008	17.938	0.277	144.03	2.23	207.083	0.0013	771	2.68	1	4	84.4		FALSE	0	148.431	-474.958
1359		0.523		24.444		190.75		390.139		769	5	1	1	100		FALSE	0	297.132	-109.369	C31 H18	31	18				23
1360		0.523		32.852		253.18		623.361		768	5	1	1	93.4		FALSE	0	335.25	479.126	C48 H46	48	46				26
1361		0.521	0.007	33.954	0.085	262.11	0.65	579.531	0.0021	767	2.42	1	6	100		FALSE	0	115.81	-31.6771	C35 H68 N3 O3	35	68	3	3		3.5
1362		0.526		25.835		201.33		407.244		767	5	1	1	97.5		FALSE	0	210.832	-81.9587
1363		0.518	0.011	27.455	0.338	213.02	2.63	472.281	0.0014	767	4.95	1	2	89.6		FALSE	0	246.553	386.104
1365		0.525	0	28.771	0.052	223.14	0.41	479.364	0.002	766	3.46	1	2	100		FALSE	0	171.662	358.296	C36 H46	36	46				14
1366		0.526		17.514		141.22		193.121		766	5	1	1	72.3		FALSE	0	94.9403	378.736	C12 H16 O2	12	16		2		5
1367		0.523		28.666		438.42		484.216		766	5	2	1	99.7		FALSE	143	324.38	-456.726	C38 H28	38	28				25
1368		0.526		21.149		167.04		285.137		765	5	1	1	99.1		FALSE	0	181.187	76.675	C20 H16 N2	20	16	2			14
1369		0.524	0.004	16.116	0.092	133.77	0.76	131.085	0.0004	764	1.78	1	12	99.5		FALSE	0	61.1709	-67.4224	C10 H10	10	10				6
1371		0.511	0.001	20.9	0.027	165.94	0.21	255.209	0.0005	762	3.55	1	2	99.7		FALSE	0	76.3682	-227.098	C19 H26	19	26				7
1373		0.521	0.007	22.93	0.128	180.82	1.01	296.247	0.0016	759	2.29	1	7	100		FALSE	0	83.6922	53.035	C17 H32 N2 O2	17	32	2	2		3
1374		0.521	0.007	33.54	0.118	268.41	0.94	221.201	0.0005	758	2.44	1	7	100		FALSE	0	46.4945	-483.045	C14 H24 N2	14	24	2			4
1375		0.526		36.089		277.03		765.4		758	5	1	1	57.6		FALSE	0	454.153	-457.743
1376		0.526		23.921		367.13		384.158		758	5	2	1	52.5		FALSE	0	270.555	-175.7	C23 H18 N4 O2	23	18	4	2		17
1377		0.517	0.008	24.38	0.239	190.97	1.88	350.29	0.0012	756	2.86	1	4	91.6		FALSE	0	101.237	429.837
1378		0.524	0.001	30.081	0.075	232.71	0.58	528.37	0.001	756	2.47	1	4	98.9		FALSE	120	220.282	-267.308	C40 H48	40	48				17
1379		0.523		25.712		200.64		391.267		756	5	1	1	36.3		FALSE	0	169.792	-229.206
1380		0.526		19.057		151.36		253.144		754	5	1	1	98.5		FALSE	0	139.062	-178.131	C14 H20 O4	14	20		4		5
1381		0.522	0.006	17.002	0.108	139.93	0.89	145.101	0.0004	754	1.98	1	15	97.9		FALSE	0	61.4206	25.9966	C11 H12	11	12				6
1382		0.524		23.323		182.95		337.195		752	5	1	1	82.4		FALSE	0	181.315	422.866	C26 H24	26	24				15
1383		0.52	0.008	29.619	0.234	229.28	1.81	515.363	0.0018	750	3.1	1	3	91.9		FALSE	115	212.259	-361.794	C39 H46	39	46				17
1384		0.519	0.01	21.543	0.26	170.43	2.06	275.176	0.002	748	3.46	1	2	93.7		FALSE	0	130.964	-39.7638	C21 H22	21	22				11
1385		0.526		19.235		153.18		240.098		747	5	1	1	73.6		FALSE	0	169.696	-234.217	C16 H16 S1
1386		0.526		23.366		183.18		342.183		747	5	1	1	50.3		FALSE	0	199.484	474.189	C24 H23 N1 O1	24	23	1	1		14
1387		0.526		30.795		237.53		598.237		746	5	1	1	71		FALSE	0	430.997	407.859
1388		0.524		24.239		189.6		364.238		746	5	1	1	100		FALSE	0	169.111	-409.57
1389		0.524	0.001	20.583	0.035	163.92	0.28	240.148	0.0003	745	4.61	1	2	43.8		FALSE	0	120.151	-283.432
1391		0.518	0.008	20.107	0.091	162.59	0.74	185.132	0.0004	744	3.16	1	6	92.3		FALSE	0	74.72	305.41	C14 H16	14	16				7
1392		0.523		29.731		454.13		532.309		744	5	2	1	88.5		FALSE	0	284.981	-176.42	C41 H40	41	40				22
1393		0.517	0.009	26.263	0.129	210.58	1.04	213.16	0.0032	744	4.69	1	2	82.4		FALSE	0	78.1162	495.126	C16 H20	16	20				7
1394		0.52	0.008	22.706	0.181	178.45	1.43	321.219	0.001	744	2.81	1	3	85		FALSE	0	139.776	275.122	C23 H28 O1	23	28		1		10
1395		0.526		23.469		184.47		320.141		743	5	1	1	99.1		FALSE	0	216.073	344.256
1396		0.52	0.007	16.45	0.143	133.99	1.17	166.122	0.0005	742	2.62	1	6	97.7		FALSE	0	63.0938	167.415	C10 H15 N1 O1	10	15	1	1		4
1397		0.51		30.86		238.49		551.363		741	5	1	1	93.7		FALSE	126	252.557	-82.1819	C42 H46	42	46				20
1398		0.525		21.625		334.53		263.21		740	5	2	1	67.7		FALSE	0	83.603	-166.671	C16 H26 N2 O1	16	26	2	1		5
1399		0.525		25.827		201.84		374.276		739	5	1	1	68.7		FALSE	0	142.12	-369.831
1401		0.526	0.001	18.916	0.068	151.46	0.54	217.194	0.0004	738	4.08	1	2	100		FALSE	21	48.7205	492.546	C16 H24	16	24				5
1402		0.525	0.001	22.334	0.214	176.06	1.69	298.26	0.0016	737	2.3	1	7	88.7		FALSE	0	72.9399	55.6644	C22 H34	22	34				6
1403		0.518	0.008	32.995	0.019	254.17	0.15	637.302	0.0012	737	2.89	1	4	100		FALSE	0	409.617	-353.831
1404		0.525		21.247		168.06		276.23		736	5	1	1	56.1		FALSE	0	78.1412	-85.5803	C18 H29 N1 O1	18	29	1	1		5
1405		0.525	0.001	29.341	0.165	227.28	1.28	502.356	0.0006	736	2.57	1	4	94.5		FALSE	0	204.636	-455.883	C38 H46	38	46				16
1406		0.523		27.582		214.21		456.185		736	5	1	1	97.3		FALSE	143	324.28	356.833	C36 H24	36	24				25
1407		0.524		24.997		383.63		385.249		736	5	2	1	56.7		FALSE	0	181.472	-257.535	C28 H32 O1	28	32		1		13
1408		0.525	0.002	22.439	0.126	176.6	0.99	310.26	0.0026	735	4.07	1	2	93.7		FALSE	0	86.0395	148.538	C18 H34 N2 O2	18	34	2	2		3
1409		0.523		26.311		403.18		424.31		734	5	2	1	93.7		FALSE	0	163.788	-15.5533	C32 H40	32	40				13
1410		0.523		29.115		225.37		515.271		734	5	1	1	90.9		FALSE	0	303.857	-270.806
1411		0.526		23.479		184.46		324.254		731	5	1	1	58.5		FALSE	0	108.464	263.984	C19 H33 N1 O3	19	33	1	3		4
1412		0.51		25.077		196.4		352.283		731	5	1	1	59.2		FALSE	0	110.362	452.211	C21 H37 N1 O3	21	37	1	3		4
1413		0.526		23.974		188.06		337.286		731	5	1	1	100		FALSE	0	90.7164	332.87	C25 H36	25	36				8
1415		0.526		27.078		414.52		452.234		730	5	2	1	66.2		FALSE	0	270.569	276.859
1416		0.521	0.009	30.627	0.119	236.73	0.92	547.336	0.0014	729	4.57	1	3	93.7		FALSE	0	275.66	-85.8532	C42 H42	42	42				22
1417		0.521	0.007	39.385	0.112	301.56	0.86	898.59	0.0024	729	2.63	1	9	93.7		FALSE	0	413.873	387.369
1418		0.525	0.001	31.527	0.256	243.48	1.98	567.394	0.001	729	2.25	1	5	90.4		FALSE	0	239.957	11.7828	C43 H50	43	50				19
1419		0.525		21.439		170		262.178		728	5	1	1	38.7		FALSE	0	114.551	-142.584
1420		0.523		27.385		213.04		431.296		728	5	1	1	41		FALSE	0	185.189	52.2908
1421		0.525	0.001	28.299	0.137	219.53	1.06	475.331	0.0032	728	3.17	1	3	96.7		FALSE	109	199.359	359.189	C36 H42	36	42				16
1422		0.525		22.958		180.54		316.261		727	5	1	1	36.8		FALSE	0	91.9401	194.329	C21 H33 N1 O1	21	33	1	1		6
1423		0.525	0.001	28.313	0.317	219.73	2.46	468.368	0.0014	727	3.92	1	2	100		FALSE	0	155.084	268.623	C35 H48	35	48				12
1424		0.526		19.524		154.77		263.069		727	5	1	1	65.4		FALSE	0	224.645	-26.5671
1425		0.518	0.011	14.121	0.01	119.48	0.08	107.06	0.0001	726	4.27	1	2	98.5		FALSE	0	59.1446	-229.157	C6 H6 N2	6	6	2			5
1427		0.525	0.002	17.465	0.017	142.02	0.14	170.19	0.0004	726	3.19	1	3	100		FALSE	4	0.235451	131.595	C11 H23 N1	11	23	1			1
1428		0.516	0.008	19.72	0.018	157.04	0.14	240.113	0.0005	725	2.98	1	3	97.8		FALSE	0	155.012	-248.803
1429		0.526		18.411		147.16		224.067		724	5	1	1	93.7		FALSE	0	183.195	-327.289	C15 H12 S1
1430		0.525	0.001	18.615	0.195	149.68	1.57	202.215	0.0007	723	2.9	1	4	100		FALSE	5	10.3955	354.65	C12 H27 N1 O1	12	27	1	1		0
1431		0.526	0.001	21.249	0.119	167.83	0.94	285.183	0.0004	723	4.06	1	2	69.7		FALSE	0	134.938	30.7345	C19 H24 O2	19	24		2		8
1432		0.521	0.007	14.156	0.027	118.34	0.23	121.065	0.0002	721	3.06	1	7	100		FALSE	36	70.5818	-124.625	C8 H8 O1	8	8		1		5
1433		0.523	0.006	15.501	0.083	128.67	0.69	131.085	0.0011	721	1.71	1	12	98.3		FALSE	0	61.2708	-67.3232	C10 H10	10	10				6
1435		0.524		19.664		156.24		251.105		720	5	1	1	96.9		FALSE	0	175.086	-155.657
1436		0.522	0.007	19.004	0.072	152.17	0.57	217.194	0.0015	719	3.5	1	5	100		FALSE	0	48.9203	492.744	C16 H24	16	24				5
1437		0.525		19.019		151.7		233.116		719	5	1	1	95.9		FALSE	0	143.9	-306.427	C14 H16 O3	14	16		3		7
1438		0.526		24.066		187.93		382.142		719	5	1	1	91.1		FALSE	0	284.903	-174.758	C23 H16 N4 O2	23	16	4	2		18
1439		0.521	0.009	26.662	0.03	208.53	0.23	366.266	0.0007	718	3.21	1	3	99.1		FALSE	0	143.176	-422.023
1440		0.526		18.455		147.33		229.1		718	5	1	1	96.5		FALSE	0	155.615	-321.41	C18 H12	18	12				13
1441		0.524	0.002	19.394	0.069	153.71	0.55	264.093	0.0002	717	4.74	1	2	96.5		FALSE	0	201.988	-42.4181	C21 H12	21	12				16
1442		0.523		26.543		206.5		430.169		717	5	1	1	93.2		FALSE	141	310.931	170.541	C34 H22	34	22				24
1443		0.519	0.008	16.796	0.092	137.38	0.76	157.101	0.0006	715	2.12	1	9	91		FALSE	38	74.9198	119.267	C12 H12	12	12				7
1444		0.526	0	19.182	0.206	152.66	1.64	243.114	0.0003	715	3.56	1	2	99.2		FALSE	0	157.563	-226.304	C19 H14	19	14				13
1445		0.526		22.302		175.4		315.181		715	5	1	1	39.7		FALSE	0	170.934	266.142	C17 H22 N4 O2	17	22	4	2		9
1446		0.524	0.002	21.979	0.022	173.68	0.18	282.222	0.0002	714	3.46	1	2	60.5		FALSE	0	93.5312	-30.3624
1447		0.521	0.008	37.13	0.041	285.3	0.32	727.516	0.0046	713	3.63	1	3	99.8		FALSE	0	296.051	132.315	C55 H66	55	66				23
1448		0.516	0.008	27.288	0.025	212.5	0.2	417.216	0	713	3.38	1	3	43		FALSE	0	249.567	23.0695
1449		0.526		23.469		183.33		378.204		712	5	1	1	99.6		FALSE	0	218.106	-267.73
1450		0.526		14.364		120.17		120.082		710	5	1	1	86		FALSE	0	52.3843	-149.356	C8 H9 N1	8	9	1			5
1451		0.518	0.01	29.373	0.013	228.39	0.1	439.376	0.0005	710	4.35	1	2	100		FALSE	0	114.611	35.4228	C25 H49 N3 O3	25	49	3	3		3
1452		0.525		30.498		235.43		577.316		707	5	1	1	86		FALSE	0	328.936	166.72
1453		0.525	0.001	30.573	0.166	236.28	1.29	550.355	0.001	707	3.87	1	3	93.7		FALSE	128	259.631	-81.8098	C42 H46	42	46				20
1454		0.525		30.201		233.3		561.319		706	5	1	1	89.6		FALSE	0	307.374	38.8212
1455		0.526		23.212		181.66		359.134		706	5	1	1	63.6		FALSE	0	266.912	-345.695
1456		0.525		29.875		230.94		545.324		705	5	1	1	63.4		FALSE	0	284.914	-89.971
1457		0.521	0.007	24.712	0.148	194.96	1.17	293.282	0.0012	705	4.09	1	6	90.9		FALSE	17	45.2815	-5.08521	C20 H36 O1	20	36		1		3
1458		0.523	0.005	24.791	0.13	205.86	1.08	131.085	0.0005	704	2.02	1	14	97.4		FALSE	0	61.1709	-67.4224	C10 H10	10	10				6
1461		0.523		31.778		245.12		598.264		700	5	1	1	91.6		FALSE	0	403.527	380.572	C47 H34	47	34				31
1462		0.525	0	23.451	0.019	184.52	0.15	312.255	0.0015	700	3.49	1	2	66.3		FALSE	0	93.2672	169.027	C18 H33 N1 O3	18	33	1	3		3
1463		0.523		29.882		231.06		538.268		699	5	1	1	93.7		FALSE	0	333.534	-88.2594	C42 H34	42	34				26
1464		0.511		21.45		169.42		285.207		699	5	1	1	93.7		FALSE	0	111.465	7.41696	C17 H24 N4	17	24	4			8
1465		0.523		28.501		225.41		278.164		698	5	1	1	88.5		FALSE	0	147	-3.86972	C20 H22 O1	20	22		1		10
1466		0.523		22.46		176.1		341.128		697	5	1	1	96.5		FALSE	126	253.006	-479.299	C27 H16	27	16				20
1467		0.525		23.683		185.06		375.179		697	5	1	1	91.3		FALSE	0	239.928	-266.018
1468		0.518	0.011	29.32	0.126	227.01	0.98	511.331	0.0014	697	4.03	1	2	100		FALSE	0	239.757	-361.099	C39 H42	39	42				19
1469		0.519	0.01	21.082	0.033	167.26	0.26	259.24	0.0008	697	4.41	1	2	99.3		FALSE	0	49.17	-227.495	C19 H30	19	30				5
1470		0.522	0.006	22.111	0.224	178.75	1.81	186.14	0.001	695	2.11	1	9	100		FALSE	32	68.0454	305.435	C14 H18	14	18				6
1471		0.525	0.001	17.979	0.139	145.8	1.13	177.128	0.0017	694	3.22	1	6	96.6		FALSE	0	69.5829	247.067	C12 H16 O1	12	16		1		5
1472		0.526		26.475		212.77		205.098		693	5	1	1	82.4		FALSE	0	131.014	494.431	C16 H12	16	12				11
1473		0.526		35.052		269.25		738.379		693	5	1	1	100		FALSE	0	445.58	354.055
1474		0.512		20.618		164.89		222.192		692	5	1	1	93.7		FALSE	0	55.9018	-467.045
1475		0.523		19.912		159.29		221.208		691	5	1	1	95.2		FALSE	0	38.7032	-490.785
1476		0.524	0.001	35.586	0.082	273.82	0.63	674.57	0.0011	691	3.13	1	4	100		FALSE	0	183.131	-332.573
1477		0.526		19.595		156.48		228.173		690	5	1	1	95.1		FALSE	0	81.78	-401.409	C16 H21 N1	16	21	1			7
1478		0.526	0	21.441	0.169	169.71	1.34	272.2	0.0012	690	3.95	1	2	78.4		FALSE	0	104.341	-86.1757	C18 H25 N1 O1	18	25	1	1		7
1479		0.524	0.001	22.544	0.124	178.21	0.98	280.298	0.0001	689	4.79	1	2	100		FALSE	6	14.6836	-121.995	C19 H37 N1	19	37	1			2
1480		0.525	0.001	20.436	0.012	161.61	0.1	277.157	0.0006	689	3.49	1	2	65.2		FALSE	0	152.276	-5.28366	C20 H20 O1	20	20		1		11
1481		0.524	0.002	26.332	0.004	206.01	0.03	363.283	0.0004	689	3.47	1	2	91.3		FALSE	0	122.445	-462.58
1482		0.526		17.83		142.73		218.02		689	5	1	1	100		FALSE	0	223.044	-327.636	C12 H10 S2	12	10			2	8
1483		0.524		25.753		394.87		407.269		686	5	2	1	74		FALSE	103	185.56	-107.062	C31 H34	31	34				15
1484		0.523		22.113		173.9		316.126		686	5	1	1	81.5		FALSE	0	227.089	328.579	C25 H16	25	16				18
1486		0.525	0	20.704	0.198	164.28	1.57	258.226	0.0025	685	3.94	1	3	100		FALSE	0	61.838	-221.566	C14 H30 N2 O2	14	30	2	2		1
1487		0.523		29.762		230.3		523.238		685	5	1	1	93.7		FALSE	0	346.352	-175.353	C41 H30	41	30				27
1488		0.521	0.007	30.495	0.303	235.78	2.34	540.372	0.0029	685	2.39	1	4	82.3		FALSE	123	231.284	-176.519	C41 H48	41	48				18
1490		0.526		26.308		205.09		403.303		684	5	1	1	40.5		FALSE	0	147.532	-171.458
1493		0.521	0.007	35.793	0.119	276.02	0.91	607.388	0.0023	681	2.14	1	9	99.4		FALSE	0	290.714	328.405	C40 H50 N2 O3	40	50	2	3		17
1494		0.519	0.008	24.112	0.131	190.23	1.04	293.283	0.0015	679	3.71	1	7	97.1		FALSE	17	44.4824	-5.879	C20 H36 O1	20	36		1		3
1495		0.52	0.007	18.943	0.066	151.3	0.53	227.142	0.0003	678	2.19	1	6	93.5		FALSE	0	111.928	-378.116	C16 H18 O1	16	18		1		8
1496		0.523		26.949		209.4		448.22		677	5	1	1	91.3		FALSE	0	280.486	260.09	C35 H28	35	28				22
1497		0.524		21.438		330.94		287.177		677	5	2	1	92.2		FALSE	0	143.764	52.8117	C22 H22	22	22				12
1498		0.51		29.928		231.56		525.347		675	5	1	1	93.7		FALSE	0	239.208	-268.474	C40 H44	40	44				19
1499		0.518	0.009	29.412	0.029	228.57	0.22	447.345	0.0008	675	2.73	1	4	100		FALSE	0	154.31	128.098	C28 H46 O4	28	46		4		6
1500		0.521	0.007	13.368	0.071	114.72	0.61	94.0768	0.0007	674	3.47	1	7	98.2		FALSE	0	28.247	-346.365	C7 H10	7	10				3
1501		0.517	0.008	18.539	0.133	148.98	1.07	204.184	0.0013	674	2.22	1	5	100		FALSE	0	43.5941	400.938	C15 H24	15	24				4
1502		0.526		24.911		194.79		368.127		674	5	1	1	99.8		FALSE	0	284.154	-268.673	C22 H14 N4 O2	22	14	4	2		18
1503		0.523		30.22		233.56		549.262		672	5	1	1	93.7		FALSE	0	351.211	2.5054	C34 H34 N3 O4	34	34	3	4		19.5
1504		0.526		26.745		210.41		314.176		672	5	1	1	100		FALSE	0	174.812	263.339	C19 H23 N1 O3	19	23	1	3		9
1506		0.523		33.315		256.51		652.31		672	5	1	1	93.7		FALSE	0	418.375	-245.305	C51 H40	51	40				32
1507		0.524	0.002	30.657	0.081	236.84	0.63	559.333	0.0009	672	4.65	1	2	93.7		FALSE	0	291.756	9.99678	C43 H42	43	42				23
1508		0.523		30.738		237.41		564.278		671	5	1	1	92.2		FALSE	146	352.078	103.193	C44 H36	44	36				27
1509		0.517	0.01	27.956	0.014	217.16	0.11	453.347	0.0007	671	3.55	1	2	100		FALSE	0	158.812	172.5	C34 H44	34	44				13
1511		0.516	0.008	21.269	0.141	168.52	1.12	266.201	0.0002	666	2.78	1	3	99.6		FALSE	0	96.642	-133.753	C20 H26	20	26				8
1512		0.523		30.203		233.58		535.331		665	5	1	1	93.7		FALSE	0	267.255	-174.063	C41 H42	41	42				21
1513		0.524		21.173		167.28		283.133		664	5	1	1	51.8		FALSE	0	182.949	65.1155	C18 H18 O3	18	18		3		10
1514		0.518	0.008	19.884	0.176	158.25	1.4	243.172	0.0005	664	2.38	1	4	87		FALSE	0	99.3283	-284.152	C17 H22 O1	17	22		1		7
1515		0.526		27.942		217.21		442.334		664	5	1	1	69.6		FALSE	0	160.414	100.886
1516		0.525	0.002	36.102	0.027	277.76	0.21	678.601	0.0007	664	3.52	1	3	94.8		FALSE	0	157.032	-331.878
1518		0.521	0.007	15.814	0.079	130.36	0.65	142.077	0.0007	663	1.76	1	14	100		FALSE	0	81.8442	26.3191	C11 H10	11	10				7
1519		0.519	0.007	20.665	0.173	170.02	1.42	146.107	0.0012	663	2.32	1	10	100		FALSE	0	55.9446	27.2121	C11 H14	11	14				5
1521		0.525		21.647		170.58		301.178		661	5	1	1	36.8		FALSE	0	157.799	159.924	C19 H24 O3	19	24		3		8
1522		0.523		29.451		227.88		524.253		661	5	1	1	93.7		FALSE	0	332.186	-182.77	C41 H32	41	32				26
1523		0.526		27.527		213.22		502.2		661	5	1	1	62.2		FALSE	0	361.26	-300.3
1524		0.518	0.009	22.815	0.222	179.4	1.75	317.244	0.0022	661	3.69	1	2	100		FALSE	0	109.938	218.862
1525		0.525	0.001	15.218	0.166	124.96	1.37	149.06	0.0015	660	2.51	1	5	82.4		FALSE	0	106.542	97.4376	C9 H8 O2	9	8		2		6
1526		0.522	0.006	15.595	0.071	127.55	0.58	157.065	0.0005	660	1.91	1	9	100		FALSE	62	110.68	154.789	C11 H8 O1	11	8		1		8
1528		0.526		29.258		226.45		518.256		659	5	1	1	92.8		FALSE	0	322.889	-231.935
1530		0.523		30.221		461.47		546.325		658	5	2	1	89.2		FALSE	0	285.231	-83.0005	C42 H42	42	42				22
1531		0.525	0.001	32.407	0.255	250.01	1.97	594.415	0.0009	658	2.41	1	5	85.8		FALSE	0	248.23	199.687	C45 H54	45	54				19
1532		0.522	0.007	22.043	0.091	174.11	0.72	285.22	0.0012	658	2.74	1	4	96.9		FALSE	55	98.2794	-5.68055	C20 H28 O1	20	28		1		7
1533		0.526		27.826		215.38		516.214		656	5	1	1	65.5		FALSE	0	362.01	-206.385
1534		0.519	0.01	24.41	0.285	190.96	2.23	363.211	0.0044	655	4.66	1	2	88.4		FALSE	0	194.665	-390.842	C28 H26	28	26				16
1535		0.525	0	20.519	0.205	162.88	1.63	256.171	0.0027	655	3.14	1	3	87.5		FALSE	0	114.743	-182.323
1537		0.525		18.55		151.25		164.142		653	5	1	1	93.7		FALSE	15	41.1825	132.339	C11 H17 N1	11	17	1			4
1538		0.523	0.006	21.002	0.156	172.7	1.28	147.116	0.0005	652	1.77	1	12	90.7		FALSE	20	48.1712	26.1454	C11 H14	11	14				5
1539		0.525		24.563		377.29		367.241		652	5	2	1	95.2		FALSE	97	168.665	-390.048	C28 H30	28	30				14
1540		0.523		26.866		208.84		442.17		651	5	1	1	93.7		FALSE	143	324.23	263.612	C35 H22	35	22				25
1541		0.525		26.602		407.65		423.302		651	5	2	1	100		FALSE	0	170.563	-15.4789	C32 H38	32	38				14
1542		0.522	0.007	21.493	0.115	178.11	0.95	134.107	0.0011	651	2.45	1	13	92.7		FALSE	0	42.9449	-65.562	C10 H14	10	14				4
1543		0.511	0	19.664	0.071	155.88	0.56	263.177	0.0018	650	3.61	1	3	62.1		FALSE	65	116.766	-133.729	C20 H22	20	22				10
1544		0.523		18.297		145.73		239.085		649	5	1	1	96.5		FALSE	0	181.465	-229.182	C19 H10	19	10				15
1546		0.523		30.48		465.32		557.317		649	5	2	1	99.1		FALSE	0	305.705	10.5425
1547		0.524	0.001	20.916	0.022	165.91	0.17	260.236	0.0001	648	3.48	1	2	83.1		FALSE	0	54.2822	-215.762	C18 H29 N1	18	29	1			5
1548		0.524		25.811		200.85		427.225		648	5	1	1	32.4		FALSE	0	252.243	92.2779
1549		0.525	0.001	14.414	0.069	120.13	0.58	125.061	0.0016	648	4.82	1	2	100		FALSE	0	78.844	-89.7973	C7 H8 O2	7	8		2		4
1550		0.526		18.797		149.65		241.067		645	5	1	1	71		FALSE	0	202.477	-194.999
1551		0.526		22.897		179.58		338.211		645	5	1	1	71.2		FALSE	0	166.649	414.953
1553		0.517	0.01	20.26	0.012	160.85	0.1	255.172	0.0006	644	4.26	1	2	82.4		FALSE	0	112.827	-190.881	C16 H20 N3	16	20	3			8.5
1554		0.511		24.034		187.72		380.221		643	5	1	1	67		FALSE	0	203.958	-268.474	C24 H29 N1 O3	24	29	1	3		11
1555		0.524	0.002	28.76	0.095	222.84	0.74	497.319	0.0034	641	4.84	1	2	93.7		FALSE	0	236.511	-457.495	C38 H40	38	40				19
1556		0.518	0.011	35.127	0.164	269.88	1.26	729.398	0.0018	641	4.89	1	2	97.1		FALSE	0	416.652	265.423
1557		0.523		29.075		225.37		489.285		640	5	1	1	88.3		FALSE	0	261.64	-485.774
1558		0.523		31.532		243.62		557.346		639	5	1	1	79		FALSE	0	276.437	-18.53
1559		0.51		20.633		163.51		265.193		639	5	1	1	100		FALSE	0	103.317	-133.778	C20 H24	20	24				9
1560		0.525	0.001	21.397	0.219	173.1	1.77	184.123	0.001	639	2.12	1	7	92.8		FALSE	45	82.4935	306.477	C14 H16	14	16				7
1561		0.525		25.862		201.39		417.242		639	5	1	1	45.9		FALSE	0	223.896	-2.43098
1563		0.511		21.714		171.45		287.221		637	5	1	1	82.4		FALSE	0	99.8134	9.15337	C19 H29 N1 O1	19	29	1	1		6
1565		0.525	0.001	17.097	0.143	139.27	1.16	166.123	0.0013	637	4.46	1	4	83		FALSE	0	62.894	167.217	C10 H15 N1 O1	10	15	1	1		4
1566		0.524	0.002	33.599	0.217	258.7	1.67	652.401	0.0013	637	4.28	1	2	93.7		FALSE	0	327.077	-335.996	C50 H52	50	52				25
1567		0.523		21.653		170.69		298.191		636	5	1	1	62.3		FALSE	0	142.262	124.526
1568		0.525		19.09		152.12		237.148		636	5	1	1	70		FALSE	0	116.602	-306.923	C14 H20 O3	14	20		3		5
1570		0.523		27.225		211.57		446.303		635	5	1	1	52.5		FALSE	0	195.745	162.603	C31 H42 S1
1571		0.518	0.008	19.096	0.031	153.38	0.25	206.108	0.0011	634	2.72	1	6	100		FALSE	70	121.643	491.777	C16 H14	16	14				10
1572		0.524	0.002	27.8	0.042	215.95	0.33	453.347	0.0001	634	3.76	1	2	82.4		FALSE	0	159.311	172.996	C34 H44	34	44				13
1573		0.524		23.113		181.38		333.218		634	5	1	1	76.8		FALSE	0	154.074	369.186
1574		0.525		25.704		200.31		407.29		634	5	1	1	60.9		FALSE	0	164.384	-128.098	C28 H38 O2	28	38		2		10
1575		0.521	0.007	30.179	0.213	233.6	1.65	516.37	0.0012	633	3	1	4	76.7		FALSE	0	206.683	-360.678	C39 H48	39	48				16
1576		0.523		19.745		157.45		234.22		633	5	1	1	100		FALSE	15	41.2325	-401.756	C16 H27 N1	16	27	1			4
1577		0.524	0.002	31.339	0.129	241.86	0.99	584.34	0.0001	632	4.74	1	2	89.7		FALSE	0	312.579	197.058	C45 H44	45	44				24
1578		0.525	0.001	29.274	0.121	226.75	0.94	503.363	0.0019	632	3	1	4	69.4		FALSE	0	198.56	-455.263	C38 H46	38	46				16
1580		0.526		19.598		156.04		241.139		627	5	1	1	79.8		FALSE	0	129.759	-267.234
1581		0.523	0.005	22.652	0.181	182.52	1.46	196.123	0.0008	627	1.89	1	10	99.8		FALSE	0	95.7929	399.549	C15 H16	15	16				8
1582		0.525	0.001	25.486	0.228	198.9	1.78	389.315	0.0019	627	2.9	1	4	94.4		FALSE	0	119.213	-292.759	C29 H40	29	40				10
1583		0.526		17.048		138.4		174.185		626	5	1	1	96		FALSE	0	9.79619	167.713	C10 H23 N1 O1	10	23	1	1		0
1584		0.521	0.009	24.438	0.197	190.92	1.54	377.245	0.0007	624	4.31	1	3	82.4		FALSE	0	176.635	-315.581
1585		0.525	0.001	29.86	0.333	230.84	2.57	543.307	0.003	624	3.62	1	2	80.2		FALSE	0	299.661	-88.6315
1586		0.52	0.009	18.715	0.078	149.89	0.63	216.175	0.0022	623	3.17	1	3	93.7		FALSE	0	66.1832	-496.763	C15 H21 N1	15	21	1			6
1587		0.525	0.002	16.812	0.055	137.57	0.45	156.174	0.0001	622	3.59	1	3	100		FALSE	4	0.58506	38.7716	C10 H21 N1	10	21	1			1
1588		0.519	0.011	17.259	0.16	140.01	1.3	176.152	0.0011	622	3.97	1	2	100		FALSE	0	44.2933	215.29	C13 H20	13	20				4
1589		0.511		21.46		169.95		269.223		622	5	1	1	91.4		FALSE	0	77.8166	-132.488	C20 H28	20	28				7
1590		0.525		21.956		173.01		301.235		621	5	1	1	35.1		FALSE	0	101.761	104.259
1591		0.526		22.818		179.01		336.173		621	5	1	1	61.3		FALSE	0	202.374	437.129
1592		0.523		21.57		333.56		267.204		621	5	2	1	92.3		FALSE	0	94.7619	-128.966
1593		0.519	0.008	34.667	0.289	267.21	2.23	619.425	0.0041	621	4.1	1	5	93.7		FALSE	130	266.256	383.97	C47 H54	47	54				21
1594		0.519	0.008	20.901	0.1	168.13	0.81	201.163	0.0007	620	2.83	1	9	92		FALSE	0	61.7203	398.978	C15 H20	15	20				6
1595		0.523		22.532		177.95		286.238		619	5	1	1	81.7		FALSE	0	81.4161	-15.7765	C16 H31 N1 O3	16	31	1	3		2
1596		0.52	0.008	30.593	0.228	236.62	1.77	533.41	0.0013	619	3.9	1	3	93.7		FALSE	103	185.91	-268.177	C40 H52	40	52				15
1597		0.523		29.657		229.63		510.232		619	5	1	1	91.1		FALSE	144	338.029	-270.136	C40 H30	40	30				26
1598		0.521	0.009	17.77	0.044	144.22	0.36	175.122	0.0002	617	3.46	1	3	100		FALSE	37	73.343	237.492	C11 H14 N2	11	14	2			6
1599		0.518	0.008	19.694	0.024	157.23	0.19	229.193	0.0009	616	2.57	1	4	98.5		FALSE	0	63.3185	-413.093	C17 H24	17	24				6
1601		0.526		24.002		187.62		371.149		614	5	1	1	52.5		FALSE	0	265.129	-267.606
1602		0.518	0.011	34.404	0.111	265.17	0.86	621.443	0.0066	614	4.69	1	2	98		FALSE	0	250.809	381.936
1605		0.52	0.008	19.864	0.06	158.15	0.48	241.193	0.0004	614	2.88	1	3	99.3		FALSE	0	76.6179	-320.021	C18 H24	18	24				7
1606		0.522	0.006	19.628	0.102	157.17	0.82	217.158	0.0014	613	4.42	1	5	79.8		FALSE	0	84.2808	-472.131	C15 H20 O1	15	20		1		6
1608		0.522	0.007	33.097	0.179	264.92	1.44	220.191	0.0015	611	3.26	1	4	83.2		FALSE	0	54.3678	-481.879	C14 H24 N2	14	24	2			4
1611		0.526		27.588		213.95		480.197		610	5	1	1	52.5		FALSE	0	339.192	-468.633
1612		0.519	0.008	27.881	0.275	217.5	2.15	395.272	0.002	610	2.59	1	5	88.6		FALSE	0	169.065	-203.309	C30 H34	30	34				14
1613		0.525	0.002	30.797	0.224	237.77	1.73	574.263	0.0009	610	3.46	1	2	91.2		FALSE	148	378.727	196.215	C45 H34	45	34				29
1614		0.524		25.034		384.24		383.269		610	5	2	1	52.5		FALSE	0	158.662	-293.503	C29 H34	29	34				13
1616		0.526		19.819		158.58		220.287		609	5	1	1	52.5		FALSE	0	-41.2253	423.164
1617		0.525	0.002	29.743	0.176	230.14	1.36	524.341	0.0034	609	4.78	1	2	100		FALSE	0	244.184	-270.186	C40 H44	40	44				19
1618		0.523	0.005	25.564	0.199	200.39	1.56	344.248	0.0019	607	2.35	1	7	63.7		FALSE	0	136.59	425.024
1619		0.523		27.981		428.09		471.798		606	5	2	1	93.7		FALSE	0	-271.586	-135.242
1620		0.524		26.408		205.49		427.261		605	5	1	1	93.7		FALSE	0	216.183	56.4582
1622		0.525		19.545		155.32		250.115		604	5	1	1	61.1		FALSE	0	163.881	-173.443
1623		0.517	0.008	17.446	0.111	140.67	0.89	193.142	0.0009	604	2.73	1	4	73.6		FALSE	0	74.1635	358.098	C10 H16 N4	10	16	4			5
1625		0.52	0.008	24.35	0.172	191.08	1.35	334.261	0.0028	603	3.21	1	3	62.3		FALSE	0	111.939	333.987	C25 H34	25	34				9
1626		0.524		19.792		156.95		261.09		603	5	1	1	92.7		FALSE	0	201.436	-62.9326	C18 H12 O2	18	12		2		13
1628		0.523		24.04		187.8		378.139		602	5	1	1	99.3		FALSE	134	283.633	-202.639	C30 H18	30	18				22
1629		0.516	0.008	32.393	0.017	250.34	0.13	551.326	0.0008	602	3.22	1	3	99.5		FALSE	135	289.516	-45.4692	C36 H42 N2 O3	36	42	2	3		17
1630		0.523		34.339		264.19		678.325		602	5	1	1	93.5		FALSE	0	432.124	-58.6163	C53 H42	53	42				33
1632		0.526		30.381		234.99		532.4		601	5	1	1	100		FALSE	0	194.882	-265.919
1633		0.52	0.008	17.937	0.067	146.44	0.55	161.107	0.0004	601	2.51	1	6	100		FALSE	0	73.0933	144.073	C10 H12 N2	10	12	2			6
1634		0.525	0.001	30.739	0.264	237.66	2.04	541.378	0.0022	599	2.58	1	4	91		FALSE	0	226.308	-174.807	C41 H48	41	48				18
1635		0.518	0.01	25.907	0.019	225.14	0.17	85.1016	0.0004	598	3.46	1	2	98.2		FALSE	3	-6.57479	-440.85	C6 H12	6	12				1
1636		0.525		29.582		228.81		531.342		598	5	1	1	68.1		FALSE	0	250.802	-217.027
1637		0.525		26.64		207.11		440.285		597	5	1	1	98.5		FALSE	0	206.426	133.282
1638		0.525		23.203		181.93		341.209		597	5	1	1	70		FALSE	0	172.097	440.329
1639		0.526		26.359		205.11		427.216		596	5	1	1	90.9		FALSE	0	260.833	100.811	C31 H26 N2	31	26	2			20
1641		0.518	0.008	21.448	0.242	169.88	1.92	268.216	0.0012	594	2.9	1	4	100		FALSE	0	83.792	-133.208	C15 H28 N2 O2	15	28	2	2		3
1643		0.521	0.007	22.963	0.126	184.15	1.01	212.155	0.0019	593	2.07	1	11	97.5		FALSE	44	81.8942	492.223	C16 H20	16	20				7
1644		0.525	0.001	29.72	0.035	230.06	0.27	515.363	0.0008	593	3.47	1	2	100		FALSE	116	212.559	-361.496	C39 H46	39	46				17
1645		0.516	0.009	27.036	0.017	210.15	0.14	443.272	0.0017	593	4.3	1	3	93.7		FALSE	0	223.461	170.168	C34 H34	34	34				18
1648		0.523	0.007	29.831	0.198	238.71	1.59	221.2	0.0008	591	2.76	1	5	99.3		FALSE	0	46.5943	-482.946	C14 H24 N2	14	24	2			4
1649		0.525	0.001	14.217	0.013	117.84	0.11	133.028	0.0001	590	4.25	1	2	99.9		FALSE	0	120.44	4.76273	C8 H4 O2	8	4		2		7
1650		0.521	0.006	22.427	0.177	180.65	1.43	197.131	0.0015	589	2.03	1	12	96.6		FALSE	0	89.318	399.772	C15 H16	15	16				8
1651		0.523		33.978		261.53		662.295		587	5	1	1	93.6		FALSE	0	444.724	-152.581	C52 H38	52	38				34
1652		0.523		26.084		203.04		422.128		587	5	1	1	100		FALSE	0	342.852	149.009
1653		0.526		27.047		210.33		436.283		587	5	1	1	85.8		FALSE	0	204.557	104.805	C28 H37 N1 O3	28	37	1	3		11
1655		0.511		34.704		267.63		606.548		586	5	1	1	93.7		FALSE	0	129.577	161.685	C41 H68 N2 O1	41	68	2	1		9
1657		0.518	0.01	51.245	0.001	390.5	0.01	1325.89	0.0008	586	3.9	1	2	100		FALSE	0	-409.1	404.931
1658		0.524		26.73		207.94		431.29		586	5	1	1	100		FALSE	0	191.882	58.9388
1659		0.526		23.98		187.73		356.199		586	5	1	1	30.6		FALSE	0	198.535	-433.582	C25 H25 N1 O1	25	25	1	1		14
1660		0.518	0.009	30.343	0.035	235.51	0.27	467.407	0.0015	585	3.66	1	4	99.7		FALSE	0	114.711	221.864	C27 H53 N3 O3	27	53	3	3		3
1661		0.523		31.084		239.97		576.278		584	5	1	1	99		FALSE	147	365.277	196.165	C45 H36	45	36				28
1663		0.518	0.01	18.859	0.003	150.7	0.02	225.091	0.0008	583	3.72	1	2	91.2		FALSE	0	160.638	-343.041	C15 H12 O2	15	12		2		10
1664		0.523	0.005	15.276	0.07	126.07	0.58	140.107	0.0008	581	2.54	1	8	99.3		FALSE	0	49.7444	-18.8773	C8 H13 N1 O1	8	13	1	1		3
1665		0.519	0.01	18.803	0.006	151.02	0.05	206.165	0.0002	581	3.54	1	2	96.7		FALSE	0	64.906	435.418	C14 H22 O1	14	22		1		4
1667		0.525	0.001	21.639	0.121	170.91	0.96	285.22	0.0017	581	2.83	1	4	52.5		FALSE	0	98.8788	-5.08521	C20 H28 O1	20	28		1		7
1668		0.523	0.006	26.055	0.188	204.44	1.48	335.329	0.0011	581	3.49	1	6	100		FALSE	17	45.2316	274.378	C23 H42 O1	23	42		1		3
1671		0.521	0.006	37.935	0.292	291.42	2.24	736.499	0.0058	579	2.42	1	8	99.9		FALSE	143	323.281	219.259	C56 H64	56	64				25
1672		0.523		30.364		234.67		550.263		579	5	1	1	98.7		FALSE	0	351.828	9.77352	C43 H34	43	34				27
1673		0.524		19.369		153.95		249.09		579	5	1	1	46.3		FALSE	0	188.236	-155.905
1674		0.524		20.516		162.3		275.106		579	5	1	1	63.8		FALSE	0	200.886	29.6927	C19 H14 O2	19	14		2		13
1675		0.521	0.007	16.296	0.143	138.19	1.21	105.07	0.0004	578	1.9	1	14	92.9		FALSE	18	47.3221	-254.211	C8 H8	8	8				5
1676		0.526		30.889		238.32		591.263		577	5	1	1	85.3		FALSE	0	397.609	328.108
1677		0.523		21.226		167.92		275.218		577	5	1	1	82.7		FALSE	0	89.6105	-80.8424	C16 H26 N4	16	26	4			6
1679		0.523		29.005		224.75		496.216		575	5	1	1	98.6		FALSE	0	337.879	-363.456	C39 H28	39	28				26
1681		0.526		17.874		142.83		225.074		573	5	1	1	93.7		FALSE	0	177.719	-326.073
1682		0.526		17.99		144.32		210.09		573	5	1	1	94.7		FALSE	0	144.089	-459.306	C14 H11 N1 O1	14	11	1	1		10
1683		0.511		25.38		198.18		383.27		571	5	1	1	100		FALSE	0	158.063	-294.099	C29 H34	29	34				13
1687		0.526	0	29.161	0.167	246.69	1.41	108.08	0.0003	570	4.74	1	3	75.7		FALSE	15	40.3834	-241.138	C7 H9 N1	7	9	1			4
1688		0.524	0.002	22.404	0.297	178.68	2.37	234.184	0.0009	568	4.9	1	2	100		FALSE	0	77.5918	-365.639	C15 H23 N1 O1	15	23	1	1		5
1692		0.524	0.001	24.471	0.184	191.67	1.44	351.265	0.0002	567	4.17	1	2	57.6		FALSE	75	126.726	461.811	C23 H32 N3	23	32	3			9.5
1693		0.523	0.006	25.491	0.287	199.95	2.25	338.34	0.0007	567	3.02	1	6	98.1		FALSE	12	37.7935	286.955	C22 H43 N1 O1	22	43	1	1		2
1694		0.521	0.007	19.693	0.11	162.02	0.9	146.107	0.0006	567	2.46	1	10	99.1		FALSE	0	56.5439	27.8074	C11 H14	11	14				5
1695		0.524	0.001	25.041	0.348	203.29	2.83	175.112	0.0015	567	4.6	1	4	74		FALSE	0	83.232	247.315	C12 H14 O1	12	14		1		6
1696		0.518	0.009	30.314	0.09	242.58	0.72	221.201	0.0012	565	3.06	1	4	97.4		FALSE	0	46.2947	-483.244	C14 H24 N2	14	24	2			4
1698		0.521	0.009	28.39	0.048	224.65	0.38	275.163	0.0007	565	3.31	1	3	100		FALSE	0	144.05	-26.7656	C17 H22 O3	17	22		3		7
1699		0.521	0.007	14.07	0.135	119.17	1.14	106.065	0.0008	564	3.74	1	4	91.1		FALSE	0	53.1335	-241.783	C7 H7 N1	7	7	1			5
1701		0.511	0	25.484	0.009	199.91	0.07	337.341	0.0004	564	3.74	1	2	93.7		FALSE	0	35.1785	277.702	C22 H43 N1 O1	22	43	1	1		2
1702		0.518	0.01	38.264	0.115	293.63	0.88	781.561	0.0029	564	4	1	2	99.7		FALSE	0	311.398	-493.067	C59 H72	59	72				24
1704		0.525		28.942		224.9		448.319		563	5	1	1	67.7		FALSE	0	181.497	161.759	C31 H44 S1
1706		0.525		26.422		205.91		407.291		561	5	1	1	59.8		FALSE	0	163.585	-128.891	C28 H38 O2	28	38		2		10
1707		0.522	0.006	21.376	0.144	191.83	1.29	67.0544	0.0003	561	2.11	1	11	100		FALSE	7	20.4735	466.227	C5 H6	5	6				3
1710		0.524	0.002	18.229	0.09	147.44	0.73	184.205	0.0001	560	3.95	1	3	81		FALSE	4	0.285395	224.816	C12 H25 N1	12	25	1			1
1711		0.523		31.179		240.74		572.34		559	5	1	1	89.3		FALSE	139	299.18	103.887	C44 H44	44	44				23
1712		0.522	0.007	18.932	0.112	152.19	0.9	203.178	0.0007	559	2.82	1	4	88.5		FALSE	21	48.6706	399.325	C15 H22	15	22				5
1713		0.524	0.001	27.526	0.187	221.48	1.51	201.128	0.0026	559	4.32	1	2	79.8		FALSE	0	96.6812	433.706	C14 H16 O1	14	16		1		7
1714		0.526		28.825		223.24		505.258		559	5	1	1	88		FALSE	0	306.176	-335.053
1715		0.524		22.059		173.72		305.187		558	5	1	1	77.3		FALSE	0	153.575	182.348	C22 H24 O1	22	24		1		11
1716		0.521	0.007	19.321	0.08	154.21	0.64	230.198	0.0015	558	4.15	1	4	99.2		FALSE	0	58.5417	-411.182	C17 H26	17	26				5
1719		0.522	0.007	22.502	0.139	181.14	1.12	199.147	0.0008	555	2.25	1	9	86.5		FALSE	40	75.3693	399.226	C15 H18	15	18				7
1720		0.51		30.039		232.4		527.362		555	5	1	1	93.7		FALSE	0	226.557	-267.73	C40 H46	40	46				18
1721		0.526		25.929		204.4		299.152		554	5	1	1	86.7		FALSE	0	181.536	170.193	C21 H18 N2	21	18	2			14
1723		0.515	0.007	40.183	0.114	307.41	0.88	952.526	0.0008	553	3.83	1	4	100		FALSE	1	-462.301	-130.256
1725		0.524	0.001	20.357	0.136	162.26	1.08	236.236	0.0003	552	3.7	1	3	98.3		FALSE	9	27.983	-401.607	C16 H29 N1	16	29	1			3
1727		0.52	0.008	26.073	0.246	206.66	1.95	265.193	0.0018	551	2.82	1	6	96.5		FALSE	0	103.516	-133.58	C20 H24	20	24				9
1728		0.525	0.001	21.997	0.141	173.71	1.12	286.253	0.0024	549	3.5	1	3	98.1		FALSE	0	67.0322	-30.0647	C20 H31 N1	20	31	1			6
1729		0.511	0.001	35.681	0.016	274.66	0.12	661.434	0.0023	549	3.61	1	2	93.7		FALSE	0	304.064	-298.961
1731		0.526		27.361		212.3		471.214		547	5	1	1	43		FALSE	0	312.461	444.919
1732		0.521	0.006	23.641	0.213	196.18	1.77	132.092	0.0014	547	2.08	1	13	93.3		FALSE	0	55.2953	-66.6038	C10 H12	10	12				5
1733		0.523		34.738		267.1		699.391		546	5	1	1	98.8		FALSE	0	389.746	39.0445	C54 H50	54	50				30
1734		0.526		32.721		252.09		633.309		545	5	1	1	91.5		FALSE	0	397.759	-392.231
1735		0.523		20.371		161.96		248.236		545	5	1	1	99.9		FALSE	15	41.3823	-308.436	C17 H29 N1	17	29	1			4
1737		0.526		20.796		164.6		272.172		545	5	1	1	82.3		FALSE	0	132.209	-58.4923
1738		0.525	0.001	22.153	0.252	174.56	1.99	301.215	0.0012	545	4.07	1	2	66.7		FALSE	0	121.739	124.104	C20 H28 O2	20	28		2		7
1739		0.523		18.708		151.01		190.133		545	5	1	1	82.4		FALSE	0	79.7038	343.636	C13 H18 O1	13	18		1		5
1741		0.526		24.54		191.74		376.238		544	5	1	1	40.5		FALSE	0	182.011	-316.895
1743		0.526		23.303		183.46		308.231		543	5	1	1	38.5		FALSE	0	113.273	162.28
1744		0.525		22.802		179.12		325.214		543	5	1	1	59.9		FALSE	0	148.637	310.545	C22 H28 O2	22	28		2		9
1745		0.525		26.929		209.43		435.302		543	5	1	1	96.5		FALSE	0	183.962	77.6921	C33 H38	33	38				15
1746		0.524	0.001	19.453	0.034	156.29	0.28	205.159	0.002	542	3.49	1	2	98.3		FALSE	0	69.9825	433.805	C14 H20 O1	14	20		1		5
1747		0.526	0	20.414	0.196	162.9	1.57	231.21	0.0008	542	3.11	1	4	81.4		FALSE	0	48.4708	-414.531	C17 H26	17	26				5
1749		0.517	0.009	24.653	0.178	192.79	1.39	367.279	0.0009	542	3.58	1	2	40.9		FALSE	0	131.007	-427.455
1751		0.526		20.292		161.3		249.2		540	5	1	1	54.1		FALSE	0	78.6585	-264.753
1754		0.516	0.009	25.945	0.114	213.16	0.94	149.024	0.0006	538	3.36	1	3	73.4		FALSE	0	142.801	133.456	C8 H4 O3	8	4		3		7
1755		0.523		31.717		483.81		597.347		537	5	2	1	91.9		FALSE	0	319.703	290.651
1756		0.518	0.009	38.749	0.272	297.41	2.09	774.515	0.005	536	4.13	1	4	93.7		FALSE	0	349.83	498.524	C59 H66	59	66				27
1757		0.523		30.614		236.47		563.275		536	5	1	1	93.6		FALSE	0	354.158	98.6034	C44 H34	44	34				28
1758		0.522	0.006	24.446	0.136	192.21	1.07	318.232	0.0006	535	2.87	1	5	69.3		FALSE	0	123.74	239.228	C24 H30	24	30				10
1759		0.518	0.011	21.932	0.177	172.94	1.39	296.242	0.0005	535	3.51	1	2	57.4		FALSE	0	88.6866	57.9962
1760		0.515	0.007	37.142	0.068	285.54	0.53	707.455	0.0002	535	2.64	1	4	100		FALSE	0	334.551	37.4569	C54 H58	54	58				26
1761		0.518	0.011	22.506	0.001	178.05	0.01	275.211	0.0008	535	4.21	1	2	39.2		FALSE	0	96.1033	-74.3929	C17 H26 N2 O1	17	26	2	1		6
1764		0.526	0	25.159	0.021	196.19	0.16	399.25	0.0001	534	3.78	1	2	100		FALSE	0	195.307	-150.621	C25 H34 O4	25	34		4		9
1765		0.525	0.002	30.231	0.181	233.75	1.4	539.272	0.0053	534	4.79	1	2	96.5		FALSE	0	329.856	-85.2579	C42 H34	42	34				26
1767		0.516	0.009	23.748	0.253	187.11	1.99	302.269	0.0014	533	4.3	1	3	93.7		FALSE	0	68.8159	78.1882	C17 H35 N1 O3	17	35	1	3		1
1768		0.525		23.589		184.96		341.275		533	5	1	1	45		FALSE	0	106.47	375.14
1769		0.523		16.014		131.23		153.11		533	5	1	1	91.7		FALSE	0	60.6643	78.4858
1770		0.52	0.008	37.488	0.243	287.95	1.87	740.522	0.0008	532	4.29	1	3	99.1		FALSE	0	304.674	227.396
1771		0.523		26.039		202.6		428.154		532	5	1	1	100		FALSE	143	323.881	170.094	C34 H20	34	20				25
1775		0.525	0.001	20.097	0.157	159.49	1.25	257.153	0	530	3.56	1	2	42.1		FALSE	0	134.539	-156.004	C17 H20 O2	17	20		2		8
1776		0.522	0.006	14.935	0.062	123.72	0.51	134.069	0.0016	530	2.43	1	5	97.4		FALSE	0	80.9024	-27.857
1779		0.526		24.09		188.95		338.152		529	5	1	1	60.2		FALSE	0	225.284	473.197	C24 H19 N1 O1	24	19	1	1		16
1780		0.526		26.877		226.3		113.132		529	5	1	1	99.8		FALSE	3	-6.17524	-254.112	C8 H16	8	16				1
1782		0.523		34.342		264.12		690.327		528	5	1	1	92.3		FALSE	0	444.225	33.2647	C54 H42	54	42				34
1783		0.522	0.006	25.644	0.18	201.29	1.41	332.248	0.001	528	2.98	1	6	80		FALSE	0	123.491	332.151	C25 H32	25	32				10
1784		0.524		21.218		167.72		280.18		528	5	1	1	94.3		FALSE	0	133.251	-4.217
1785		0.526		22.217		174.48		327.108		527	5	1	1	84.5		FALSE	0	256.752	431.25
1786		0.526		25.241		196.96		391.242		527	5	1	1	66.3		FALSE	0	194.665	-204.5	C30 H30	30	30				16
1788		0.517	0.009	24.418	0.01	192.16	0.08	311.233	0.0002	527	3.47	1	2	100		FALSE	0	114.426	183.39	C20 H28 N3	20	28	3			8.5
1789		0.523	0.006	15.029	0.026	123.82	0.21	143.049	0.0015	526	2.31	1	6	89.6		FALSE	0	110.53	61.469	C10 H6 O1	10	6		1		8
1790		0.525	0.001	27.595	0.229	233.43	1.94	108.081	0.0002	526	4.56	1	3	98.4		FALSE	13	39.7841	-241.733	C7 H9 N1	7	9	1			4
1792		0.511	0	36.646	0.007	281.76	0.05	702.496	0.0004	525	3.52	1	2	100		FALSE	0	287.914	-42.1452
1793		0.524	0.001	31.045	0.106	239.79	0.82	564.369	0.0027	524	2.89	1	3	88.9		FALSE	0	260.88	12.6014	C43 H48	43	48				20
1794		0.524	0.001	21.539	0.022	170.43	0.18	274.252	0.0003	524	3.51	1	2	76		FALSE	25	53.9326	-122.938	C19 H31 N1	19	31	1			5
1797		0.523		33.953		261.33		663.391		522	5	1	1	93.7		FALSE	0	349.449	-240.568	C51 H50	51	50				27
1798		0.524	0.001	19.445	0.06	155.91	0.48	212.236	0.0002	522	4.09	1	4	90.6		FALSE	4	0.784837	411.654	C14 H29 N1	14	29	1			1
1799		0.522	0.007	17.328	0.03	140.41	0.25	179.117	0.0012	522	3.34	1	4	89.8		FALSE	0	82.6041	273.311	C10 H14 N2 O1	10	14	2	1		5
1801		0.525	0.002	18.885	0.077	152.04	0.62	198.22	0.0004	522	4.26	1	4	96.9		FALSE	4	0.934669	318.632	C13 H27 N1	13	27	1			1
1802		0.523		22.791		178.49		352.122		521	5	1	1	75.7		FALSE	132	270.883	-388.336	C28 H16	28	16				21
1803		0.523		26.278		204.82		405.282		521	5	1	1	43.2		FALSE	0	170.542	-135.291
1804		0.525		30.889		238.3		594.317		520	5	1	1	57.9		FALSE	0	347.019	297.82
1805		0.526	0	16.77	0.135	136.36	1.1	170.153	0.0001	520	3.32	1	3	97.3		FALSE	12	36.6947	167.812	C10 H19 N1 O1	10	19	1	1		2
1806		0.524	0.001	21.005	0.067	166.8	0.53	254.246	0.0003	520	4.73	1	2	96.5		FALSE	12	37.3939	-272.468	C16 H31 N1 O1	16	31	1	1		2
1808		0.519	0.008	18.834	0.08	162.3	0.69	91.0539	0.0004	519	2.47	1	10	98.4		FALSE	19	47.7716	-346.935	C7 H6	7	6				5
1810		0.523		27.197		416.42		447.301		519	5	2	1	100		FALSE	108	198.261	171.756	C34 H38	34	38				16
1811		0.524		24.613		192.37		373.248		518	5	1	1	47.4		FALSE	0	168.672	-350.11
1812		0.525	0.001	31.682	0.403	244.25	3.11	613.336	0.0006	517	3.6	1	2	52.5		FALSE	0	348.856	426.091
1813		0.526		26.68		207.44		439.323		517	5	1	1	63.8		FALSE	0	167.552	88.0113	C29 H42 O3	29	42		3		9
1814		0.51		24.403		190.87		365.226		516	5	1	1	90.9		FALSE	0	181.915	-390.197	C28 H28	28	28				15
1818		0.524	0.002	31.871	0.087	245.84	0.67	598.355	0.0002	515	4.7	1	2	89.4		FALSE	0	312.829	290.477	C46 H46	46	46				24
1819		0.525		21.616		170.38		299.163		515	5	1	1	39.2		FALSE	0	171.548	160.271
1820		0.523		21.653		170.64		300.206		515	5	1	1	54		FALSE	0	129.412	125.071
1821		0.526		25.707		200.22		414.248		515	5	1	1	45.9		FALSE	0	214.153	-32.074
1822		0.523	0	29.687	0.047	229.82	0.36	514.356	0.0034	515	3.48	1	2	89.6		FALSE	0	218.035	-362.712	C39 H46	39	46				17
1823		0.518	0.011	13.297	0.051	114.25	0.44	93.0582	0.0004	514	3.86	1	2	93.7		FALSE	0	45.7096	-335.673
1825		0.522	0.007	16.983	0.17	141.08	1.41	130.076	0.0011	514	2.66	1	7	83.8		FALSE	35	69.1441	-66.1573	C10 H10	10	10				6
1826		0.518	0.011	26.66	0.11	207.65	0.86	414.322	0.0016	514	3.49	1	2	97.8		FALSE	0	141.135	-104.606
1829		0.521	0.007	15.905	0.074	130.41	0.61	152.106	0.0007	512	2.42	1	7	99.3		FALSE	31	63.743	74.889	C9 H13 N1 O1	9	13	1	1		4
1832		0.525	0.001	19.997	0.055	164.44	0.45	147.044	0.0003	512	3.42	1	3	100		FALSE	67	120.49	97.9833	C9 H6 O2	9	6		2		7
1833		0.524	0.001	14.455	0.046	119.66	0.39	135.026	0.0006	511	3.75	1	4	100		FALSE	0	125.071	22.6726	C8 H6 S1
1834		0.525	0.001	22.206	0.216	175.39	1.71	285.254	0.0008	511	2.53	1	5	87.1		FALSE	0	64.4173	-39.3173	C16 H32 N2 O2	16	32	2	2		2
1836		0.518	0.01	22.018	0.026	174.02	0.21	281.223	0.0002	510	3.71	1	2	93.4		FALSE	0	91.3158	-39.2181	C21 H28	21	28				8
1838		0.511		29.419		227.39		547.308		509	5	1	1	93.7		FALSE	0	303.229	-58.4675
1839		0.525		23.95		187.58		351.221		509	5	1	1	92.4		FALSE	0	171.376	-493.836
1840		0.516	0.008	28.503	0.007	221.33	0.06	459.264	0.0011	508	3.36	1	3	100		FALSE	0	248.619	301.64
1841		0.521	0.007	27.342	0.058	213.31	0.45	394.263	0.0013	508	2.72	1	4	64.3		FALSE	101	177.537	-201.548	C30 H34	30	34				14
1842		0.526	0	14.096	0.07	117.49	0.59	125.041	0.0009	508	3.28	1	5	100		FALSE	0	98.4221	-70.3495
1843		0.51		20.062		159.98		234.174		507	5	1	1	38.9		FALSE	0	87.7804	-355.518	C14 H20 N2 O1	14	20	2	1		6
1844		0.526		15.237		125.82		139.109		506	5	1	1	93.7		FALSE	0	46.1306	-29.1221
1846		0.526		24.735		193.25		377.227		506	5	1	1	66.2		FALSE	0	193.815	-298.514	C29 H28	29	28				16
1847		0.524	0.002	24.079	0.17	192.85	1.36	217.101	0.0001	505	4.77	1	2	82.4		FALSE	0	141.916	-414.879	C17 H12	17	12				12
1848		0.526	0	24.951	0.047	194.76	0.37	387.212	0.0034	505	4.36	1	2	34.7		FALSE	0	220.564	-205.393
1849		0.523		31.419		242.42		590.298		505	5	1	1	90.9		FALSE	0	361.432	285.516	C46 H38	46	38				28
1850		0.526		24.558		191.9		375.214		504	5	1	1	50.9		FALSE	0	204.568	-301.144
1851		0.523		29.007		224.59		511.245		504	5	1	1	92.2		FALSE	0	325.961	-275.469	C40 H30	40	30				26
1852		0.51		25.392		198.65		363.243		504	5	1	1	43.9		FALSE	0	162.201	-423.089
1853		0.525		23.122		180.99		357.168		504	5	1	1	40.8		FALSE	0	231.217	-394.463
1854		0.518	0.008	32.372	0.252	259.05	2.02	221.2	0.0009	504	2.74	1	6	76.6		FALSE	0	46.7941	-482.748	C14 H24 N2	14	24	2			4
1856		0.515	0.009	22.503	0.203	177.69	1.61	287.178	0.0006	503	3.45	1	3	52.7		FALSE	82	142.466	51.5218	C22 H22	22	22				12
1857		0.526		34.525		265.34		716.394		503	5	1	1	93.7		FALSE	0	405.432	167.762
1858		0.526		36.63		280.99		796.383		503	5	1	1	90.6		FALSE	0	-493.552	-199.489
1859		0.526		24.298		190.04		365.226		502	5	1	1	86.3		FALSE	102	181.815	-390.296	C28 H28	28	28				15
1862		0.523		26.914		209.47		424.329		501	5	1	1	52.5		FALSE	0	145.009	-34.2073
1863		0.523	0.006	35.316	0.096	282.63	0.77	221.201	0.0006	500	3.86	1	6	77.6		FALSE	0	46.4945	-483.045	C14 H24 N2	14	24	2			4
1864		0.525		25.47		198.78		389.281		499	5	1	1	72.2		FALSE	0	153.275	-258.924	C28 H36 O1	28	36		1		11
1865		0.525		17.497		142.05		174.185		499	5	1	1	100		FALSE	0	9.79619	167.713	C10 H23 N1 O1	10	23	1	1		0
1868		0.523		32.082		247.38		608.34		497	5	1	1	91.9		FALSE	144	338.878	382.904	C47 H44	47	44				26
1869		0.516	0.008	23.398	0.218	184.18	1.72	309.254	0.0019	497	3.15	1	3	91.2		FALSE	0	91.3158	147.124	C23 H32	23	32				8
1870		0.525	0.002	35.067	0.083	269.57	0.64	708.372	0.0025	497	4.85	1	2	92.6		FALSE	0	418.875	127.874	C55 H48	55	48				32
1873		0.518	0.01	36.536	0.022	281.05	0.17	684.445	0.004	496	3.49	1	2	93.7		FALSE	0	319.657	-130.405
1874		0.526		25.108		385.27		389.229		496	5	2	1	71.6		FALSE	0	205.716	-206.832
1875		0.521	0.008	34.325	0.185	264.69	1.42	608.392	0.0019	496	4.45	1	3	100		FALSE	0	287.136	331.506
1877		0.511		37.908		290.99		767.547		495	5	1	1	98.9		FALSE	0	310.05	412.423	C58 H70	58	70				24
1878		0.525		25.139		196.16		391.26		494	5	1	1	40.4		FALSE	0	177.284	-221.765
1879		0.521	0.007	21.492	0.173	170.51	1.37	259.215	0.0015	493	2.63	1	4	99.3		FALSE	0	74.5417	-202.292	C17 H26 N2	17	26	2			6
1883		0.523		30.673		237.35		523.357		493	5	1	1	54.5		FALSE	0	227.085	-293.826
1884		0.526		22.717		178.26		334.16		492	5	1	1	72.7		FALSE	0	213.026	434.401
1885		0.516	0.009	13.989	0.03	118.14	0.26	109.076	0.0005	492	2.98	1	3	100		FALSE	0	45.995	-228.909	C6 H8 N2	6	8	2			4
1887		0.525	0.001	23.826	0.018	187.75	0.14	301.287	0.0004	491	4.65	1	2	82.4		FALSE	23	49.7194	52.5637	C22 H36	22	36				5
1888		0.511		28.395		219.96		501.317		491	5	1	1	69.1		FALSE	0	243.075	-424.354
1889		0.525		25.476		198.63		401.246		491	5	1	1	44.7		FALSE	0	202.035	-130.628	C28 H32 O2	28	32		2		13
1891		0.52	0.007	17.851	0.135	144.99	1.1	173.132	0.0006	490	2.42	1	11	88.3		FALSE	29	61.7203	212.636	C13 H16	13	16				6
1892		0.526		16.264		132.71		162.104		490	5	1	1	36.9		FALSE	0	77.3064	154.913	C11 H14 O1	11	14		1		5
1894		0.524	0.002	30.176	0.096	233.36	0.74	536.338	0.0017	489	4.74	1	2	92.9		FALSE	128	260.68	-173.939	C41 H44	41	44				20
1895		0.523		22.466		176.16		340.125		489	5	1	1	79.8		FALSE	0	254.287	-484.682	C27 H16	27	16				20
1896		0.52	0.007	21.522	0.173	173.14	1.4	201.162	0.0009	488	2.73	1	11	87.1		FALSE	30	62.7192	399.97	C15 H20	15	20				6
1900		0.516	0.009	16.381	0.067	133.72	0.55	161.132	0.0004	487	3.34	1	3	98.9		FALSE	19	47.9214	119.068	C12 H16	12	16				5
1902		0.523		23.609		184.46		376.123		486	5	1	1	100		FALSE	0	297.382	-202.292	C30 H16	30	16				23
1903		0.526		22.199		174.48		320.143		486	5	1	1	84.1		FALSE	0	214.175	342.371
1904		0.511		30.951		238.83		588.344		486	5	1	1	93.7		FALSE	0	312.651	223.749
1905		0.525		22.296		175.31		317.209		486	5	1	1	76.1		FALSE	0	145.298	253.988	C20 H28 O3	20	28		3		7
1906		0.524	0.002	28.463	0.136	225.04	1.07	280.179	0.0002	485	4.89	1	2	82.9		FALSE	0	133.451	-4.01855
1909		0.523		22.491		177.51		290.282		484	5	1	1	87.4		FALSE	0	41.8318	-28.4772	C20 H35 N1	20	35	1			4
1911		0.523		30.511		235.81		549.347		484	5	1	1	88.2		FALSE	0	266.206	-81.9339	C42 H44	42	44				21
1912		0.526	0	32.267	0.28	269.73	2.34	122.097	0.0004	484	4.47	1	3	61		FALSE	13	39.834	-148.513	C8 H11 N1	8	11	1			4
1914		0.524	0.002	17.64	0.09	142.38	0.73	190.122	0	483	4.55	1	2	67.7		FALSE	0	90.192	354.055	C12 H15 N1 O1	12	15	1	1		6
1915		0.526		29.493		450.83		503.363		483	5	2	1	82.7		FALSE	109	199.359	-454.469	C38 H46	38	46				16
1917		0.526		23.162		184.69		235.098		481	5	1	1	93.7		FALSE	0	164.113	-273.038	C13 H14 O4	13	14		4		7
1919		0.526		31.738		245.55		527.473		480	5	1	1	92.2		FALSE	0	116.081	-377.471
1920		0.523		27.145		210.77		459.214		480	5	1	1	84.3		FALSE	0	298.563	351.251
1921		0.525	0.001	29.839	0.151	230.86	1.17	526.354	0.0007	480	3.17	1	3	88.4		FALSE	0	233.332	-267.656	C40 H46	40	46				18
1922		0.512		29.75		230.82		473.397		479	5	1	1	93.7		FALSE	0	131.999	278.967
1923		0.511	0	26.962	0.307	209.81	2.39	427.331	0.0021	479	4.1	1	2	100		FALSE	0	146.361	-12.8991	C27 H42 N2 O2	27	42	2	2		8
1924		0.525	0	19.058	0.154	152	1.23	233.151	0.0011	479	4.09	1	2	89		FALSE	0	109.338	-340.759
1925		0.525		27.84		426.06		461.318		479	5	2	1	99.6		FALSE	0	197.511	264.183	C35 H40	35	40				16
1927		0.516	0.009	28.393	0.146	236.45	1.21	127.148	0.0007	478	3.54	1	3	100		FALSE	3	-6.42496	-161.189	C9 H18	9	18				1
1928		0.523		27.423		419.87		448.308		478	5	2	1	92		FALSE	0	192.685	172.872	C34 H40	34	40				15
1929		0.525		22.513		176.89		323.163		478	5	1	1	83.3		FALSE	0	197.647	345.918	C21 H22 O3	21	22		3		11
1930		0.519	0.007	20.384	0.152	169.36	1.26	130.077	0.0007	478	2.26	1	10	93.1		FALSE	0	67.8456	-67.4472	C10 H10	10	10				6
1932		0.526	0	29.796	0.331	230.77	2.57	505.379	0.0025	477	3.48	1	2	99.6		FALSE	0	185.111	-455.312	C38 H48	38	48				15
1933		0.523		23.161		182.43		304.298		477	5	1	1	100		FALSE	16	41.8818	64.7434	C21 H37 N1	21	37	1			4
1935		0.523		29.801		230.62		521.223		476	5	1	1	93.7		FALSE	0	358.603	-176.494	C41 H28	41	28				28
1941		0.526	0	18.227	0.05	146.22	0.4	210.232	0.0012	474	4.43	1	3	44.1		FALSE	0	2.54715	400.094
1942		0.523		20.543		164.05		228.267		474	5	1	1	77.2		FALSE	2	-12.2149	-494.778	C15 H33 N1	15	33	1			0
1943		0.524		19.9		307.86		262.13		474	5	2	1	50.1		FALSE	0	162.197	-95.2546
1944		0.521	0.007	25.403	0.137	199.44	1.08	330.232	0.0004	474	3.57	1	4	57.9		FALSE	0	136.94	332.201
1946		0.51		29.327		227.11		507.305		474	5	1	1	92.6		FALSE	0	261.661	-365.961	C39 H38	39	38				21
1948		0.523		25.779		200.76		416.154		473	5	1	1	100		FALSE	141	310.681	77.1215	C33 H20	33	20				24
1949		0.525	0.001	22.711	0.156	185.55	1.28	160.123	0.0007	473	3.08	1	6	93.3		FALSE	26	55.6949	120.135	C12 H16	12	16				5
1950		0.526		26.311		204.85		419.271		472	5	1	1	92.7		FALSE	0	196.962	-15.8758	C32 H34	32	34				16
1951		0.522	0.007	24.499	0.199	196.42	1.6	213.163	0.0006	472	2.43	1	8	75.4		FALSE	39	75.0197	492.05	C16 H20	16	20				7
1952		0.512		32.587		251.61		573.35		472	5	1	1	100		FALSE	0	290.607	102.027
1954		0.525		33.812		261.25		557.371		471	5	1	1	80.8		FALSE	0	251.365	-43.4351
1957		0.519	0.008	34.261	0.168	264.92	1.3	540.39	0.0027	470	2.84	1	7	100		FALSE	0	213.704	-193.982
1959		0.524	0.002	32.458	0.024	250.16	0.18	622.356	0.0004	470	4.76	1	2	98.2		FALSE	0	339.428	476.62	C48 H46	48	46				26
1960		0.526		27.016		211		381.317		469	5	1	1	93.7		FALSE	0	109.182	-355.965	C27 H40 O1	27	40		1		8
1961		0.511		26.842		220.42		150.026		469	5	1	1	100		FALSE	0	141.321	138.64
1962		0.524	0.002	29.971	0.191	231.9	1.48	525.35	0.0042	468	3.66	1	2	92.1		FALSE	0	236.511	-271.153	C40 H44	40	44				19
1963		0.526		17.939		144.33		200.119		467	5	1	1	92.2		FALSE	0	104.555	434.872	C14 H16 O1	14	16		1		7
1964		0.521	0.007	20.73	0.043	164.92	0.34	245.201	0.0009	467	2.71	1	4	69.8		FALSE	37	73.2931	-296.703	C16 H24 N2	16	24	2			6
1966		0.523		27.236		417.05		444.684		467	5	2	1	93.3		FALSE	0	-187.262	-231.166
1968		0.51		15.35		242.98		135.166		466	5	2	1	52.5		FALSE	0	-15.2722	-116.737
1971		0.524		22.379		175.86		322.215		464	5	1	1	100		FALSE	85	144.688	286.657	C22 H27 N1 O1	22	27	1	1		10
1972		0.52	0.008	23.889	0.139	187.17	1.09	348.277	0.0021	464	4.28	1	3	43.1		FALSE	0	112.089	427.306	C26 H36	26	36				9
1975		0.51		18.349		147.45		204.174		463	5	1	1	64.3		FALSE	25	54.1823	411.455	C14 H21 N1	14	21	1			5
1977		0.524	0.002	16.263	0.056	134.07	0.46	142.159	0.0008	462	3.96	1	3	100		FALSE	0	-0.563656	-55.5404	C9 H19 N1	9	19	1			1
1980		0.511		23.734		185.93		349.226		462	5	1	1	79.1		FALSE	0	164.348	485.873
1981		0.52	0.008	33.686	0.181	259.35	1.39	654.417	0.0003	461	3.03	1	3	96.2		FALSE	0	314.028	-335.649	C50 H54	50	54				24
1985		0.526		26.13		203.91		390.303		460	5	1	1	56.8		FALSE	0	132.416	-272.989
1987		0.523		28.566		221.52		482.201		460	5	1	1	97.4		FALSE	0	337.63	-456.875	C38 H26	38	26				26
1988		0.523		26.817		208.55		436.144		460	5	1	1	77.4		FALSE	0	343.302	242.626
1989		0.524		25.868		201.35		423.264		459	5	1	1	33.7		FALSE	0	208.82	22.5238
1991		0.526		26.527		207.06		388.251		459	5	1	1	61.4		FALSE	0	182.125	-236.921
1992		0.523		30.705		237.18		562.263		458	5	1	1	97.7		FALSE	147	365.028	102.746	C44 H34	44	34				28
1993		0.519	0.008	19.37	0.195	154.29	1.55	239.106	0.0002	458	4.59	1	3	86.2		FALSE	0	161.188	-249.324	C16 H14 O2	16	14		2		10
1996		0.51		25.959		202.35		404.294		456	5	1	1	40.3		FALSE	91	157.338	-155.062	C28 H37 N1 O1	28	37	1	1		11
1997		0.52	0.008	34.789	0.029	269	0.23	541.396	0.0025	456	3.04	1	3	97.7		FALSE	0	208.927	-192.072
1999		0.524		21.503		169.3		307.133		454	5	1	1	59.8		FALSE	0	210.347	252.053	C18 H16 N3 O2	18	16	3	2		12.5
2003		0.521	0.007	20.227	0.204	169.43	1.71	119.049	0.0014	453	2.94	1	8	100		FALSE	0	83.5316	-125.071	C8 H6 O1	8	6		1		6
2005		0.52	0.008	19.439	0.139	154.71	1.1	243.137	0.0002	453	3.49	1	3	90.5		FALSE	0	134.888	-248.828	C16 H18 O2	16	18		2		8
2008		0.523		25.611		392.88		396.277		452	5	2	1	93.1		FALSE	0	165.087	-200.605	C30 H36	30	36				13
2009		0.525	0	28.872	0.14	223.7	1.08	497.336	0.0006	452	3.62	1	2	99.1		FALSE	0	219.03	-474.859
2010		0.525		17.805		278.74		177.138		452	5	2	1	96.5		FALSE	0	60.1934	237.74	C11 H16 N2	11	16	2			5
2011		0.511		21.534		170.56		268.168		451	5	1	1	99.8		FALSE	0	130.939	-86.3741	C18 H21 N1 O1	18	21	1	1		9
2015		0.522	0.006	28.021	0.241	218.33	1.88	410.295	0.0034	450	2.66	1	6	64.3		FALSE	0	163.039	-109.468	C31 H38	31	38				13
2018		0.524	0.005	22.273	0.154	178.62	1.24	212.155	0.0012	449	2.69	1	8	90.1		FALSE	45	82.3936	492.719	C16 H20	16	20				7
2019		0.524	0.002	36.357	0.007	279.87	0.06	661.501	0.0003	449	3.46	1	2	100		FALSE	0	237.238	-365.341
2021		0.521	0.006	24.072	0.133	191.95	1.06	235.147	0.0014	448	2.57	1	9	94.7		FALSE	64	115.567	-321.261	C18 H18	18	18				10
2022		0.526		19.907		157.81		263.104		448	5	1	1	35.5		FALSE	0	189.485	-61.4938
2023		0.526		18.441		147.54		220.131		448	5	1	1	100		FALSE	0	114.501	-422.147
2026		0.518	0.008	24.66	0.154	194.5	1.22	295.298	0.0005	447	4.21	1	4	100		FALSE	0	31.6325	-5.33327
2028		0.515	0.007	21.214	0.071	168.63	0.56	249.195	0.0006	446	2.87	1	3	57.6		FALSE	0	83.0536	-260.387	C15 H24 N2 O1	15	24	2	1		5
2030		0.523	0	19.097	0.015	152.79	0.12	220.205	0.0002	446	4.79	1	2	99.5		FALSE	15	40.8829	-495.274	C15 H25 N1	15	25	1			4
2032		0.526		28.01		217.36		469.377		445	5	1	1	82.6		FALSE	86	146.811	267.06	C30 H48 N2 O2	30	48	2	2		8
2034		0.521	0.006	28.871	0.113	224.56	0.88	434.293	0.0014	445	2.71	1	5	56.9		FALSE	0	191.736	78.7587	C33 H38	33	38				15
2037		0.51		27.606		214.47		451.33		444	5	1	1	90.6		FALSE	99	173.56	173.84	C34 H42	34	42				14
2041		0.52	0.008	28.517	0.342	221.19	2.66	477.348	0.0024	443	3.8	1	3	52.5		FALSE	0	185.111	358.346	C36 H44	36	44				15
2042		0.526		18.853		150.62		226.121		443	5	1	1	70.6		FALSE	0	131.289	-365.54	C15 H15 N1 O1	15	15	1	1		9
2045		0.523		30.89		238.81		543.331		443	5	1	1	80.9		FALSE	0	276.188	-111.949
2046		0.51		28.036		217.54		471.301		442	5	1	1	97.8		FALSE	0	224.759	357.8	C36 H38	36	38				18
2047		0.522	0.006	24.05	0.103	191.9	0.82	232.123	0.0009	442	2.88	1	6	88.7		FALSE	0	136.191	-320.74
2048		0.526		18.574		149.09		208.132		442	5	1	1	35.5		FALSE	0	100.102	483.69	C10 H16 N4 O1	10	16	4	1		5
2049		0.525		25.209		196.78		387.265		442	5	1	1	84.4		FALSE	0	166.924	-258.676	C28 H34 O1	28	34		1		12
2050		0.524	0.001	29.148	0.085	231.67	0.67	251.143	0.003	441	4.25	1	2	80.9		FALSE	0	137.229	-193.263	C18 H18 O1	18	18		1		10
2051		0.524		21.786		335.86		305.153		441	5	2	1	81.6		FALSE	0	187.936	216.481
2052		0.523		30.346		234.75		529.316		441	5	1	1	33.7		FALSE	0	275.439	-205.864
2054		0.523		29.419		227.81		508.216		440	5	1	1	79.7		FALSE	0	351.079	-270.483	C40 H28	40	28				27
2059		0.517	0.009	22.572	0.189	177.63	1.49	311.234	0	438	4.01	1	2	57.9		FALSE	0	113.527	182.497	C20 H28 N3	20	28	3			8.5
2060		0.523		24.863		195.79		306.296		437	5	1	1	100		FALSE	0	45.6133	81.7602
2061		0.523		28.318		433.22		474.323		436	5	2	1	99.5		FALSE	0	206.334	359.462	C36 H42	36	42				16
2063		0.511		29.827		230.51		550.328		436	5	1	1	100		FALSE	0	286.102	-55.5156	C35 H40 N4 O2	35	40	4	2		18
2064		0.524		26.869		411.44		443.268		436	5	2	1	52.5		FALSE	0	227.357	174.038	C34 H34	34	34				18
2068		0.511		22.88		179.79		322.192		434	5	1	1	46.5		FALSE	0	167.363	309.181
2069		0.524		27.587		214.16		463.295		434	5	1	1	37.7		FALSE	0	222.819	302.632
2072		0.523		29.837		230.97		515.301		433	5	1	1	33.7		FALSE	0	274.39	-300.077
2079		0.523		26.329		206.07		359.305		431	5	1	1	93.7		FALSE	0	96.5028	485.03	C23 H38 N2 O1	23	38	2	1		6
2082		0.526		35.54		272.96		743.413		431	5	1	1	73.1		FALSE	0	417.401	359.338
2085		0.523	0	21.057	0.01	167.35	0.08	250.251	0.0003	430	4.63	1	2	100		FALSE	9	28.0329	-308.387	C17 H31 N1	17	31	1			3
2088		0.518	0.008	24.769	0.138	198.22	1.1	220.193	0.0012	429	3.05	1	6	91		FALSE	0	53.269	-482.971	C14 H24 N2	14	24	2			4
2089		0.525		27.845		216.23		458.337		429	5	1	1	38.3		FALSE	0	174.983	221.839
2090		0.525		23.382		183.02		357.204		429	5	1	1	51.5		FALSE	0	194.757	-430.68	C22 H28 O4	22	28		4		9
2091		0.518	0.011	31.395	0.399	242.53	3.09	561.348	0.0024	429	4.79	1	2	90.3		FALSE	0	278.307	9.94716	C43 H44	43	44				22
2093		0.523	0	35.379	0.133	271.9	1.02	718.446	0	428	3.76	1	2	97.4		FALSE	0	355.924	131.893	C55 H58	55	58				27
2094		0.521	0.008	18.485	0.121	148.42	0.98	207.171	0.0007	428	3.93	1	3	97.6		FALSE	0	60.329	437.526
2096		0.525	0.002	32.412	0.094	249.87	0.72	614.387	0.0022	427	3.49	1	3	98.2		FALSE	139	299.43	383.648	C47 H50	47	50				23
2097		0.523	0	20.224	0.013	159.66	0.1	288.095	0.0001	427	3.49	1	2	82.6		FALSE	0	227.089	142.237	C23 H12	23	12				18
2101		0.525		26.269		204.45		424.29		425	5	1	1	70.2		FALSE	0	184.066	4.58909
2103		0.511	0	27.724	0.003	215.71	0.02	429.239	0.0002	424	3.74	1	2	98.4		FALSE	0	240.592	94.0143
2106		0.523	0	23.624	0.119	185.74	0.93	318.312	0.0019	423	4.79	1	2	100		FALSE	0	43.2302	159.254	C22 H39 N1	22	39	1			4
2108		0.526		21.972		172.74		318.13		422	5	1	1	82.4		FALSE	0	224.927	339.742
2110		0.519	0.008	34.477	0.216	275.91	1.73	221.2	0.0004	422	2.96	1	5	94.8		FALSE	0	46.894	-482.648	C14 H24 N2	14	24	2			4
2112		0.526		27.146		212.28		368.126		422	5	1	1	100		FALSE	0	284.953	-267.879	C22 H14 N4 O2	22	14	4	2		18
2114		0.523		17.604		147.44		119.052		421	5	1	1	88.4		FALSE	0	81.0344	-127.552	C5 H10 S1 O1	5	10		1	1	1
2115		0.51		31.274		241.55		565.378		421	5	1	1	90.8		FALSE	0	253.506	11.9316	C43 H48	43	48				20
2116		0.518	0.011	19.392	0.04	154.5	0.32	238.134	0.0016	421	4.22	1	2	85.4		FALSE	0	132.102	-284.871
2118		0.526		19.665		304.47		253.702		421	5	2	1	45.1		FALSE	0	-418.714	267.804
2119		0.526		19.824		157.45		253.107		421	5	1	1	93		FALSE	0	176.121	-141.319
2121		0.522	0.007	28.244	0.087	232.07	0.71	149.023	0.0011	419	3.3	1	4	100		FALSE	0	143.8	134.448	C8 H4 O3	8	4		3		7
2122		0.526		21.783		171.34		314.099		419	5	1	1	33.4		FALSE	0	251.626	339.642
2123		0.525	0.001	33.22	0.43	277.71	3.6	122.096	0.0003	419	4.44	1	3	81.1		FALSE	0	40.3335	-148.017	C8 H11 N1	8	11	1			4
2126		0.525		22.768		178.68		333.205		419	5	1	1	33.2		FALSE	0	167.459	382.482	C20 H28 O4	20	28		4		7
2134		0.526		22.444		176.43		319.167		417	5	1	1	33.6		FALSE	0	189.684	311.388
2135		0.526	0	27.055	0.249	210.24	1.93	447.301	0.0027	417	4.64	1	2	81.4		FALSE	0	198.161	171.657	C34 H38	34	38				16
2137		0.526		23.769		365.89		328.247		416	5	2	1	48.3		FALSE	0	119.923	301.987
2138		0.523		35.135		270.02		718.356		416	5	1	1	93.6		FALSE	0	446.023	221.393	C56 H46	56	46				34
2139		0.523		20.926		166.65		240.267		416	5	1	1	100		FALSE	4	1.48406	-401.31	C16 H33 N1	16	33	1			1
2140		0.525		21.668		170.99		291.174		415	5	1	1	54.8		FALSE	0	151.127	86.7462	C21 H22 O1	21	22		1		11
2144		0.524	0.001	22.175	0.045	175.07	0.36	288.267	0.0004	414	3.51	1	2	75.2		FALSE	0	54.7816	-28.9237	C20 H33 N1	20	33	1			5
2148		0.518	0.01	34.673	0.07	267.26	0.54	620.388	0.0079	413	3.68	1	2	93.7		FALSE	0	304.831	428.944
2149		0.526		28.195		218.75		473.316		413	5	1	1	97.8		FALSE	116	212.809	359.239	C36 H40	36	40				17
2151		0.525	0.002	25.336	0.051	198.87	0.4	332.281	0.0013	412	3.3	1	3	98.8		FALSE	0	90.5274	299.407
2154		0.52	0.008	31.772	0.146	245.27	1.13	578.383	0.0071	412	3.51	1	3	96.3		FALSE	0	262.828	107.707
2157		0.526		31.981		246.48		621.307		411	5	1	1	92.7		FALSE	0	386.557	-483.219
2163		0.524		24.159		371.22		360.238		409	5	2	1	52.5		FALSE	0	163.746	-441.52
2164		0.522	0.007	32.774	0.098	252.46	0.75	638.413	0.0054	409	3.23	1	4	100		FALSE	0	299.758	-456.304
2166		0.52	0.007	17.815	0.096	144.3	0.78	180.174	0.0007	409	3.72	1	4	100		FALSE	0	27.1839	224.915	C12 H21 N1	12	21	1			3
2168		0.521	0.008	18.733	0.053	151.16	0.43	191.143	0.0019	408	3.09	1	3	85.2		FALSE	0	70.0324	340.684	C13 H18 O1	13	18		1		5
2171		0.524	0.001	27.002	0.123	218.25	0.99	187.112	0.0017	408	4.41	1	3	76.4		FALSE	0	96.5314	340.386	C13 H14 O1	13	14		1		7
2173		0.518	0.011	20.618	0.116	163.9	0.92	249.162	0.0007	407	4.35	1	2	48.4		FALSE	0	116.316	-227.346	C19 H20	19	20				10
2176		0.518	0.011	25.9	0.242	201.97	1.89	399.303	0.0025	406	4.44	1	2	98.6		FALSE	83	143.065	-202.515	C30 H38	30	38				12
2179		0.514	0.007	37.713	0.094	289.44	0.72	775.515	0.0021	405	2.97	1	5	82.2		FALSE	0	351.247	-493.414	C59 H66	59	66				27
2181		0.526	0	26.553	0.059	205.93	0.45	479.148	0.0019	404	4.64	1	2	54.4		FALSE	0	386.821	-427.976
2184		0.525		19.497		154.88		252.131		403	5	1	1	50.9		FALSE	0	150.232	-173.691
2185		0.525		22.358		175.98		309.218		403	5	1	1	65.3		FALSE	0	127.375	182.943	C20 H26 N3	20	26	3			9.5
2186		0.516	0.008	26.9	0.169	208.18	1.31	519.136	0.0007	403	4.54	1	3	99.9		FALSE	0	443.272	-105.698
2188		0.526		20.13		159.19		277.106		403	5	1	1	82.4		FALSE	0	203.519	45.618
2189		0.525		29.107		444.8		513.332		402	5	2	1	67.6		FALSE	0	241.191	-346.365
2190		0.523		21.611		171.62		254.282		402	5	1	1	56.7		FALSE	4	1.534	-308.089	C17 H35 N1	17	35	1			1
2192		0.524		26.343		205.17		415.297		402	5	1	1	92.4		FALSE	0	166.924	-72.334	C30 H38 O1	30	38		1		12
2193		0.518	0.011	20.265	0.035	160.21	0.28	279.142	0.0037	402	4.32	1	2	50.5		FALSE	0	169.493	25.1284
2194		0.525	0.001	26.727	0.276	216.99	2.25	175.112	0.0015	401	4.1	1	5	67.6		FALSE	0	83.5316	247.612	C12 H14 O1	12	14		1		6
2195		0.523	0	22.299	0.05	176.63	0.39	268.298	0.0008	401	4.9	1	2	96.1		FALSE	4	1.78372	-214.67	C18 H37 N1	18	37	1			1
2197		0.526		36.962		283.84		751.387		401	5	1	1	83.2		FALSE	0	452.105	447.052
2198		0.523		31.687		244.38		602.299		400	5	1	1	90.3		FALSE	0	373.033	376.901	C47 H38	47	38				29
2199		0.521	0.009	15.905	0.057	130.96	0.47	144.137	0.0001	400	4.6	1	3	75.1		FALSE	8	23.9447	-17.885	C8 H17 N1 O1	8	17	1	1		1
2201		0.526		21.401		168.47		308.141		400	5	1	1	78.8		FALSE	0	202.673	251.085
2202		0.516	0.008	37.605	0.102	288.74	0.79	755.546	0.002	400	3.57	1	3	100		FALSE	0	297.35	319.946	C57 H70	57	70				23
2207		0.523	0	20.942	0.156	166.05	1.24	262.251	0.0005	398	4.64	1	2	89.9		FALSE	16	42.0316	-214.621	C18 H31 N1	18	31	1			4
2208		0.511		26.658		207		458.267		398	5	1	1	77		FALSE	0	244.705	291.097
2209		0.523		16.935		137.43		175.146		397	5	1	1	93.7		FALSE	23	49.4697	213.777	C13 H18	13	18				5
2212		0.524	0.002	17.023	0.154	138.1	1.25	176.107	0.0012	397	4.63	1	2	96.5		FALSE	0	89.1432	259.842	C11 H13 N1 O1	11	13	1	1		6
2213		0.515	0.007	22.433	0.017	177.85	0.14	263.245	0.001	396	3.25	1	3	92.5		FALSE	0	49.0416	-201.002	C17 H30 N2	17	30	2			4
2216		0.526		26.432		205.78		420.244		395	5	1	1	63.5		FALSE	0	225.048	18.6788
2218		0.523		35.116		269.98		703.422		395	5	1	1	93.7		FALSE	0	363.647	39.739	C54 H54	54	54				28
2219		0.523		27.724		215.11		472.222		395	5	1	1	82.4		FALSE	0	305.687	444.844
2222		0.523		29.02		224.89		494.201		395	5	1	1	76.3		FALSE	0	351.029	-363.704	C39 H26	39	26				27
2223		0.518	0.01	26.02	0.064	216.67	0.53	127.148	0.0006	394	3.5	1	2	100		FALSE	3	-6.22518	-160.99	C9 H18	9	18				1
2224		0.526		22.5		177.3		301.193		394	5	1	1	42.8		FALSE	0	143.614	145.834	C23 H24	23	24				12
2228		0.52	0.009	28.163	0.449	218.76	3.49	454.354	0.0002	393	3.28	1	3	98.6		FALSE	0	153.336	173.716	C34 H46	34	46				12
2230		0.523		23.926		187.54		344.158		393	5	1	1	39.5		FALSE	0	226.19	-485.972	C27 H20	27	20				18
2235		0.524	0.002	26.223	0.199	204.71	1.56	386.293	0.0014	392	3.84	1	2	53		FALSE	0	138.338	-293.727
2239		0.526		22.495		177.6		288.217		391	5	1	1	65.2		FALSE	0	105.125	21.085	C18 H26 N2 O1	18	26	2	1		7
2240		0.526		36.148		277.29		797.324		391	5	1	1	60.8		FALSE	0	-433.401	-133.084
2241		0.525	0	31.927	0.135	255.56	1.08	220.194	0.0005	391	4.71	1	2	58.5		FALSE	0	52.37	-483.864
2242		0.523		32.119		247.59		616.313		391	5	1	1	89.8		FALSE	0	375.181	472.205	C48 H40	48	40				29
2243		0.523		18.7		149.65		219.172		391	5	1	1	35.4		FALSE	0	72.4297	-470.593	C15 H22 O1	15	22		1		5
2245		0.51		27.159		210.97		453.274		391	5	1	1	76.6		FALSE	0	232.529	245.727
2247		0.526		18.671		149.96		206.141		390	5	1	1	75		FALSE	0	89.3787	459.728	C12 H16 N2 O1	12	16	2	1		6
2248		0.522	0.006	17.759	0.13	144.07	1.06	176.142	0.001	390	3.05	1	5	97.1		FALSE	0	55.1812	226.106	C12 H17 N1	12	17	1			5
2254		0.525		29.307		226.86		515.347		388	5	1	1	79.6		FALSE	0	227.942	-346.216
2257		0.526		19.681		156.63		243.114		387	5	1	1	66.9		FALSE	0	157.763	-226.106	C19 H14	19	14				13
2262		0.511	0	20.775	0.003	165.17	0.03	248.188	0.0004	387	3.47	1	2	59.8		FALSE	0	88.7294	-261.405	C15 H22 N2 O1	15	22	2	1		6
2263		0.521	0.009	22.569	0.028	180.52	0.22	222.089	0.0003	386	4.19	1	3	96.4		FALSE	0	158.487	-365.143	C15 H11 N1 O1	15	11	1	1		11
2265		0.526		28.945		224.56		474.289		385	5	1	1	52.5		FALSE	0	240.096	393
2268		0.518	0.01	21.14	0.043	166.62	0.34	299.177	0.0002	385	3.48	1	2	90.9		FALSE	0	157.164	145.983	C23 H22	23	22				13
2269		0.523	0.006	23.364	0.106	184.79	0.84	277.251	0.0004	385	2.97	1	5	94.4		FALSE	0	58.5809	-98.3554	C19 H32 O1	19	32		1		4
2270		0.523		33.267		256.17		648.371		385	5	1	1	82.6		FALSE	146	353.277	-336.591	C50 H48	50	48				27
2276		0.525	0.001	18.446	0.224	147.81	1.8	214.165	0.0012	383	3.55	1	2	96.3		FALSE	0	74.2384	497.929	C16 H22	16	22				6
2277		0.523		21.165		167.25		282.184		383	5	1	1	55.7		FALSE	0	131.089	6.94565	C19 H23 N1 O1	19	23	1	1		9
2278		0.523		32.451		250.05		628.314		383	5	1	1	89		FALSE	0	387.281	-435.914	C49 H40	49	40				30
2282		0.523		23.47		184.37		325.25		383	5	1	1	52.5		FALSE	0	113.177	275.321	C21 H30 N3	21	30	3			8.5
2284		0.516	0.008	41.911	0.087	320.38	0.66	1008.59	0.0013	382	3.76	1	3	99.9		FALSE	1	-462.201	242.527
2285		0.518	0.01	26.179	0.027	207.14	0.21	275.163	0.0007	382	3.58	1	2	100		FALSE	0	143.75	-27.0632	C17 H22 O3	17	22		3		7
2288		0.525	0.002	15.235	0.117	126.54	0.97	130.122	0.0009	382	4.2	1	3	59.4		FALSE	8	22.9957	-111.999	C7 H15 N1 O1	7	15	1	1		1
2289		0.525	0.001	26.898	0.134	214.8	1.07	229.159	0.0017	382	4.67	1	3	97.1		FALSE	0	96.881	-379.753	C16 H20 O1	16	20		1		7
2293		0.526		19.307		153.89		236.162		381	5	1	1	100		FALSE	0	101.501	-328.579
2295		0.526		18.542		149.23		199.122		381	5	1	1	100		FALSE	0	100.042	423.734	C13 H14 N2	13	14	2			8
2296		0.524	0.001	28.829	0.242	227.51	1.91	292.18	0.001	380	4.76	1	2	82.4		FALSE	0	146.151	88.4578	C21 H24 O1	21	24		1		10
2298		0.525	0.002	25.98	0.09	209.7	0.72	191.144	0.0017	380	4.51	1	3	67.2		FALSE	0	69.7328	340.386	C13 H18 O1	13	18		1		5
2301		0.52	0.008	27.896	0.266	217.58	2.08	397.286	0.0006	378	3.18	1	3	56.8		FALSE	0	157.513	-201.473	C30 H36	30	36				13
2303		0.523		35.526		272.96		727.422		377	5	1	1	99.2		FALSE	0	390.246	225.882	C56 H54	56	54				30
2307		0.526		20.083		160.41		227.153		377	5	1	1	96.5		FALSE	0	100.341	-389.626	C15 H18 N2	15	18	2			8
2309		0.523		27.021		209.94		450.326		376	5	1	1	97		FALSE	0	177.138	170.739	C34 H42	34	42				14
2311		0.525		24.822		193.72		389.282		376	5	1	1	35.2		FALSE	0	152.876	-259.321	C28 H36 O1	28	36		1		11
2312		0.523		28.938		224.19		499.332		376	5	1	1	95.6		FALSE	0	225.858	-454.766	C38 H42	38	42				18
2315		0.524		22.845		179.16		339.217		375	5	1	1	99.5		FALSE	0	161.373	416.367
2316		0.523	0	23.723	0.194	186.92	1.53	302.28	0.0024	374	3.77	1	2	83.2		FALSE	0	57.6284	67.0751
2317		0.526		30.588		236.19		571.242		374	5	1	1	50		FALSE	0	395.954	193.362	C45 H30	45	30				31
2318		0.523		20.389		162.67		232.205		374	5	1	1	55.8		FALSE	0	54.6817	-401.707	C16 H25 N1	16	25	1			5
2320		0.519	0.01	22.642	0.015	178.87	0.12	284.248	0.0002	374	3.81	1	2	99.4		FALSE	35	69.0942	-41.3266	C21 H32	21	32				6
2321		0.524	0.001	30.959	0.244	239.24	1.89	552.37	0.0028	374	3.46	1	3	89.4		FALSE	0	246.282	-81.7602	C42 H48	42	48				19
2322		0.518	0.01	16.699	0.006	136.2	0.05	163.122	0.0011	373	4.18	1	2	51.2		FALSE	28	59.7439	144.122	C10 H14 N2	10	14	2			5
2324		0.518	0.011	16.912	0.033	137.3	0.27	174.136	0.002	373	3.81	1	2	100		FALSE	0	58.5417	216.134	C13 H18	13	18				5
2325		0.511		23.733		186.34		329.262		373	5	1	1	49.6		FALSE	0	105.457	294.272
2328		0.523		28.035		217.57		468.185		372	5	1	1	93		FALSE	144	337.879	450.202	C37 H24	37	24				26
2331		0.511		15.768		128.54		164.073		372	5	1	1	93.2		FALSE	0	109.806	200.506
2334		0.525	0.001	18.081	0.134	151.2	1.13	121.067	0.0017	371	4.4	1	4	97.8		FALSE	0	68.0846	-127.105	C8 H8 O1	8	8		1		5
2336		0.526		24.248		191.25		295.095		371	5	1	1	99.6		FALSE	0	234.406	196.091	C16 H11 N3 O3	16	11	3	3		13
2339		0.525		30.022		232.2		533.357		371	5	1	1	47.4		FALSE	0	238.152	-216.283
2344		0.526		17.348		139.83		194.097		370	5	1	1	96.5		FALSE	0	119.331	409.62	C8 H18 S1 O3
2347		0.523		36.149		277.6		749.407		369	5	1	1	92.5		FALSE	0	429.495	411.282	C58 H52	58	52				33
2348		0.523		20.22		161.55		226.251		369	5	1	1	100		FALSE	4	1.13445	-494.828	C15 H31 N1	15	31	1			1
2350		0.517	0.01	19.267	0.072	153.82	0.58	229.121	0.0002	368	4.02	1	2	60.8		FALSE	0	135.038	-341.85	C15 H16 O2	15	16		2		8
2351		0.525		18.211		147.09		188.201		368	5	1	1	100		FALSE	0	9.54647	260.636	C11 H25 N1 O1	11	25	1	2		0
2352		0.523	0.005	24.153	0.228	192.64	1.82	234.138	0.0023	368	2.94	1	8	95.8		FALSE	0	123.241	-320.294	C18 H18	18	18				10
2354		0.526	0.001	14.464	0.096	121.93	0.81	111.08	0.0002	368	3.36	1	4	99.4		FALSE	0	43.7333	-217.845	C7 H10 O1	7	10		1		3
2358		0.526	0	19.901	0.073	157.91	0.58	258.146	0.0029	367	4	1	2	74.6		FALSE	0	141.948	-141.989	C17 H22 S1
2359		0.523		24.691		192.19		422.201		367	5	1	1	32.4		FALSE	132	270.633	77.2704	C33 H26	33	26				21
2360		0.514	0.006	24.085	0.187	189.56	1.47	310.309	0.0008	367	3.54	1	4	100		FALSE	12	37.3939	100.216	C20 H39 N1 O1	20	39	1	1		2
[truncated: 399 more rows]
