# Supplementary material for: Integrative Chemical–Biological Grouping of Complex High Production Volume Substances from Lower Olefin Manufacturing Streams
Source: Toxics. 2023 Jul 5;11(7):586. doi: 10.3390/toxics11070586 (PMC10385386; doi:10.3390/toxics11070586)
Supplement: Supplementary file 1 [file toxics-11-00586-s001.zip › toxics-2446194-SI/Table S7.xlsx]

## Sheet: Sheet1
Table S7. Filtered IMS-MS Data Matrix with Molecular Formula Assignments: DMSO Extracts
ID	Library Matched Anchor Features	RT	SD	DT	SD	CCS	SD	m/z	SD	Abundance	RSD	Z	Freq.	Q Score	Sat.	Mark	SeriesCH2	KMDCH2	KMDH	FORMULA	C	H	N	O	S	DBE
1		0.514	0.006	21.673	0.019	171.82	0.15	263.211	0.0005	98351	3.49	1	22	100	x	FALSE	10	83.4032	-166.869	C16 H26 N2 O1	16	26	2	1	0	5
2		0.515	0.007	17.759	0.048	142.63	0.39	206.096	0.0005	50069	3.75	1	7	100	x	FALSE	0	134.229	-495.721	C15 H11 N1	15	11	1	0	0	11
3		0.515	0.006	22.751	0.026	178.21	0.2	350.117	0.0005	42103	3.93	1	9	100	x	FALSE	29	274.343	-398.209	C22 H14 N4 O1	22	14	4	1	0	18
4		0.525		25.605		198.97		447.161		32488	5.2	1	1	98.7	x	FALSE	0	338.404	310.967
5		0.514	0.006	20.138	0.034	161.09	0.27	221.201	0.0008	31554	2.96	1	11	100	x	FALSE	2	46.1948	-483.343	C14 H24 N2	14	24	2	0	0	4
6		0.52	0.008	22.077	0.139	173.59	1.09	317.129	0.0042	30364	5.11	1	3	93.7	x	FALSE	26	225.109	333.267	C20 H16 N2 O2	20	16	2	2	0	14
7		0.515	0.007	19.888	0.069	159.17	0.55	219.185	0.0005	30088	2.59	1	12	100	x	FALSE	5	59.9437	-482.996	C14 H22 N2	14	22	2	0	0	5
8		0.513	0.005	22.258	0.03	175.44	0.24	299.178	0.0005	29333	1.99	1	14	99.8	x	FALSE	0	156.065	144.891	C23 H22	23	22	0	0	0	13
9		0.518	0.01	26.824	0.341	208.02	2.64	480.158	0.0015	23960	5.19	1	2	100	x	FALSE	0	377.849	-430.233	C33 H21 N1 O3	33	21	1	3	0	24
10		0.518	0.01	24.843	0.022	193.35	0.17	424.167	0.0025	22009	5.17	1	2	93.7	x	FALSE	0	306.629	126.336	C31 H21 N1 O1	31	21	1	1	0	22
11		0.518	0.008	25.147	0.075	196.73	0.59	363.242	0.0002	19260	2.52	1	7	100		FALSE	0	163.3	-421.998	C24 H30 N2 O1	24	30	2	1	0	11
12		0.514	0.007	29.081	0.042	225.93	0.33	451.341	0.0018	17141	4.46	1	5	100	x	FALSE	0	163.071	163.421
13		0.521	0.009	21.105	0.235	166.7	1.85	285.138	0.0007	16959	5.08	1	3	100	x	FALSE	0	180.687	76.1789	C20 H16 N2	20	16	2	0	0	14
14		0.513	0.005	25.596	0.11	199.98	0.86	377.257	0.0013	16491	3.13	1	7	100		FALSE	0	164.149	-327.984	C25 H32 N2 O1	25	32	2	1	0	11
15		0.526	0.001	18.584	0.02	148.69	0.16	220.112	0.0003	15503	3.83	1	2	100	x	FALSE	0	134.179	-402.6	C16 H13 N1	16	13	1	0	0	11
16		0.517	0.008	27.142	0.043	211.41	0.34	414.356	0.0006	14365	4.59	1	5	100	x	FALSE	0	106.574	-138.938	C22 H46 N4 O3	22	46	4	3	0	2
17		0.515	0.008	23.622	0.023	185.52	0.18	327.207	0.0014	12725	5.12	1	4	100	x	FALSE	0	158.063	333.218	C25 H26	25	26	0	0	0	13
18		0.518	0.01	25.417	0.287	197.45	2.23	451.185	0.0036	12401	5.19	1	2	100	x	FALSE	0	318.398	317.714
19		0.521	0.009	26.562	0.012	206.01	0.1	478.142	0.0012	11162	4.25	1	3	90.8		FALSE	0	391.798	-429.688	C33 H19 N1 O3	33	19	1	3	0	25
20		0.516	0.008	27.324	0.293	212.13	2.28	462.148	0.0011	10954	5.18	1	3	93.7	x	FALSE	0	368.438	440.627	C31 H18 N4 O1	31	18	4	1	0	25
21		0.515	0.007	21.647	0.102	170.69	0.81	296.2	0.0013	10229	2.74	1	7	100		FALSE	0	130.24	99.2732	C20 H25 N1 O1	20	25	1	1	0	9
22		0.525		26.588		207.14		411.328		9803	5.2	1	1	100	x	FALSE	0	130.993	-134.646
23		0.517	0.008	22.603	0.037	177.32	0.29	336.137	0.0007	9594	3.74	1	5	97.7		FALSE	0	238.234	472.751	C24 H17 N1 O1	24	17	1	1	0	17
24		0.521	0.009	25.661	0.012	199.85	0.09	415.179	0.0005	9281	5.04	1	3	93.7		FALSE	0	284.393	44.3529	C29 H22 N2 O1	29	22	2	1	0	20
25		0.526	0.001	31.129	0.017	240.64	0.13	545.315	0.0001	8755	4.81	1	2	98.3		FALSE	0	294.303	-80.644	C37 H40 N2 O2	37	40	2	2	0	19
26		0.514	0.007	15.391	0.014	127.41	0.11	135.092	0.0001	8749	3.24	1	9	100		FALSE	0	59.1446	-42.815	C8 H10 N2	8	10	2	0	0	5
27		0.525		22.061		173.37		321.147		8686	5.2	1	1	100		FALSE	0	211.995	346.861	C19 H19 N3 O2	19	19	3	2	0	12
28		0.527		30.133		233.46		498.383		8631	5.2	1	1	93.7		FALSE	0	173.099	486.171
29		0.516	0.008	25.335	0.051	198.16	0.4	365.257	0.0003	8462	2.13	1	6	100		FALSE	0	150.55	-421.353	C24 H32 N2 O1	24	32	2	1	0	10
30		0.521	0.009	29.857	0.009	231.42	0.07	491.268	0.0005	8306	5.03	1	3	100		FALSE	0	280.155	-454.072	C33 H34 N2 O2	33	34	2	2	0	18
31		0.518	0.008	18.393	0.063	147.09	0.5	222.091	0.0007	7968	3.58	1	6	100		FALSE	0	157.089	-366.532	C15 H11 N1 O1	15	11	1	1	0	11
32		0.521	0.009	22.543	0.08	176.89	0.63	334.121	0.0002	7916	4.38	1	3	100		FALSE	0	251.883	472.999	C24 H15 N1 O1	24	15	1	1	0	18
33		0.514	0.007	27.736	0.042	216.33	0.33	397.295	0.0006	7638	3.83	1	9	100		FALSE	0	148.423	-210.503	C26 H39 N1 O2	26	39	1	2	0	8
34		0.516	0.008	27.232	0.098	210.68	0.76	526.145	0.0016	7576	5.17	1	3	99.1		FALSE	0	442.698	-59.683	C37 H19 N1 O3	37	19	1	3	0	29
35		0.525		22.636		177.68		331.143		7526	5.2	1	1	100		FALSE	0	226.857	428.175	C21 H18 N2 O2	21	18	2	2	0	14
36		0.521	0.009	21.432	0.048	168.97	0.38	297.138	0.0003	7211	4.02	1	3	100		FALSE	0	194.186	169.449	C21 H16 N2	21	16	2	0	0	15
37		0.514	0.006	25.853	0.105	201.95	0.82	379.272	0.0007	7170	2.86	1	5	100		FALSE	0	150.999	-327.735	C25 H34 N2 O1	25	34	2	1	0	10
38		0.518	0.01	25.612	0.015	199.07	0.12	443.173	0.0021	6882	5.18	1	2	100		FALSE	0	321.651	267.705	C30 H22 N2 O2	30	22	2	2	0	21
39		0.514	0.006	24.793	0.061	194.23	0.48	349.226	0.0001	6391	4.18	1	5	100		FALSE	20	163.449	484.98	C23 H28 N2 O1	23	28	2	1	0	11
40		0.518	0.01	25.446	0.044	197.85	0.35	438.182	0.0009	6310	5.17	1	2	93.7		FALSE	0	306.978	219.855	C32 H23 N1 O1	32	23	1	1	0	22
41		0.516	0.008	26.987	0.034	209.08	0.26	498.133	0.0015	6166	5.16	1	3	97.2		FALSE	0	423.22	-265.373	C30 H18 N4 O4	30	18	4	4	0	24
42		0.521	0.009	27.84	0.214	215.55	1.66	510.169	0.0002	6060	4.77	1	3	93.7		FALSE	0	400.559	-208.022	C34 H23 N1 O4	34	23	1	4	0	24
43		0.514	0.006	30.081	0.073	233.03	0.56	501.393	0.0004	5974	3.54	1	5	100		FALSE	0	166.46	499.541	C32 H52 O4	32	52	0	4	0	7
44		0.511		25.916		202.11		398.269		5785	5.2	1	1	100		FALSE	0	176.11	-176.345	C23 H34 N4 O2	23	34	4	2	0	9
45		0.516	0.008	25.978	0.245	203.57	1.92	347.305	0.0001	5676	4.68	1	3	100		FALSE	10	82.9038	391.66	C22 H38 N2 O1	22	38	2	1	0	5
46		0.511	0.001	26.086	0.048	203.56	0.37	391.273	0.0006	5595	3.19	1	4	100		FALSE	20	163.499	-235.458	C26 H34 N2 O1	26	34	2	1	0	11
47		0.515	0.007	34.66	0.023	267.97	0.18	543.415	0.0007	5526	4.27	1	8	100		FALSE	0	192.082	-195.495	C33 H54 N2 O4	33	54	2	4	0	8
48		0.515	0.007	19.89	0.087	158.07	0.69	250.179	0.0008	5409	4.62	1	4	100		FALSE	0	100.352	-236.549	C15 H23 N1 O2	15	23	1	2	0	5
49		0.525		22.753		349.75		352.132		5357	5.2	2	1	100		FALSE	0	261.294	-397.862	C22 H16 N4 O1	22	16	4	1	0	17
50		0.521	0.009	25.781	0.02	201.42	0.16	377.223	0.002	5322	3.69	1	3	89.3		FALSE	0	198.51	-293.851	C29 H28	29	28	0	0	0	16
51		0.518	0.009	17.431	0.021	141.09	0.17	182.154	0.0002	5164	4.49	1	4	100		FALSE	0	49.8942	260.784	C11 H19 N1 O1	11	19	1	1	0	3
52		0.518	0.01	23.36	0.02	182.72	0.15	364.131	0.0015	5114	5.13	1	2	100		FALSE	0	275.292	-304.095	C23 H16 N4 O1	23	16	4	1	0	18
53		0.514	0.006	16.876	0.031	137.59	0.25	164.13	0.0008	5065	3.02	1	10	100		FALSE	0	53.3689	144.445	C10 H16 N2	10	16	2	0	0	4
54		0.512	0	20.714	0.105	163.9	0.83	274.181	0.0023	4646	5.07	1	2	100		FALSE	0	125.353	-51.9932	C17 H23 N1 O2	17	23	1	2	0	7
55		0.525		28.697		221.86		541.226		4633	5.2	1	1	100		FALSE	0	378.038	-24.0865	C39 H28 N2 O1	39	28	2	1	0	27
56		0.525		26.167		400.01		498.133		4627	5.2	2	1	93		FALSE	0	423.519	-265.076	C30 H18 N4 O4	30	18	4	4	0	24
57		0.526	0.001	22.753	0.03	178.45	0.24	338.153	0.0002	4581	3.61	1	2	100		FALSE	0	224.485	472.403	C24 H19 N1 O1	24	19	1	1	0	16
58		0.519	0.009	29.304	0.272	226.73	2.1	525.23	0.0019	4498	5.17	1	2	100		FALSE	0	356.876	-151.589
59		0.514	0.006	20.909	0.078	166.14	0.62	251.211	0.0005	4449	4.44	1	6	100		FALSE	0	69.6043	-260.437	C15 H26 N2 O1	15	26	2	1	0	4
60		0.511		20.447		316.26		264.195		4377	5.2	2	1	100		FALSE	0	99.7028	-144.023	C16 H25 N1 O2	16	25	1	2	0	5
61		0.519	0.011	25.693	0.054	199.61	0.42	450.183	0.0018	4360	5.12	1	2	93.7		FALSE	32	320.178	312.827	C33 H23 N1 O1	33	23	1	1	0	23
62		0.518	0.01	30.515	0.233	235.36	1.8	600.215	0.0016	4345	5.18	1	2	100		FALSE	0	455.305	445.315	C41 H29 N1 O4	41	29	1	4	0	28
63		0.521	0.009	23.125	0.056	181.18	0.44	348.137	0.0006	4292	4.5	1	3	100		FALSE	0	251.433	-434.277	C25 H17 N1 O1	25	17	1	1	0	18
64		0.518	0.009	36.836	0.018	283.63	0.14	653.524	0.0006	4189	4.85	1	4	100		FALSE	0	205.931	-449.681	C41 H68 N2 O4	41	68	2	4	0	9
65		0.515	0.007	32.585	0.105	250.9	0.81	651.241	0.0018	4132	5.06	1	4	99.5		FALSE	0	486.381	-184.407	C45 H32 N4 O1	45	32	4	1	0	32
66		0.516	0.008	31.473	0.096	243.82	0.74	501.394	0.0007	4073	3.38	1	6	93		FALSE	0	166.161	499.243	C32 H52 O4	32	52	0	4	0	7
67		0.519	0.011	22.699	0.113	177.76	0.89	352.131	0.0013	4031	5.14	1	2	97.8		FALSE	0	262.193	-396.969	C22 H16 N4 O1	22	16	4	1	0	17
68		0.518	0.01	28.465	0.002	221.37	0.02	436.305	0.0022	3978	3.66	1	2	93.7		FALSE	0	181.982	82.3804
69		0.525		27.716		214.28		541.19		3892	5.2	1	1	87.6		FALSE	0	414.198	11.8324	C38 H24 N2 O2	38	24	2	2	0	28
70		0.518	0.01	26.178	0.057	203.22	0.44	462.183	0.0015	3809	5.16	1	2	91		FALSE	0	333.078	405.502	C34 H23 N1 O1	34	23	1	1	0	24
71		0.525		26.804		207.89		478.177		3778	5.2	1	1	74.7		FALSE	0	356.837	-464.416	C32 H22 N4 O1	32	22	4	1	0	24
72		0.519	0.009	28.815	0.017	222.66	0.13	553.192	0.0007	3716	5.18	1	2	100		FALSE	0	425.899	103.317	C39 H24 N2 O2	39	24	2	2	0	29
73		0.513	0.005	24.328	0.037	190.17	0.29	371.264	0.0009	3716	0.74	1	19	100		FALSE	0	150.657	-381.316	C24 H37 N1 S1	24	37	1	0	1	7
74		0.519	0.011	29.048	0.042	225.71	0.32	449.326	0.0009	3704	4.55	1	2	100		FALSE	0	175.622	162.578	C28 H48 S2	28	48	0	0	2	5
75		0.521	0.009	22.564	0.015	181.26	0.12	206.096	0.0006	3597	3.6	1	3	100		FALSE	0	133.829	-496.118	C15 H11 N1	15	11	1	0	0	11
76		0.525		26.036		202.55		430.182		3549	5.2	1	1	97.2		FALSE	0	298.745	158.435	C28 H22 N4 O1	28	22	4	1	0	20
77		0.519	0.008	19.158	0.1	152.7	0.8	236.107	0.0003	3359	4.12	1	4	100		FALSE	0	156.739	-273.708	C16 H13 N1 O1	16	13	1	1	0	11
78		0.525		30.103		232.31		586.202		3327	5.2	1	1	93.7		FALSE	0	452.958	349.813	C40 H27 N1 O4	40	27	1	4	0	28
79		0.518	0.01	26.376	0.156	205.12	1.22	436.168	0.001	3308	5.13	1	2	91		FALSE	0	318.63	218.118	C32 H21 N1 O1	32	21	1	1	0	23
80		0.511	0	25.145	0.012	196.73	0.09	362.232	0.0012	3258	3.67	1	2	93.7		FALSE	0	172.871	-419.145	C19 H30 N4 O3	19	30	4	3	0	7
81		0.518	0.01	26.611	0.088	206.91	0.69	438.185	0.0002	3222	5.14	1	2	100		FALSE	0	304.781	217.672	C32 H23 N1 O1	32	23	1	1	0	22
82		0.511	0.001	26.229	0.022	204.64	0.17	393.288	0.0006	3120	3.45	1	4	98.5		FALSE	0	150.949	-234.614	C26 H36 N2 O1	26	36	2	1	0	10
83		0.526		23.316		358.18		364.132		3100	5.2	2	1	100		FALSE	29	274.393	-304.988	C23 H16 N4 O1	23	16	4	1	0	18
84		0.525		27.147		210.34		496.154		3028	5.2	1	1	82.4		FALSE	0	399.91	-301.838	C33 H21 N1 O4	33	21	1	4	0	24
85		0.526		21.976		172.75		319.142		3018	5.2	1	1	93.7		FALSE	0	213.857	335.4
86		0.513	0.005	20.595	0.022	162.82	0.17	279.092	0.0006	2975	0.56	1	22	100		FALSE	0	219.537	74.8394	C20 H10 N2	20	10	2	0	0	17
87		0.515	0.008	22.551	0.165	177.96	1.3	291.242	0.0011	2972	3.49	1	4	97.9		FALSE	10	83.5031	19.5719	C18 H30 N2 O1	18	30	2	1	0	5
88		0.516	0.008	22.251	0.1	175.11	0.79	310.216	0.0021	2944	2.54	1	6	100		FALSE	15	130.69	192.891	C21 H27 N1 O1	21	27	1	1	0	9
89		0.525		21.715		171.11		301.133		2916	5.2	1	1	100		FALSE	0	203.248	205.07	C20 H16 N2 O1	20	16	2	1	0	14
90		0.525		21.968		173.15		299.154		2878	5.2	1	1	100		FALSE	0	180.238	168.903	C21 H18 N2	21	18	2	0	0	14
91		0.525		29.718		229.74		543.207		2758	5.2	1	1	91.2		FALSE	0	399.15	10.1952	C38 H26 N2 O2	38	26	2	2	0	27
92		0.511	0.001	22.231	0.067	175.82	0.53	277.227	0.0005	2750	3.53	1	4	100		FALSE	10	82.654	-74.4425	C17 H28 N2 O1	17	28	2	1	0	5
93		0.526		22.858		179.05		350.152		2713	5.2	1	1	69.3		FALSE	0	238.783	-433.533	C25 H19 N1 O1	25	19	1	1	0	17
94		0.511		25.615		200.15		376.243		2713	5.2	1	1	93.7		FALSE	0	176.717	-322.154	C20 H32 N4 O3	20	32	4	3	0	7
95		0.518	0.012	24.706	0.202	193.57	1.58	348.214	0.0007	2701	5.19	1	2	98.5		FALSE	0	174.319	489.123	C18 H28 N4 O3	18	28	4	3	0	7
96		0.518	0.008	27.091	0.122	209.95	0.94	492.157	0.002	2659	3.67	1	4	100		FALSE	0	392.147	-336.169	C34 H21 N1 O3	34	21	1	3	0	25
97		0.511		24.788		381.11		349.227		2649	5.2	2	1	100		FALSE	0	162.95	484.484	C23 H28 N2 O1	23	28	2	1	0	11
98		0.526		26.671		207		466.179		2590	5.2	1	1	80.1		FALSE	0	341.14	440.131	C31 H22 N4 O1	31	22	4	1	0	23
99		0.514	0.006	26.207	0.246	204.64	1.92	383.268	0.0007	2565	4.24	1	5	100		FALSE	0	160.06	-292.114	C29 H34	29	34	0	0	0	13
100		0.526	0.001	29.406	0.008	226.61	0.06	624.179	0.0002	2563	4.45	1	2	93.7		FALSE	0	-481.736	-332.424
101		0.526	0.001	23.349	0.077	182.6	0.6	366.146	0.0007	2507	3.6	1	2	86.6		FALSE	0	262.542	-303.45	C23 H18 N4 O1	23	18	4	1	0	17
102		0.515	0.007	20.366	0.025	162.38	0.2	235.18	0.0005	2436	2.56	1	9	100		FALSE	0	82.4043	-354.203	C14 H22 N2 O1	14	22	2	1	0	5
103		0.525		29.492		450.41		539.21		2411	5.2	2	1	36		FALSE	0	392.286	-23.2431	C36 H29 N1 O4	36	29	1	4	0	23
104		0.517	0.008	19.76	0.19	157.64	1.52	232.169	0.0021	2406	3.47	1	5	99.9		FALSE	11	90.242	-366.383	C15 H21 N1 O1	15	21	1	1	0	6
105		0.525		22.684		177.98		335.161		2389	5.2	1	1	99.8		FALSE	0	213.344	441.371	C20 H21 N3 O2	20	21	3	2	0	12
106		0.518	0.01	23.086	0.039	180.54	0.31	366.111	0	2383	5.1	1	2	77.3		FALSE	0	297.403	-268.821	C24 H15 N1 O3	24	15	1	3	0	18
107		0.515	0.008	28.063	0.248	218.19	1.93	439.328	0.0024	2344	5.11	1	4	100		FALSE	0	162.857	83.3478	C33 H42	33	42	0	0	0	13
108		0.525		29.664		229.37		538.248		2335	5.2	1	1	78.7		FALSE	0	353.013	-68.9108
109		0.526	0.001	22.587	0.007	177.69	0.05	313.193	0.0008	2330	4.9	1	2	93.7		FALSE	18	156.614	238.608	C24 H24	24	24	0	0	0	13
110		0.521	0.009	21.835	0.035	175.4	0.28	206.096	0.0006	2321	3.61	1	3	96.3		FALSE	0	134.528	-495.423	C15 H11 N1	15	11	1	0	0	11
111		0.518	0.01	27.901	0.121	216.43	0.94	476.164	0.0016	2304	5.15	1	2	100		FALSE	0	368.089	-466.549	C32 H20 N4 O1	32	20	4	1	0	25
112		0.526		21.533		169.72		299.153		2294	5.2	1	1	99.4		FALSE	23	180.837	169.499	C21 H18 N2	21	18	2	0	0	14
113		0.513	0.005	27.539	0.042	214.09	0.32	441.341	0.0008	2189	0.66	1	21	100		FALSE	0	151.306	85.1834	C29 H47 N1 S1	29	47	1	0	1	7
114		0.525		26.643		407.68		466.178		2157	5.2	2	1	94.4		FALSE	0	342.838	441.818	C31 H22 N4 O1	31	22	4	1	0	23
115		0.514	0.006	22.404	0.029	177.02	0.23	283.216	0.0001	2123	2.54	1	6	100		FALSE	0	100.341	-16.9424	C19 H26 N2	19	26	2	0	0	8
116		0.516	0.008	20.14	0.044	160.12	0.35	248.201	0.0009	2119	3.15	1	6	100		FALSE	8	76.6429	-273.411	C16 H25 N1 O1	16	25	1	1	0	5
117		0.518	0.01	27.011	0.21	209.88	1.63	448.169	0.0004	2087	5.12	1	2	88.6		FALSE	0	331.23	310.495	C33 H21 N1 O1	33	21	1	1	0	24
118		0.518	0.01	25.853	0.071	201.2	0.56	425.167	0.0006	2067	5.08	1	2	52.7		FALSE	0	307.346	133.704
119		0.526		22.192		174.66		310.157		2061	5.2	1	1	99.7		FALSE	0	189.324	251.135
120		0.514	0.006	20.046	0.101	159.44	0.8	246.185	0.0014	2060	2.56	1	12	100		FALSE	0	89.7925	-273.659	C16 H23 N1 O1	16	23	1	1	0	6
121		0.511		26.341		205.2		412.284		2027	5.2	1	1	93.7		FALSE	0	176.46	-82.8269	C24 H26 N4 O2	24	26	4	2	0	14
122		0.511	0.001	22.879	0.078	180.34	0.61	299.211	0.0016	2026	2.08	1	6	75.6		FALSE	0	123.002	112.048	C19 H26 N2 O1	19	26	2	1	0	8
123		0.518	0.01	21.876	0.07	172.09	0.55	313.133	0.0003	2022	5.08	1	2	100		FALSE	25	216.647	298.241	C21 H16 N2 O1	21	16	2	1	0	15
124		0.527		26.346		205.5		396.264		2004	5.2	1	1	95.6		FALSE	0	178.072	-187.706	C24 H33 N3 O2	24	33	3	2	0	10
125		0.525		26.99		209.69		450.184		1986	5.2	1	1	43.3		FALSE	32	318.779	311.438	C33 H23 N1 O1	33	23	1	1	0	23
126		0.515	0.007	19.129	0.167	153.14	1.34	218.154	0.0011	1969	3.25	1	7	100		FALSE	0	89.5927	-460.199	C14 H19 N1 O1	14	19	1	1	0	6
127		0.525		25.686		200.17		407.174		1959	5.2	1	1	93.7		FALSE	0	280.954	-12.3037	C27 H22 N2 O2	27	22	2	2	0	18
128		0.519	0.012	29.975	0.296	232.36	2.29	489.253	0.0004	1955	5.07	1	2	100		FALSE	0	292.805	-454.816	C33 H32 N2 O2	33	32	2	2	0	19
129		0.525		30.007		231.6		582.206		1953	5.2	1	1	93.7		FALSE	0	443.997	314.291	C41 H27 N1 O3	41	27	1	3	0	29
130		0.515	0.007	28.34	0.046	220.56	0.36	425.351	0.0004	1939	3.89	1	4	100		FALSE	0	124.45	-47.9746	C28 H44 N2 O1	28	44	2	1	0	8
131		0.516	0.009	31.787	0.03	245.51	0.23	565.424	0.0004	1928	3.68	1	3	93.7		FALSE	0	206.858	-34.4058	C37 H56 O4	37	56	0	4	0	10
132		0.516	0.008	29.503	0.078	227.78	0.61	574.179	0.0024	1927	5.06	1	3	74.2		FALSE	0	462.333	279.265	C40 H22 N4 O1	40	22	4	1	0	32
133		0.526		27.289		211.63		480.194		1903	5.2	1	1	58.5		FALSE	0	342.389	-465.458	C32 H24 N4 O1	32	24	4	1	0	23
134		0.511		25.905		202.06		396.255		1900	5.2	1	1	93.7		FALSE	0	187.861	-177.982	C28 H32 N2	28	32	2	0	0	14
135		0.516	0.008	20.346	0.112	161.44	0.89	258.184	0.0007	1865	3.5	1	6	100		FALSE	0	104.191	-179.495	C17 H23 N1 O1	17	23	1	1	0	7
136		0.511		23.613		184.89		354.205		1838	5.2	1	1	100		FALSE	0	190.109	-455.263	C20 H26 N4 O2	20	26	4	2	0	10
137		0.519	0.011	27.687	0.078	215.97	0.61	396.265	0.0013	1824	5.15	1	2	96.5		FALSE	0	177.073	-188.698	C24 H33 N3 O2	24	33	3	2	0	10
138		0.526	0.001	22.009	0.118	172.92	0.93	323.161	0.0001	1820	3.63	1	2	100		FALSE	0	199.345	347.605
139		0.525		24.189		189.44		352.17		1819	5.2	1	1	100		FALSE	0	223.736	-435.17	C25 H21 N1 O1	25	21	1	1	0	16
140		0.515	0.008	20.337	0.025	162.22	0.2	233.201	0.0007	1787	3.58	1	4	100		FALSE	4	59.2944	-390.47	C15 H24 N2	15	24	2	0	0	5
141		0.517	0.008	32.485	0.244	251.46	1.89	517.388	0.0003	1787	3.88	1	5	100		FALSE	0	189.72	-370.873	C33 H56 S2	33	56	0	0	2	6
142		0.521	0.009	20.455	0.052	162.13	0.41	264.195	0.0001	1775	3.09	1	3	100		FALSE	0	100.002	-143.725	C16 H25 N1 O2	16	25	1	2	0	5
143		0.517	0.008	22.657	0.052	178.64	0.41	297.195	0.0002	1751	2.53	1	5	100		FALSE	16	136.651	112.296	C19 H24 N2 O1	19	24	2	1	0	9
144		0.513	0.006	22.528	0.044	177.89	0.35	287.211	0.0002	1743	2.23	1	6	100		FALSE	0	110.102	19.3734	C18 H26 N2 O1	18	26	2	1	0	7
145		0.526	0.001	22.496	0.056	176.69	0.44	326.153	0.0003	1712	4.85	1	2	96.5		FALSE	0	211.285	379.431	C23 H19 N1 O1	23	19	1	1	0	15
146		0.527		30.051		232.65		513.361		1687	5.2	1	1	100		FALSE	0	212.223	-375.14
147		0.511	0.001	28.472	0.017	221.41	0.13	437.315	0.0001	1679	2.61	1	5	98.7		FALSE	0	173.709	80.8176	C33 H40	33	40	0	0	0	14
148		0.526	0.001	30.843	0.008	238.55	0.06	533.315	0.0001	1673	4.75	1	2	86		FALSE	0	280.804	-173.914	C36 H40 N2 O2	36	40	2	2	0	18
149		0.514	0.006	24.886	0.114	195.01	0.89	347.211	0.0007	1668	2.95	1	6	97.1		FALSE	22	176.399	484.534	C23 H26 N2 O1	23	26	2	1	0	12
150		0.525		26.177		202.79		499.136		1631	5.2	1	1	96.9		FALSE	0	421.44	-260.487
151		0.525		31.379		242.94		513.309		1627	5.2	1	1	96.6		FALSE	0	263.666	-324.039	C33 H40 N2 O3	33	40	2	3	0	15
152		0.515	0.007	23.281	0.158	183.11	1.25	315.207	0.0014	1611	1.77	1	8	100		FALSE	0	145.063	240.444	C24 H26	24	26	0	0	0	12
153		0.511	0	36.803	0.447	283.38	3.44	652.517	0.0023	1603	5.13	1	3	98		FALSE	0	211.207	-451.095
154		0.518	0.009	21.019	0.022	166.2	0.18	278.211	0.0003	1561	3.39	1	4	100		FALSE	0	100.052	-50.5048	C17 H27 N1 O2	17	27	1	2	0	5
155		0.511	0.001	27.397	0.294	213.18	2.29	428.244	0.0002	1548	5.02	1	2	93.7		FALSE	0	233.782	80.5943
156		0.519	0.009	18.847	0.065	150.79	0.52	220.169	0.001	1540	2.8	1	4	100		FALSE	8	76.6429	-459.752	C14 H21 N1 O1	14	21	1	1	0	5
157		0.526	0.001	29.925	0.069	231.45	0.53	533.315	0.0005	1536	4.82	1	2	82.4		FALSE	0	280.704	-174.013	C36 H40 N2 O2	36	40	2	2	0	18
158		0.521	0.009	23.049	0.01	180.47	0.08	354.147	0.0005	1536	3.61	1	3	90.8		FALSE	0	248.344	-397.415	C22 H18 N4 O1	22	18	4	1	0	16
159		0.525		26.179		203.3		457.19		1525	5.2	1	1	100		FALSE	0	320.602	359.834	C31 H24 N2 O2	31	24	2	2	0	21
160		0.526		20.284		160.66		268.133		1518	5.2	1	1	100		FALSE	0	166.5	-51.0505	C17 H17 N1 O2	17	17	1	2	0	10
161		0.525		18.226		146.83		196.112		1503	5.2	1	1	93.7		FALSE	0	106.681	410.364	C14 H13 N1	14	13	1	0	0	9
162		0.517	0.008	30.396	0.102	235.3	0.79	515.372	0.0006	1497	3.55	1	5	100		FALSE	0	203.469	-370.526	C33 H54 S2	33	54	0	0	2	7
163		0.525		30.085		232.47		554.213		1449	5.2	1	1	74.2		FALSE	0	405.44	89.6485
164		0.511	0.001	26.535	0.085	206.71	0.66	412.341	0.0005	1422	3.71	1	3	100		FALSE	0	119.923	-138.987	C22 H44 N4 O3	22	44	4	3	0	3
165		0.511		24.079		370.22		348.263		1404	5.2	2	1	100		FALSE	0	125.774	440.9
166		0.525		24.899		194.73		366.186		1398	5.2	1	1	93.5		FALSE	0	223.286	-342.445	C26 H23 N1 O1	26	23	1	1	0	16
167		0.518	0.01	22.202	0.018	174.71	0.14	311.154	0.0008	1395	5.08	1	2	100		FALSE	0	193.138	261.578	C22 H18 N2	22	18	2	0	0	15
168		0.514	0.006	28.334	0.08	220.55	0.63	423.335	0.0006	1367	3.96	1	5	100		FALSE	16	137.999	-47.8258	C28 H42 N2 O1	28	42	2	1	0	9
169		0.525		27.172		211.08		452.197		1364	5.2	1	1	62		FALSE	0	308.227	314.266	C33 H25 N1 O1	33	25	1	1	0	22
170		0.518	0.01	30.147	0.068	233.01	0.53	548.197	0.0011	1362	5.12	1	2	100		FALSE	0	414.922	59.1373	C36 H25 N3 O3	36	25	3	3	0	26
171		0.526	0.001	27.303	0.138	211.42	1.07	508.153	0.0008	1361	3.68	1	2	79.2		FALSE	0	414.208	-207.774
172		0.514	0.006	26.631	0.024	208.26	0.18	367.273	0.0003	1353	3	1	6	100		FALSE	16	136.901	-421.601	C24 H34 N2 O1	24	34	2	1	0	9
173		0.517	0.009	25.558	0.091	198.59	0.7	448.168	0.0007	1348	4.69	1	3	93.7		FALSE	0	332.129	311.388	C33 H21 N1 O1	33	21	1	1	0	24
174		0.525		31.865		245.33		653.257		1332	5.2	1	1	76.9		FALSE	0	472.532	-184.854	C45 H34 N1 O4	45	35	1	4	0	29
175		0.526	0.001	31.832	0.137	245.36	1.05	618.256	0.0061	1330	4.36	1	2	99.6		FALSE	0	434.25	-455.808
176		0.514	0.006	23.807	0.144	187.2	1.13	317.222	0.002	1311	3.03	1	5	94.9		FALSE	0	132.413	241.188	C24 H28	24	28	0	0	0	11
177		0.511	0.001	22.104	0.021	173.74	0.16	320.143	0.0007	1307	2.68	1	5	100		FALSE	0	214.475	342.669
178		0.511		24.489		192.26		330.253		1285	5.2	1	1	97.4		FALSE	0	115.963	311.364	C20 H31 N3 O1	20	31	3	1	0	7
179		0.511	0	25.216	0.086	197.25	0.68	364.246	0.0001	1278	3.69	1	2	98.5		FALSE	19	161.12	-417.508	C19 H32 N4 O3	19	32	4	3	0	6
180		0.517	0.009	20.428	0.104	162.06	0.82	259.2	0.0014	1259	4.81	1	3	93.7		FALSE	0	89.7247	-187.21
181		0.513	0.005	22.567	0.063	178.54	0.5	275.21	0.0006	1250	2.84	1	7	100		FALSE	0	97.1022	-73.4006	C17 H26 N2 O1	17	26	2	1	0	6
182		0.515	0.008	25.307	0.257	198.02	2.01	361.226	0.0006	1241	2.67	1	4	93.2		FALSE	0	176.849	-421.849	C24 H28 N2 O1	24	28	2	1	0	12
183		0.519	0.01	17.665	0.012	141.75	0.1	209.062	0.0001	1236	4.83	1	2	100		FALSE	0	171.241	-438.99	C14 H8 O2	14	8	0	2	0	11
184		0.519	0.011	26.606	0.071	206.52	0.55	464.199	0.0007	1233	5.03	1	2	90.3		FALSE	32	319.529	405.353	C34 H25 N1 O1	34	25	1	1	0	23
185		0.514	0.006	22.995	0.103	180.66	0.81	324.23	0.0011	1223	2.85	1	6	100		FALSE	0	131.938	287.302	C22 H29 N1 O1	22	29	1	1	0	9
186		0.515	0.008	27.685	0.019	215.04	0.15	454.351	0.0003	1220	3.18	1	3	100		FALSE	0	155.933	176.295
187		0.518	0.01	29.927	0.216	231.02	1.67	577.199	0.0029	1218	5.11	1	2	93.7		FALSE	0	445.106	282.117
188		0.519	0.011	19.939	0.161	162.66	1.31	163.122	0.0009	1212	5.11	1	2	93.7		FALSE	4	59.7439	144.122	C10 H14 N2	10	14	2	0	0	5
189		0.525		22.951		180.25		327.149		1189	5.2	1	1	93.7		FALSE	0	216.597	391.363	C22 H18 N2 O1	22	18	2	1	0	15
190		0.514	0.007	20.058	0.047	163.56	0.39	164.131	0.0006	1184	2.58	1	9	100		FALSE	0	52.2701	143.353	C10 H16 N2	10	16	2	0	0	4
191		0.526		22.606		177.41		333.158		1181	5.2	1	1	62.9		FALSE	0	214.107	428.819
192		0.525		32.789		252.32		670.258		1176	5.2	1	1	60		FALSE	0	490.416	-53.9528	C43 H34 N4 O4	43	34	4	4	0	29
193		0.521	0.009	23.282	0.241	182.47	1.89	345.161	0.0018	1164	4.18	1	3	99.2		FALSE	0	224.51	-480.986	C22 H20 N2 O2	22	20	2	2	0	14
194		0.525		31.114		239.87		612.215		1162	5.2	1	1	93.7		FALSE	0	468.605	-461.613	C42 H29 N1 O4	42	29	1	4	0	29
195		0.525		24.303		189.96		372.099		1158	5.2	1	1	99.6		FALSE	0	316.989	-209.436	C24 H12 N4 O1	24	12	4	1	0	21
196		0.514	0.006	19.606	0.199	156.34	1.59	234.184	0.0013	1149	2.57	1	5	99.9		FALSE	0	77.0924	-366.135	C15 H23 N1 O1	15	23	1	1	0	5
197		0.525		26.491		206.41		409.311		1148	5.2	1	1	93.7		FALSE	0	145.741	-133.307
198		0.519	0.011	36.782	0.047	283.23	0.36	651.506	0.0003	1144	5.14	1	2	97.7		FALSE	0	221.178	-447.846
199		0.525		29.937		231.15		572.21		1143	5.2	1	1	93.7		FALSE	0	428.835	232.679
200		0.516	0.009	14.224	0.111	118.05	0.92	131.049	0.0003	1143	4.9	1	3	100		FALSE	0	97.5303	-31.305	C9 H6 O1	9	6	0	1	0	7
201		0.526		23.021		180.28		352.168		1139	5.2	1	1	68.1		FALSE	0	225.733	-433.185	C25 H21 N1 O1	25	21	1	1	0	16
202		0.521	0.009	24.151	0.178	190.32	1.4	301.227	0	1135	4.93	1	3	100		FALSE	0	109.752	112.197	C19 H28 N2 O1	19	28	2	1	0	7
203		0.518	0.01	24.722	0.003	193.64	0.02	351.242	0.0008	1117	4.44	1	2	93.7		FALSE	0	150.4	485.327	C23 H30 N2 O1	23	30	2	1	0	10
204		0.515	0.008	28.176	0.03	218.83	0.23	456.366	0.0003	1114	3.2	1	3	100		FALSE	0	143.183	176.94
205		0.527		24.853		194.77		346.201		1111	5.2	1	1	88.5		FALSE	0	185.671	487.089	C18 H26 N4 O3	18	26	4	3	0	8
206		0.511		25.712		200.87		378.261		1110	5.2	1	1	93.7		FALSE	19	161.17	-324.287	C20 H34 N4 O3	20	34	4	3	0	6
207		0.515	0.008	18.576	0.042	151.39	0.34	165.138	0.0002	1100	3.75	1	4	100		FALSE	0	45.995	143.775	C10 H16 N2	10	16	2	0	0	4
208		0.526	0.001	23.275	0.199	182.2	1.56	356.163	0.0001	1098	3.79	1	2	93.7		FALSE	0	234.795	-397.564	C22 H20 N4 O1	22	20	4	1	0	15
209		0.518	0.008	31.721	0.284	245.56	2.2	515.374	0.0036	1094	2.45	1	6	99		FALSE	0	201.172	-372.808	C33 H54 S2	33	54	0	0	2	7
210		0.526	0.001	26.719	0.086	206.85	0.66	512.148	0	1092	3.79	1	2	82.8		FALSE	0	423.569	-171.855	C31 H20 N4 O4	31	20	4	4	0	24
211		0.515	0.007	22.522	0.098	177.6	0.78	296.2	0.001	1079	2.78	1	4	93.7		FALSE	0	131.039	100.067	C20 H25 N1 O1	20	25	1	1	0	9
212		0.516	0.008	19.191	0.029	154.09	0.23	207.149	0.0009	1079	3.65	1	4	100		FALSE	10	82.6041	459.653	C12 H18 N2 O1	12	18	2	1	0	5
213		0.518	0.01	20.854	0.004	165.74	0.04	250.198	0	1074	4.56	1	2	93.7		FALSE	0	81.2734	-255.501
214		0.514	0.006	20.601	0.13	163.4	1.03	260.201	0.0021	1072	2.98	1	5	100		FALSE	0	89.6426	-180.637	C17 H25 N1 O1	17	25	1	1	0	6
216		0.517	0.008	23.07	0.038	182.12	0.3	289.227	0.0007	1061	3.04	1	5	100		FALSE	0	96.1532	18.8277	C18 H28 N2 O1	18	28	2	1	0	6
217		0.526	0.001	21.663	0.016	170.53	0.13	308.142	0	1055	3.72	1	2	100		FALSE	0	201.974	250.391
218		0.518	0.01	28.317	0.151	218.79	1.17	555.203	0.0029	1053	5.14	1	2	65.4		FALSE	0	417.244	108.03
219		0.525		30.463		235.01		594.205		1047	5.2	1	1	93.7		FALSE	0	458.095	408.156
220		0.512	0.001	18.722	0.078	150.11	0.62	212.117	0.0008	1036	5.07	1	2	100		FALSE	0	120.052	-469.873
221		0.526	0.001	29.577	0.011	228.07	0.09	606.169	0.0002	1030	4.07	1	2	97.4		FALSE	0	-492.146	-462.556
222		0.527		29.886		231.64		491.341		1030	5.2	1	1	52.5		FALSE	0	207.935	474.189	C35 H42 N2	35	42	2	0	0	16
223		0.518	0.009	17.183	0.058	139.19	0.47	180.102	0.0008	1018	3.89	1	4	100		FALSE	0	99.5031	296.753	C10 H13 N1 O2	10	13	1	2	0	5
224		0.526		17.514		141.22		193.068		1018	5.2	1	1	100		FALSE	0	147.881	431.325	C14 H8 O1	14	8	0	1	0	11
225		0.516	0.008	18.346	0.101	147.34	0.81	206.154	0.0012	1012	2.5	1	6	100		FALSE	0	76.1934	446.63	C13 H19 N1 O1	13	19	1	1	0	5
226		0.518	0.01	26.571	0.011	207.92	0.09	361.32	0.0003	1006	4.83	1	2	100		FALSE	10	83.553	485.476	C23 H40 N2 O1	23	40	2	1	0	5
227		0.518	0.008	17.674	0.121	142.56	0.98	192.137	0.0003	1000	2.82	1	6	100		FALSE	0	77.1423	354.402	C15 H23 N1 O1	15	23	1	1	0	5
228		0.518	0.01	26.978	0.01	209.82	0.08	434.325	0.0003	980	4.77	1	2	100		FALSE	0	160.171	47.4041	C24 H42 N4 O3	24	42	4	3	0	6
229		0.518	0.01	22.78	0.005	179.19	0.04	314.21	0.0005	952	4.53	1	2	96.5		FALSE	0	140.45	229.206	C20 H27 N1 O2	20	27	1	2	0	8
230		0.519	0.008	19.069	0.132	152.94	1.06	211.123	0.0003	952	4.74	1	4	100		FALSE	0	113.141	-483.392	C14 H14 N2	14	14	2	0	0	9
231		0.521	0.009	31.219	0.069	241.69	0.53	513.355	0.0027	950	3.73	1	3	84		FALSE	0	218.716	-368.69	C39 H44	39	44	0	0	0	18
232		0.511		34.467		265.75		611.383		945	5.2	1	1	100		FALSE	0	300.175	364.423
233		0.519	0.011	32.838	0.002	253.64	0.01	565.424	0.0005	935	3.74	1	2	81.1		FALSE	0	207.158	-34.1081	C37 H56 O4	37	56	0	4	0	10
234		0.518	0.01	21.63	0.137	170.42	1.08	302.21	0.0005	929	4.87	1	2	100		FALSE	0	127.65	136.631	C19 H27 N1 O2	19	27	1	2	0	7
235		0.516	0.008	19.76	0.055	157.09	0.43	248.165	0.0023	927	3.76	1	3	100		FALSE	0	112.503	-237.789	C15 H21 N1 O2	15	21	1	2	0	6
236		0.525		33.044		254.32		665.257		923	5.2	1	1	100		FALSE	0	486.032	-91.5834	C46 H34 N1 O4	46	35	1	4	0	30
237		0.516	0.008	18.616	0.017	150.21	0.14	191.154	0.0003	916	2.74	1	6	100		FALSE	0	59.9437	330.663	C12 H18 N2	12	18	2	0	0	5
238		0.521	0.009	32.206	0.022	249.52	0.17	499.377	0.0004	914	2.96	1	3	99		FALSE	0	180.609	-499.715
239		0.526		27.755		215.08		494.174		892	5.2	1	1	82.5		FALSE	0	377.699	-337.211	C34 H23 N1 O3	34	23	1	3	0	24
240		0.525		29.745		230.68		481.229		888	5.2	1	1	72.2		FALSE	0	308.744	-492.223	C34 H28 N2 O1	34	28	2	1	0	22
241		0.516	0.008	21.128	0.042	166.88	0.33	285.127	0.0004	877	3.62	1	3	98.8		FALSE	0	190.976	86.3989	C21 H16 O1	21	16	0	1	0	14
242		0.526	0.001	21.405	0.013	169.23	0.1	279.15	0.0033	873	5.06	1	2	100		FALSE	0	162.101	17.7858	C18 H18 N2 O1	18	18	2	1	0	11
243		0.525		31.773		245.41		564.415		857	5.2	1	1	86.4		FALSE	0	214.731	-33.2399
244		0.525		23.48		184.25		334.168		855	5.2	1	1	83.8		FALSE	0	205.634	427.058
245		0.526		26.648		206.77		470.209		847	5.2	1	1	98.7		FALSE	0	315.94	441.719	C31 H26 N4 O1	31	26	4	1	0	21
246		0.516	0.008	22.009	0.018	172.74	0.14	332.106	0.0001	847	4.22	1	3	100		FALSE	0	264.533	472.255	C24 H13 N1 O1	24	13	1	1	0	19
247		0.521	0.009	22.244	0.141	175.01	1.11	312.231	0.0005	840	3.87	1	3	99.5		FALSE	0	118.039	193.635	C21 H29 N1 O1	21	29	1	1	0	8
248		0.525		34.747		266.97		728.302		835	5.2	1	1	93.7		FALSE	0	-488.971	352.517
249		0.526	0.001	22.777	0.21	182.27	1.68	220.111	0.0001	832	3.88	1	2	98.1		FALSE	0	134.378	-402.401	C16 H13 N1	16	13	1	0	0	11
250		0.515	0.008	24.505	0.049	192.28	0.38	335.247	0.0007	831	4.05	1	4	96.6		FALSE	0	127.14	355.741	C23 H30 N2	23	30	2	0	0	10
251		0.515	0.007	30.952	0.082	239.95	0.63	488.336	0.0021	825	2.37	1	7	100		FALSE	0	209.48	455.759
252		0.511	0	25.936	0.008	202.95	0.06	361.227	0.0002	821	2.89	1	3	89		FALSE	22	176.449	-422.246	C24 H28 N2 O1	24	28	2	1	0	12
253		0.525		30.641		236.24		610.201		820	5.2	1	1	50.6		FALSE	0	480.256	-463.349	C42 H27 N1 O4	42	27	1	4	0	30
254		0.521	0.009	22.806	0.22	179.06	1.73	329.164	0.0002	813	4.15	1	3	100		FALSE	0	203.847	392.008	C22 H20 N2 O1	22	20	2	1	0	14
255		0.511		21.383		168.89		285.204		804	5.2	1	1	92.3		FALSE	0	114.461	10.3937
256		0.52	0.008	17.615	0.083	141.12	0.67	215.085	0.0006	801	4.02	1	5	100		FALSE	0	155.366	-414.829	C17 H10	17	10	0	0	0	13
257		0.518	0.01	24.922	0.053	196.29	0.42	305.294	0.0004	800	5.01	1	2	100		FALSE	2	46.5943	76.0797	C20 H36 N2	20	36	2	0	0	4
258		0.511	0.001	25.028	0.016	196.08	0.12	349.262	0.0006	799	3.96	1	2	94		FALSE	0	128.289	450.053	C21 H35 N1 O3	21	35	1	3	0	5
259		0.517	0.008	24.508	0.046	192.25	0.36	337.261	0.0011	799	2.56	1	5	100		FALSE	0	115.189	357.18	C23 H32 N2	23	32	2	0	0	9
260		0.525		23.596		184.63		361.151		793	5.2	1	1	93.7		FALSE	0	251.965	-347.233
261		0.515	0.007	17.912	0.16	144.38	1.29	194.153	0.0002	786	4.16	1	4	100		FALSE	6	63.793	354.451	C12 H19 N1 O1	12	19	1	1	0	4
262		0.511		32.43		251.05		516.376		781	5.2	1	1	82.4		FALSE	0	200.191	-367.127
263		0.525		29.674		229.14		569.221		774	5.2	1	1	33.6		FALSE	0	414.597	198.571	C40 H28 N2 O2	40	28	2	2	0	28
264		0.514	0.006	20.673	0.077	163.91	0.61	262.214	0.0026	762	3.11	1	5	100		FALSE	0	78.3909	-178.503	C17 H27 N1 O1	17	27	1	1	0	5
265		0.526		27.361		418.23		502.2		759	5.2	2	1	79.7		FALSE	0	360.861	-300.697
266		0.527		24.727		380.16		350.232		759	5.2	2	1	98.3		FALSE	0	159.072	487.287	C18 H30 N4 O3	18	30	4	3	0	6
267		0.511		25.746		395.23		380.26		754	5.2	2	1	72.6		FALSE	0	164.801	-307.37	C25 H33 N1 O2	25	33	1	2	0	10
268		0.526	0.001	23.592	0.112	184.47	0.87	368.161	0.0003	753	3.9	1	2	98		FALSE	0	249.592	-303.004	C23 H20 N4 O1	23	20	4	1	0	16
269		0.516	0.009	23.629	0.102	184.55	0.8	380.125	0.0026	750	4.89	1	3	100		FALSE	0	299.251	-173.815
270		0.511	0	18.068	0.004	145.55	0.03	196.169	0.0004	744	4.49	1	2	100		FALSE	3	50.1439	354.203	C12 H21 N1 O1	12	21	1	1	0	3
271		0.526		25.053		194.81		437.101		744	5.2	1	1	100		FALSE	0	387.271	292.958
273		0.525		30.349		235.18		495.243		735	5.2	1	1	63.3		FALSE	31	309.793	-398.011	C35 H30 N2 O1	35	30	2	1	0	22
274		0.526		26.054		202.5		444.195		732	5.2	1	1	96		FALSE	0	300.792	253.64	C29 H24 N4 O1	29	24	4	1	0	20
275		0.526	0.001	25.652	0.202	199.61	1.57	427.179	0.0012	721	4.68	1	2	38.5		FALSE	0	298.391	138.119	C30 H22 N2 O1	30	22	2	1	0	21
276		0.525		22.786		179.08		321.162		716	5.2	1	1	82.4		FALSE	0	196.413	331.382	C25 H20	25	20	0	0	0	16
277		0.525		30.8		238.03		551.211		715	5.2	1	1	97.8		FALSE	0	404.387	68.6379	C40 H26 N2 O1	40	26	2	1	0	29
278		0.517	0.008	24.226	0.048	189.43	0.38	368.257	0.0005	715	2.79	1	5	100		FALSE	0	154.199	-397.763	C24 H33 N1 O2	24	33	1	2	0	9
279		0.518	0.01	22.277	0.205	175.21	1.62	315.148	0	710	4.96	1	2	100		FALSE	0	203.697	298.688	C21 H18 N2 O1	21	18	2	1	0	14
280		0.518	0.01	22.382	0.003	176.87	0.02	282.206	0.0009	708	3.66	1	2	93.7		FALSE	12	109.413	-14.5859	C14 H26 N4 O2	14	26	4	2	0	4
281		0.514	0.006	21.944	0.149	172.75	1.17	308.2	0.0007	707	3	1	5	90.2		FALSE	0	143.739	192.543	C21 H25 N1 O1	21	25	1	1	0	10
282		0.518	0.01	27.477	0.008	213.65	0.06	438.356	0.0007	704	4.71	1	2	100		FALSE	0	133.772	47.801	C24 H46 N4 O3	24	46	4	3	0	4
283		0.512	0.001	23.017	0.047	181.08	0.37	313.19	0.0003	704	3.28	1	3	92.5		FALSE	0	159.211	241.188	C24 H24	24	24	0	0	0	13
284		0.511		34.287		264.19		630.42		703	5.2	1	1	91.2		FALSE	0	283.433	474.239
285		0.516	0.008	26.555	0.03	206.98	0.24	405.288	0.0006	699	3.94	1	3	93.7		FALSE	0	164.748	-141.046	C27 H36 N2 O1	27	36	2	1	0	11
286		0.515	0.007	16.844	0.061	139.46	0.51	135.091	0.0004	691	3.07	1	7	100		FALSE	5	60.0436	-41.922	C8 H10 N2	8	10	2	0	0	5
287		0.511	0	22.284	0.173	175.64	1.36	299.216	0.0009	688	4.99	1	2	97.9		FALSE	0	117.808	106.889
288		0.518	0.01	25.435	0.165	198.67	1.29	380.204	0.0041	682	4.92	1	2	85.4		FALSE	0	220.339	-252.202	C27 H25 N1 O1	27	25	1	1	0	16
289		0.526		22.893		179.79		327.184		670	5.2	1	1	64.3		FALSE	23	181.337	356.337	C23 H22 N2	23	22	2	0	0	14
290		0.513	0.006	20.978	0.033	166.69	0.26	251.175	0.0006	665	2.81	1	6	100		FALSE	0	105.564	-224.717	C12 H29 N1 S2	12	29	1	0	2	-1
291		0.519	0.009	19.234	0.002	153.38	0.01	234.15	0.0026	663	3.84	1	2	98.4		FALSE	0	111.454	-332.002	C14 H19 N1 O2	14	19	1	2	0	6
292		0.526	0.001	27.754	0.351	215.16	2.72	486.206	0.0012	661	3.72	1	2	81.5		FALSE	0	337.302	-430.581	C33 H27 N1 O3	33	27	1	3	0	21
293		0.519	0.008	21.765	0.128	172.25	1.02	273.196	0.0003	658	2.61	1	4	92.7		FALSE	0	108.853	-75.0378	C17 H24 N2 O1	17	24	2	1	0	7
294		0.517	0.008	23.839	0.151	186.66	1.18	354.241	0.001	655	2.87	1	5	70.7		FALSE	0	154.649	-490.487	C23 H31 N1 O2	23	31	1	2	0	9
295		0.512		21.689		335.53		262.851		654	5.2	2	1	31.2		FALSE	0	442.702	190.038
296		0.516	0.008	24.78	0.138	194.01	1.08	355.273	0.0002	653	3.45	1	3	98.5		FALSE	14	123.401	485.129	C23 H34 N2 O1	23	34	2	1	0	8
297		0.527		21.596		170.91		273.231		650	5.2	1	1	100		FALSE	7	73.7925	-109.865	C18 H28 N2	18	28	2	0	0	6
298		0.526		20.219		159.95		275.07		649	5.2	1	1	100		FALSE	0	237.345	65.9093	C18 H10 O3	18	10	0	3	0	14
299		0.511		18.798		150.44		219.168		643	5.2	1	1	93.7		FALSE	0	77.0246	-466.028
300		0.525		22.619		177.97		312.195		639	5.2	1	1	91.9		FALSE	0	153.7	229.058	C20 H25 N1 O2	20	25	1	2	0	9
301		0.526		19.595		155.7		251.106		635	5.2	1	1	93.7		FALSE	0	173.988	-156.748	C17 H14 O2	17	14	0	2	0	11
302		0.517	0.009	20.29	0.274	160.41	2.17	279.1	0.0013	631	3.62	1	3	99		FALSE	0	211.745	67.0999	C16 H13 N3 O2	16	13	3	2	0	12
303		0.525		21.963		173.39		288.149		622	5.2	1	1	96.5		FALSE	0	172.65	88.1601
304		0.526		23.115		181.26		340.167		616	5.2	1	1	99.7		FALSE	0	212.834	474.14	C24 H21 N1 O1	24	21	1	1	0	15
305		0.526		21.446		168.49		323.109		609	5.2	1	1	99.9		FALSE	0	251.687	399.598	C20 H18 S1 O2	20	18	0	2	1	12
306		0.525		26.33		204.38		464.305		604	5.2	1	1	56.3		FALSE	0	213.847	300.375
307		0.518	0.01	22.002	0.105	173.25	0.83	306.139	0.001	597	4.29	1	2	63.5		FALSE	0	202.937	238.037
308		0.526	0.001	32.895	0.015	253.36	0.12	641.292	0.001	596	4.39	1	2	73.3		FALSE	0	423.773	-313.15
309		0.525		24.209		189.26		370.143		595	5.2	1	1	64.2		FALSE	0	270.505	-268.921
310		0.525		20.5		162.34		269.132		590	5.2	1	1	100		FALSE	21	168.715	-42.1948	C21 H16	21	16	0	0	0	14
311		0.512	0.001	26.56	0.003	206.86	0.02	415.309	0.0004	589	3.6	1	2	100		FALSE	0	154.438	-84.7369	C29 H38 N2	29	38	2	0	0	12
312		0.511		21.532		170.12		283.193		587	5.2	1	1	91.2		FALSE	0	122.916	5.4821
313		0.512	0.001	23.178	0.176	182.42	1.39	310.237	0.0004	581	4.77	1	2	100		FALSE	12	109.413	171.756	C16 H30 N4 O2	16	30	4	2	0	4
314		0.517	0.009	16.772	0.264	136.5	2.15	168.137	0.0007	579	4.98	1	3	100		FALSE	3	50.3437	168.06	C10 H17 N1 O1	10	17	1	1	0	3
315	Triphenylene	0.525		18.276		145.9		229.101		577	5.2	1	1	100		FALSE	0	154.916	-322.105	C18 H12	18	12	0	0	0	13
316		0.525		23.832		186.86		341.164		568	5.2	1	1	100		FALSE	25	216.647	484.583	C23 H20 N2 O1	23	20	2	1	0	15
317		0.525		27.858		216.11		475.215		568	5.2	1	1	95.9		FALSE	0	316.029	475.082
318		0.519	0.011	28.591	0.007	222.34	0.06	437.353	0.004	566	3.62	1	2	71.4		FALSE	0	135.352	42.7157	C29 H44 N2 O1	29	44	2	1	0	9
319		0.525		26.31		204.76		425.224		564	5.2	1	1	52.8		FALSE	0	250.609	77.3448
320		0.518	0.01	25.806	0.143	201.55	1.12	381.254	0.0002	557	3.69	1	2	98.3		FALSE	0	172.011	-293.553	C29 H32	29	32	0	0	0	14
321		0.525		28.951		224.23		504.207		553	5.2	1	1	100		FALSE	0	356.501	-291.717	C35 H25 N3 O1	35	25	3	1	0	25
322		0.527		26.485		206.09		427.205		553	5.2	1	1	95.7		FALSE	0	272.221	112.123	C32 H26 O1	32	26	0	1	0	20
323		0.511	0.001	21.039	0.221	166.41	1.75	276.197	0.0018	550	4.68	1	3	92.9		FALSE	13	111.903	-52.0428	C17 H25 N1 O2	17	25	1	2	0	6
324		0.527		23.796		186.69		336.22		548	5.2	1	1	58.5		FALSE	0	155.127	390.197
325		0.515	0.007	21.228	0.162	168.75	1.29	249.195	0.0007	544	2.87	1	7	100		FALSE	10	82.9537	-260.487	C15 H24 N2 O1	15	24	2	1	0	5
326		0.511	0.001	31.091	0.095	240.43	0.74	537.345	0.0009	542	3.32	1	3	97.2		FALSE	0	255.004	-172.922	C34 H43 N5 O1	34	43	5	1	0	16
327		0.525		24.062		188.53		348.182		542	5.2	1	1	68		FALSE	0	206.583	-478.828
328		0.525		26.653		207.17		443.209		535	5.2	1	1	58		FALSE	0	285.991	232.282	C31 H26 N2 O1	31	26	2	1	0	20
329		0.511	0.001	27.592	0.027	214.68	0.21	429.254	0.0012	533	3.34	1	3	93.7		FALSE	26	225.509	79.0316	C28 H32 N2 O2	28	32	2	2	0	14
330		0.525		30.892		239.21		509.259		532	5.2	1	1	57.9		FALSE	31	309.443	-305.187	C36 H32 N2 O1	36	32	2	1	0	22
331		0.511		28.508		221.67		438.319		530	5.2	1	1	93.7		FALSE	0	170.731	84.5137	C33 H40	33	40	0	0	0	14
332		0.511	0	22.434	0.201	176.06	1.58	333.253	0.001	529	4.67	1	2	100		FALSE	0	118.914	334.259	C25 H32	25	32	0	0	0	10
333		0.512	0	20.259	0.136	160.91	1.08	253.16	0.0014	528	3.94	1	4	100		FALSE	0	122.781	-194.305	C18 H20 O1	18	20	0	1	0	9
334		0.517	0.009	23.638	0.298	185.87	2.35	317.255	0.0016	526	4.47	1	3	93.7		FALSE	0	98.7503	207.749	C20 H32 N2 O1	20	32	2	1	0	6
336		0.515	0.007	24.581	0.091	192.92	0.72	333.232	0.0007	525	3.58	1	4	97.5		FALSE	0	139.99	355.196	C23 H28 N2	23	28	2	0	0	11
337		0.525		16.742		136.02		172.112		524	5.2	1	1	100		FALSE	9	80.5814	224.717	C12 H13 N1	12	13	1	0	0	7
339		0.517	0.008	18.725	0.134	149.35	1.07	233.095	0.0011	520	3.42	1	5	100		FALSE	0	165.076	-285.392	C17 H12 O1	17	12	0	1	0	12
340		0.526	0.001	29.482	0.28	228.18	2.17	518.257	0.0016	518	3.91	1	2	61.7		FALSE	0	321.69	-233.126
341		0.521	0.009	31.953	0.185	247.15	1.43	532.37	0.0018	518	4.75	1	3	91.9		FALSE	0	224.05	-236.946
342		0.512		19.937		158.31		254.174		517	5.2	1	1	100		FALSE	0	109.314	-201.027	C12 H22 N4 O2	12	22	4	2	0	4
343		0.518	0.01	19.596	0.05	155.28	0.39	265.1	0.0008	516	4.77	1	2	87.1		FALSE	0	196.013	-41.6987	C21 H12	21	12	0	0	0	16
344		0.525		24.189		188.63		398.121		513	5.2	1	1	100		FALSE	0	323.645	-29.7919
345		0.511		17.153		138.94		180.138		511	5.2	1	1	100		FALSE	6	63.3435	260.834	C11 H17 N1 O1	11	17	1	1	0	4
346		0.527		36.467		280.43		696.465		510	5.2	1	1	93.7		FALSE	0	312.479	-57.6737
347		0.525		26.27		205.52		363.281		510	5.2	1	1	99.8		FALSE	0	124.343	-460.695	C28 H44 N2 O1	28	44	2	1	0	8
348		0.511	0.001	31.76	0.167	245.84	1.29	517.388	0.0017	506	4.72	1	4	68.3		FALSE	0	190.22	-370.377	C33 H56 S2	33	56	0	0	2	6
349		0.512	0.001	24.3	0.004	190.89	0.03	325.262	0.0004	506	3.62	1	2	98.7		FALSE	0	100.991	263.215	C22 H32 N2	22	32	2	0	0	8
350		0.525		29.881		230.16		638.194		503	5.2	1	1	100		FALSE	0	-481.387	-238.906
351		0.512		27.544		214.29		430.256		502	5.2	1	1	93.7		FALSE	0	224.128	84.3152
352		0.526		28.346		219.73		488.22		500	5.2	1	1	91.6		FALSE	0	325.151	-429.34
353		0.515	0.008	24.483	0.201	191.4	1.58	370.27	0.0031	499	3.22	1	4	93.7		FALSE	0	143.147	-395.431	C24 H35 N1 O2	24	35	1	2	0	8
354		0.511	0	27.534	0.239	214.42	1.86	417.288	0.0016	498	4.74	1	2	99.5		FALSE	0	178.147	-47.8754	C28 H36 N2 O1	28	36	2	1	0	12
355		0.525		30.305		234.09		562.213		496	5.2	1	1	92.8		FALSE	0	414.672	152.06	C37 H27 N3 O3	37	27	3	3	0	26
356		0.512	0.001	22.825	0.025	179.91	0.2	299.178	0.0001	493	4.04	1	2	39.7		FALSE	18	156.464	145.288	C23 H22	23	22	0	0	0	13
357		0.511		34.965		269.26		647.429		491	5.2	1	1	91.5		FALSE	0	293.825	-402.302
358		0.525		29.922		457.66		482.323		486	5.2	2	1	100		FALSE	0	215.466	421.775
359		0.525		23.57		184.26		370.178		482	5.2	1	1	67.5		FALSE	0	234.845	-304.344	C23 H22 N4 O1	23	22	4	1	0	15
360		0.525	0	19.627	0.178	155.86	1.42	254.114	0.0035	479	3.63	1	2	100		FALSE	0	169.446	-141.294	C17 H18 S1	17	18	0	0	1	9
361		0.525		26.963		209.61		441.223		475	5.2	1	1	33.2		FALSE	0	270.173	203.259	C33 H28 O1	33	28	0	1	0	20
362		0.526		26.763		207.82		458.21		474	5.2	1	1	93.7		FALSE	0	301.741	347.754	C30 H26 N4 O1	30	26	4	1	0	20
363		0.525		22.868		179.52		330.139		473	5.2	1	1	65.7		FALSE	0	229.137	423.784
364		0.518	0.01	28.581	0.347	221.49	2.69	493.25	0.0043	472	5.07	1	2	54.8		FALSE	0	300.667	-420.385	C32 H32 N2 O3	32	32	2	3	0	18
365		0.519	0.009	22.895	0.304	179.82	2.39	326.212	0.0016	469	4.27	1	2	96.8		FALSE	0	152.251	320.79	C21 H27 N1 O2	21	27	1	2	0	9
366		0.525		24.339		189.97		388.073		468	5.2	1	1	70.9		FALSE	0	360.625	-59.6086
367		0.518	0.009	22.408	0.117	177.19	0.93	278.221	0.0012	468	3.02	1	4	100		FALSE	0	89.9637	-60.5264	C16 H27 N3 O1	16	27	3	1	0	5
368		0.512	0.001	26.683	0.144	207.99	1.12	404.276	0.0006	468	4.31	1	2	70.4		FALSE	0	175.019	-137.499	C22 H36 N4 O3	22	36	4	3	0	7
369		0.512	0.001	26.101	0.13	203.52	1.01	400.28	0	467	5.09	1	2	93.7		FALSE	0	166.856	-172.227
370		0.512		25.993		202.66		401.294		466	5.2	1	1	100		FALSE	0	154.288	-178.057	C28 H36 N2	28	36	2	0	0	12
371		0.527		26.014		202.64		413.189		465	5.2	1	1	90.8		FALSE	28	272.47	19.1998	C31 H24 O1	31	24	0	1	0	20
372		0.521	0.009	21.855	0.021	174.98	0.16	218.153	0.0001	464	3.74	1	3	100		FALSE	0	90.192	-459.604	C14 H19 N1 O1	14	19	1	1	0	6
373		0.525		34.166		263.72		582.419		464	5.2	1	1	93.7		FALSE	0	231.634	103.341
374		0.525		32.968		253.66		675.263		460	5.2	1	1	99.8		FALSE	0	490.905	-20.192
375		0.525		24.832		380.46		426.253		459	5.2	2	1	39.4		FALSE	0	223.158	56.7311
376		0.525		21.175		167.3		283.148		458	5.2	1	1	100		FALSE	0	168.265	50.5296	C22 H18	22	18	0	0	0	14
377		0.515	0.007	19.463	0.048	154.77	0.38	247.112	0.0016	457	2.9	1	4	100		FALSE	0	163.528	-193.759	C18 H14 O1	18	14	0	1	0	12
378		0.526	0.001	27.701	0.027	222.56	0.21	206.096	0.0001	456	4.74	1	2	99.6		FALSE	0	134.328	-495.622	C15 H11 N1	15	11	1	0	0	11
379		0.511	0	23.143	0.053	181.52	0.41	338.21	0.0008	453	4.97	1	2	100		FALSE	0	167.948	416.243	C22 H27 N1 O2	22	27	1	2	0	10
380		0.511	0.001	17.56	0.066	142.03	0.54	184.169	0.0005	451	4.18	1	3	100		FALSE	0	36.445	260.735	C11 H21 N1 O1	11	21	1	1	0	2
382		0.521	0.009	36.797	0.024	283.17	0.19	671.497	0.0024	448	3.53	1	3	100		FALSE	0	253.199	-282.936
383		0.511		27.76		215.48		465.29		447	5.2	1	1	67.3		FALSE	0	229.147	322.229	C32 H36 N2 O1	32	36	2	1	0	16
384		0.511		22.483		176.67		322.216		446	5.2	1	1	93.2		FALSE	0	143.29	285.268	C22 H27 N1 O1	22	27	1	1	0	10
385		0.515	0.008	27.717	0.149	215.86	1.16	416.369	0.0046	444	4.29	1	3	93.7		FALSE	0	95.7216	-136.408	C22 H48 N4 O3	22	48	4	3	0	1
386		0.519	0.011	22.534	0.116	177.72	0.91	295.181	0.0028	441	4.91	1	2	51.1		FALSE	0	149.001	111.254	C19 H22 N2 O1	19	22	2	1	0	10
387		0.514	0.006	20.551	0.06	163.56	0.48	243.115	0.0002	441	2.58	1	6	100		FALSE	18	156.265	-227.594	C19 H14	19	14	0	0	0	13
388		0.525		30.47		235.29		569.225		439	5.2	1	1	55.9		FALSE	0	410.702	194.701	C40 H28 N2 O2	40	28	2	2	0	28
389		0.517	0.008	24.119	0.163	188.82	1.28	356.256	0.0016	438	2.86	1	5	76.6		FALSE	0	141.499	-490.239	C23 H33 N1 O2	23	33	1	2	0	8
390		0.525		32.794		253.31		564.422		436	5.2	1	1	73.8		FALSE	0	208.638	-39.2925	C40 H53 N1 O1	40	53	1	1	0	15
391		0.518	0.01	29.705	0.233	230.61	1.81	463.294	0.0002	436	3.61	1	2	96.6		FALSE	0	222.919	302.731	C29 H38 N2 O3	29	38	2	3	0	12
392		0.516	0.009	23.19	0.04	182.74	0.31	301.227	0.0003	433	3.39	1	3	79.1		FALSE	0	109.153	111.602	C19 H28 N2 O1	19	28	2	1	0	7
393		0.518	0.01	23.034	0.058	180.79	0.46	332.153	0.001	433	4.11	1	2	55		FALSE	0	217.485	425.52
394		0.511		20.959		165.86		273.22		431	5.2	1	1	82.4		FALSE	0	84.98	-98.7523	C19 H28 O1	19	28	0	1	0	6
395		0.525		29.939		231.58		531.269		431	5.2	1	1	86		FALSE	0	324.519	-143.8	C40 H34 O1	40	34	0	1	0	24
396		0.516	0.009	32.697	0.137	252.93	1.06	531.367	0.0001	430	3.62	1	3	98.9		FALSE	0	225.93	-241.733
397		0.511	0.001	26.262	0.309	204.73	2.41	403.271	0.0038	430	3.75	1	3	100		FALSE	0	179.396	-139.806	C27 H34 N2 O1	27	34	2	1	0	12
398		0.512		25.957		203.14		360.216		430	5.2	1	1	82.4		FALSE	0	186.42	-418.996	C19 H28 N4 O3	19	28	4	3	0	8
399		0.526		24.967		194.82		391.132		429	5.2	1	1	54.4		FALSE	0	304.542	-95.3539	C25 H17 N3 O2	25	17	3	2	0	19
400		0.512	0.001	16.34	0.047	133.58	0.39	158.154	0	427	4.42	1	2	100		FALSE	0	22.6961	74.0456	C9 H19 N1 O1	9	19	1	1	0	1
401		0.519	0.009	24.471	0.047	192.03	0.37	334.239	0.0023	426	3.97	1	2	93.7		FALSE	0	134.614	356.51	C23 H30 N2	23	30	2	0	0	10
402		0.527		26.063		203.36		392.304		422	5.2	1	1	96.5		FALSE	0	133.95	-258.155
403		0.518	0.01	23.039	0.153	180.54	1.2	346.122	0.0001	421	4.76	1	2	96.4		FALSE	0	264.083	-435.021	C25 H15 N1 O1	25	15	1	1	0	19
404		0.527		22.314		176.19		287.247		420	5.2	1	1	93.7		FALSE	7	74.1421	-16.3471	C19 H30 N2	19	30	2	0	0	6
405		0.525		23.89		186.62		378.148		419	5.2	1	1	38.5		FALSE	0	273.944	-212.264	C24 H18 N4 O1	24	18	4	1	0	18
406		0.514	0.007	15.995	0.081	131.14	0.66	152.107	0.0002	419	4.69	1	4	100		FALSE	0	63.3435	74.4921	C9 H13 N1 O1	9	13	1	1	0	4
407		0.519	0.009	21.027	0.167	166.19	1.32	281.134	0.0027	418	4.05	1	2	100		FALSE	0	179.917	48.7932	C22 H16	22	16	0	0	0	15
408		0.518	0.01	24.504	0.257	191.75	2.02	360.182	0.0013	417	4.27	1	2	74.7		FALSE	0	220.582	-385.062
409		0.521	0.009	23.198	0.263	182.25	2.07	324.195	0.0021	417	3.76	1	3	82.4		FALSE	0	166.599	321.732	C21 H25 N1 O2	21	25	1	2	0	10
410		0.511		20.918		165.6		271.207		413	5.2	1	1	93.7		FALSE	0	95.6324	-101.481	C19 H26 O1	19	26	0	1	0	7
411		0.525		22.32		175.59		313.167		411	5.2	1	1	56.2		FALSE	0	182.585	264.406	C22 H20 N2	22	20	2	0	0	14
412		0.511	0	20.133	0.088	164.09	0.72	165.138	0.0001	410	5.12	1	2	100		FALSE	2	46.5943	144.37	C10 H16 N2	10	16	2	0	0	4
413		0.519	0.011	24.044	0.292	187.76	2.28	382.144	0.0018	407	4.88	1	2	100		FALSE	0	283.105	-176.544	C25 H19 N1 O3	25	19	1	3	0	17
414		0.519	0.011	23.734	0.244	186.44	1.91	325.227	0.0007	406	3.81	1	2	98		FALSE	16	136.251	298.241	C21 H28 N2 O1	21	28	2	1	0	9
415		0.525		18.313		145.86		239.085		405	5.2	1	1	100		FALSE	0	181.964	-228.686	C19 H10	19	10	0	0	0	15
416		0.527		34.121		263.84		540.39		404	5.2	1	1	93.7		FALSE	0	213.604	-194.081
417		0.525		22.054		173.18		328.134		403	5.2	1	1	82.6		FALSE	0	232.497	413.812	C22 H17 N1 O2	22	17	1	2	0	15
418		0.518	0.01	21.964	0.097	173.17	0.77	297.163	0.0011	400	4.36	1	2	98.4		FALSE	21	168.315	143.75	C23 H20	23	20	0	0	0	14
419		0.527		26.164		203.77		415.204		398	5.2	1	1	58.6		FALSE	0	259.121	19.2494	C31 H26 O1	31	26	0	1	0	19
420		0.526		23.962		187.35		369.165		397	5.2	1	1	89.2		FALSE	0	246.913	-299.01	C29 H20	29	20	0	0	0	20
421		0.518	0.01	21.222	0.262	167.57	2.07	287.144	0.0011	397	4.58	1	2	70.4		FALSE	0	177.027	85.8532	C21 H18 O1	21	18	0	1	0	13
422		0.516	0.008	26.88	0.096	209.81	0.75	388.338	0.0045	396	4.33	1	3	100		FALSE	0	95.4219	-323.047	C20 H44 N4 O3	20	44	4	3	0	1
423		0.525		27.571		214.15		454.224		395	5.2	1	1	52.5		FALSE	0	283.29	302.806
425		0.512		23.504		185.02		309.231		390	5.2	1	1	100		FALSE	0	113.891	169.548	C21 H28 N2	21	28	2	0	0	9
426		0.511		23.984		188.72		312.216		388	5.2	1	1	93.7		FALSE	0	132.423	207.923	C15 H28 N4 O3	15	28	4	3	0	4
427		0.525		30.272		234.03		543.27		388	5.2	1	1	52.5		FALSE	0	336.82	-51.7203
428		0.527		31.313		242.03		547.362		387	5.2	1	1	58		FALSE	0	248.99	-112.346
429		0.525		21.671		170.48		313.16		386	5.2	1	1	75.7		FALSE	0	189.278	271.054	C23 H20 O1	23	20	0	1	0	14
430		0.525		28.798		223.09		500.213		384	5.2	1	1	78.4		FALSE	0	345.842	-328.926	C38 H28 O1	38	28	0	1	0	25
431		0.526		26.542		206.47		431.246		384	5.2	1	1	100		FALSE	27	235.833	102.597	C31 H30 N2	31	30	2	0	0	18
432		0.516	0.009	16.992	0.026	138.72	0.22	161.106	0.0013	381	4.38	1	3	100		FALSE	0	73.7925	144.767	C10 H12 N2	10	12	2	0	0	6
433		0.512	0.001	28.056	0.015	217.91	0.12	455.305	0.0003	381	3.61	1	2	97		FALSE	0	203.697	230.397	C31 H38 N2 O1	31	38	2	1	0	14
434		0.527		25.79		201.28		389.258		379	5.2	1	1	82		FALSE	0	176.349	-236.003	C26 H32 N2 O1	26	32	2	1	0	12
435		0.526	0.001	22.834	0.107	179.93	0.84	301.17	0.0023	379	5.11	1	2	90		FALSE	0	166.389	168.457	C21 H20 N2	21	20	2	0	0	13
436		0.511		21.537		169.88		294.184		378	5.2	1	1	100		FALSE	0	144.189	99.8189	C20 H23 N1 O1	20	23	1	1	0	10
437		0.516	0.008	28.238	0.088	219.3	0.69	457.32	0.0005	372	3.11	1	3	96.3		FALSE	0	190.847	230.943	C31 H40 N2 O1	31	40	2	1	0	13
438		0.518	0.01	24.634	0.034	192.37	0.27	382.271	0.0017	371	4.35	1	2	69.9		FALSE	0	155.847	-302.954	C25 H35 N1 O2	25	35	1	2	0	9
439		0.526		28.136		217.65		528.179		370	5.2	1	1	52.5		FALSE	0	410.27	-78.5851	C32 H24 N4 O4	32	24	4	4	0	23
440		0.511		23.529		185.23		308.219		367	5.2	1	1	93.7		FALSE	0	124.761	173.691
441		0.521	0.009	24.323	0.055	191.31	0.44	315.242	0.0006	366	3.96	1	3	96.2		FALSE	0	110.302	205.914	C20 H30 N2 O1	20	30	2	1	0	7
442		0.525		23.449		183.8		344.155		365	5.2	1	1	48.7		FALSE	0	228.987	-483.194
443		0.518	0.009	21.598	0.249	170.4	1.97	292.226	0.0007	364	4.31	1	4	97.6		FALSE	0	100.702	43.3111	C18 H29 N1 O2	18	29	1	2	0	5
444		0.519	0.011	16.031	0.158	131.71	1.3	148.112	0.0014	364	4.83	1	2	93.7		FALSE	0	53.7827	38.3747
445		0.526		22.421		175.76		343.099		363	5.2	1	1	100		FALSE	0	284.607	-434.599	C25 H13 N1 O1	25	13	1	1	0	20
447		0.525		30.806		237.38		627.197		362	5.2	1	1	52.5		FALSE	0	-497.066	-327.686
449		0.527		29.956		231.73		529.285		361	5.2	1	1	89		FALSE	0	306.404	-175.105	C41 H36	41	36	0	0	0	24
450		0.511		23.019		181.24		307.237		361	5.2	1	1	93.7		FALSE	0	105.764	148.166	C16 H37 N1 S2	16	37	1	0	2	-1
451		0.511		20.145		161.15		221.296		360	5.2	1	1	37.9		FALSE	0	-48.8989	422.196
452		0.525		30.97		239.16		569.284		360	5.2	1	1	64.2		FALSE	0	351.468	135.862
453		0.525		25.225		196.9		387.208		358	5.2	1	1	77.5		FALSE	0	224.06	-201.92	C25 H26 N2 O2	25	26	2	2	0	14
454		0.525		22.749		178.41		339.177		356	5.2	1	1	31.7		FALSE	0	201.928	456.652
455		0.525		34.958		268.47		746.312		355	5.2	1	1	83.9		FALSE	0	-478.462	482.748
456		0.525		35.557		272.85		780.273		355	5.2	1	1	93.5		FALSE	0	-401.84	-214.869
457		0.512	0.001	16.743	0.142	136.38	1.16	166.122	0.001	354	4.48	1	3	98.2		FALSE	6	63.793	168.11	C10 H15 N1 O1	10	15	1	1	0	4
459		0.519	0.011	24.638	0.001	196.55	0.01	233.2	0.0002	352	3.61	1	2	100		FALSE	5	59.9936	-389.775	C15 H24 N2	15	24	2	0	0	5
460		0.525		22.089		172.95		354.112		352	5.2	1	1	93.7		FALSE	0	283.005	-362.985	C23 H15 N1 O3	23	15	1	3	0	17
461		0.525		21.669		170.89		295.147		351	5.2	1	1	86		FALSE	0	182.364	144.395	C23 H18	23	18	0	0	0	15
462		0.515	0.007	21.747	0.134	171.69	1.06	288.231	0.0025	351	3.52	1	4	50.7		FALSE	11	90.4418	6.49914	C19 H29 N1 O1	19	29	1	1	0	6
464		0.512	0.001	28.99	0.052	224.81	0.41	482.321	0.0025	350	4.35	1	2	88.8		FALSE	0	217.364	423.66
465		0.519	0.011	23.013	0.081	180.75	0.63	326.245	0.0005	350	4.23	1	2	60.2		FALSE	0	118.988	287.748	C22 H31 N1 O1	22	31	1	1	0	8
466		0.518	0.01	24.535	0.099	191.79	0.78	371.18	0.0007	348	3.95	1	2	47.9		FALSE	0	234.962	-297.572	C29 H22	29	22	0	0	0	19
467		0.518	0.01	24.132	0.088	189.53	0.69	327.242	0.001	347	4.28	1	2	98.4		FALSE	14	123.601	298.985	C21 H30 N2 O1	21	30	2	1	0	8
468		0.525		23.367		183.49		328.226		346	5.2	1	1	96.1		FALSE	0	140.9	322.824	C21 H29 N1 O2	21	29	1	2	0	8
469		0.527		35.479		273.27		641.416		343	5.2	1	1	77.1		FALSE	0	300.511	-435.591	C49 H52	49	52	0	0	0	24
470		0.525		33.169		255.12		687.268		339	5.2	1	1	49		FALSE	0	499.909	68.6131
471		0.511		34.263		522.34		632.437		338	5.2	2	1	93.7		FALSE	0	268.785	472.999
472		0.525		19.83		157.41		256.123		337	5.2	1	1	89.2		FALSE	0	163.289	-134.101	C20 H16	20	16	0	0	0	13
473		0.526	0.001	32.573	0.137	261.73	1.1	206.096	0.0001	337	4.41	1	2	97.2		FALSE	0	134.328	-495.622	C15 H11 N1	15	11	1	0	0	11
474		0.525		28.11		218.16		468.202		337	5.2	1	1	82.4		FALSE	0	321.198	433.632
476		0.511	0	26.361	0.18	205.74	1.4	389.257	0.0002	336	3.66	1	3	84.8		FALSE	0	177.448	-234.912	C26 H32 N2 O1	26	32	2	1	0	12
477		0.519	0.012	25.53	0.016	200.06	0.13	347.248	0.0022	336	3.71	1	2	86.8		FALSE	0	139.54	447.92	C24 H30 N2	24	30	2	0	0	11
478		0.511		23.758		186.54		329.205		335	5.2	1	1	96.6		FALSE	0	162.294	350.731
479		0.527		29.177		226.48		465.356		334	5.2	1	1	52.5		FALSE	0	163.82	257.336
480		0.525		28.222		218.86		481.252		333	5.2	1	1	52.5		FALSE	0	285.171	484.36	C36 H32 O1	36	32	0	1	0	21
481		0.526		26.286		204.19		452.197		332	5.2	1	1	44.6		FALSE	0	307.927	313.968	C33 H25 N1 O1	33	25	1	1	0	22
482		0.525		28.315		219.77		466.222		331	5.2	1	1	55.2		FALSE	0	298.887	398.159
483		0.525		18.994		150.88		252.093		329	5.2	1	1	100		FALSE	0	188.889	-135.291	C20 H12	20	12	0	0	0	15
484		0.525		22.531		177.12		319.148		329	5.2	1	1	81		FALSE	0	208.064	329.646	C25 H18	25	18	0	0	0	17
486		0.519	0.011	21.103	0.203	166.76	1.6	282.186	0.0021	327	4.17	1	2	93.7		FALSE	0	128.692	4.56428	C19 H23 N1 O1	19	23	1	1	0	9
488		0.519	0.011	19.325	0.014	154.51	0.11	223.169	0.0006	326	3.81	1	2	97.3		FALSE	0	79.7929	-436.658	C12 H21 N3 O1	12	21	3	1	0	4
489		0.512		19.293		153.64		240.159		325	5.2	1	1	100		FALSE	12	109.563	-293.95	C11 H20 N4 O2	11	20	4	2	0	4
490		0.525		19.262		153.01		252.101		324	5.2	1	1	100		FALSE	0	179.999	-144.122	C16 H13 N1 O2	16	13	1	2	0	11
492		0.526		30.488		465.04		598.236		323	5.2	2	1	66.8		FALSE	0	432.195	409.049
493		0.518	0.01	27.707	0.316	216.4	2.47	381.288	0.0018	323	4.7	1	2	99.8		FALSE	16	137.45	-327.884	C25 H36 N2 O1	25	36	2	1	0	9
494		0.526		17.496		146.53		119.049		323	5.2	1	1	100		FALSE	0	84.0311	-124.575	C8 H6 O1	8	6	0	1	0	6
495		0.526	0.001	19.518	0.087	155.43	0.69	240.137	0	322	3.88	1	2	100		FALSE	15	130.939	-272.716	C16 H17 N1 O1	16	17	1	1	0	9
496		0.525		29.663		229.25		550.213		319	5.2	1	1	88.3		FALSE	0	401.473	59.0876	C36 H27 N3 O3	36	27	3	3	0	25
497		0.525		31.356		242.03		581.285		319	5.2	1	1	52.5		FALSE	0	363.569	227.743
499		0.527		38.402		294.9		750.487		317	5.2	1	1	93.7		FALSE	0	351.4	340.362	C52 H63 N1 O3	52	63	1	3	0	22
500		0.511		31.235		242.02		497.315		317	5.2	1	1	100		FALSE	0	240.706	-453.328	C33 H40 N2 O2	33	40	2	2	0	15
501		0.525		24.006		187.89		358.168		317	5.2	1	1	54.9		FALSE	0	231.934	-387.096
502		0.525		23.379		182.8		368.126		316	5.2	1	1	55		FALSE	0	284.853	-267.978	C24 H17 N1 O3	24	17	1	3	0	17
503		0.525		22.816		179.27		323.176		316	5.2	1	1	45.7		FALSE	0	184.362	332.721	C25 H22	25	22	0	0	0	15
504		0.527		30.329		234.23		567.319		316	5.2	1	1	87.6		FALSE	0	314.374	85.7044
505		0.526		22.638		348.28		336.679		315	5.2	2	1	63.2		FALSE	0	-303.361	-65.2395
506		0.525		18.582		148.52		224.106		312	5.2	1	1	100		FALSE	17	144.339	-365.887	C15 H13 N1 O1	15	13	1	1	0	10
508		0.525		25.743		200.57		410.2		311	5.2	1	1	54.2		FALSE	0	258.133	-15.0076
509		0.525		29.72		453.83		544.7		310	5.2	2	1	63		FALSE	0	-91.3836	-470.419
510		0.527		22.971		181.3		290.258		309	5.2	1	1	100		FALSE	0	66.3045	-4.16739	C20 H34 O1	20	34	0	1	0	4
511		0.526		27.162		210.74		472.221		307	5.2	1	1	86.1		FALSE	0	305.987	445.142
512		0.525		23.337		186.76		220.111		307	5.2	1	1	96.8		FALSE	0	134.378	-402.401	C16 H13 N1	16	13	1	0	0	11
513		0.527		26.65		207.34		429.221		306	5.2	1	1	35.1		FALSE	0	258.672	111.974	C32 H28 O1	32	28	0	1	0	19
514		0.519	0.011	21.757	0.189	171.72	1.49	290.212	0.0023	306	4.23	1	2	95.5		FALSE	13	111.953	41.1778	C18 H27 N1 O2	18	27	1	2	0	6
516		0.526		26.036		201.72		497.154		305	5.2	1	1	52.5		FALSE	0	400.927	-294.173	C36 H20 N2 O1	36	20	2	1	0	28
517		0.511		25.321		198.15		360.216		304	5.2	1	1	82.4		FALSE	0	186.22	-419.195	C19 H28 N4 O3	19	28	4	3	0	8
518		0.512		17.553		142.51		174.185		304	5.2	1	1	100		FALSE	0	9.6963	167.613	C10 H23 N1 O1	10	23	1	1	0	0
519		0.511		32.336		249.79		561.311		303	5.2	1	1	68.2		FALSE	0	316.264	47.6521	C37 H40 N2 O3	37	40	2	3	0	19
520		0.518	0.01	26.202	0.048	204.39	0.37	395.268	0.0002	303	3.71	1	2	52.9		FALSE	0	173.26	-199.142	C30 H34	30	34	0	0	0	14
522		0.525		27.992		217.23		469.251		303	5.2	1	1	45.3		FALSE	28	272.77	392.181	C35 H32 O1	35	32	0	1	0	20
525		0.512		27.629		215.22		413.257		302	5.2	1	1	97.5		FALSE	24	204.147	-48.6692	C28 H32 N2 O1	28	32	2	1	0	14
526		0.511	0	32.457	0.006	251.22	0.05	518.391	0.0003	302	4.71	1	2	88.8		FALSE	0	187.74	-366.185	C39 H50	39	50	0	0	0	15
527		0.526	0.001	24.104	0.29	188.42	2.27	371.049	0.0002	302	5.03	1	2	100		FALSE	0	365.516	-167.886
528		0.518	0.01	35.004	0.105	268.62	0.8	779.266	0.0043	301	5.12	1	2	100		FALSE	0	-395.865	-215.588
529		0.518	0.01	29.15	0.362	225.18	2.8	560.2	0.0023	300	5.05	1	2	50.3		FALSE	0	425.924	149.927	C37 H25 N3 O3	37	25	3	3	0	27
530		0.525		23.631		185.18		346.168		299	5.2	1	1	75.4		FALSE	0	218.534	-480.267
531		0.526		23.263		182.38		342.183		299	5.2	1	1	82.6		FALSE	0	198.685	473.396	C24 H23 N1 O1	24	23	1	1	0	14
532		0.525		22.421		177.07		286.044		299	5.2	1	1	96.5		FALSE	0	275.299	176.816
533		0.525		22.396		176.29		309.162		297	5.2	1	1	98		FALSE	0	183.113	238.31	C24 H20	24	20	0	0	0	15
535		0.525		29.094		226.05		450.33		294	5.2	1	1	93.7		FALSE	0	173.042	166.671	C34 H42	34	42	0	0	0	14
537		0.512		20.717		163.43		293.08		293	5.2	1	1	97.8		FALSE	0	247.555	195.843	C16 H11 N3 O3	16	11	3	3	0	13
538		0.526		13.942		116.73		119.049		292	5.2	1	1	100		FALSE	0	84.3307	-124.278	C8 H6 O1	8	6	0	1	0	6
540		0.519	0.011	29.757	0.371	230.72	2.87	485.338	0.0065	291	4.92	1	2	71.6		FALSE	0	203.733	430.085	C29 H44 N2 O4	29	44	2	4	0	9
541		0.521	0.008	24.039	0.135	188.95	1.06	320.269	0.0011	290	4.38	1	3	100		FALSE	0	89.0148	218.044	C19 H33 N3 O1	19	33	3	1	0	5
542		0.518	0.01	25.853	0.114	201.62	0.89	398.164	0.0003	289	4.5	1	2	97.3		FALSE	0	280.494	-72.6565
543		0.512		28.238		219.34		454.312		289	5.2	1	1	93.7		FALSE	0	195.589	215.687	C32 H39 N1 O1	32	39	1	1	0	14
544		0.519	0.009	26.832	0.273	209.1	2.13	407.303	0.0012	289	4.13	1	2	100		FALSE	0	152.098	-140.302	C27 H38 N2 O1	27	38	2	1	0	10
545		0.525		30.97		238.67		624.215		289	5.2	1	1	45.3		FALSE	0	482.004	-368.442	C43 H29 N1 O4	43	29	1	4	0	30
546		0.512	0	19.711	0.026	157.48	0.21	226.216	0.0004	288	4.86	1	2	100		FALSE	1	36.8945	-459.306	C14 H27 N1 O1	14	27	1	1	0	2
547	Benz(j)aceanthrylene	0.525		20.115		159.26		270.127		288	5.2	1	1	100		FALSE	0	174.426	-29.8663
548		0.525		31.805		246		533.383		287	5.2	1	1	92.7		FALSE	0	212.78	-241.485	C36 H52 S1 O1	36	52	0	1	1	11
549		0.525		35.651		273.24		840.272		287	5.2	1	1	100		FALSE	0	-333.445	252.375
550		0.527		24.226		189.92		343.24		285	5.2	1	1	65.7		FALSE	0	143.764	425.495	C26 H30	26	30	0	0	0	12
551		0.511		27.054		210.66		418.292		283	5.2	1	1	89.7		FALSE	0	174.669	-44.6754	C23 H38 N4 O3	23	38	4	3	0	7
552		0.525	0	24.833	0.294	194.33	2.3	360.23	0.0006	283	4.08	1	2	84.7		FALSE	0	172.036	-433.285	C25 H29 N1 O1	25	29	1	1	0	12
553		0.512	0	21.28	0.188	167.54	1.48	307.093	0.0027	279	4.97	1	2	100		FALSE	0	249.703	291.147	C17 H13 N3 O3	17	13	3	3	0	13
554		0.525		22.646		177.84		327.176		276	5.2	1	1	39.7		FALSE	0	189.328	364.275	C24 H22 O1	24	22	0	1	0	14
555		0.512	0	21.446	0.008	169.69	0.07	274.218	0	276	4.56	1	2	99.5		FALSE	0	88.394	-88.7059	C18 H27 N1 O1	18	27	1	1	0	6
556		0.526		24.414		191.21		352.132		274	5.2	1	1	65.9		FALSE	0	261.693	-397.465	C22 H16 N4 O1	22	16	4	1	0	17
557		0.527		30.01		232.36		511.344		273	5.2	1	1	63.9		FALSE	0	227.371	-373.403	C33 H50 S2	33	50	0	0	2	9
558		0.519	0.009	23.37	0.059	183.01	0.46	353.194	0.0032	272	5.08	1	2	39		FALSE	0	200.779	-451.318
559		0.511		23.595		185.11		336.195		271	5.2	1	1	80.7		FALSE	0	180.498	415.399	C22 H25 N1 O2	22	25	1	2	0	11
561		0.526		17.505		143.92		147.043		269	5.2	1	1	100		FALSE	0	120.79	98.281	C9 H6 O2	9	6	0	2	0	7
562		0.511		24.378		190.88		354.205		269	5.2	1	1	51.1		FALSE	0	190.209	-455.163	C20 H26 N4 O2	20	26	4	2	0	10
563		0.516	0.008	18.832	0.053	149.93	0.42	241.101	0.0009	267	4.03	1	3	100		FALSE	21	168.715	-228.537	C19 H12	19	12	0	0	0	14
565		0.525		17.501		141.46		186.127		266	5.2	1	1	100		FALSE	9	80.6313	317.937	C13 H15 N1	13	15	1	0	0	7
566		0.525		25.008		196.61		319.273		265	5.2	1	1	100		FALSE	10	83.2034	205.616	C20 H34 N2 O1	20	34	2	1	0	5
567		0.526	0.001	29.966	0.042	230.96	0.32	620.185	0.0005	264	4.01	1	2	74.6		FALSE	0	-492.196	-369.434
568		0.525		20.365		161		279.117		264	5.2	1	1	69.1		FALSE	0	194.864	50.3312	C22 H14	22	14	0	0	0	16
570		0.525		28.604		221.65		495.268		263	5.2	1	1	33.3		FALSE	30	285.42	-422.221	C37 H34 O1	37	34	0	1	0	21
572		0.525		24.718		193.17		374.194		262	5.2	1	1	63.5		FALSE	0	223.928	-288.567
573		0.527		27.551		214.01		453.221		262	5.2	1	1	45.7		FALSE	30	285.171	298.018	C34 H28 O1	34	28	0	1	0	21
574		0.525		32.058		247.2		607.3		262	5.2	1	1	42.2		FALSE	0	378.117	415.226
576		0.525		27.427		213.21		441.289		262	5.2	1	1	40.1		FALSE	24	204.147	137.673	C30 H36 N2 O1	30	36	2	1	0	14
577		0.519	0.011	34.124	0.032	263.38	0.25	583.435	0.0008	260	4.95	1	2	69.7		FALSE	0	216.768	95.2298	C44 H54	44	54	0	0	0	18
578		0.525		33.133		254.71		706.238		259	5.2	1	1	52.7		FALSE	0	-449.608	245.206
579		0.512	0.001	19.144	0.194	153.5	1.56	212.199	0.0016	259	4.91	1	2	100		FALSE	1	37.5437	448.168	C13 H25 N1 O1	13	25	1	1	0	2
582		0.511		25.68		200.67		375.278		253	5.2	1	1	100		FALSE	0	141.139	-364.151	C26 H34 N2	26	34	2	0	0	11
584		0.519	0.011	22.14	0.22	174.08	1.73	317.226	0.0022	252	5.05	1	2	84.3		FALSE	0	127.718	236.524	C24 H28	24	28	0	0	0	11
585		0.518	0.01	22.178	0.119	174.73	0.94	302.21	0	252	4.05	1	2	48.1		FALSE	0	127.35	136.333	C19 H27 N1 O2	19	27	1	2	0	7
586		0.521	0.009	19.014	0.337	152.29	2.7	216.173	0.0014	251	4.55	1	3	93.7		FALSE	0	67.9811	-494.977
587		0.511		29.756		231.26		446.292		250	5.2	1	1	82.4		FALSE	0	206.034	172.823
588		0.518	0.01	27.263	0.075	212.55	0.59	402.355	0.0008	250	4.52	1	2	100		FALSE	0	94.0734	-231.216	C21 H46 N4 O3	21	46	4	3	0	1
589		0.526		29.157		225.85		502.234		249	5.2	1	1	57.3		FALSE	0	326.499	-334.83
590		0.525		23.84		186.18		381.127		249	5.2	1	1	92.6		FALSE	0	298.67	-167.737
593		0.525		32.503		250.52		620.305		247	5.2	1	1	52.5		FALSE	0	388.038	-488.403
594		0.512	0.001	24.327	0.241	191.17	1.89	322.233	0.0007	246	4.69	1	3	93.7		FALSE	0	126.908	268.995
598		0.526		29.562		228.63		534.252		243	5.2	1	1	71.6		FALSE	0	344.65	-103.837	C37 H31 N3 O1	37	31	3	1	0	24
599		0.527		27.992		217.63		440.286		243	5.2	1	1	52.5		FALSE	0	205.827	132.687
601		0.518	0.009	18.351	0.114	146.79	0.91	221.098	0.0002	243	4.36	1	2	98.2		FALSE	0	149.08	-381.143	C16 H12 O1	16	12	0	1	0	11
602		0.511		26.966		210.26		401.294		242	5.2	1	1	97.2		FALSE	0	153.989	-178.354	C28 H36 N2	28	36	2	0	0	12
603		0.525		24.343		190.46		362.196		241	5.2	1	1	62.8		FALSE	0	208.531	-383.722
604		0.518	0.01	21.15	0.197	167.05	1.56	285.162	0.0006	240	4.82	1	2	36.6		FALSE	18	156.714	52.3652	C22 H20	22	20	0	0	0	13
605		0.525		26.805		209.14		393.288		239	5.2	1	1	57.6		FALSE	0	150.949	-234.614	C26 H36 N2 O1	26	36	2	1	0	10
606		0.512		26.224		204.66		390.262		239	5.2	1	1	91.7		FALSE	0	173.47	-232.208	C21 H34 N4 O3	21	34	4	3	0	7
607		0.512	0	28.108	0.013	218.99	0.1	411.241	0.0005	239	4.25	1	2	82.8		FALSE	0	217.996	-48.2227	C28 H30 N2 O1	28	30	2	1	0	15
608		0.526	0.001	19.199	0.167	152.79	1.33	243.117	0.0001	238	4.79	1	2	99.6		FALSE	0	154.766	-229.082	C19 H14	19	14	0	0	0	13
609		0.526		24.147		188.35		395.139		238	5.2	1	1	82.4		FALSE	0	302.216	-71.0441	C25 H18 N2 O3	25	18	2	3	0	18
610		0.525		33.41		256.64		736.244		238	5.2	1	1	77.7		FALSE	0	-421.903	472.379
612		0.511		23.629		185.36		337.249		236	5.2	1	1	52.5		FALSE	0	127.276	369.186
613		0.526		20.259		160.6		263.106		235	5.2	1	1	97.5		FALSE	0	187.787	-63.1806	C18 H14 O2	18	14	0	2	0	12
614		0.525		35.714		273.95		799.295		233	5.2	1	1	63		FALSE	0	-403	-89.5741
615		0.518	0.01	32.447	0.096	249.94	0.74	637.26	0.0021	233	4.84	1	2	76.4		FALSE	0	451.87	-311.86
616		0.525		19.838		157.15		267.116		232	5.2	1	1	83.8		FALSE	0	182.464	-41.8475	C21 H14	21	14	0	0	0	15
618		0.526		27.161		211.09		445.261		231	5.2	1	1	61.7		FALSE	27	236.182	196.115	C32 H32 N2	32	32	2	0	0	18
619		0.525		33.449		257.1		711.263		230	5.2	1	1	69.9		FALSE	0	-468.897	259.321
620		0.51		21.49		168.89		321.09		228	5.2	1	1	66.5		FALSE	0	268.232	402.724	C23 H12 O2	23	12	0	2	0	18
621		0.512	0	18.11	0.152	146.27	1.23	188.201	0.0001	228	4.55	1	2	100		FALSE	0	9.54647	260.636	C11 H25 N1 O1	11	25	1	1	0	0
626		0.511	0	23.385	0.176	183.18	1.38	350.246	0.0009	226	4.72	1	2	62.6		FALSE	17	144.988	473.296	C24 H31 N1 O1	24	31	1	1	0	10
627		0.511	0.001	19.24	0.137	153.42	1.1	234.185	0.0003	226	4.93	1	2	100		FALSE	8	76.8926	-366.333	C15 H23 N1 O1	15	23	1	1	0	5
628		0.518	0.009	22.842	0.099	179.43	0.78	325.193	0.0009	225	4.58	1	2	78.7		FALSE	0	170.014	331.779	C25 H24	25	24	0	0	0	14
629		0.512		26.657		207.64		413.256		224	5.2	1	1	67		FALSE	0	205.445	-47.3793	C28 H32 N2 O1	28	32	2	1	0	14
630		0.519	0.012	30.193	0.119	234.21	0.93	477.254	0.0024	224	4.63	1	2	86.7		FALSE	0	279.306	451.914	C32 H32 N2 O2	32	32	2	2	0	18
632		0.525		20.668		163.62		271.147		224	5.2	1	1	98.8		FALSE	0	155.565	-41.9468	C21 H18	21	18	0	0	0	13
634		0.512		20.616		163.28		268.19		223	5.2	1	1	100		FALSE	0	109.963	-107.211	C18 H26 N2 O1	18	26	2	1	0	7
636		0.525		20.227		159.66		289.101		222	5.2	1	1	62.9		FALSE	0	221.313	143.155	C23 H12	23	12	0	0	0	18
640		0.525		25.409		199.44		332.282		220	5.2	1	1	79.8		FALSE	0	89.029	297.919
642		0.526		31.033		239.12		628.211		218	5.2	1	1	52.5		FALSE	0	490.066	-333.813	C40 H28 N4 O4	40	28	4	4	0	29
644		0.511		24.96		199.8		219.181		217	5.2	1	1	91		FALSE	0	63.3399	-479.622	C14 H22 N2	14	22	2	0	0	5
645		0.518	0.01	23.988	0.327	188.13	2.57	339.207	0.0009	217	4.53	1	2	44		FALSE	0	171.362	426.289	C26 H26	26	26	0	0	0	14
646	9-Methylanthracene	0.525		16.985		136.95		193.1		217	5.2	1	1	96.7		FALSE	0	115.417	399.077	C15 H12	15	12	0	0	0	10
647		0.526		25.917		201.81		417.231		217	5.2	1	1	100		FALSE	0	235.184	8.78129	C30 H28 N2	30	28	2	0	0	18
648		0.525		31.734		249.07		334.122		216	5.2	1	1	97		FALSE	0	251.383	472.503	C24 H15 N1 O1	24	15	1	1	0	18
650		0.512		27.461		213.95		411.243		216	5.2	1	1	78.3		FALSE	25	216.597	-49.6118	C28 H30 N2 O1	28	30	2	1	0	15
651		0.512		20.397		161.58		267.175		215	5.2	1	1	93.7		FALSE	0	123.829	-100.092	C19 H22 O1	19	22	0	1	0	9
653		0.525		21.693		171		298.214		215	5.2	1	1	61.8		FALSE	0	118.789	101.208	C20 H27 N1 O1	20	27	1	1	0	8
656		0.525		33.233		255.92		647.33		214	5.2	1	1	46.6		FALSE	0	392.515	-304.269	C44 H42 N2 O3	44	42	2	3	0	25
657		0.525		20.856		165.68		252.214		213	5.2	1	1	100		FALSE	0	67.5245	-255.848
658		0.527		28.789		223.73		447.31		211	5.2	1	1	78		FALSE	0	189.47	163.024	C28 H46 S2	28	46	0	0	2	6
659		0.525		16.016		130.93		158.096		210	5.2	1	1	97.4		FALSE	0	80.1319	131.099	C11 H11 N1	11	11	1	0	0	7
660		0.511		17.477		139.79		221.087		209	5.2	1	1	100		FALSE	0	159.568	-370.724
661		0.527		25.698		200.38		400.177		208	5.2	1	1	90.2		FALSE	0	269.641	-70.1263
663		0.527		28.042		217.42		484.299		206	5.2	1	1	88.1		FALSE	0	241.373	460.819	C36 H37 N1	36	37	1	0	0	19
665		0.525		28.463		219.99		548.197		206	5.2	1	1	46.4		FALSE	0	414.722	58.9388	C36 H25 N3 O3	36	25	3	3	0	26
667		0.525		27.396		212.7		461.188		205	5.2	1	1	32.5		FALSE	0	327.466	393.273	C30 H24 N2 O3	30	24	2	3	0	20
669		0.525		17.74		142.35		209.095		205	5.2	1	1	34		FALSE	0	138.377	-471.634	C15 H12 O1	15	12	0	1	0	10
670		0.525		25.252		197.01		393.195		204	5.2	1	1	92.5		FALSE	0	244.445	-141.741
671		0.511		26.618		207.45		406.292		204	5.2	1	1	85.7		FALSE	19	161.769	-137.35	C22 H38 N4 O3	22	38	4	3	0	6
672		0.518	0.01	32.04	0.363	248.21	2.81	501.39	0.0028	203	4.98	1	2	50.2		FALSE	0	170.256	-496.688
673		0.525		33.395		256.74		703.26		203	5.2	1	1	44.9		FALSE	0	-474.334	200.68
674		0.525		17.848		143.3		207.116		202	5.2	1	1	100		FALSE	0	115.667	492.496	C16 H14	16	14	0	0	0	10
675		0.526		26.08		216.58		131.049		202	5.2	1	1	98.4		FALSE	0	97.5303	-31.305	C9 H6 O1	9	6	0	1	0	7
677		0.526		22.907		179.06		371.05		202	5.2	1	1	89.4		FALSE	0	364.418	-168.978
678		0.525		33.566		258.39		659.331		201	5.2	1	1	30.4		FALSE	0	404.815	-212.19
681		0.511		21.398		168.96		287.218		199	5.2	1	1	74.3		FALSE	0	103.11	12.4278
682		0.511		30.522		236.2		522.32		198	5.2	1	1	86.8		FALSE	0	263.127	-264.679
684		0.527		20.425		162.07		258.148		198	5.2	1	1	34.8		FALSE	0	140.051	-143.874	C16 H19 N1 O2	16	19	1	2	0	8
686		0.525		29.397		227.57		514.227		197	5.2	1	1	44.2		FALSE	0	346.791	-234.813	C39 H30 O1	39	30	0	1	0	25
687		0.511		31.826		246.63		495.346		197	5.2	1	1	100		FALSE	0	206.608	499.491	C32 H46 O4	32	46	0	4	0	10
688		0.511		23.69		184.99		382.2		196	5.2	1	1	77.5		FALSE	0	226.868	-232.406	C21 H26 N4 O3	21	26	4	3	0	11
690		0.525		32.573		251.56		567.406		195	5.2	1	1	89.3		FALSE	0	227.571	-0.520924	C37 H58 S2	37	58	0	0	2	9
691		0.525		33.516		257.43		740.241		195	5.2	1	1	59.7		FALSE	0	-414.74	-493.885
693		0.512		20.349		162.09		239.219		194	5.2	1	1	93.7		FALSE	0	48.4137	-361.347	C14 H26 N2 O1	14	26	2	1	0	3
696		0.526		26.509		205.9		454.213		192	5.2	1	1	98.5		FALSE	0	293.779	313.224	C30 H30 O4	30	30	0	4	0	16
697		0.511		18.866		151.8		200.164		192	5.2	1	1	99.4		FALSE	0	59.8046	390.42	C9 H20 N4 O1	9	20	4	1	0	2
698		0.525		20.978		166.31		263.153		192	5.2	1	1	100		FALSE	0	140.639	-110.014	C18 H18 N2	18	18	2	0	0	11
700		0.511		23.934		188.09		322.242		191	5.2	1	1	93.7		FALSE	0	117.419	259.569	C22 H30 N2	22	30	2	0	0	9
701		0.525		27.979		217.54		439.215		190	5.2	1	1	35.4		FALSE	0	275.431	195.173
703		0.527		30.106		233.4		487.237		188	5.2	1	1	41.9		FALSE	0	307.253	-453.774	C38 H30	38	30	0	0	0	24
704		0.525		25.59		391.78		448.388		188	5.2	2	1	55.9		FALSE	0	112.274	92.9973
708		0.525		34.813		267.49		726.281		187	5.2	1	1	67.5		FALSE	0	-470.228	357.825
711		0.527		32.78		253.78		514.338		186	5.2	1	1	41.1		FALSE	0	236.414	-344.455
713		0.525		30.819		237.36		642.199		185	5.2	1	1	52.5		FALSE	0	-482.015	-212.909
