# Supplementary material for: Integrative Chemical–Biological Grouping of Complex High Production Volume Substances from Lower Olefin Manufacturing Streams
Source: Toxics. 2023 Jul 5;11(7):586. doi: 10.3390/toxics11070586 (PMC10385386; doi:10.3390/toxics11070586)
Supplement: Supplementary file 1 [file toxics-11-00586-s001.zip › toxics-2446194-SI/Table S8.xlsx]

## Sheet: Sheet1
Table S8. Cell-Specific Phenotypes and Endpoints Measured
Cell Type	Phenotype	Endpoint Measured	Stain	Concentration Response Curve Trend	POD level derived	Notes
iPSC Cardiomyocytes	QT prolongation	Decay to rise	Beating parameter	Up	0.05
iPSC Cardiomyocytes	Positive chronotrope	Peak frequency	Beating parameter	Up	0.05
iPSC Cardiomyocytes	Negative chronotrope	Peak frequency	Beating parameter	Down	0.05
iPSC Cardiomyocytes	Asystole	Peak frequency	Beating parameter	Down	0.95
iPSC Cardiomyocytes	Cytotoxicity	Total cells	Hoechst 33342	Down	0.1
iPSC Endothelial Cells	Interference with self-assembly on ECM results in shorter tubes	Mean tube length 18 hr	Calcein AM	Down	10^(changePOD)	*
iPSC Endothelial Cells	Interference with nodes and connections results in smaller and shorter tubes	Total tube area 18 hr	Calcein AM	Down	10^(changePOD)	*
iPSC Endothelial Cells	Interference with self-assembly on ECM results in fewer & shorter tubes	Total tube length 18 hr	Calcein AM	Down	10^(changePOD)	*
iPSC Endothelial Cells	Cytotoxicity	Total cells	Hoechst 33342	Down	10^(changePOD)	*
iPSC Hepatocytes 2.0	Number of cells with intact cytoplasms; measure of cell viability	Positive cytoplasmic staining 48 hr	Calcein AM	Down	10^(changePOD)	*
iPSC Hepatocytes 2.0	Average size of each positively stained cell	Cell mean area 48 hr	Calcein AM	Down	10^(changePOD)	*
iPSC Hepatocytes 2.0	Measure of mitochondrial integrity; slight changes can alter cellular function	Mitochondrial integrated intensity 48 hr	MitoTracker Orange	Down	10^(changePOD)	*
iPSC Hepatocytes 2.0	Number of cells with intact mitochondria	Positive mitochondrial staining 48 hr	MitoTracker Orange	Down	10^(changePOD)	*
iPSC Hepatocytes 2.0	Increase in emitted light indicates triggered apoptosis	Nuclei mean intensity 48 hr	Hoechst 33342	Up	10^(changePOD)	*
iPSC Hepatocytes 2.0	Cytotoxicity	Total cells 48 hr	Hoechst 33342	Down	10^(changePOD)	*
iPSC Neurons	Neurites > 25 µm in length	Cells with significant growth 72 hr	Calcein AM	Down	10^(changePOD)	*
iPSC Neurons	Cell health changes	Mean cell body area 72 hr	Calcein AM	Down	10^(changePOD)	*
iPSC Neurons	Neurite network complexity	Total Branches 72 hr	Calcein AM	Down	10^(changePOD)	*
iPSC Neurons	Neural network development	Total Processes 72 hr	Calcein AM	Down	10^(changePOD)	*
iPSC Neurons	Cytotoxicity	Total cells 72 hr	Hoechst 33342	Down	10^(changePOD)	*
*changePOD = POD where a logistically fitted line crossed 1 standard deviation of the vehicle control values (EC10)
