# Supplementary material for: Integrative Chemical–Biological Grouping of Complex High Production Volume Substances from Lower Olefin Manufacturing Streams
Source: Toxics. 2023 Jul 5;11(7):586. doi: 10.3390/toxics11070586 (PMC10385386; doi:10.3390/toxics11070586)
Supplement: Supplementary file 1 [file toxics-11-00586-s001.zip › toxics-2446194-SI/Table S9.xlsx]

## Sheet: Sheet1
Table S9. Positive Controls for All Cell Types Tested
Cell type	Positive Controls	CAS#	Top Concentration	Source
iPSC Hepatocytes 2.0	Doxorubicin	25316-40-9	10 µM	Sigma
48 hr exposure time	Amiodarone	19774-82-4	100 µM	Sigma
	Rotenone	83-79-4	100 µM	MP Biomedicals
	Carbonyl cyanide m-chlorophenyl hydrazine (CCCP)	555-60-2	40 µM	Tocris
	Acetaminophen	103-90-2	10 mM	Cayman Chemical
	Tetraoctylammonium Bromide (TAB)	14866-33-2	50 µM	Sigma
iPSC Endothelial Cells	Nocodazole	31430-18-9	1 µM	Cayman Chemical
HUVEC	Suramin	129-46-4	50 µM	Cayman Chemical
	Histamine	51-45-6	100 µM	Alfa Aesar
18 and 24 hr exposure time	Chloroquine Phosphate	50-63-5	500 µM	Cayman Chemical
	Tetraoctylammonium Bromide (TAB)	14866-33-2	50 µM	Sigma
iPSC Cardiomyocytes	Isoproterenol	5984-95-2	10 µM	Molecular Devices (Assay Kit #: R8210)
90 min and 24 hr exposure time	Propranolol	318-98-9	5 µM	Molecular Devices (Assay Kit #: R8210)
	Cisapride	260779-88-2	1 µM	Sigma
	Sotalol	959-24-0	5 µM	Molecular Devices (Assay Kit #: R8210)
	Tetraoctylammonium Bromide (TAB)	14866-33-2	50 µM	Sigma
iPSC Neurons	Mitomycin C	50-07-7	100 µM	Tocris
72 hr exposure time	Rotenone	83-79-4	100 µM	MP Biomedicals
	Retinoic Acid	302-79-4	500 µM	Tocris
	Brefeldin A	20350-15-6	100 µM	Tocris
	Tetraoctylammonium Bromide (TAB)	14866-33-2	50 µM	Sigma
